# Supplementary material for: Transcriptome profiling of barley in response to mineral and organic fertilizers
Source: BMC Plant Biol. 2023 May 16;23:261. doi: 10.1186/s12870-023-04263-2 (PMC10186687; doi:10.1186/s12870-023-04263-2)
Supplement: Supplementary file 10 — Additional file 10: Fig. S10. Protein export pathway in N2 vs N0. [file 12870_2023_4263_MOESM10_ESM.zip]

Archive with 2 entries (2 files):
- Figure S10 caption.docx
- Figure S10.png
