# Supplementary material for: Transcriptome profiling of barley in response to mineral and organic fertilizers
Source: BMC Plant Biol. 2023 May 16;23:261. doi: 10.1186/s12870-023-04263-2 (PMC10186687; doi:10.1186/s12870-023-04263-2)
Supplement: Supplementary file 22 — Additional file 22: File S1. Summary of data quality control. Q20 (%): percentage of bases with Phred values greater than 20. Q30(%): percentage of bases with Phred values greater than 30. [file 12870_2023_4263_MOESM22_ESM.xlsx]

## Sheet: Sheet1
Sample name	Raw reads	Clean reads	Raw bases (G)	Clean bases (G)	Error rate (%)	Q20 (%)	Q30 (%)	GC (%)
N0_1	46252034	45410763	13.9	13.6	0.03	97.78	93.91	52.9
N0_2	49092265	48412459	14.7	14.5	0.03	97.74	93.79	52.42
N0_3	46187332	45593305	13.9	13.7	0.03	97.62	93.58	53.74
N0_4	44948302	44432528	13.5	13.3	0.03	97.6	93.41	52.17
N1_1	44288286	43053179	13.3	12.9	0.03	97.19	92.92	51.67
N1_2	47502124	46119016	14.3	13.8	0.03	97.82	94.29	51.14
N1_3	42628914	41078291	12.8	12.3	0.03	97.3	93.22	48.7
N1_4	43828837	42356295	13.1	12.7	0.03	97.91	94.24	51.26
N2_1	71643455	70124311	21.5	21	0.02	98.28	95.03	53.25
N2_2	41470737	40525831	12.4	12.2	0.03	97.88	93.97	52.19
N2_3	43814009	42851779	13.1	12.9	0.03	97.71	93.55	52.8
N2_4	43164738	40835365	12.9	12.3	0.02	98.07	94.57	51.84
Org0_1	46878320	46262477	14.1	13.9	0.03	97.6	93.49	52.35
Org0_2	46801840	46179000	14	13.9	0.03	97.81	93.85	52.92
Org0_3	48588583	47961164	14.6	14.4	0.03	97.84	93.96	53.27
Org0_4	48492039	47663204	14.5	14.3	0.03	97.7	93.69	52.32
Org2_1	40212535	39718608	12.1	11.9	0.03	97.63	93.6	52.43
Org2_2	46188981	45616164	13.9	13.7	0.03	97.57	93.36	53.47
Org2_3	47339288	46734612	14.2	14	0.03	97.75	93.81	53.39
Org2_4	49021002	48145286	14.7	14.4	0.03	97.76	93.79	52.48
