# Supplementary material for: Transcriptome profiling of barley in response to mineral and organic fertilizers
Source: BMC Plant Biol. 2023 May 16;23:261. doi: 10.1186/s12870-023-04263-2 (PMC10186687; doi:10.1186/s12870-023-04263-2)
Supplement: Supplementary file 23 — Additional file 23: File S2. Summary of mapping result of HISAT2. [file 12870_2023_4263_MOESM23_ESM.xlsx]

## Sheet: Sheet1
Sample name	Total reads	Total mapped reads	Uniquely mapped reads	Multiple mapped reads	Total mapping rate	Uniquely mapping rate	Multiple mapping rate
N0_1	90821526	83977792	75401655	8576137	0.9246	0.8302	0.0944
N0_2	96824918	87545486	78651590	8893896	0.9042	0.8123	0.0919
N0_3	91186610	83585848	75007790	8578058	0.9166	0.8226	0.0941
N0_4	88865056	81350697	73206643	8144054	0.9154	0.8238	0.0916
N1_1	86106358	61921967	55206732	6715235	0.7191	0.6411	0.078
N1_2	92238032	70553127	63035212	7517915	0.7649	0.6834	0.0815
N1_3	82156582	38120203	34118981	4001222	0.464	0.4153	0.0487
N1_4	84712590	66642667	59689397	6953270	0.7867	0.7046	0.0821
N2_1	140248622	122125994	107783639	14342355	0.8708	0.7685	0.1023
N2_2	81051662	67579040	59677031	7902009	0.8338	0.7363	0.0975
N2_3	85703558	72042692	63371044	8671648	0.8406	0.7394	0.1012
N2_4	81670730	67598979	58867284	8731695	0.8277	0.7208	0.1069
Org0_1	92524954	82088069	73478637	8609432	0.8872	0.7941	0.093
Org0_2	92358000	85014913	76423957	8590956	0.9205	0.8275	0.093
Org0_3	95922328	87154959	78270472	8884487	0.9086	0.816	0.0926
Org0_4	95326408	84694168	75892412	8801756	0.8885	0.7961	0.0923
Org2_1	79437216	70193441	62882723	7310718	0.8836	0.7916	0.092
Org2_2	91232328	83402741	74895741	8507000	0.9142	0.8209	0.0932
Org2_3	93469224	82202754	73818972	8383782	0.8795	0.7898	0.0897
Org2_4	96290572	86200566	77257480	8943086	0.8952	0.8023	0.0929
