# Supplementary material for: Transcriptome profiling of barley in response to mineral and organic fertilizers
Source: BMC Plant Biol. 2023 May 16;23:261. doi: 10.1186/s12870-023-04263-2 (PMC10186687; doi:10.1186/s12870-023-04263-2)
Supplement: Supplementary file 24 — Additional file 24: File S3. readcount list with the annotation of each gene. [file 12870_2023_4263_MOESM24_ESM.xls]

## Sheet: readcount_genename
gene_id	N0_1	N0_2	N0_3	N0_4	N1_1	N1_2	N1_3	N1_4	N2_1	N2_2	N2_3	N2_4	Org0_1	Org0_2	Org0_3	Org0_4	Org2_1	Org2_2	Org2_3	Org2_4	gene_name	gene_chr	gene_start	gene_end	gene_strand	gene_length	gene_biotype	gene_description	tf_family
gene:EPlHVUG00000039890	0	0	0	17	0	0	1	0	0	0	0	0	0	0	0	0	0	0	0	0	nad3_1	Mt	85	441	+	357	-	- && P27062.1 RecName: Full=NADH-ubiquinone oxidoreductase chain 3; AltName: Full=NADH dehydrogenase subunit 3 && PF00507:NADH-ubiquinone/plastoquinone oxidoreductase, chain 3	-
gene:EPlHVUG00000039854	0	0	0	0	0	0	0	0	0	0	0	0	0	1	0	0	0	0	0	0	rps3a_p	Mt	490	530	+	41	-	- && - && -	-
gene:EPlHVUG00000039869	0	0	0	0	0	0	0	0	0	0	0	0	0	0	0	0	0	0	0	0	-	Mt	8198	8644	+	447	-	- && Q01902.1 RecName: Full=Ribosomal protein S7, mitochondrial && PF00177:Ribosomal protein S7p/S5e	-
gene:EPlHVUG00000039881	0	0	0	0	0	0	1	0	0	0	0	0	0	1	0	0	0	0	0	0	rps13	Mt	33388	33738	+	351	-	- && P07924.2 RecName: Full=Ribosomal protein S13, mitochondrial && PF00416:Ribosomal protein S13/S18	-
gene:ENSRNA050016919	0	0	0	0	0	0	0	0	0	0	0	0	0	0	0	0	0	0	0	0	Intron_gpII	Mt	36137	36189	+	53	-	- && - && -	-
gene:EPlHVUG00000039856	0	0	0	2	5	3	2	1	0	0	0	1	1	0	0	5	0	0	1	0	cox1	Mt	49545	51125	+	1581	-	- && P08742.2 RecName: Full=Cytochrome c oxidase subunit 1; AltName: Full=Cytochrome c oxidase polypeptide I && PF00115:Cytochrome C and Quinol oxidase polypeptide I	-
gene:EPlHVUG00000039889	0	0	0	0	1	9	0	0	0	0	0	0	0	0	0	0	0	0	0	0	cox2a-2p	Mt	66424	66488	-	65	-	- && - && -	-
gene:EPlHVUG00000039929	0	0	0	0	0	0	0	0	0	0	0	1	0	0	0	0	0	0	0	0	trnK_2	Mt	78390	78462	-	73	-	- && - && -	-
gene:EPlHVUG00000039917	0	0	0	0	0	0	0	0	0	0	0	0	0	0	0	0	0	0	0	0	trnQ_1	Mt	81763	81834	-	72	-	- && - && -	-
gene:EPlHVUG00000039931	25	15	6	27	127	60	3	29	50	31	59	70	38	17	9	20	21	20	13	29	rrn26-1	Mt	85701	89167	+	3467	-	- && P93276.1 RecName: Full=Uncharacterized mitochondrial protein AtMg00030; AltName: Full=ORF107a && -	-
gene:EPlHVUG00000039852	0	0	0	0	0	0	0	0	0	0	0	0	0	0	0	0	0	0	0	0	atp6	Mt	101809	102927	+	1119	-	- && P68526.1 RecName: Full=ATP synthase subunit a; AltName: Full=F-ATPase protein 6 >P68527.1 RecName: Full=ATP synthase subunit a; AltName: Full=F-ATPase protein 6 && PF00119:ATP synthase A chain	-
gene:EPlHVUG00000039857	0	5	0	0	16	14	0	0	6	0	19	7	23	0	0	0	0	0	0	0	atp8	Mt	109866	110336	-	471	-	- && P43650.1 RecName: Full=Putative ATP synthase protein YMF19; AltName: Full=18 kDa membrane-bound protein; AltName: Full=Mitochondrial protein YMF19; AltName: Full=ORF156 && PF06449:Mitochondrial domain of unknown function (DUF1082)|PF02326:Plant ATP s	-
gene:EPlHVUG00000039865	0	0	0	0	0	0	0	0	0	0	0	0	0	0	0	0	0	0	0	0	ccmC_1	Mt	123307	124029	+	723	-	- && P92527.4 RecName: Full=Putative cytochrome c biosynthesis ccmC-like mitochondrial protein; AltName: Full=ABC transporter I family member 3; Short=ABC transporter ABCI.3; Short=AtABCI3 && PF01578:Cytochrome C assembly protein	-
gene:EPlHVUG00000039912	0	0	0	0	0	20	0	0	0	1	0	0	0	0	0	26	0	0	0	0	rrn18-1	Mt	126961	128937	+	1977	-	- && - && -	-
gene:EPlHVUG00000039905	0	0	0	0	0	0	0	0	0	0	0	0	0	0	0	0	0	0	0	0	rrn5_1	Mt	129052	129173	+	122	-	- && - && -	-
gene:EPlHVUG00000039913	0	0	0	0	0	0	0	0	0	0	0	0	0	0	0	0	0	0	0	0	trnR_1	Mt	131833	131904	-	72	-	- && - && -	-
gene:EPlHVUG00000039934	0	0	0	0	0	0	0	0	0	0	0	0	0	0	0	0	0	0	0	0	trnfMcp_p1	Mt	132054	132122	-	69	-	- && - && -	-
gene:EPlHVUG00000039878	0	0	0	0	0	0	0	0	0	0	0	0	0	0	0	0	0	0	0	0	rpl5_1	Mt	138673	139245	+	573	-	- && P42793.1 RecName: Full=60S ribosomal protein L5, mitochondrial && -	-
gene:EPlHVUG00000039882	0	0	0	0	0	0	1	1	0	0	0	0	0	0	3	0	0	0	0	0	rps2_1	Mt	140580	142268	+	1689	-	- && Q9GCB9.1 RecName: Full=Ribosomal protein S2, mitochondrial && PF00318:Ribosomal protein S2	-
gene:EPlHVUG00000039933	0	0	0	1	0	0	0	0	0	0	0	0	0	0	0	0	0	0	0	0	trnfM2_1	Mt	145953	146026	-	74	-	- && - && -	-
gene:EPlHVUG00000039910	0	0	0	0	0	0	0	0	0	0	0	1	0	0	0	0	0	0	0	0	trnD_2	Mt	146520	146593	-	74	-	- && - && -	-
gene:EPlHVUG00000039886	0	5	0	0	0	0	6	0	0	0	0	0	0	0	0	0	0	0	0	0	cox2b	Mt	147646	148040	-	395	-	- && P04373.4 RecName: Full=Cytochrome c oxidase subunit 2; AltName: Full=Cytochrome c oxidase polypeptide II && PF00116:Cytochrome C oxidase subunit II, periplasmic domain	-
gene:EPlHVUG00000039927	0	0	0	0	0	0	0	0	0	0	0	0	0	0	0	0	0	0	0	0	trnV	Mt	150374	150445	+	72	-	- && - && -	-
gene:EPlHVUG00000039924	0	0	0	0	0	0	0	0	0	0	0	0	0	0	0	0	0	0	0	0	trnS1	Mt	153920	154007	+	88	-	- && - && -	-
gene:EPlHVUG00000039870	0	0	0	0	0	0	0	0	0	0	0	0	0	0	0	0	0	0	0	0	nad3_2	Mt	154520	154876	+	357	-	- && P27062.1 RecName: Full=NADH-ubiquinone oxidoreductase chain 3; AltName: Full=NADH dehydrogenase subunit 3 && PF00507:NADH-ubiquinone/plastoquinone oxidoreductase, chain 3	-
gene:EPlHVUG00000039891	0	0	0	0	0	0	52	0	2	0	0	0	0	0	0	0	0	0	0	0	rps12	Mt	154921	155298	+	378	-	- && P28520.1 RecName: Full=Ribosomal protein S12, mitochondrial && PF00164:Ribosomal protein S12/S23	Ribosomal_S12
gene:EPlHVUG00000039887	5	0	0	0	0	14	1	1	0	0	0	9	0	0	0	1	9	0	2	0	cob_p	Mt	159955	160737	-	783	-	- && P04165.2 RecName: Full=Cytochrome b; AltName: Full=Complex III subunit 3; AltName: Full=Complex III subunit III; AltName: Full=Cytochrome b-c1 complex subunit 3; AltName: Full=Ubiquinol-cytochrome-c reductase complex cytochrome b subunit && PF13631:C	-
gene:EPlHVUG00000039872	0	1	0	0	0	1	0	0	0	0	0	13	0	0	4	0	0	0	0	18	nad9_p	Mt	161041	161146	-	106	-	- && Q35322.2 RecName: Full=NADH dehydrogenase [ubiquinone] iron-sulfur protein 3; AltName: Full=NADH dehydrogenase subunit 9 && -	-
gene:EPlHVUG00000039898	0	0	0	0	0	0	0	0	0	0	0	0	0	0	0	0	0	0	0	0	trnC	Mt	192906	192976	-	71	-	- && - && -	-
gene:EPlHVUG00000039875	0	0	0	0	2	0	0	0	1	0	0	0	0	0	0	1	0	0	0	0	-	Mt	196402	199829	+	1686	-	- && P27928.1 RecName: Full=Ribosomal protein S3, mitochondrial && PF00189:Ribosomal protein S3, C-terminal domain	-
gene:ENSRNA050016922	1	0	0	1	1	2	7	3	2	2	1	4	2	0	1	1	4	3	1	0	Intron_gpII	Mt	198087	198217	+	131	-	- && - && -	-
gene:EPlHVUG00000039888	0	0	0	0	0	23	0	0	10	45	0	9	0	0	0	0	0	0	0	0	-	Mt	199678	200235	+	558	-	- && P46801.1 RecName: Full=60S ribosomal protein L16, mitochondrial && PF00252:Ribosomal protein L16p/L10e|PF00189:Ribosomal protein S3, C-terminal domain	-
gene:EPlHVUG00000039883	0	0	0	0	0	0	0	0	0	1	0	1	0	0	0	0	0	0	2	0	-	Mt	202936	204087	+	1152	-	- && Q31708.2 RecName: Full=Ribosomal protein S4, mitochondrial && PF01479:S4 domain	S4
gene:EPlHVUG00000039862	0	0	0	0	0	0	0	0	0	0	0	0	0	0	0	0	0	0	0	0	rps4_1p	Mt	203406	203530	+	125	-	- && - && -	-
gene:EPlHVUG00000039866	0	0	0	0	0	0	0	0	0	0	0	0	0	0	0	0	0	0	0	0	rps4_2p	Mt	203444	203569	+	126	-	- && - && -	-
gene:EPlHVUG00000039863	1	0	0	0	1	0	0	0	0	1	0	0	0	0	0	0	0	0	0	0	cox3	Mt	214387	215184	+	798	-	- && P14852.2 RecName: Full=Cytochrome c oxidase subunit 3; AltName: Full=Cytochrome c oxidase polypeptide III && PF00510:Cytochrome c oxidase subunit III	-
gene:EPlHVUG00000039859	0	0	0	0	0	0	0	0	0	0	0	0	0	0	0	0	0	0	0	3	cox2a-1p_1	Mt	215410	215529	+	120	-	- && P04373.4 RecName: Full=Cytochrome c oxidase subunit 2; AltName: Full=Cytochrome c oxidase polypeptide II && PF02790:Cytochrome C oxidase subunit II, transmembrane domain	-
gene:EPlHVUG00000039921	0	0	0	0	0	0	0	0	0	0	0	0	0	0	0	0	0	0	0	0	trnfM1	Mt	227094	227167	+	74	-	- && - && -	-
gene:EPlHVUG00000039876	0	0	0	0	0	0	0	0	0	0	0	0	0	0	0	0	0	0	0	0	nad6_p	Mt	239660	240011	+	352	-	- && Q02500.1 RecName: Full=NADH-ubiquinone oxidoreductase chain 6; AltName: Full=NADH dehydrogenase subunit 6 && PF00499:NADH-ubiquinone/plastoquinone oxidoreductase chain 6	-
gene:EPlHVUG00000039853	0	0	0	0	0	0	0	6	0	0	0	0	13	0	0	0	0	1	0	0	cob	Mt	240852	242048	-	1197	-	- && P04165.2 RecName: Full=Cytochrome b; AltName: Full=Complex III subunit 3; AltName: Full=Complex III subunit III; AltName: Full=Cytochrome b-c1 complex subunit 3; AltName: Full=Ubiquinol-cytochrome-c reductase complex cytochrome b subunit && PF13631:C	-
gene:ENSRNA050016935	0	0	0	0	0	0	0	0	0	0	0	0	0	0	0	0	0	0	0	0	Intron_gpII	Mt	249997	250135	-	139	-	- && - && -	-
gene:EPlHVUG00000039851	0	0	0	0	0	0	0	0	0	0	0	0	0	0	0	0	0	0	0	0	atp4	Mt	260403	260981	+	579	-	- && P68537.1 RecName: Full=ATP synthase protein MI25; AltName: Full=ORF25 >P68538.1 RecName: Full=ATP synthase protein MI25; AltName: Full=ORF25 && PF05405:Mitochondrial ATP synthase B chain precursor (ATP-synt_B)	-
gene:EPlHVUG00000039908	0	0	0	0	0	0	0	0	0	0	0	0	0	0	0	0	0	0	0	0	trnQ_2	Mt	264212	264283	-	72	-	- && - && -	-
gene:EPlHVUG00000039900	0	0	0	0	0	0	0	0	0	0	0	0	0	0	0	0	0	0	0	0	trnM	Mt	268052	268124	+	73	-	- && - && -	-
gene:EPlHVUG00000039911	0	0	0	0	0	0	0	0	0	0	0	0	0	0	0	0	0	0	0	0	trnI	Mt	274081	274154	-	74	-	- && - && -	-
gene:EPlHVUG00000039914	0	0	0	0	0	0	0	0	0	0	0	0	0	0	0	0	0	0	0	0	trnD_1	Mt	274858	274931	+	74	-	- && - && -	-
gene:ENSRNA049910928	0	0	0	0	0	0	0	0	0	0	0	0	0	0	0	0	0	0	0	0	tRNA-Asn	Mt	275565	275636	-	72	-	- && - && -	-
gene:EPlHVUG00000039899	0	0	0	0	0	0	0	0	0	0	0	0	0	0	0	0	0	0	0	0	trnN	Mt	275565	275636	-	72	-	- && - && -	-
gene:EPlHVUG00000039903	0	0	0	0	0	0	0	0	0	0	0	0	0	0	0	0	0	0	0	0	trnK_1	Mt	282805	282877	+	73	-	- && - && -	-
gene:EPlHVUG00000039901	0	0	0	0	0	0	0	0	0	0	0	0	0	0	0	0	0	0	0	0	trnW	Mt	285721	285794	+	74	-	- && - && -	-
gene:EPlHVUG00000039877	0	0	0	0	0	0	0	0	0	0	0	0	0	0	0	0	0	0	0	0	ccmB	Mt	289188	289808	+	621	-	- && P93280.2 RecName: Full=Putative cytochrome c biogenesis ccmB-like mitochondrial protein; AltName: Full=ABC transporter I family member 2; Short=ABC transporter ABCI.2; Short=AtABCI2 && -	-
gene:EPlHVUG00000039892	0	0	0	0	0	0	0	0	0	0	0	0	0	0	0	0	0	0	0	0	ccmC-p	Mt	292894	293496	+	603	-	- && P92527.4 RecName: Full=Putative cytochrome c biosynthesis ccmC-like mitochondrial protein; AltName: Full=ABC transporter I family member 3; Short=ABC transporter ABCI.3; Short=AtABCI3 && PF01578:Cytochrome C assembly protein	-
gene:EPlHVUG00000039915	0	0	0	0	0	0	0	0	1	0	0	0	0	0	0	0	0	0	0	0	rrn18-2	Mt	296428	298404	+	1977	-	- && - && -	-
gene:EPlHVUG00000039906	0	0	0	0	0	0	0	0	0	0	0	0	0	0	0	0	0	0	0	0	rrn5_2	Mt	298519	298640	+	122	-	- && - && -	-
gene:EPlHVUG00000039930	0	0	0	0	0	0	0	0	0	0	0	0	0	0	0	0	0	0	0	0	trnR_2	Mt	301300	301371	-	72	-	- && - && -	-
gene:EPlHVUG00000039916	0	0	0	0	0	0	0	0	0	0	0	0	0	0	0	0	0	0	0	0	trnfMcp_p2	Mt	301521	301589	-	69	-	- && - && -	-
gene:EPlHVUG00000039848	0	0	0	0	0	0	0	0	0	0	0	0	0	0	0	0	0	0	0	0	rpl5_2	Mt	308140	308712	+	573	-	- && P42793.1 RecName: Full=60S ribosomal protein L5, mitochondrial && -	-
gene:EPlHVUG00000039858	0	0	0	0	0	0	0	0	0	0	0	0	0	0	0	0	0	0	0	0	rps2_2	Mt	310047	311735	+	1689	-	- && Q9GCB9.1 RecName: Full=Ribosomal protein S2, mitochondrial && PF00318:Ribosomal protein S2	-
gene:EPlHVUG00000039918	0	0	0	0	0	0	0	0	0	0	0	0	0	0	0	0	0	0	0	0	trnfM2_2	Mt	315420	315493	-	74	-	- && - && -	-
gene:EPlHVUG00000039925	0	0	0	0	0	0	0	0	0	0	0	0	0	0	0	0	0	0	0	0	trnD_3	Mt	315987	316060	-	74	-	- && - && -	-
gene:EPlHVUG00000039871	1	10	0	0	41	33	85	0	28	35	0	8	0	0	18	36	5	30	3	37	cox2	Mt	317113	319119	-	783	-	- && P04373.4 RecName: Full=Cytochrome c oxidase subunit 2; AltName: Full=Cytochrome c oxidase polypeptide II && PF00116:Cytochrome C oxidase subunit II, periplasmic domain|PF02790:Cytochrome C oxidase subunit II, transmembrane domain	-
gene:ENSRNA050016926	3	17	6	28	1	56	0	1	23	0	25	2	40	20	27	22	16	3	1	2	Intron_gpII	Mt	333122	333218	-	97	-	- && - && -	-
gene:ENSRNA050016930	3	1	0	0	1	8	62	1	0	0	7	0	1	0	0	5	11	2	0	0	Intron_gpII	Mt	337677	337765	-	89	-	- && - && -	-
gene:EPlHVUG00000039904	0	0	0	0	1	0	0	0	0	0	0	0	0	0	0	0	0	0	0	0	trnY	Mt	338313	338395	-	83	-	- && - && -	-
gene:EPlHVUG00000039893	0	0	0	0	0	0	0	0	0	0	0	12	0	0	0	0	0	0	0	0	nad9_2	Mt	339139	339711	-	573	-	- && Q35322.2 RecName: Full=NADH dehydrogenase [ubiquinone] iron-sulfur protein 3; AltName: Full=NADH dehydrogenase subunit 9 && PF00329:Respiratory-chain NADH dehydrogenase, 30 Kd subunit	-
gene:EPlHVUG00000039867	0	0	0	1	1	0	4	0	1	1	0	0	0	0	0	0	0	0	0	0	nad4	Mt	353158	360772	+	1488	-	- && Q04050.1 RecName: Full=NADH-ubiquinone oxidoreductase chain 4; AltName: Full=NADH dehydrogenase subunit 4 && PF00361:Proton-conducting membrane transporter	-
gene:EPlHVUG00000039884	0	0	0	0	0	0	0	0	0	0	0	0	0	0	0	0	0	0	0	0	cox2a-1p_2	Mt	360969	361088	+	120	-	- && P04373.4 RecName: Full=Cytochrome c oxidase subunit 2; AltName: Full=Cytochrome c oxidase polypeptide II && PF02790:Cytochrome C oxidase subunit II, transmembrane domain	-
gene:EPlHVUG00000039909	0	0	0	0	0	0	0	0	0	0	0	0	0	0	0	0	0	0	0	0	trnE	Mt	376304	376375	-	72	-	- && - && -	-
gene:EPlHVUG00000039932	0	0	0	0	0	0	0	0	0	0	0	0	0	0	0	0	0	0	0	0	trnS2	Mt	383114	383200	+	87	-	- && - && -	-
gene:EPlHVUG00000039926	1	0	0	0	0	0	0	0	0	0	0	0	0	0	0	0	0	0	0	0	trnF	Mt	383622	383694	+	73	-	- && - && -	-
gene:EPlHVUG00000039879	0	0	0	0	1	0	0	0	0	0	0	0	0	0	0	0	0	0	0	0	nad7	Mt	392273	398279	-	1185	-	- && Q36450.1 RecName: Full=NADH dehydrogenase [ubiquinone] iron-sulfur protein 2; AltName: Full=NADH dehydrogenase subunit 7 (mitochondrion) [Nicotiana sylvestris] && PF00346:Respiratory-chain NADH dehydrogenase, 49 Kd subunit	-
gene:ENSRNA050016928	0	0	0	0	0	0	0	0	0	0	0	0	0	0	0	0	0	0	0	0	Intron_gpII	Mt	392535	392668	-	134	-	- && - && -	-
gene:ENSRNA050016924	0	0	0	0	0	0	0	0	0	0	0	0	0	0	0	0	0	0	0	0	Intron_gpII	Mt	397324	397393	-	70	-	- && - && -	-
gene:EPlHVUG00000039907	0	0	0	0	0	0	0	0	0	0	0	0	0	0	0	0	0	0	0	0	trnS3	Mt	399528	399614	-	87	-	- && - && -	-
gene:ENSRNA050016932	0	0	0	0	0	0	0	0	0	0	0	0	0	0	0	0	0	0	0	0	Intron_gpII	Mt	401756	401817	-	62	-	- && - && -	-
gene:EPlHVUG00000039895	0	0	0	0	0	0	0	0	0	0	0	0	0	0	0	0	0	0	0	0	rpl2_p	Mt	410874	411042	+	169	-	- && P92812.2 RecName: Full=60S ribosomal protein L2, mitochondrial >P0C8K6.1 RecName: Full=60S ribosomal protein L2, mitochondrial >Q2F969.2 RecName: Full=60S ribosomal protein L2, mitochondrial && PF03947:Ribosomal Proteins L2, C-terminal domain	Ribosomal_L2_C
gene:EPlHVUG00000039849	7	0	0	0	1	0	0	0	6	25	0	0	0	0	0	0	0	6	0	0	nad6	Mt	413200	414138	+	939	-	- && Q02500.1 RecName: Full=NADH-ubiquinone oxidoreductase chain 6; AltName: Full=NADH dehydrogenase subunit 6 && PF00499:NADH-ubiquinone/plastoquinone oxidoreductase chain 6	-
gene:EPlHVUG00000039855	0	0	0	0	0	0	1	0	0	0	0	0	0	0	0	0	0	0	0	0	ccmC_2	Mt	423172	423894	+	723	-	- && P92527.4 RecName: Full=Putative cytochrome c biosynthesis ccmC-like mitochondrial protein; AltName: Full=ABC transporter I family member 3; Short=ABC transporter ABCI.3; Short=AtABCI3 && PF01578:Cytochrome C assembly protein	-
gene:EPlHVUG00000039928	21	9	8	25	132	30	23	34	78	100	83	130	41	12	17	28	20	13	7	53	rrn18-3	Mt	426826	428802	+	1977	-	- && - && -	-
gene:EPlHVUG00000039920	0	0	0	0	0	0	0	0	0	0	0	0	0	0	0	0	0	0	0	0	rrn5_3	Mt	428917	429038	+	122	-	- && - && -	-
gene:EPlHVUG00000039897	0	0	0	0	0	0	0	0	0	0	0	0	0	0	0	0	0	0	0	0	trnP	Mt	430724	430798	+	75	-	- && - && -	-
gene:EPlHVUG00000039894	0	0	0	0	0	0	0	0	0	0	0	0	0	0	0	0	0	0	0	0	mttB	Mt	440633	441448	+	816	-	- && P93312.2 RecName: Full=Uncharacterized tatC-like protein ymf16; AltName: Full=ORFX && PF00902:Sec-independent protein translocase protein (TatC)	-
gene:EPlHVUG00000039850	0	0	0	0	0	0	0	0	0	0	0	0	0	0	0	0	0	0	0	0	atp1	Mt	445965	447494	+	1530	-	- && P12862.1 RecName: Full=ATP synthase subunit alpha, mitochondrial && PF02874:ATP synthase alpha/beta family, beta-barrel domain|PF00006:ATP synthase alpha/beta family, nucleotide-binding domain|PF00306:ATP synthase alpha/beta chain, C terminal domain	ATP-synt_ab
gene:EPlHVUG00000039868	0	0	0	0	0	0	0	0	0	0	1	0	0	0	0	0	0	0	0	0	rps2_p	Mt	447624	447884	+	261	-	- && - && -	-
gene:EPlHVUG00000039864	0	0	5	0	0	0	0	0	5	0	2	0	1	0	0	0	0	0	0	0	atp9	Mt	447957	448199	+	243	-	- && Q37550.1 RecName: Full=ATP synthase subunit 9, mitochondrial; AltName: Full=Lipid-binding protein && PF00137:ATP synthase subunit C	-
gene:EPlHVUG00000039922	0	0	0	0	0	0	0	0	0	0	0	0	0	0	0	0	0	0	0	0	trnK_3	Mt	449871	449943	-	73	-	- && - && -	-
gene:EPlHVUG00000039902	0	0	0	0	0	0	0	0	0	0	0	0	0	0	0	0	0	0	0	0	trnQ_3	Mt	453244	453315	-	72	-	- && - && -	-
gene:EPlHVUG00000039923	7	0	0	0	33	0	30	0	0	0	0	1	1	1	0	0	0	0	0	15	rrn26-2	Mt	457182	460648	+	3467	-	- && P93276.1 RecName: Full=Uncharacterized mitochondrial protein AtMg00030; AltName: Full=ORF107a && -	-
gene:EPlHVUG00000039919	0	0	0	16	0	0	0	0	0	0	0	0	28	0	0	0	0	4	0	0	trnfM2_3	Mt	469339	469412	-	74	-	- && - && -	-
gene:EPlHVUG00000039861	6	0	0	0	0	8	0	0	7	0	1	10	0	0	0	0	0	0	6	0	ccmFN	Mt	492667	494436	+	1770	-	- && Q04647.1 RecName: Full=Probable cytochrome c biosynthesis protein && PF01578:Cytochrome C assembly protein	-
gene:EPlHVUG00000039873	0	0	0	0	0	0	0	0	0	0	0	0	0	0	0	0	0	0	0	0	rps1	Mt	494683	495207	+	525	-	- && P26863.2 RecName: Full=Ribosomal protein S1, mitochondrial && -	-
gene:EPlHVUG00000039885	0	0	0	0	0	0	0	0	0	0	0	0	0	0	0	0	0	0	0	0	rps1_p	Mt	515221	515279	+	59	-	- && - && -	-
gene:EPlHVUG00000039880	0	0	0	0	0	0	0	6	0	0	10	0	0	0	1	0	0	0	0	1	nad9_1	Mt	524211	524783	+	573	-	- && Q35322.2 RecName: Full=NADH dehydrogenase [ubiquinone] iron-sulfur protein 3; AltName: Full=NADH dehydrogenase subunit 9 && PF00329:Respiratory-chain NADH dehydrogenase, 30 Kd subunit	-
gene:EPlHVUG00000039896	0	0	0	0	1	0	0	0	0	0	0	0	0	0	0	0	0	0	0	0	trnY_p	Mt	525527	525598	+	72	-	- && - && -	-
gene:AGP50735	0	0	0	0	0	0	0	0	0	1	0	0	0	0	0	0	0	0	0	0	psbA	Pt	82	1143	-	1062	-	- && P05337.1 RecName: Full=Photosystem II protein D1; Short=PSII D1 protein; AltName: Full=Photosystem II Q(B) protein; Flags: Precursor && PF00124:Photosynthetic reaction centre protein	Photo_RC
gene:EPlHVUG00000039846	0	0	0	0	0	0	0	0	0	0	0	0	0	1	0	1	0	0	0	0	trnK-UUU	Pt	1365	3931	-	71	-	- && - && -	-
gene:ENSRNA049483178	0	0	0	0	0	0	0	0	0	0	0	0	0	0	0	0	0	0	0	0	Intron_gpII	Pt	1408	1491	-	84	-	- && - && -	-
gene:AGP50736	0	0	0	0	0	0	0	0	0	0	0	0	0	0	0	0	0	0	0	0	matK	Pt	1669	3204	-	1536	-	- && Q76LL9.1 RecName: Full=Maturase K; AltName: Full=Intron maturase >Q76LM0.1 RecName: Full=Maturase K; AltName: Full=Intron maturase && PF01824:MatK/TrnK amino terminal region|PF01348:Type II intron maturase	-
gene:AGP50737	0	0	0	0	0	0	0	0	0	0	0	0	0	0	0	0	0	0	0	0	rps16	Pt	4489	5557	-	276	-	- && P25875.1 RecName: Full=30S ribosomal protein S16, chloroplastic && PF00886:Ribosomal protein S16	-
gene:EPlHVUG00000039836	0	0	0	0	0	0	0	0	0	0	0	0	0	0	0	0	0	0	0	0	trnQ-UUG	Pt	6308	6380	-	73	-	- && - && -	-
gene:AGP50738	0	1	1	0	0	1	0	0	2	0	1	0	0	1	0	3	0	1	0	0	psbK	Pt	6729	6914	+	186	-	- && P69694.1 RecName: Full=Photosystem II reaction center protein K; Short=PSII-K; Flags: Precursor >P69693.1 RecName: Full=Photosystem II reaction center protein K; Short=PSII-K; Flags: Precursor && PF02533:Photosystem II 4 kDa reaction centre component	-
gene:AGP50739	0	2	0	0	0	0	0	1	0	0	1	0	0	0	0	0	0	0	0	0	psbI	Pt	7325	7435	+	111	-	- && A6MMS8.1 RecName: Full=Photosystem II reaction center protein I; Short=PSII-I; AltName: Full=PSII 4.8 kDa protein && PF02532:Photosystem II reaction centre I protein (PSII 4.8 kDa protein)	-
gene:EPlHVUG00000039840	0	0	0	0	0	0	0	0	0	0	0	0	0	0	0	0	0	0	0	0	trnS-GCU	Pt	7548	7635	-	88	-	- && - && -	-
gene:AGP50740	0	0	0	0	0	0	0	0	0	0	0	0	0	0	0	0	0	0	0	0	psbD	Pt	8617	9678	+	1062	-	- && P11849.2 RecName: Full=Photosystem II D2 protein; Short=PSII D2 protein; AltName: Full=Photosystem Q(A) protein >A1E9Z3.1 RecName: Full=Photosystem II D2 protein; Short=PSII D2 protein; AltName: Full=Photosystem Q(A) protein && PF00124:Photosynthetic	Photo_RC
gene:AGP50741	0	0	0	0	0	0	0	0	0	0	0	0	0	0	0	0	0	0	0	0	psbC	Pt	9626	11047	+	1422	-	- && P11095.4 RecName: Full=Photosystem II CP43 reaction center protein; AltName: Full=PSII 43 kDa protein; AltName: Full=Protein CP-43; AltName: Full=Protein P6; Flags: Precursor >A1E9Z4.1 RecName: Full=Photosystem II CP43 reaction center protein; AltNam	-
gene:ENSRNA049483195	0	0	0	0	0	0	0	0	0	0	0	0	0	0	0	0	0	0	0	0	IsrR	Pt	10076	10262	-	187	-	- && P11095.4 RecName: Full=Photosystem II CP43 reaction center protein; AltName: Full=PSII 43 kDa protein; AltName: Full=Protein CP-43; AltName: Full=Protein P6; Flags: Precursor >A1E9Z4.1 RecName: Full=Photosystem II CP43 reaction center protein; AltNam	-
gene:EPlHVUG00000039822	0	0	0	0	0	0	0	0	0	0	0	0	0	0	0	0	0	0	0	0	trnS-UGA	Pt	11193	11280	-	88	-	- && - && -	-
gene:AGP50742	0	0	0	0	0	0	0	0	0	0	0	0	0	0	0	0	0	0	0	0	psbZ	Pt	11637	11825	+	189	-	- && Q6ENX9.1 RecName: Full=Photosystem II reaction center protein Z; Short=PSII-Z >P69695.1 RecName: Full=Photosystem II reaction center protein Z; Short=PSII-Z >P69696.1 RecName: Full=Photosystem II reaction center protein Z; Short=PSII-Z >Q6L3B0.1 RecN	-
gene:EPlHVUG00000039815	0	0	0	0	0	0	0	0	0	0	0	0	0	0	0	0	0	0	0	0	trnG-UCC	Pt	12105	12175	+	71	-	- && - && -	-
gene:EPlHVUG00000039819	0	0	0	0	0	0	0	0	0	0	0	0	0	0	0	0	0	0	0	0	trnfM-CAU	Pt	12624	12697	-	74	-	- && - && -	-
gene:EPlHVUG00000039837	0	0	0	0	0	0	0	0	0	0	0	0	0	0	0	0	0	0	0	0	trnT-GGU	Pt	14661	14732	+	72	-	- && - && -	-
gene:EPlHVUG00000039823	0	0	0	0	0	0	0	0	0	0	0	0	0	0	0	0	0	0	0	0	trnT-GGU	Pt	14733	14796	+	64	-	- && - && -	-
gene:EPlHVUG00000039818	0	0	0	0	0	0	0	0	0	0	0	0	0	0	0	0	0	0	0	0	trnE-UUC	Pt	15249	15321	+	73	-	- && - && -	-
gene:EPlHVUG00000039816	0	0	0	0	0	0	0	0	0	0	0	0	0	0	0	0	0	0	0	0	trnY-GUA	Pt	15383	15464	+	82	-	- && - && -	-
gene:EPlHVUG00000039826	0	0	0	0	0	0	0	0	0	0	0	0	0	0	0	0	0	0	0	0	trnD-GUC	Pt	15823	15896	+	74	-	- && P92540.1 RecName: Full=Uncharacterized mitochondrial protein AtMg01060; AltName: Full=ORF107g && -	-
gene:AGP50743	0	0	0	0	0	0	0	0	0	0	0	0	0	0	0	0	0	0	0	0	psbM	Pt	16674	16778	+	105	-	- && A1E9H9.1 RecName: Full=Photosystem II reaction center protein M; Short=PSII-M && PF05151:Photosystem II reaction centre M protein (PsbM)	-
gene:AGP50744	0	0	0	0	0	0	0	0	0	0	0	0	0	0	0	0	0	0	0	0	petN	Pt	17495	17584	-	90	-	- && A6MMT7.1 RecName: Full=Cytochrome b6-f complex subunit 8; AltName: Full=Cytochrome b6-f complex subunit PetN; AltName: Full=Cytochrome b6-f complex subunit VIII && PF03742:PetN	-
gene:EPlHVUG00000039814	0	0	0	0	0	0	0	0	0	0	0	0	0	0	0	0	0	0	0	0	trnC-GCA	Pt	18309	18379	-	71	-	- && - && -	-
gene:AGP50745	0	0	0	0	0	0	0	0	0	0	0	0	0	0	0	0	0	0	0	0	rpoB	Pt	19544	22774	+	3231	-	- && A1E9I1.1 RecName: Full=DNA-directed RNA polymerase subunit beta; AltName: Full=PEP; AltName: Full=Plastid-encoded RNA polymerase subunit beta; Short=RNA polymerase subunit beta && PF04563:RNA polymerase beta subunit|PF00562:RNA polymerase Rpb2, domai	RNA_pol_Rpb2_6
gene:AGP50746	0	0	0	0	0	0	0	0	0	0	0	0	0	0	0	0	0	0	0	0	rpoC1	Pt	22812	24860	+	2049	-	- && A1E9I2.1 RecName: Full=DNA-directed RNA polymerase subunit beta'; AltName: Full=PEP; AltName: Full=Plastid-encoded RNA polymerase subunit beta'; Short=RNA polymerase subunit beta' && PF04997:RNA polymerase Rpb1, domain 1|PF04983:RNA polymerase Rpb1,	-
gene:AGP50747	0	0	1	0	0	0	2	0	0	0	1	0	0	0	0	0	0	2	0	0	rpoC2	Pt	25070	29503	+	4434	-	- && A1E9I3.1 RecName: Full=DNA-directed RNA polymerase subunit beta''; AltName: Full=PEP; AltName: Full=Plastid-encoded RNA polymerase subunit beta''; Short=RNA polymerase subunit beta'' && PF05000:RNA polymerase Rpb1, domain 4|PF04998:RNA polymerase Rpb	-
gene:AGP50748	0	0	0	0	0	0	0	0	0	0	0	0	0	0	0	0	0	0	0	0	rps2	Pt	29830	30540	+	711	-	- && P17933.2 RecName: Full=30S ribosomal protein S2, chloroplastic >A1E9I4.1 RecName: Full=30S ribosomal protein S2, chloroplastic && PF00318:Ribosomal protein S2	-
gene:AGP50749	0	0	0	0	0	0	0	0	0	0	0	0	0	0	0	0	0	0	0	0	atpI	Pt	30805	31548	+	744	-	- && Q9XPT0.1 RecName: Full=ATP synthase subunit a, chloroplastic; AltName: Full=ATP synthase F0 sector subunit a; AltName: Full=F-ATPase subunit IV >A1E9I5.1 RecName: Full=ATP synthase subunit a, chloroplastic; AltName: Full=ATP synthase F0 sector subuni	-
gene:AGP50750	0	0	0	0	0	0	0	0	0	0	0	0	0	0	0	1	0	0	0	0	atpH	Pt	32116	32361	+	246	-	- && P69447.1 RecName: Full=ATP synthase subunit c, chloroplastic; AltName: Full=ATP synthase F(0) sector subunit c; AltName: Full=ATPase subunit III; AltName: Full=F-type ATPase subunit c; Short=F-ATPase subunit c; AltName: Full=Lipid-binding protein >P6	-
gene:AGP50751	0	0	0	0	0	0	0	1	0	1	0	0	0	0	0	0	0	0	0	0	atpF	Pt	32817	34201	+	567	-	- && P06528.1 RecName: Full=ATP synthase subunit b, chloroplastic; AltName: Full=ATP synthase F(0) sector subunit b; AltName: Full=ATPase subunit I >A1E9I7.1 RecName: Full=ATP synthase subunit b, chloroplastic; AltName: Full=ATP synthase F(0) sector subun	-
gene:ENSRNA049483187	0	0	0	0	0	0	0	0	0	0	0	0	0	0	0	0	0	0	0	0	Intron_gpII	Pt	33711	33794	+	84	-	- && - && -	-
gene:AGP50752	0	0	0	0	0	0	0	0	0	0	0	0	0	0	0	0	0	0	0	0	atpA	Pt	34293	35807	+	1515	-	- && A1E9I8.1 RecName: Full=ATP synthase subunit alpha, chloroplastic; AltName: Full=ATP synthase F1 sector subunit alpha; AltName: Full=F-ATPase subunit alpha && PF00006:ATP synthase alpha/beta family, nucleotide-binding domain|PF02874:ATP synthase alpha	ATP-synt_ab
gene:EPlHVUG00000039845	0	0	0	0	0	0	0	0	0	0	0	0	0	0	0	0	0	0	0	0	trnR-UCU	Pt	35933	36004	-	72	-	- && - && -	-
gene:EPlHVUG00000039838	0	0	0	0	0	0	0	0	0	0	0	0	0	0	0	0	0	0	0	0	trnfM-CAU	Pt	36174	36230	-	57	-	- && - && -	-
gene:AGP50753	0	0	0	0	0	0	0	0	0	0	0	0	0	0	0	0	0	0	0	0	rps14	Pt	36397	36708	-	312	-	- && Q95H62.1 RecName: Full=30S ribosomal protein S14, chloroplastic >A1E9I9.1 RecName: Full=30S ribosomal protein S14, chloroplastic && -	-
gene:AGP50754	0	0	0	0	0	0	0	0	0	0	0	0	0	0	0	0	0	0	0	0	psaB	Pt	36855	39059	-	2205	-	- && A1E9J0.1 RecName: Full=Photosystem I P700 chlorophyll a apoprotein A2; AltName: Full=PSI-B; AltName: Full=PsaB && -	-
gene:AGP50755	0	0	0	0	0	0	0	0	0	0	0	0	0	0	0	0	0	0	2	0	psaA	Pt	39085	41337	-	2253	-	- && A1E9J1.1 RecName: Full=Photosystem I P700 chlorophyll a apoprotein A1; AltName: Full=PSI-A; AltName: Full=PsaA && -	-
gene:AGP50756	0	0	0	0	0	0	0	0	0	0	0	0	0	0	0	0	0	0	0	0	ycf3	Pt	42008	44002	-	519	-	- && A1E9S5.1 RecName: Full=Photosystem I assembly protein Ycf3 && PF00515:Tetratricopeptide repeat	TPR_1
gene:ENSRNA049483150	0	0	0	0	0	0	0	0	0	0	0	0	0	0	0	0	0	0	0	0	Intron_gpII	Pt	43120	43194	-	75	-	- && - && -	-
gene:EPlHVUG00000039833	0	0	0	0	0	0	0	0	0	0	0	0	0	0	0	0	0	0	0	0	trnS-GGA	Pt	44613	44696	+	84	-	- && - && -	-
gene:AGP50757	0	0	0	0	0	0	0	0	0	0	0	0	0	0	0	0	0	0	0	0	rps4	Pt	45001	45606	-	606	-	- && A1E9J3.1 RecName: Full=30S ribosomal protein S4, chloroplastic && -	-
gene:EPlHVUG00000039821	0	0	0	0	0	0	0	0	0	0	0	0	0	0	0	0	0	0	0	0	trnT-UGU	Pt	45915	45987	-	73	-	- && - && -	-
gene:EPlHVUG00000039834	0	0	0	0	0	0	0	0	0	0	0	0	0	0	0	0	0	0	0	0	trnL-UAA	Pt	46611	47263	+	85	-	- && - && -	-
gene:ENSRNA049483191	0	0	0	0	0	0	0	0	0	0	0	0	0	0	0	0	0	0	0	0	Intron_gpI	Pt	46636	46884	+	249	-	- && - && -	-
gene:EPlHVUG00000039825	0	0	0	0	0	0	0	0	0	0	0	0	0	0	0	0	0	0	0	0	trnF-GAA	Pt	47584	47656	+	73	-	- && - && -	-
gene:AGP50758	0	0	0	0	0	0	0	0	0	0	0	0	0	0	0	0	0	0	0	0	ndhJ	Pt	48243	48722	-	480	-	- && Q95H60.1 RecName: Full=NAD(P)H-quinone oxidoreductase subunit J, chloroplastic; AltName: Full=NAD(P)H dehydrogenase subunit J; AltName: Full=NADH-plastoquinone oxidoreductase subunit J >Q7GT16.1 RecName: Full=NAD(P)H-quinone oxidoreductase subunit J,	-
gene:AGP50759	0	0	0	0	0	0	0	0	0	0	0	0	0	0	0	0	0	0	0	0	ndhK	Pt	48825	49562	-	738	-	- && Q85XC3.2 RecName: Full=NAD(P)H-quinone oxidoreductase subunit K, chloroplastic; AltName: Full=NAD(P)H dehydrogenase subunit K; AltName: Full=NADH-plastoquinone oxidoreductase subunit K && PF01058:NADH ubiquinone oxidoreductase, 20 Kd subunit	-
gene:AGP50760	0	0	0	0	0	0	0	0	0	0	0	0	0	0	0	0	0	0	0	0	ndhC	Pt	49553	49915	-	363	-	- && P26303.1 RecName: Full=NAD(P)H-quinone oxidoreductase subunit 3, chloroplastic; AltName: Full=NAD(P)H dehydrogenase subunit 3; AltName: Full=NADH-plastoquinone oxidoreductase subunit 3 >A1E9J6.1 RecName: Full=NAD(P)H-quinone oxidoreductase subunit 3,	-
gene:EPlHVUG00000039831	0	0	0	0	0	0	0	0	0	0	0	0	0	0	0	0	0	0	0	0	trnV-UAC	Pt	50641	51312	-	76	-	- && - && -	-
gene:EPlHVUG00000039841	0	0	0	0	0	0	0	0	0	0	0	0	0	0	0	0	0	0	0	0	trnM-CAU	Pt	51518	51590	+	73	-	- && - && -	-
gene:AGP50761	0	0	0	0	0	0	0	0	0	0	0	0	0	0	0	0	0	0	0	0	atpE	Pt	51705	52118	-	414	-	- && P69443.1 RecName: Full=ATP synthase epsilon chain, chloroplastic; AltName: Full=ATP synthase F1 sector epsilon subunit; AltName: Full=F-ATPase epsilon subunit >P69444.1 RecName: Full=ATP synthase epsilon chain, chloroplastic; AltName: Full=ATP syntha	-
gene:AGP50762	0	0	0	0	0	0	0	0	0	0	0	0	0	0	0	0	0	0	0	0	atpB	Pt	52115	53611	-	1497	-	- && P00828.2 RecName: Full=ATP synthase subunit beta, chloroplastic; AltName: Full=ATP synthase F1 sector subunit beta; AltName: Full=F-ATPase subunit beta && PF00306:ATP synthase alpha/beta chain, C terminal domain|PF00006:ATP synthase alpha/beta family	ATP-synt_ab
gene:AGP50763	0	0	0	0	0	0	0	0	0	0	0	0	0	0	0	0	0	0	0	0	rbcL	Pt	54394	55833	+	1440	-	- && P05698.2 RecName: Full=Ribulose bisphosphate carboxylase large chain; Short=RuBisCO large subunit; Flags: Precursor && PF02788:Ribulose bisphosphate carboxylase large chain, N-terminal domain|PF00016:Ribulose bisphosphate carboxylase large chain, cat	RuBisCO_large
gene:AGP50764	0	0	0	0	0	0	0	0	0	0	0	0	0	0	0	0	0	0	0	0	psaI	Pt	57438	57548	+	111	-	- && P13165.1 RecName: Full=Photosystem I reaction center subunit VIII; Short=PSI-I && PF00796:Photosystem I reaction centre subunit VIII	-
gene:AGP50765	0	0	0	0	0	0	0	0	0	0	0	0	0	0	0	1	0	0	0	0	ycf4	Pt	57880	58437	+	558	-	- && P20454.2 RecName: Full=Photosystem I assembly protein Ycf4 && PF02392:Ycf4	-
gene:AGP50766	0	0	0	0	0	0	0	0	0	0	0	0	0	0	0	0	0	0	0	0	cemA	Pt	58906	59598	+	693	-	- && A1E9K2.1 RecName: Full=Chloroplast envelope membrane protein && PF03040:CemA family	-
gene:AGP50767	0	0	0	0	0	0	0	0	0	0	0	0	0	0	0	0	0	0	0	0	petA	Pt	59826	60788	+	963	-	- && A1E9K3.1 RecName: Full=Cytochrome f; Flags: Precursor && PF01333:Apocytochrome F, C-terminal|PF16639:Apocytochrome F, N-terminal	-
gene:AGP50768	0	0	0	0	0	0	0	0	0	0	0	0	0	0	0	0	0	0	0	0	psbJ	Pt	61609	61731	-	123	-	- && P20175.1 RecName: Full=Photosystem II reaction center protein J; Short=PSII-J >Q6W6Q8.1 RecName: Full=Photosystem II reaction center protein J; Short=PSII-J >Q6W6R2.1 RecName: Full=Photosystem II reaction center protein J; Short=PSII-J && PF01788:Psb	-
gene:AGP50769	0	0	0	0	0	0	0	0	0	0	0	0	0	0	0	0	0	0	0	0	psbL	Pt	61857	61973	-	117	-	- && P60147.1 RecName: Full=Photosystem II reaction center protein L; Short=PSII-L (chloroplast) [Pisum sativum] >P60137.1 RecName: Full=Photosystem II reaction center protein L; Short=PSII-L >P60138.1 RecName: Full=Photosystem II reaction center protein	-
gene:AGP50770	0	0	0	0	0	0	0	0	0	0	0	0	0	0	0	0	0	0	0	0	psbF	Pt	61996	62115	-	120	-	- && P60124.2 RecName: Full=Cytochrome b559 subunit beta; AltName: Full=PSII reaction center subunit VI >P60126.2 RecName: Full=Cytochrome b559 subunit beta; AltName: Full=PSII reaction center subunit VI >P60128.2 RecName: Full=Cytochrome b559 subunit bet	-
gene:AGP50771	0	0	0	0	0	0	0	0	0	0	0	0	0	0	0	0	0	0	0	0	psbE	Pt	62126	62377	-	252	-	- && Q6ENF6.3 RecName: Full=Cytochrome b559 subunit alpha; AltName: Full=PSII reaction center subunit V >Q6ENU7.3 RecName: Full=Cytochrome b559 subunit alpha; AltName: Full=PSII reaction center subunit V >P69386.2 RecName: Full=Cytochrome b559 subunit alp	-
gene:AGP50772	0	0	0	0	0	0	0	0	0	0	0	0	0	0	0	0	0	0	0	0	petL	Pt	63539	63634	+	96	-	- && A1EA26.1 RecName: Full=Cytochrome b6-f complex subunit 6; AltName: Full=Cytochrome b6-f complex subunit PetL; AltName: Full=Cytochrome b6-f complex subunit VI >A1E9K8.1 RecName: Full=Cytochrome b6-f complex subunit 6; AltName: Full=Cytochrome b6-f co	-
gene:AGP50773	0	0	0	0	0	0	0	0	0	0	0	0	0	0	0	0	0	0	0	0	petG	Pt	63814	63927	+	114	-	- && Q5QA79.1 RecName: Full=Cytochrome b6-f complex subunit 5; AltName: Full=Cytochrome b6-f complex subunit PetG; AltName: Full=Cytochrome b6-f complex subunit V >Q68RY7.1 RecName: Full=Cytochrome b6-f complex subunit 5; AltName: Full=Cytochrome b6-f com	-
gene:EPlHVUG00000039817	0	0	0	0	0	0	0	0	0	0	0	0	0	0	0	0	0	0	0	0	trnW-CCA	Pt	64045	64118	-	74	-	- && - && -	-
gene:ENSRNA049451180	0	0	0	0	0	0	0	0	0	0	0	0	0	0	0	0	0	0	0	0	tRNA-Trp	Pt	64045	64118	-	74	-	- && - && -	-
gene:EPlHVUG00000039839	0	0	0	0	0	0	0	0	0	0	0	0	0	0	0	0	0	0	0	0	trnP-UGG	Pt	64258	64332	-	75	-	- && - && -	-
gene:AGP50774	0	0	0	0	0	0	0	0	0	0	0	0	0	0	0	0	0	0	0	0	psaJ	Pt	64672	64800	+	129	-	- && Q6ENF3.1 RecName: Full=Photosystem I reaction center subunit IX; AltName: Full=PSI-J >P0C374.1 RecName: Full=Photosystem I reaction center subunit IX; AltName: Full=PSI-J >P12192.2 RecName: Full=Photosystem I reaction center subunit IX; AltName: Full	-
gene:AGP50775	0	0	0	0	0	0	0	0	0	0	0	0	0	0	0	0	0	0	0	0	rpl33	Pt	65249	65449	+	201	-	- && Q95H56.1 RecName: Full=50S ribosomal protein L33, chloroplastic >A1EA29.1 RecName: Full=50S ribosomal protein L33, chloroplastic >A1E9L1.1 RecName: Full=50S ribosomal protein L33, chloroplastic >A8Y9A7.1 RecName: Full=50S ribosomal protein L33, chlor	-
gene:AGP50776	0	0	0	0	0	0	0	0	0	0	0	0	0	0	0	0	0	0	0	0	rps18	Pt	65717	66229	+	513	-	- && A1E9L2.1 RecName: Full=30S ribosomal protein S18, chloroplastic && PF01084:Ribosomal protein S18	-
gene:AGP50777	0	0	0	0	0	0	0	0	0	0	0	0	0	0	0	0	0	0	0	0	rpl20	Pt	66392	66751	-	360	-	- && Q95H54.3 RecName: Full=50S ribosomal protein L20, chloroplastic >A1E9L3.1 RecName: Full=50S ribosomal protein L20, chloroplastic && PF00453:Ribosomal protein L20	-
gene:AGP50779	0	0	0	0	0	0	0	0	0	0	0	0	0	0	0	0	0	0	0	0	clpP	Pt	67705	68355	-	651	-	- && P48883.2 RecName: Full=ATP-dependent Clp protease proteolytic subunit; AltName: Full=Endopeptidase Clp && PF00574:Clp protease	-
gene:AGP50780	0	0	0	4	0	0	0	0	1	2	0	0	0	0	0	0	0	2	0	0	psbB	Pt	68866	70392	+	1527	-	- && P10900.2 RecName: Full=Photosystem II CP47 reaction center protein; AltName: Full=PSII 47 kDa protein; AltName: Full=Protein CP-47 && PF00421:Photosystem II protein	-
gene:AGP50781	0	0	0	0	0	0	0	0	0	0	0	0	0	0	0	0	0	0	0	0	psbT	Pt	70547	70663	+	117	-	- && P69669.1 RecName: Full=Photosystem II reaction center protein T; Short=PSII-T >P69676.1 RecName: Full=Photosystem II reaction center protein T; Short=PSII-T >P69677.1 RecName: Full=Photosystem II reaction center protein T; Short=PSII-T >A1EA35.1 RecN	-
gene:AGP50782	0	0	0	0	0	0	0	0	0	0	0	0	0	0	0	0	0	0	0	0	psbN	Pt	70712	70843	-	132	-	- && Q67I70.1 RecName: Full=Protein PsbN >Q67IA0.1 RecName: Full=Protein PsbN (chloroplast) [Butomus umbellatus] >Q7HIW6.1 RecName: Full=Protein PsbN (chloroplast) [Gunnera chilensis] >Q7J194.1 RecName: Full=Protein PsbN (chloroplast) [Cercidiphyllum japo	-
gene:AGP50783	0	0	0	0	0	0	0	0	0	0	0	0	0	0	0	0	0	0	0	0	psbH	Pt	70947	71168	+	222	-	- && P12363.2 RecName: Full=Photosystem II reaction center protein H; Short=PSII-H; AltName: Full=Photosystem II 10 kDa phosphoprotein && PF00737:Photosystem II 10 kDa phosphoprotein	-
gene:AGP50784	0	0	0	0	0	0	0	0	0	0	1	0	0	0	0	0	0	1	0	0	petB	Pt	72000	72698	+	699	-	- && A1EA38.1 RecName: Full=Cytochrome b6 && PF13631:Cytochrome b(N-terminal)/b6/petB	-
gene:AGP50785	0	0	0	0	0	0	0	0	5	0	0	0	0	0	0	0	0	2	0	1	petD	Pt	73591	74115	+	525	-	- && P12119.3 RecName: Full=Cytochrome b6-f complex subunit 4; AltName: Full=17 kDa polypeptide >A1E9V5.1 RecName: Full=Cytochrome b6-f complex subunit 4; AltName: Full=17 kDa polypeptide >P12361.4 RecName: Full=Cytochrome b6-f complex subunit 4; AltName:	-
gene:AGP50786	0	0	0	0	0	0	0	0	0	0	0	8	0	0	0	2	0	0	0	0	rpoA	Pt	74333	75352	-	1020	-	- && Q7H6J0.1 RecName: Full=DNA-directed RNA polymerase subunit alpha; Short=PEP; AltName: Full=Plastid-encoded RNA polymerase subunit alpha; Short=RNA polymerase subunit alpha >Q7H6J1.1 RecName: Full=DNA-directed RNA polymerase subunit alpha; Short=PEP;	RNA_pol_A_bac
gene:AGP50787	0	0	0	0	0	0	0	0	0	0	0	0	0	0	0	0	0	0	0	0	rps11	Pt	75424	75855	-	432	-	- && Q95H53.1 RecName: Full=30S ribosomal protein S11, chloroplastic >A1EA41.1 RecName: Full=30S ribosomal protein S11, chloroplastic >A1E9M3.1 RecName: Full=30S ribosomal protein S11, chloroplastic >A8Y9B9.1 RecName: Full=30S ribosomal protein S11, chlor	-
gene:AGP50788	0	0	0	0	0	0	0	0	0	0	0	0	0	0	0	0	0	0	0	0	rpl36	Pt	76031	76144	-	114	-	- && P62726.1 RecName: Full=50S ribosomal protein L36, chloroplastic >P62727.1 RecName: Full=50S ribosomal protein L36, chloroplastic >P62728.1 RecName: Full=50S ribosomal protein L36, chloroplastic >Q6ENE0.1 RecName: Full=50S ribosomal protein L36, chlor	-
gene:AGP50789	0	0	0	0	0	0	0	0	0	0	0	0	0	1	0	0	0	0	0	0	infA	Pt	76256	76597	-	342	-	- && A8Y9C1.1 RecName: Full=Translation initiation factor IF-1, chloroplastic && PF01176:Translation initiation factor 1A / IF-1	-
gene:AGP50790	0	0	0	0	0	0	0	0	0	0	0	0	0	0	0	0	0	0	0	0	rps8	Pt	76677	77087	-	411	-	- && A1E9M6.1 RecName: Full=30S ribosomal protein S8, chloroplastic && PF00410:Ribosomal protein S8	-
gene:AGP50791	0	0	0	0	0	0	0	0	0	0	0	0	0	0	0	0	0	0	0	0	rpl14	Pt	77232	77603	-	372	-	- && A1EA45.1 RecName: Full=50S ribosomal protein L14, chloroplastic >A1E9M7.1 RecName: Full=50S ribosomal protein L14, chloroplastic >A8Y9C3.1 RecName: Full=50S ribosomal protein L14, chloroplastic && PF00238:Ribosomal protein L14p/L23e	-
gene:AGP50792	0	0	0	0	0	0	0	0	0	0	0	0	0	0	0	0	0	0	0	0	rpl16	Pt	77712	78146	-	435	-	- && A1E9M8.1 RecName: Full=50S ribosomal protein L16, chloroplastic && PF00252:Ribosomal protein L16p/L10e	-
gene:ENSRNA049483145	0	0	0	0	0	0	0	0	0	0	0	0	0	0	0	0	0	0	0	0	Intron_gpII	Pt	78114	78192	-	79	-	- && - && -	-
gene:AGP50793	0	0	0	0	0	0	0	0	0	0	0	0	0	1	0	0	0	0	0	0	rps3	Pt	79330	80049	-	720	-	- && A1E9M9.1 RecName: Full=30S ribosomal protein S3, chloroplastic && PF00189:Ribosomal protein S3, C-terminal domain	-
gene:AGP50794	0	0	0	0	0	0	0	0	0	0	0	0	0	0	0	0	0	0	0	0	rpl22	Pt	80108	80557	-	450	-	- && A1E9N0.1 RecName: Full=50S ribosomal protein L22, chloroplastic && PF00237:Ribosomal protein L22p/L17e	-
gene:AGP50795	0	0	0	0	0	0	0	0	0	0	0	0	0	0	0	0	0	0	0	0	rps19	Pt	80636	80851	-	216	-	- && A8Y9C7.1 RecName: Full=30S ribosomal protein S19, chloroplastic && PF00203:Ribosomal protein S19	-
gene:EPlHVUG00000039827	0	0	0	0	0	0	0	0	0	0	0	0	0	0	0	0	0	0	0	0	trnH-GUG	Pt	81049	81123	+	75	-	- && - && -	-
gene:ENSRNA049483159	0	0	0	0	0	0	0	0	0	0	0	0	0	0	0	0	0	0	0	0	Intron_gpII	Pt	81609	81685	-	77	-	- && Q6ENS0.1 RecName: Full=Uncharacterized protein ycf72; AltName: Full=ORF137 >Q6L3B8.1 RecName: Full=Uncharacterized protein ycf72; AltName: Full=ORF137 && -	-
gene:AGP50796	0	0	0	0	0	0	0	0	0	0	0	0	0	0	0	0	0	0	0	0	rpl23	Pt	82609	82962	-	354	-	- && P69668.1 RecName: Full=50S ribosomal protein L23, chloroplastic >A1EA51.1 RecName: Full=50S ribosomal protein L23-B, chloroplastic && PF00276:Ribosomal protein L23	-
gene:EPlHVUG00000039835	0	0	0	0	0	0	0	0	0	0	0	0	0	0	0	0	0	0	0	0	trnI-CAU	Pt	83137	83210	-	74	-	- && - && -	-
gene:AGP50797	0	0	0	0	0	0	0	0	0	0	0	0	0	0	0	0	0	0	0	0	ycf15	Pt	84548	84946	+	399	-	- && P46666.1 PUTATIVE PSEUDOGENE: RecName: Full=Putative uncharacterized protein ycf15; AltName: Full=ORF 99 >Q6ENR3.1 RecName: Full=Putative uncharacterized protein ycf15; AltName: Full=ORF99 >Q6L3C4.1 RecName: Full=Putative uncharacterized protein ycf1	-
gene:EPlHVUG00000039847	0	0	0	0	0	0	0	0	0	0	0	0	0	0	0	0	0	0	0	0	trnL-CAA	Pt	85589	85669	-	81	-	- && - && -	-
gene:AGP50798	0	0	0	0	0	0	0	0	0	0	0	0	0	0	0	0	0	0	0	0	ndhB	Pt	86242	88486	-	1533	-	- && P0CC87.1 RecName: Full=NAD(P)H-quinone oxidoreductase subunit 2 B, chloroplastic; AltName: Full=NAD(P)H dehydrogenase, subunit 2 B; AltName: Full=NADH-plastoquinone oxidoreductase subunit 2 B >P0CC86.1 RecName: Full=NAD(P)H-quinone oxidoreductase sub	-
gene:ENSRNA049483162	0	0	0	0	0	0	0	0	0	0	0	0	0	0	0	0	0	0	0	0	Intron_gpII	Pt	86998	87076	-	79	-	- && - && -	-
gene:AGP50799	0	0	0	0	0	0	0	0	0	0	0	0	0	0	0	0	0	0	0	0	rps7	Pt	88786	89256	-	471	-	- && P12339.2 RecName: Full=30S ribosomal protein S7, chloroplastic >Q6ENQ9.1 RecName: Full=30S ribosomal protein S7, chloroplastic >Q6L3C6.1 RecName: Full=30S ribosomal protein S7, chloroplastic >A1EA53.1 RecName: Full=30S ribosomal protein S7, chloropla	-
gene:ENSRNA049483181	0	0	0	0	0	0	0	0	0	0	0	0	0	0	0	0	0	0	0	0	Intron_gpII	Pt	89339	89412	-	74	-	- && - && -	-
gene:ENSRNA049483176	0	1	0	0	0	0	0	0	0	0	0	1	0	0	0	0	0	0	0	0	Intron_gpII	Pt	90111	90187	-	77	-	- && - && -	-
gene:EPlHVUG00000039812	0	0	0	0	0	0	0	0	0	0	0	0	0	0	0	0	0	0	0	0	trnV-GAC	Pt	91836	91907	+	72	-	- && - && -	-
gene:EPlHVUG00000039843	73	48	33	81	157	69	42	53	666	625	555	785	113	44	40	88	70	49	75	81	16S_ribosomal_RNA	Pt	92137	93628	+	1492	-	- && - && -	-
gene:EPlHVUG00000039824	0	0	0	1	0	0	0	0	0	0	0	0	1	0	0	0	0	0	0	0	trnI-GAU	Pt	93936	94812	+	77	-	- && - && -	-
gene:ENSRNA049483166	0	0	0	0	0	0	0	0	0	0	0	0	0	0	0	0	0	0	0	0	Intron_gpII	Pt	94659	94777	+	119	-	- && - && -	-
gene:EPlHVUG00000039842	0	0	0	0	0	0	0	0	0	0	0	0	0	0	0	0	0	0	0	0	trnA-UGC	Pt	94878	95760	+	73	-	- && - && -	-
gene:ENSRNA049483172	0	0	0	0	0	0	0	0	0	0	0	0	0	0	0	0	0	0	0	0	Intron_gpII	Pt	95613	95725	+	113	-	- && - && -	-
gene:EPlHVUG00000039832	1	0	0	2	2	1	0	1	3	0	6	2	0	0	0	0	0	0	0	0	23S_ribosomal_RNA	Pt	95912	98799	+	2888	-	- && Q3BAI2.1 RecName: Full=Uncharacterized protein ORF91 (chloroplast) [Phalaenopsis aphrodite subsp. formosana] && -	-
gene:EPlHVUG00000039830	0	0	0	0	0	0	0	0	0	0	0	0	0	0	0	0	0	0	0	0	4.5S_ribosomal_RNA	Pt	98895	98989	+	95	-	- && - && -	-
gene:EPlHVUG00000039829	0	0	0	0	0	0	0	0	0	0	0	0	0	0	0	0	0	0	0	0	5S_ribosomal_RNA	Pt	99217	99337	+	121	-	- && - && -	-
gene:ENSRNA049483155	0	0	0	0	0	0	0	0	0	0	0	0	0	0	0	0	0	0	0	0	5S_rRNA	Pt	99220	99336	+	117	-	- && - && -	-
gene:EPlHVUG00000039813	0	0	0	0	0	0	0	0	0	0	0	0	0	0	0	0	0	0	0	0	trnR-ACG	Pt	99566	99639	+	74	-	- && - && -	-
gene:EPlHVUG00000039828	0	0	0	0	0	0	0	0	0	0	0	0	0	0	0	0	0	0	0	0	trnN-GUU	Pt	99913	99984	-	72	-	- && - && -	-
gene:ENSRNA049451206	0	0	0	0	0	0	0	0	0	0	0	0	0	0	0	0	0	0	0	0	tRNA-Asn	Pt	99913	99984	-	72	-	- && - && -	-
gene:AGP50800	0	0	0	0	0	0	0	0	0	0	0	0	0	0	0	0	0	0	0	0	rps15	Pt	101534	101806	+	273	-	- && A1E9N6.1 RecName: Full=30S ribosomal protein S15, chloroplastic && PF00312:Ribosomal protein S15	-
gene:AGP50801	0	0	0	0	0	0	0	0	0	0	0	0	0	0	0	0	1	0	0	0	ndhH	Pt	101953	114863	+	216	-	- && O98691.1 RecName: Full=NAD(P)H-quinone oxidoreductase subunit H, chloroplastic; AltName: Full=NAD(P)H dehydrogenase subunit H; AltName: Full=NADH-plastoquinone oxidoreductase 49 kDa subunit; AltName: Full=NADH-plastoquinone oxidoreductase subunit H &	-
gene:AGP50802	0	0	0	0	0	0	0	0	0	0	0	0	0	0	0	0	0	0	0	0	ndhF	Pt	102228	104447	-	2220	-	- && Q32440.2 RecName: Full=NAD(P)H-quinone oxidoreductase subunit 5, chloroplastic; AltName: Full=NAD(P)H dehydrogenase subunit 5; AltName: Full=NADH-plastoquinone oxidoreductase subunit 5 && PF00662:NADH-Ubiquinone oxidoreductase (complex I), chain 5 N-	-
gene:AGP50803	0	0	0	0	0	0	0	0	0	0	0	0	0	0	0	0	0	0	0	0	rpl32	Pt	105295	105474	+	180	-	- && A1E9N8.1 RecName: Full=50S ribosomal protein L32, chloroplastic && -	-
gene:EPlHVUG00000039844	0	0	0	0	0	0	0	0	0	0	0	0	0	0	0	0	0	0	0	0	trnL-UAG	Pt	106199	106278	+	80	-	- && - && -	-
gene:AGP50804	0	0	0	0	0	0	0	0	0	0	0	0	0	0	0	0	0	0	0	0	ccsA	Pt	106350	107318	+	969	-	- && A1E9N9.1 RecName: Full=Cytochrome c biogenesis protein CcsA && PF01578:Cytochrome C assembly protein	-
gene:AGP50805	0	0	0	0	0	0	0	0	0	0	0	0	0	0	0	0	0	0	0	0	ndhD	Pt	107485	108987	-	1503	-	- && P58420.1 RecName: Full=NAD(P)H-quinone oxidoreductase chain 4, chloroplastic; AltName: Full=NAD(P)H dehydrogenase, chain 4; AltName: Full=NADH-plastoquinone oxidoreductase chain 4 && PF00361:Proton-conducting membrane transporter	-
gene:AGP50806	0	0	0	1	0	0	0	0	0	0	0	0	0	0	0	0	0	0	0	0	psaC	Pt	109113	109358	-	246	-	- && Q6ENA6.3 RecName: Full=Photosystem I iron-sulfur center; AltName: Full=9 kDa polypeptide; AltName: Full=PSI-C; AltName: Full=Photosystem I subunit VII; AltName: Full=PsaC >Q6ENP6.3 RecName: Full=Photosystem I iron-sulfur center; AltName: Full=9 kDa p	-
gene:AGP50807	0	0	0	0	0	0	0	0	0	0	0	0	0	0	0	0	0	0	0	0	ndhE	Pt	109839	110144	-	306	-	- && P69378.1 RecName: Full=NAD(P)H-quinone oxidoreductase subunit 4L, chloroplastic; AltName: Full=NAD(P)H dehydrogenase subunit 4L; AltName: Full=NADH-plastoquinone oxidoreductase subunit 4L >P69379.1 RecName: Full=NAD(P)H-quinone oxidoreductase subunit	-
gene:AGP50808	0	0	0	0	0	0	0	0	0	0	0	0	0	0	0	0	0	0	0	0	ndhG	Pt	110358	110888	-	531	-	- && O98693.2 RecName: Full=NAD(P)H-quinone oxidoreductase subunit 6, chloroplastic; AltName: Full=NAD(P)H dehydrogenase subunit 6; AltName: Full=NADH-plastoquinone oxidoreductase subunit 6 && PF00499:NADH-ubiquinone/plastoquinone oxidoreductase chain 6	-
gene:AGP50809	0	0	0	0	0	0	0	0	0	0	0	0	0	0	0	0	0	0	0	0	ndhI	Pt	111136	111678	-	543	-	- && O98692.2 RecName: Full=NAD(P)H-quinone oxidoreductase subunit I, chloroplastic; AltName: Full=NAD(P)H dehydrogenase subunit I; Short=NDH subunit I; AltName: Full=NADH-plastoquinone oxidoreductase subunit I && PF13237:4Fe-4S dicluster domain	-
gene:AGP50810	0	0	1	0	0	0	1	0	5	0	0	0	0	1	12	1	0	0	0	0	ndhA	Pt	111780	112271	-	492	-	- && P92432.4 RecName: Full=NAD(P)H-quinone oxidoreductase subunit 1, chloroplastic; AltName: Full=NAD(P)H dehydrogenase subunit 1; Short=NDH subunit 1; AltName: Full=NADH-plastoquinone oxidoreductase subunit 1 && PF00146:NADH dehydrogenase	-
gene:ENSRNA049483142	0	0	0	0	0	0	0	0	0	0	0	0	0	0	0	0	0	0	0	0	Intron_gpII	Pt	112320	112397	-	78	-	- && - && -	-
gene:EPlHVUG00000039820	0	6	1	1	1	0	0	0	0	3	1	3	0	0	0	0	0	0	0	0	23S_ribosomal_RNA	Pt	115422	115518	-	97	-	- && - && -	-
gene:HORVU1Hr1G000010	1961	2315	1933	2148	2301	2518	831	2189	3884	2281	2661	2387	2362	2389	2287	2511	2242	2514	1961	2538	-	chr1H	41811	45310	+	2485	-	- && Q8GYT9.2 RecName: Full=E3 ubiquitin-protein ligase SIS3; AltName: Full=Protein SUGAR INSENSITIVE 3; Flags: Precursor && PF13639:Ring finger domain	-
gene:HORVU1Hr1G000020	3008	3136	2969	2569	2462	2371	1846	2504	4777	2851	2751	2462	2691	3171	3509	3229	2255	2884	2982	2786	-	chr1H	47106	50750	+	2058	-	- && Q9FXT6.2 RecName: Full=Peroxisomal membrane protein PEX14; AltName: Full=Peroxin-14; Short=AtPEX14; AltName: Full=Peroxisome biogenesis protein 14; AltName: Full=Pex14p; AltName: Full=Protein PEROXISOME DEFECTIVE 2 && PF04695:Peroxisomal membrane anc	-
gene:HORVU1Hr1G000030	190	176	115	150	147	196	257	84	363	197	187	140	165	216	173	239	287	236	176	166	-	chr1H	50843	52927	-	2085	-	- && - && -	-
gene:HORVU1Hr1G000040	3102	2850	2974	2609	2030	2237	1105	2798	6560	3805	3151	2834	1844	2565	2667	2082	1879	2488	3015	2122	-	chr1H	71402	72542	-	1141	-	- && O22795.2 RecName: Full=50S ribosomal protein L28, chloroplastic; AltName: Full=CL28; Flags: Precursor && PF00830:Ribosomal L28 family	-
gene:HORVU1Hr1G000060	1661	1945	1461	1916	788	1127	512	1323	1432	1047	1312	972	1707	1425	1679	1923	1543	1643	1680	2046	-	chr1H	247518	254136	+	4204	-	- && - && -	-
gene:HORVU1Hr1G000080	6993	7680	6605	7586	4286	5228	3067	5403	11506	6260	6248	5605	7305	8845	8687	7280	6749	8267	8421	7857	-	chr1H	261782	263932	+	1088	-	- && O49453.1 RecName: Full=Uncharacterized protein At4g28440 && -	-
gene:HORVU1Hr1G000090	997	1242	981	1217	775	477	690	792	1220	548	693	435	813	841	658	503	675	959	814	891	-	chr1H	267486	271869	+	3067	-	- && Q9FFW5.1 RecName: Full=Proline-rich receptor-like protein kinase PERK8; AltName: Full=Proline-rich extensin-like receptor kinase 8; Short=AtPERK8 && PF00069:Protein kinase domain|PF07714:Protein tyrosine kinase	Pkinase
gene:HORVU1Hr1G000110	1903	1864	1720	2274	951	1339	838	1450	2236	1510	1201	1601	1026	1445	1532	1035	1364	1553	1603	1220	-	chr1H	272379	275627	-	2340	-	- && Q84WN0.2 RecName: Full=Uncharacterized protein At4g37920, chloroplastic; Flags: Precursor && -	-
gene:HORVU1Hr1G000120	2637	3133	2719	2698	2758	2373	1250	2448	3218	1455	2336	1470	2389	2490	2045	2574	1835	2123	2532	2597	-	chr1H	277193	282298	-	4947	-	- && Q9LUC6.1 RecName: Full=Cytochrome P450 72A14 && PF00067:Cytochrome P450	p450
gene:HORVU1Hr1G000140	5524	5275	4955	5939	2933	3284	2177	3407	4985	2502	2689	2264	3868	4957	4242	4114	4128	4282	4990	4131	-	chr1H	289231	294986	-	4606	-	- && Q9SX33.1 RecName: Full=Putative phospholipid-transporting ATPase 9; Short=AtALA9; AltName: Full=Aminophospholipid flippase 9 && PF16212:Phospholipid-translocating P-type ATPase C-terminal|PF00122:E1-E2 ATPase|PF16209:Phospholipid-translocating ATPase	E1-E2_ATPase
gene:HORVU1Hr1G000150	12	0	0	0	25	0	0	0	16	0	0	14	0	0	0	0	0	0	0	0	-	chr1H	416845	425630	-	3276	-	- && Q93ZR6.1 RecName: Full=O-acyltransferase WSD1; AltName: Full=Diacylglycerol O-acyltransferase; Short=DGAT; AltName: Full=Long-chain-alcohol O-fatty-acyltransferase; AltName: Full=Wax synthase; Short=WS && PF03007:Wax ester synthase-like Acyl-CoA acyl	-
gene:HORVU1Hr1G000160	0	0	0	0	0	0	0	0	0	16	0	0	0	0	0	0	0	0	0	0	-	chr1H	475026	476135	+	802	-	- && Q5U9T2.1 RecName: Full=Horcolin; AltName: Full=Agglutinin; AltName: Full=Mannose-specific lectin >P82953.2 RecName: Full=Horcolin; AltName: Full=Agglutinin; AltName: Full=Mannose-specific lectin && PF01419:Jacalin-like lectin domain	-
gene:HORVU1Hr1G000170	36	22	50	46	46	120	0	30	285	131	212	185	0	14	14	0	40	33	114	0	-	chr1H	478663	479619	-	923	-	- && - && -	-
gene:HORVU1Hr1G000190	10	8	9	0	0	0	0	0	0	0	0	0	0	0	0	0	0	3	0	0	-	chr1H	514755	520291	-	2456	-	- && Q39152.1 RecName: Full=Fatty acyl-CoA reductase 1 && PF07993:Male sterility protein|PF03015:Male sterility protein	NAD_binding_4
gene:HORVU1Hr1G000200	0	0	0	0	0	0	0	0	0	0	0	0	0	0	0	0	0	0	0	0	-	chr1H	602073	603965	-	1576	-	- && - && PF14303:No apical meristem-associated C-terminal domain	-
gene:HORVU1Hr1G000210	0	0	0	0	0	0	0	0	0	0	0	0	0	0	11	0	0	0	0	0	-	chr1H	680415	685346	-	4604	-	- && Q9LRR4.1 RecName: Full=Putative disease resistance RPP13-like protein 1 && PF00931:NB-ARC domain	NB-ARC
gene:HORVU1Hr1G000230	0	0	0	0	0	0	0	0	0	0	0	0	0	2	10	0	0	0	0	0	-	chr1H	691299	694791	+	3493	-	- && - && PF08263:Leucine rich repeat N-terminal domain	LRRNT_2
gene:HORVU1Hr1G000240	949	1322	521	912	124	713	3	553	1092	530	368	218	965	512	613	249	397	237	255	326	-	chr1H	695355	695828	+	372	-	- && - && -	-
gene:HORVU1Hr1G000250	6	0	0	0	0	0	0	0	0	0	0	0	0	0	0	0	0	0	0	0	-	chr1H	701253	708742	-	4552	-	- && Q9LRR4.1 RecName: Full=Putative disease resistance RPP13-like protein 1 && PF00931:NB-ARC domain	NB-ARC
gene:HORVU1Hr1G000260	0	0	0	0	0	0	0	0	0	0	0	0	0	0	0	0	0	0	0	0	-	chr1H	781290	786860	+	4819	-	- && Q7XA39.1 RecName: Full=Putative disease resistance protein RGA4; AltName: Full=RGA4-blb && PF00931:NB-ARC domain	NB-ARC
gene:HORVU1Hr1G000270	1007	922	748	1236	1165	1043	713	918	1375	873	972	810	1144	733	877	1089	944	1007	769	1139	-	chr1H	944056	947991	+	2806	-	- && Q9C9Z9.1 RecName: Full=Glycosyltransferase-like KOBITO 1; AltName: Full=Protein ABA INSENSITIVE 8; AltName: Full=Protein ELONGATION DEFECTIVE 1; Flags: Precursor && -	-
gene:HORVU1Hr1G000290	4327	3984	4494	4262	2220	2332	1237	2679	4625	2463	3008	2282	4100	3913	3822	4129	3025	3739	3711	3697	-	chr1H	968286	979886	+	6265	-	- && O04539.3 RecName: Full=Paired amphipathic helix protein Sin3-like 4 && PF02671:Paired amphipathic helix repeat|PF16879:C-terminal domain of Sin3a protein|PF08295:Sin3 family co-repressor	PAH
gene:HORVU1Hr1G000310	1185	1242	1037	923	699	1484	629	1185	2049	992	1332	971	1016	1119	1231	903	882	976	890	1019	HvSnRK1beta3	chr1H	1025176	1025980	+	712	-	- && Q9ZUU8.1 RecName: Full=SNF1-related protein kinase regulatory subunit beta-3; Short=AKIN subunit beta-3; Short=AKINB3; Short=AKINbeta3 && PF04739:5'-AMP-activated protein kinase beta subunit, interaction domain	-
gene:HORVU1Hr1G000320	514	363	391	426	117	87	244	164	211	55	83	61	567	596	544	290	471	371	468	405	-	chr1H	1033703	1041317	-	3356	-	- && Q9ZVN2.1 RecName: Full=Acyltransferase-like protein At1g54570, chloroplastic; Flags: Precursor && PF12146:Serine aminopeptidase, S33|PF03982:Diacylglycerol acyltransferase	-
gene:HORVU1Hr1G000330	0	0	0	0	0	0	0	0	0	0	0	0	0	0	0	0	0	0	0	0	-	chr1H	1074386	1074674	-	289	-	- && P32024.1 RecName: Full=23 kDa jasmonate-induced protein && -	-
gene:HORVU1Hr1G000340	24	32	32	1	0	0	0	7	36	0	1	6	0	16	14	0	15	113	40	74	-	chr1H	1138808	1141385	+	993	-	- && P32024.1 RecName: Full=23 kDa jasmonate-induced protein && -	-
gene:HORVU1Hr1G000350	303	282	272	233	187	85	0	115	632	317	174	437	199	278	277	181	162	364	226	166	-	chr1H	1155485	1333157	+	6606	-	- && - && -	-
gene:HORVU1Hr1G000370	87	118	227	208	0	8	0	34	328	213	214	548	365	284	569	510	453	293	301	587	-	chr1H	1171719	1176080	-	1058	-	- && - && PF03080:Domain of unknown function (DUF239)	-
gene:HORVU1Hr1G000400	0	0	0	0	0	0	0	0	0	0	0	0	0	0	0	0	0	0	0	0	-	chr1H	1232043	1232889	-	847	-	- && - && -	-
gene:HORVU1Hr1G000430	1402	1423	1455	1393	805	658	386	935	1475	687	883	804	1002	1160	1203	1202	785	1058	1107	775	-	chr1H	1273993	1276221	-	2229	-	- && Q9C8L2.1 RecName: Full=Fatty-acid-binding protein 3, chloroplastic; Short=AtFAP3; AltName: Full=Chalcone-flavanone isomerase family protein 3; Flags: Precursor && -	-
gene:HORVU1Hr1G000440	20	16	38	30	25	6	0	3	54	0	26	1	0	16	10	0	0	101	22	81	-	chr1H	1286405	1370201	-	2469	-	- && P32024.1 RecName: Full=23 kDa jasmonate-induced protein && -	-
gene:HORVU1Hr1G000450	40	25	9	36	0	0	0	13	25	14	0	22	0	11	4	11	0	106	14	0	-	chr1H	1310894	1313145	+	1938	-	- && - && -	-
gene:HORVU1Hr1G000470	0	0	0	0	0	0	0	0	0	0	0	0	0	0	0	0	0	0	0	0	-	chr1H	1339692	1341956	-	2265	-	- && - && -	-
gene:ENSRNA049447259	0	0	0	0	0	0	0	0	0	0	0	0	0	0	0	0	0	0	0	0	tRNA-Ser	chr1H	1403293	1403374	-	82	-	- && - && -	-
gene:HORVU1Hr1G000520	1012	1105	1278	1084	956	784	353	1062	2890	1900	1523	1417	2163	2049	2125	2740	1989	2387	1993	2557	-	chr1H	1415876	1422042	+	2854	-	- && Q8VYZ0.1 RecName: Full=E3 ubiquitin-protein ligase ORTHRUS 2; AltName: Full=Protein VARIANT IN METHYLATION 1 && PF13920:Zinc finger, C3HC4 type (RING finger)|PF02182:SAD/SRA domain|PF13445:RING-type zinc-finger	-
gene:HORVU1Hr1G000530	2267	2318	2269	2153	2104	1811	991	1561	2132	1358	1344	1381	1659	2304	1793	1832	1583	1773	1714	1909	-	chr1H	1430856	1434975	-	3332	-	- && Q75M35.2 RecName: Full=Protein MEI2-like 3; Short=OML3; AltName: Full=MEI2-like protein 3 && PF04059:RNA recognition motif 2	-
gene:HORVU1Hr1G000540	0	0	0	0	0	0	0	0	3	0	0	0	70	15	36	99	27	6	10	30	-	chr1H	1453498	1455088	+	1591	-	- && - && -	-
gene:HORVU1Hr1G000550	0	0	0	0	0	0	0	0	0	0	0	0	0	0	0	0	0	0	0	0	-	chr1H	1505982	1510426	-	1913	-	- && Q9M6E8.1 RecName: Full=9-cis-epoxycarotenoid dioxygenase NCED1, chloroplastic; AltName: Full=PvNCED1; Flags: Precursor && PF03055:Retinal pigment epithelial membrane protein	RPE65
gene:HORVU1Hr1G000560	214	160	247	147	144	50	0	61	233	72	64	103	44	197	71	139	52	142	117	123	-	chr1H	1520124	1524338	+	4215	-	- && Q9LP24.1 RecName: Full=Probable leucine-rich repeat receptor-like protein kinase At1g35710; Flags: Precursor && PF08263:Leucine rich repeat N-terminal domain|PF13855:Leucine rich repeat|PF07714:Protein tyrosine kinase	Pkinase_Tyr
gene:HORVU1Hr1G000590	42	41	22	32	0	46	0	29	85	78	20	17	83	20	16	15	7	16	36	33	-	chr1H	1543598	1545652	+	2055	-	- && - && -	-
gene:HORVU1Hr1G000600	2052	2343	1857	2442	1435	1125	452	1447	2658	1397	1582	1283	1133	1365	1378	1418	1317	1366	1329	1499	-	chr1H	1546020	1548957	-	2938	-	- && - && -	-
gene:HORVU1Hr1G000620	1082	1026	990	1064	587	610	216	826	1342	526	766	777	1034	1083	1010	731	979	1085	966	1113	-	chr1H	1561302	1567729	-	2996	-	- && Q9MAU3.1 RecName: Full=Transcription initiation factor TFIID subunit 6; AltName: Full=Protein EMBRYO DEFECTIVE 2781; AltName: Full=TATA box associated factor II 59; AltName: Full=TBP-associated factor 6; Short=AtTAF6; AltName: Full=Transcription init	-
gene:HORVU1Hr1G000640	3	3	2	0	0	0	0	0	823	1010	306	514	2747	2376	2235	4502	1831	1659	1236	1740	-	chr1H	1611906	1613025	-	1120	-	- && P80198.1 RecName: Full=Gamma-hordein-3 && PF13016:Cys-rich Gliadin N-terminal	-
gene:HORVU1Hr1G000650	0	0	0	0	0	0	0	0	0	0	0	0	0	0	0	0	0	0	0	0	-	chr1H	1615565	1616291	+	656	-	- && - && -	-
gene:HORVU1Hr1G000660	9	15	9	19	0	0	0	3	2	0	0	21	0	20	0	0	0	13	7	0	-	chr1H	1627715	1635164	+	7450	-	- && Q8VZG8.3 RecName: Full=MDIS1-interacting receptor like kinase 2; Short=AtMIK2; AltName: Full=Probable LRR receptor-like serine/threonine-protein kinase At4g08850; Flags: Precursor && PF00069:Protein kinase domain|PF13855:Leucine rich repeat|PF02152:D	Pkinase
gene:HORVU1Hr1G000680	0	0	0	0	0	0	0	0	526	410	296	514	1811	1754	1744	2988	1309	1324	972	1543	gamma_1_hordein	chr1H	1746603	1747457	+	855	-	- && P17990.1 RecName: Full=Gamma-hordein-1; Flags: Precursor && PF13016:Cys-rich Gliadin N-terminal	-
gene:HORVU1Hr1G000690	0	0	0	0	0	0	0	0	20	20	14	48	55	68	76	218	59	75	41	103	-	chr1H	1806855	1819921	-	1038	-	- && P17990.1 RecName: Full=Gamma-hordein-1; Flags: Precursor && PF13016:Cys-rich Gliadin N-terminal	-
gene:HORVU1Hr1G000700	0	0	3	0	0	0	0	0	910	913	472	949	3837	3188	3036	6160	2370	2081	2074	2296	-	chr1H	1891346	1892583	+	1238	-	- && P17990.1 RecName: Full=Gamma-hordein-1; Flags: Precursor && PF13016:Cys-rich Gliadin N-terminal	-
gene:HORVU1Hr1G000710	5893	6068	6287	4760	4046	5031	1801	5037	10681	5526	5870	5589	6607	6581	6760	5885	4769	6480	6486	6598	-	chr1H	1910919	1914393	+	1490	-	- && Q9ASS6.1 RecName: Full=Photosynthetic NDH subunit of lumenal location 5, chloroplastic; AltName: Full=Cyclophilin of 20 kDa 2; AltName: Full=Peptidyl-prolyl cis-trans isomerase CYP20-2; Short=PPIase CYP20-2; AltName: Full=Rotamase CYP20-2; AltName: F	Pro_isomerase
gene:HORVU1Hr1G000720	1705	1779	1551	1250	1516	1342	701	1393	3014	1572	1757	1463	1342	1520	1652	1869	1085	1685	1621	1501	-	chr1H	1922330	1929669	+	7340	-	- && - && PF11820:Protein of unknown function (DUF3339)	-
gene:HORVU1Hr1G000730	0	0	7	4	0	0	0	0	0	0	0	0	0	0	0	0	0	0	0	0	-	chr1H	1932835	1933566	-	732	-	- && - && PF05498:Rapid ALkalinization Factor (RALF)	-
gene:HORVU1Hr1G000810	123	55	130	140	119	137	60	140	190	115	86	90	155	135	81	130	165	87	149	116	-	chr1H	2199702	2206634	-	3875	-	- && Q876J3.1 RecName: Full=Glucan 1,3-beta-glucosidase; AltName: Full=Exo-1,3-beta-glucanase; Flags: Precursor && PF00150:Cellulase (glycosyl hydrolase family 5)	-
gene:HORVU1Hr1G000830	69	92	127	78	0	98	310	75	262	92	173	122	109	124	101	47	53	95	136	53	-	chr1H	2237189	2244914	+	7534	-	- && Q7XA39.1 RecName: Full=Putative disease resistance protein RGA4; AltName: Full=RGA4-blb && PF00613:Phosphoinositide 3-kinase family, accessory domain (PIK domain)|PF00931:NB-ARC domain	NB-ARC
gene:HORVU1Hr1G000840	0	0	0	0	0	0	0	0	0	0	0	0	0	0	0	0	0	0	0	0	-	chr1H	2256321	2260574	+	4254	-	- && - && -	-
gene:HORVU1Hr1G000850	0	0	0	0	0	0	0	0	0	0	0	0	0	0	0	0	0	0	0	0	-	chr1H	2288201	2288693	-	457	-	- && Q9ZRV4.1 RecName: Full=DNA mismatch repair protein MLH1; AltName: Full=MutL protein homolog 1; AltName: Full=Protein MUTL-HOMOLOGUE 1; Short=AtMLH1 && PF13589:Histidine kinase-, DNA gyrase B-, and HSP90-like ATPase	-
gene:HORVU1Hr1G000860	5	38	16	17	0	0	0	10	21	0	27	29	0	12	0	19	10	20	0	29	-	chr1H	2302018	2309472	+	6200	-	- && Q7XA42.2 RecName: Full=Putative disease resistance protein RGA1; AltName: Full=RGA3-blb && PF00931:NB-ARC domain	NB-ARC
gene:HORVU1Hr1G000900	0	0	0	0	0	0	0	0	0	0	0	0	0	0	0	0	0	0	0	0	-	chr1H	2322693	2330153	-	7190	-	- && Q7XA39.1 RecName: Full=Putative disease resistance protein RGA4; AltName: Full=RGA4-blb && PF00931:NB-ARC domain	NB-ARC
gene:HORVU1Hr1G000910	1	0	0	0	0	0	0	0	0	0	0	0	0	0	1	0	0	0	1	0	-	chr1H	2361733	2367013	-	5281	-	- && Q7XA40.2 RecName: Full=Putative disease resistance protein RGA3; AltName: Full=Blight resistance protein B149; AltName: Full=RGA1-blb && PF00931:NB-ARC domain	NB-ARC
gene:HORVU1Hr1G000920	0	0	0	0	0	0	0	0	0	0	0	0	0	0	0	0	0	0	0	0	-	chr1H	2415651	2417084	-	926	-	- && - && PF03018:Dirigent-like protein	-
gene:HORVU1Hr1G000930	5	0	7	12	0	0	0	0	1192	1240	565	876	2910	2667	3119	4571	2446	3218	2247	2885	-	chr1H	2429752	2430871	-	1120	-	- && P06471.1 RecName: Full=B3-hordein && PF13016:Cys-rich Gliadin N-terminal	-
gene:HORVU1Hr1G000940	1745	1832	1489	1423	1664	1729	595	1445	3164	1691	1777	1653	1804	1823	1884	1744	1432	1524	1374	1803	-	chr1H	2471671	2475363	-	2217	-	- && - && -	-
gene:HORVU1Hr1G000960	1927	2100	1814	1963	1328	2387	647	1494	2764	1576	1784	1789	2612	2153	2552	2665	1961	2087	2002	2573	-	chr1H	2477071	2481228	-	2144	-	- && Q54DA8.1 RecName: Full=Protein STIP1 homolog && PF13857:Ankyrin repeats (many copies)|PF12796:Ankyrin repeats (3 copies)|PF13414:TPR repeat	-
gene:HORVU1Hr1G000990	5	41	32	10	0	0	0	0	10499	9724	5048	10945	34463	25017	26168	58156	27958	23502	20314	26975	-	chr1H	2511292	2816446	-	2969	-	- && P06471.1 RecName: Full=B3-hordein && PF13016:Cys-rich Gliadin N-terminal	-
gene:HORVU1Hr1G001020	1	14	0	7	0	0	0	1	1720	1902	1381	2408	5920	7114	4307	9320	5876	3987	3273	6531	-	chr1H	2524728	2525648	+	840	-	- && P06471.1 RecName: Full=B3-hordein && PF13016:Cys-rich Gliadin N-terminal	-
gene:HORVU1Hr1G001030	0	0	0	3	0	0	0	0	497	403	71	274	299	539	379	928	257	262	224	388	-	chr1H	2532014	2532317	+	304	-	- && - && -	-
gene:HORVU1Hr1G001040	0	0	0	0	0	0	0	0	0	0	0	0	0	0	0	0	0	1	0	0	-	chr1H	2534715	2535433	+	719	-	- && - && -	-
gene:HORVU1Hr1G001050	0	0	0	0	0	0	0	0	0	0	0	0	0	0	0	0	0	0	0	0	-	chr1H	2551018	2551329	-	312	-	- && - && -	-
gene:HORVU1Hr1G001060	0	0	0	0	0	0	0	0	0	0	0	0	0	0	0	0	0	0	0	0	-	chr1H	2558952	2560347	+	812	-	- && - && PF03018:Dirigent-like protein	-
gene:HORVU1Hr1G001080	0	0	0	0	0	0	0	0	290	162	11	214	501	480	556	1025	390	482	428	687	-	chr1H	2578526	2578814	-	289	-	- && P06471.1 RecName: Full=B3-hordein && PF13016:Cys-rich Gliadin N-terminal	-
gene:HORVU1Hr1G001090	451	442	387	366	219	196	141	222	436	226	180	173	206	300	317	244	266	230	225	221	-	chr1H	2585277	2589785	+	2136	-	- && Q9MAH3.1 RecName: Full=Protein DJ-1 homolog B; Short=AtDJ1B; Flags: Precursor && PF01965:DJ-1/PfpI family	DJ-1_PfpI
gene:HORVU1Hr1G001120	8	16	2	10	0	0	0	12	5696	7298	3039	5867	35252	28960	32734	54638	21082	21241	15899	25252	-	chr1H	2649693	2763382	+	2172	-	- && P06470.1 RecName: Full=B1-hordein; Flags: Precursor && PF13016:Cys-rich Gliadin N-terminal	-
gene:HORVU1Hr1G001140	8	16	0	8	0	0	0	0	3212	3959	2001	3077	16426	13390	15277	24647	11096	9743	7741	12850	-	chr1H	2659468	2660580	+	1113	-	- && P06470.1 RecName: Full=B1-hordein; Flags: Precursor && PF13016:Cys-rich Gliadin N-terminal	-
gene:HORVU1Hr1G001150	0	0	0	0	0	0	0	7	0	0	0	0	7	0	0	0	5	0	0	0	-	chr1H	2664240	2667005	-	1605	-	- && Q43257.1 RecName: Full=indole-2-monooxygenase; AltName: Full=Cytochrome P450 71C4; AltName: Full=Protein benzoxazineless 2 && PF00067:Cytochrome P450	p450
gene:HORVU1Hr1G001160	0	0	0	0	0	0	0	0	0	0	0	0	0	0	0	0	0	0	0	0	-	chr1H	2669017	2672217	+	1641	-	- && Q9LMA1.1 RecName: Full=Probable flavin-containing monooxygenase 1 && PF00743:Flavin-binding monooxygenase-like	FMO-like
gene:HORVU1Hr1G001170	35	32	7	0	0	0	0	10	13	0	0	0	0	36	0	20	29	58	58	0	-	chr1H	2739051	2740252	+	850	-	- && Q8L7W5.1 RecName: Full=Methylsterol monooxygenase 1-1; AltName: Full=Sterol 4-alpha-methyl-oxidase 1-1; Short=AtSMO1-1 && PF04116:Fatty acid hydroxylase superfamily	-
gene:HORVU1Hr1G001200	538	613	520	602	368	201	360	356	772	277	256	271	151	318	367	170	242	333	395	259	-	chr1H	2768643	2769877	+	688	-	- && - && -	-
gene:HORVU1Hr1G001220	811	707	811	794	741	462	299	648	667	433	379	391	292	637	622	441	525	685	666	491	-	chr1H	2777769	2781781	+	3065	-	- && Q8W4G6.2 RecName: Full=Cysteine-rich receptor-like protein kinase 15; Short=Cysteine-rich RLK15; Flags: Precursor && PF01657:Salt stress response/antifungal|PF07714:Protein tyrosine kinase	Pkinase_Tyr
gene:ENSRNA049487157	0	0	0	0	0	0	0	0	0	0	0	0	0	0	0	0	0	0	0	0	SSU_rRNA_eukarya	chr1H	2818094	2818137	+	44	-	- && - && -	-
gene:ENSRNA049487154	0	0	0	0	0	0	0	0	0	0	0	0	0	0	0	0	0	0	0	0	5S_rRNA	chr1H	2819259	2819379	+	121	-	- && P0CY04.1 RecName: Full=Uncharacterized protein YLR157C-C >P0CY05.1 RecName: Full=Uncharacterized protein YLR159C-A >P0CY03.1 RecName: Full=Uncharacterized protein YLR156C-A >P0CY02.1 RecName: Full=Uncharacterized protein YLR154C-H && -	-
gene:HORVU1Hr1G001260	0	0	0	0	0	0	0	0	0	0	0	0	0	0	0	0	0	0	0	0	-	chr1H	2906403	2906540	+	138	-	- && - && -	-
gene:HORVU1Hr1G001270	0	0	0	0	0	0	0	0	0	0	0	4	0	0	0	0	0	0	0	0	-	chr1H	2922060	2922587	-	449	-	- && Q9FYT6.1 RecName: Full=Chloroplastic group IIA intron splicing facilitator CRS1, chloroplastic; AltName: Full=Chloroplastic RNA splicing factor 1; AltName: Full=Protein CHLOROPLAST RNA SPLICING 1; Flags: Precursor && -	-
gene:HORVU1Hr1G001300	0	0	0	0	0	0	0	0	0	0	0	0	0	0	0	0	0	0	0	0	-	chr1H	2942377	2942715	+	339	-	- && - && -	-
gene:HORVU1Hr1G001350	0	0	0	0	0	0	0	0	0	74	25	33	386	302	404	492	137	224	162	261	-	chr1H	3090838	3091923	+	1086	-	- && P06470.1 RecName: Full=B1-hordein; Flags: Precursor && PF13016:Cys-rich Gliadin N-terminal	-
gene:HORVU1Hr1G001390	0	0	3	0	0	0	0	0	0	0	0	0	0	0	0	0	0	0	0	0	-	chr1H	3183699	3190819	-	1804	-	- && - && PF03140:Plant protein of unknown function	-
gene:HORVU1Hr1G001400	0	0	0	0	0	0	0	0	0	0	0	0	0	0	0	0	0	0	0	0	-	chr1H	3194745	3199797	-	2097	-	- && - && PF03140:Plant protein of unknown function	-
gene:HORVU1Hr1G001420	0	0	0	0	0	0	0	0	0	0	0	0	0	4	4	3	0	0	1	0	-	chr1H	3252714	3253756	+	1043	-	- && P06470.1 RecName: Full=B1-hordein; Flags: Precursor && PF13016:Cys-rich Gliadin N-terminal	-
gene:HORVU1Hr1G001440	6	0	0	0	0	0	0	0	0	10	0	0	0	0	0	0	0	0	0	0	-	chr1H	3338098	3345775	-	1939	-	- && - && PF03140:Plant protein of unknown function	-
gene:HORVU1Hr1G001450	0	0	0	0	0	0	0	0	0	0	0	0	0	0	0	0	0	0	0	0	-	chr1H	3348410	3353326	-	4917	-	- && - && PF03140:Plant protein of unknown function	-
gene:HORVU1Hr1G001460	0	0	1	22	0	0	0	0	0	0	3	13	0	6	0	0	0	0	4	0	-	chr1H	3441401	3446973	-	5359	-	- && Q7XA42.2 RecName: Full=Putative disease resistance protein RGA1; AltName: Full=RGA3-blb && PF00931:NB-ARC domain	NB-ARC
gene:HORVU1Hr1G001480	0	0	0	0	0	0	0	0	0	0	0	0	0	0	0	0	0	0	0	0	-	chr1H	3453090	3454077	-	988	-	- && - && -	-
gene:HORVU1Hr1G001490	0	25	2	0	0	0	0	0	1	0	52	0	0	0	10	0	0	0	0	0	-	chr1H	3491182	3495328	-	3564	-	- && Q39214.1 RecName: Full=Disease resistance protein RPM1; AltName: Full=Resistance to Pseudomonas syringae protein 3 && PF00931:NB-ARC domain	NB-ARC
gene:HORVU1Hr1G001500	0	0	0	0	0	0	0	0	0	0	0	4	0	0	0	0	0	0	7	0	-	chr1H	3519471	3520781	+	1223	-	- && Q9CAX1.1 RecName: Full=Protein trichome birefringence-like 8 && PF13839:GDSL/SGNH-like Acyl-Esterase family found in Pmr5 and Cas1p	-
gene:HORVU1Hr1G001510	3	0	1	0	37	24	0	0	0	0	0	0	0	5	6	0	0	20	2	0	-	chr1H	3641574	3765125	+	5367	-	- && - && -	-
gene:HORVU1Hr1G001520	0	0	0	0	0	0	0	0	0	0	0	0	0	0	0	0	0	0	10	0	-	chr1H	3643795	3644281	-	332	-	- && F4HPR5.1 RecName: Full=Dynamin-related protein 5A; AltName: Full=Protein ARC5-like && -	-
gene:HORVU1Hr1G001540	0	0	0	0	0	0	0	0	0	0	0	0	0	0	0	0	0	0	0	0	-	chr1H	3658338	3658723	+	386	-	- && - && PF00931:NB-ARC domain	NB-ARC
gene:HORVU1Hr1G001560	160	149	125	260	182	98	1	232	282	128	368	114	173	161	159	250	138	157	120	223	-	chr1H	3666737	3667888	+	1152	-	- && Q06398.2 RecName: Full=Probable glutathione S-transferase GSTU6; AltName: Full=28 kDa cold-induced protein && PF13417:Glutathione S-transferase, N-terminal domain|PF13410:Glutathione S-transferase, C-terminal domain	-
gene:HORVU1Hr1G001570	101	111	69	125	117	72	9	62	270	221	211	136	313	207	223	269	122	58	77	108	-	chr1H	3673324	3677647	+	1584	-	- && Q6EPG8.1 RecName: Full=Acetylserotonin O-methyltransferase 1; Short=OsASMT1 && PF00891:O-methyltransferase|PF08100:Dimerisation domain	-
gene:HORVU1Hr1G001580	0	0	0	0	0	0	0	0	0	0	0	0	0	0	0	0	0	0	0	0	-	chr1H	3705134	3706696	+	1563	-	- && - && -	-
gene:HORVU1Hr1G001590	2	0	3	0	0	0	0	0	0	0	0	0	0	2	0	1	1	0	2	0	-	chr1H	3721290	3723955	+	1227	-	- && P55229.3 RecName: Full=Glucose-1-phosphate adenylyltransferase large subunit 1, chloroplastic; AltName: Full=ADP-glucose pyrophosphorylase; AltName: Full=ADP-glucose synthase; AltName: Full=AGPase S; AltName: Full=Alpha-D-glucose-1-phosphate adenyl t	-
gene:HORVU1Hr1G001600	0	0	0	0	0	0	0	0	0	0	0	0	0	0	0	0	0	0	0	0	-	chr1H	3729711	3731382	+	1672	-	- && Q9SD53.1 RecName: Full=UPF0481 protein At3g47200 && PF03140:Plant protein of unknown function	-
gene:HORVU1Hr1G001610	0	0	0	0	0	0	0	0	0	0	0	0	0	0	0	0	0	0	0	0	-	chr1H	3739193	3741286	+	1632	-	- && - && PF03140:Plant protein of unknown function	-
gene:HORVU1Hr1G001630	0	0	0	0	0	0	0	0	0	8	0	0	0	0	0	0	0	0	0	0	-	chr1H	3746274	3749045	+	2772	-	- && Q39214.1 RecName: Full=Disease resistance protein RPM1; AltName: Full=Resistance to Pseudomonas syringae protein 3 && PF00931:NB-ARC domain	NB-ARC
gene:HORVU1Hr1G001660	20	29	24	69	161	32	48	105	122	80	44	50	28	111	51	48	47	42	34	40	-	chr1H	3766915	3773630	-	6278	-	- && P93604.1 RecName: Full=Rust resistance kinase Lr10; AltName: Full=Probable receptor-like serine/threonine-protein kinase LRK10; Flags: Precursor && PF07714:Protein tyrosine kinase|PF00069:Protein kinase domain	Pkinase
gene:HORVU1Hr1G001670	0	0	0	0	0	0	0	0	0	0	0	0	0	0	0	0	0	0	0	0	-	chr1H	3768822	3773765	+	4944	-	- && P93604.1 RecName: Full=Rust resistance kinase Lr10; AltName: Full=Probable receptor-like serine/threonine-protein kinase LRK10; Flags: Precursor && PF00069:Protein kinase domain	Pkinase
gene:HORVU1Hr1G001680	1	0	0	0	0	0	0	0	0	0	0	0	0	0	0	0	0	0	0	0	-	chr1H	3779397	3781001	+	1605	-	- && - && PF03140:Plant protein of unknown function	-
gene:HORVU1Hr1G001690	0	0	0	0	0	0	0	0	0	0	0	0	0	0	0	0	0	0	0	0	-	chr1H	3787483	3789368	+	1886	-	- && - && PF03140:Plant protein of unknown function	-
gene:HORVU1Hr1G001700	0	0	0	0	0	0	0	0	0	0	0	0	0	0	0	0	0	0	0	0	-	chr1H	3794464	3795988	+	1525	-	- && - && PF03140:Plant protein of unknown function	-
gene:HORVU1Hr1G001710	2	6	4	6	0	0	0	0	11	0	0	0	0	4	9	0	0	2	18	0	-	chr1H	3810964	3816638	+	3043	-	- && Q9FL59.1 RecName: Full=FT-interacting protein 1 && PF00168:C2 domain|PF08372:Plant phosphoribosyltransferase C-terminal	C2
gene:HORVU1Hr1G001750	1052	982	1002	1142	687	778	195	576	1018	521	638	688	919	921	992	1004	704	853	790	895	-	chr1H	3845261	3849085	-	2030	-	- && Q9SEE9.1 RecName: Full=Serine/arginine-rich splicing factor SR45; Short=At-SR45; Short=AtSR45 && PF00076:RNA recognition motif. (a.k.a. RRM, RBD, or RNP domain)	RRM_1
gene:HORVU1Hr1G001760	349	334	394	350	261	217	75	120	357	263	258	168	203	373	316	318	204	312	329	255	-	chr1H	3870154	3874757	+	2637	-	- && O04940.1 RecName: Full=Phosphatidate cytidylyltransferase 1; AltName: Full=CDP-DAG synthase; AltName: Full=CDP-DG synthase; AltName: Full=CDP-diacylglycerol synthase; Short=CDS; AltName: Full=CDP-diglyceride pyrophosphorylase; AltName: Full=CDP-digly	-
gene:HORVU1Hr1G001770	23	4	21	0	44	19	0	20	34	11	8	0	0	43	7	31	7	29	36	13	-	chr1H	3879700	3888876	+	9177	-	- && O64477.1 RecName: Full=G-type lectin S-receptor-like serine/threonine-protein kinase At2g19130; Flags: Precursor && PF01453:D-mannose binding lectin|PF08276:PAN-like domain|PF00069:Protein kinase domain|PF00954:S-locus glycoprotein domain	Pkinase
gene:HORVU1Hr1G001800	992	983	635	1113	550	825	335	854	999	733	751	611	707	750	939	721	699	680	718	863	-	chr1H	3895009	3897092	-	2084	-	- && O04928.1 RecName: Full=Phosphatidate cytidylyltransferase 1; AltName: Full=CDP-DAG synthase 1; AltName: Full=CDP-DG synthase 1; AltName: Full=CDP-diacylglycerol synthase 1; Short=CDS1; AltName: Full=CDP-diglyceride pyrophosphorylase 1; AltName: Full=	-
gene:HORVU1Hr1G001810	0	0	0	0	0	0	0	0	0	0	0	0	0	0	0	0	0	0	0	0	-	chr1H	3912406	3939515	+	4812	-	- && Q39214.1 RecName: Full=Disease resistance protein RPM1; AltName: Full=Resistance to Pseudomonas syringae protein 3 && PF00931:NB-ARC domain	NB-ARC
gene:HORVU1Hr1G001850	0	0	0	0	0	0	0	0	0	0	0	0	0	0	0	0	0	0	0	0	-	chr1H	4131050	4132649	-	1600	-	- && Q69TI0.1 RecName: Full=Putative 12-oxophytodienoate reductase 5; AltName: Full=OPDA-reductase 5; Short=OsOPR5 && PF00724:NADH:flavin oxidoreductase / NADH oxidase family	Oxidored_FMN
gene:HORVU1Hr1G001860	14	37	24	22	0	0	0	5	15	9	0	13	76	7	11	0	0	14	3	0	-	chr1H	4132589	4146988	+	3414	-	- && - && PF11926:Domain of unknown function (DUF3444)	-
gene:HORVU1Hr1G001890	3629	3938	3776	3852	2033	2617	1581	3064	6254	2500	2447	2982	1909	3069	3007	2068	2331	3007	2922	2546	-	chr1H	4151373	4159697	-	5484	-	- && Q8GRL7.1 RecName: Full=Tubulin-folding cofactor E; Short=AtTFCE; AltName: Full=Protein PFIFFERLING && -	-
gene:HORVU1Hr1G001910	3597	3848	3162	3978	2833	3298	1767	2988	4909	2691	3455	2825	3817	3980	3639	4025	3413	3750	3644	3930	-	chr1H	4160980	4164966	+	3987	-	- && Q9SEH3.1 RecName: Full=Ras-related protein RABD2c; Short=AtRABD2c; AltName: Full=Ras-related protein Rab1C; Short=AtRab1C && PF00071:Ras family	Ras
gene:HORVU1Hr1G001920	690	623	709	494	631	628	583	544	1729	706	1121	844	1005	836	1383	1043	868	998	816	1089	-	chr1H	4165175	4167785	-	1866	-	- && O04486.1 RecName: Full=Ras-related protein RABA2a; Short=AtRABA2a; AltName: Full=Ras-related protein Rab11C; Short=AtRab11C; Flags: Precursor && PF00071:Ras family	Ras
gene:HORVU1Hr1G001950	26	7	44	6	0	0	0	0	15	0	33	0	0	11	35	0	10	70	22	58	-	chr1H	4182574	4184504	+	1931	-	- && Q69TI0.1 RecName: Full=Putative 12-oxophytodienoate reductase 5; AltName: Full=OPDA-reductase 5; Short=OsOPR5 && PF00724:NADH:flavin oxidoreductase / NADH oxidase family	Oxidored_FMN
gene:HORVU1Hr1G001960	0	0	11	0	0	0	0	0	0	0	0	0	6	5	10	0	0	9	0	15	-	chr1H	4189224	4190893	+	1443	-	- && Q69TI0.1 RecName: Full=Putative 12-oxophytodienoate reductase 5; AltName: Full=OPDA-reductase 5; Short=OsOPR5 && PF00724:NADH:flavin oxidoreductase / NADH oxidase family	Oxidored_FMN
gene:HORVU1Hr1G001970	0	5	0	0	2	0	0	0	0	0	0	0	1	11	0	0	0	4	6	0	-	chr1H	4192314	4192584	+	271	-	- && Q9SJJ7.1 RecName: Full=RING-H2 finger protein ATL57; AltName: Full=RING-type E3 ubiquitin transferase ATL57 && -	-
gene:HORVU1Hr1G001990	0	0	0	0	0	0	0	0	0	0	0	0	0	0	0	0	0	0	0	0	-	chr1H	4210553	4211050	+	498	-	- && Q9LDD8.1 RecName: Full=Methylcrotonoyl-CoA carboxylase beta chain, mitochondrial; Short=MCCase subunit beta; AltName: Full=3-methylcrotonyl-CoA carboxylase 2; AltName: Full=3-methylcrotonyl-CoA:carbon dioxide ligase subunit beta; Flags: Precursor &&	-
gene:HORVU1Hr1G002000	6	0	7	18	0	14	0	9	4	0	38	0	10	11	19	33	6	12	0	0	-	chr1H	4226240	4229021	+	2782	-	- && O64477.1 RecName: Full=G-type lectin S-receptor-like serine/threonine-protein kinase At2g19130; Flags: Precursor && PF08276:PAN-like domain|PF00069:Protein kinase domain|PF00954:S-locus glycoprotein domain	Pkinase
gene:HORVU1Hr1G002040	0	0	0	0	0	0	0	0	0	0	0	0	0	0	0	0	0	0	0	0	-	chr1H	4261031	4261801	-	771	-	- && - && -	-
gene:HORVU1Hr1G002060	0	0	0	0	0	0	0	0	0	0	0	0	0	0	0	0	0	0	0	0	-	chr1H	4269559	4277621	+	3311	-	- && O64477.1 RecName: Full=G-type lectin S-receptor-like serine/threonine-protein kinase At2g19130; Flags: Precursor && PF00954:S-locus glycoprotein domain|PF00069:Protein kinase domain|PF08276:PAN-like domain|PF01453:D-mannose binding lectin	Pkinase
gene:HORVU1Hr1G002090	27	18	26	11	0	56	0	4	14	19	20	15	0	83	75	0	49	34	28	24	-	chr1H	4283363	4286324	+	2962	-	- && P22220.1 RecName: Full=Arginine decarboxylase; Short=ADC; Short=ARGDC && PF02784:Pyridoxal-dependent decarboxylase, pyridoxal binding domain|PF00278:Pyridoxal-dependent decarboxylase, C-terminal sheet domain	-
gene:HORVU1Hr1G002100	1585	1905	1487	1188	1540	2057	673	1451	1897	1287	1717	1643	1087	1033	1356	1136	1142	1634	1265	1812	-	chr1H	4291879	4292700	+	822	-	- && P84968.1 RecName: Full=Defensin Tk-AMP-D2 && PF00304:Gamma-thionin family	-
gene:HORVU1Hr1G002110	0	0	0	0	0	0	0	3	11	0	0	0	0	0	0	0	0	0	0	10	-	chr1H	4293931	4299493	+	2195	-	- && - && -	-
gene:HORVU1Hr1G002150	2202	2138	2483	1783	1630	1878	804	1982	3254	1527	1429	1520	2075	2244	2226	2050	1410	2514	2471	1728	Hv-MMT1	chr1H	4312493	4363970	-	5053	-	- && Q9MBC2.1 RecName: Full=Methionine S-methyltransferase; AltName: Full=AdoMet:Met S-methyltransferase; AltName: Full=Hv-MMT1 && PF00155:Aminotransferase class I and II|PF12847:Methyltransferase domain	Aminotran_1_2
gene:HORVU1Hr1G002160	28	12	0	0	80	0	75	36	42	0	47	14	19	4	24	29	0	23	21	18	-	chr1H	4328190	4329682	-	806	-	- && P12653.4 RecName: Full=Glutathione S-transferase 1; AltName: Full=GST class-phi member 1; AltName: Full=GST-29; AltName: Full=GST-I && PF02798:Glutathione S-transferase, N-terminal domain|PF00043:Glutathione S-transferase, C-terminal domain	GST_N
gene:HORVU1Hr1G002170	98	126	52	134	103	115	28	29	606	414	789	748	414	269	463	537	550	365	287	472	-	chr1H	4332906	4333565	-	660	-	- && P84964.1 RecName: Full=Defensin Tm-AMP-D1.2 && PF00304:Gamma-thionin family	-
gene:HORVU1Hr1G002210	0	0	0	0	0	0	0	0	0	0	0	0	0	0	0	0	0	0	0	0	-	chr1H	4398150	4400774	-	1417	-	- && Q9FJ45.1 RecName: Full=GDSL esterase/lipase At5g45910; AltName: Full=Extracellular lipase At5g45910; Flags: Precursor && PF00657:GDSL-like Lipase/Acylhydrolase	Lipase_GDSL
gene:HORVU1Hr1G002220	0	0	0	0	0	0	0	0	0	0	0	0	0	0	0	0	0	4	0	0	-	chr1H	4404730	4406482	-	1378	-	- && Q9FJ45.1 RecName: Full=GDSL esterase/lipase At5g45910; AltName: Full=Extracellular lipase At5g45910; Flags: Precursor && PF00657:GDSL-like Lipase/Acylhydrolase	Lipase_GDSL
gene:HORVU1Hr1G002240	799	964	711	910	693	547	271	694	721	310	495	356	680	629	657	835	526	714	710	947	-	chr1H	4416074	4418966	-	1820	-	- && Q9SRS9.1 RecName: Full=E3 ubiquitin-protein ligase CHIP; AltName: Full=Carboxyl terminus of HSC70-interacting protein; Short=AtCHIP; AltName: Full=Plant U-box protein 61; AltName: Full=U-box domain-containing protein 61 && PF13414:TPR repeat|PF04564:	U-box
gene:HORVU1Hr1G002260	3	16	2	0	0	0	30	4	14	38	49	17	65	27	50	18	26	50	42	24	-	chr1H	4519581	4521429	+	357	-	- && - && -	-
gene:HORVU1Hr1G002290	0	0	0	0	0	0	0	0	0	0	0	0	24	0	0	0	0	0	0	0	-	chr1H	4576637	4578008	+	1372	-	- && Q9FLS0.1 RecName: Full=F-box protein At5g07610 && PF00646:F-box domain	F-box
gene:HORVU1Hr1G002300	169	178	210	211	233	269	0	106	393	387	565	402	340	345	283	361	220	232	189	506	-	chr1H	4625638	4630551	-	2862	-	- && Q0DLG0.1 RecName: Full=Formin-like protein 14; AltName: Full=OsFH14; Flags: Precursor && PF02181:Formin Homology 2 Domain	FH2
gene:HORVU1Hr1G002310	494	758	449	516	755	571	398	454	1266	734	887	726	771	597	719	717	583	655	562	606	-	chr1H	4652468	4655385	+	1596	-	- && P92812.2 RecName: Full=60S ribosomal protein L2, mitochondrial >P0C8K6.1 RecName: Full=60S ribosomal protein L2, mitochondrial >Q2F969.2 RecName: Full=60S ribosomal protein L2, mitochondrial && PF03947:Ribosomal Proteins L2, C-terminal domain|PF00181	Ribosomal_L2_C
gene:HORVU1Hr1G002320	659	653	473	506	868	1140	226	869	1992	973	1280	926	557	872	782	807	671	412	771	684	-	chr1H	4656467	4656679	+	213	-	- && - && -	-
gene:HORVU1Hr1G002340	686	689	606	822	363	384	91	374	379	236	214	221	413	484	475	535	372	522	482	543	-	chr1H	4675054	4682504	+	3358	-	- && Q54WC0.1 RecName: Full=Serine/threonine-protein kinase 19 homolog; AltName: Full=STK19 homolog && PF10494:Serine-threonine protein kinase 19	-
gene:HORVU1Hr1G002390	878	843	924	717	444	244	151	467	767	612	549	379	599	874	854	526	557	753	894	774	-	chr1H	4757724	4771550	-	3768	-	- && - && PF10367:Vacuolar sorting protein 39 domain 2|PF00637:Region in Clathrin and VPS|PF00780:CNH domain	CNH
gene:HORVU1Hr1G002400	0	0	0	0	0	0	0	0	0	0	0	0	0	0	0	0	0	0	0	0	-	chr1H	4758065	4760637	+	2499	-	- && O64477.1 RecName: Full=G-type lectin S-receptor-like serine/threonine-protein kinase At2g19130; Flags: Precursor && PF01453:D-mannose binding lectin|PF00954:S-locus glycoprotein domain|PF00069:Protein kinase domain|PF08276:PAN-like domain	Pkinase
gene:HORVU1Hr1G002410	20	60	27	80	86	213	71	156	105	153	288	313	22	34	21	25	33	15	0	93	-	chr1H	4762948	4764312	-	1365	-	- && Q9M5J9.1 RecName: Full=Polygalacturonase inhibitor 1; AltName: Full=Polygalacturonase-inhibiting protein 1; Short=PGIP-1; Flags: Precursor && -	-
gene:HORVU1Hr1G002420	284	186	279	299	111	85	234	74	337	275	219	272	0	0	6	0	7	24	18	9	-	chr1H	4814105	4922939	+	6271	-	- && Q9LJ64.1 RecName: Full=Pollen-specific leucine-rich repeat extensin-like protein 1; Short=AtPEX1; Short=Pollen-specific LRR/EXTENSIN1; AltName: Full=Cell wall hydroxyproline-rich glycoprotein; Flags: Precursor && -	-
gene:HORVU1Hr1G002430	741	970	1152	922	65	510	198	503	811	61	131	85	650	259	472	313	324	393	376	225	-	chr1H	4837224	4838128	+	458	-	- && - && -	-
gene:HORVU1Hr1G002440	0	0	0	0	0	0	0	0	0	0	0	0	0	0	0	0	0	0	0	0	-	chr1H	4945262	4950002	+	4561	-	- && Q7XA39.1 RecName: Full=Putative disease resistance protein RGA4; AltName: Full=RGA4-blb && PF00931:NB-ARC domain	NB-ARC
gene:HORVU1Hr1G002450	0	0	0	0	0	0	0	0	0	0	0	0	0	0	0	0	0	0	0	0	-	chr1H	4960525	4962190	+	1441	-	- && A2WMH2.1 RecName: Full=Protein GOS9 >P0C5C6.1 RecName: Full=Protein GOS9 && PF01419:Jacalin-like lectin domain|PF03018:Dirigent-like protein	-
gene:HORVU1Hr1G002460	4	27	27	22	0	0	76	30	64	31	0	0	0	12	25	19	22	23	25	11	-	chr1H	4986961	4989716	-	2437	-	- && P93604.1 RecName: Full=Rust resistance kinase Lr10; AltName: Full=Probable receptor-like serine/threonine-protein kinase LRK10; Flags: Precursor && PF00069:Protein kinase domain	Pkinase
gene:HORVU1Hr1G002470	26	6	19	42	0	26	53	50	57	23	13	16	11	15	48	0	30	17	58	1	-	chr1H	4990116	5039343	+	3904	-	- && P93604.1 RecName: Full=Rust resistance kinase Lr10; AltName: Full=Probable receptor-like serine/threonine-protein kinase LRK10; Flags: Precursor && PF00069:Protein kinase domain	Pkinase
gene:HORVU1Hr1G002480	1	0	0	0	0	0	0	0	6	0	0	0	0	0	0	0	0	0	5	0	-	chr1H	4996723	4998003	-	1204	-	- && Q9CAX1.1 RecName: Full=Protein trichome birefringence-like 8 && PF13839:GDSL/SGNH-like Acyl-Esterase family found in Pmr5 and Cas1p	-
gene:HORVU1Hr1G002500	9315	10101	8743	9431	7961	9991	5708	7742	15823	8771	7856	8362	8280	9373	9076	9318	6527	8517	8464	8338	-	chr1H	5013433	5015690	-	2258	-	- && P23957.1 RecName: Full=V-type proton ATPase 16 kDa proteolipid subunit; Short=V-ATPase 16 kDa proteolipid subunit; AltName: Full=Vacuolar proton pump 16 kDa proteolipid subunit && PF00137:ATP synthase subunit C	-
gene:HORVU1Hr1G002510	558	549	655	482	356	439	453	413	738	384	446	524	710	533	613	766	572	519	481	695	-	chr1H	5016258	5022272	-	5558	-	- && - && PF00498:FHA domain	FHA
gene:HORVU1Hr1G002540	0	0	0	0	0	0	0	0	0	0	0	0	0	0	0	0	0	0	0	0	-	chr1H	5079153	5080087	+	935	-	- && Q7XA39.1 RecName: Full=Putative disease resistance protein RGA4; AltName: Full=RGA4-blb && PF00931:NB-ARC domain	NB-ARC
gene:HORVU1Hr1G002560	0	0	0	0	0	0	0	0	0	0	0	0	0	0	0	0	0	0	0	0	-	chr1H	5134634	5135209	+	576	-	- && - && -	-
gene:HORVU1Hr1G002590	540	466	552	527	570	441	451	458	747	272	338	349	434	455	405	386	347	492	500	354	-	chr1H	5148544	5155047	+	3342	-	- && P93604.1 RecName: Full=Rust resistance kinase Lr10; AltName: Full=Probable receptor-like serine/threonine-protein kinase LRK10; Flags: Precursor && PF00069:Protein kinase domain	Pkinase
gene:HORVU1Hr1G002600	22	43	34	117	106	91	0	88	167	140	122	86	84	113	66	3	41	67	23	65	-	chr1H	5148544	5188924	-	3472	-	- && P93604.1 RecName: Full=Rust resistance kinase Lr10; AltName: Full=Probable receptor-like serine/threonine-protein kinase LRK10; Flags: Precursor && PF00069:Protein kinase domain	Pkinase
gene:HORVU1Hr1G002620	24	13	7	0	0	0	0	14	17	25	0	12	15	24	12	12	24	11	1	25	-	chr1H	5157568	5160339	-	2772	-	- && Q39214.1 RecName: Full=Disease resistance protein RPM1; AltName: Full=Resistance to Pseudomonas syringae protein 3 && PF00931:NB-ARC domain	NB-ARC
gene:HORVU1Hr1G002640	1	0	0	0	0	0	0	0	0	0	0	0	0	0	0	0	0	0	4	0	-	chr1H	5166634	5184381	-	3593	-	- && Q9M667.2 RecName: Full=Disease resistance protein RPP13; AltName: Full=Resistance to Peronospora parasitica protein 13 && PF00931:NB-ARC domain	NB-ARC
gene:HORVU1Hr1G002660	0	0	0	0	0	0	0	0	0	0	0	0	0	0	0	0	0	0	0	0	-	chr1H	5239630	5240922	-	951	-	- && P16167.1 RecName: Full=Anthocyanidin 3-O-glucosyltransferase; AltName: Full=Bronze-1; AltName: Full=Bz-W22 allele; AltName: Full=Flavonol 3-O-glucosyltransferase; AltName: Full=UDP-glucose flavonoid 3-O-glucosyltransferase && -	-
gene:HORVU1Hr1G002670	2	0	0	0	0	0	0	0	0	0	0	0	0	0	0	0	0	0	0	0	-	chr1H	5258646	5261554	+	500	-	- && - && PF03015:Male sterility protein	Sterile
gene:HORVU1Hr1G002680	3	0	3	0	0	0	0	0	0	0	0	0	0	0	0	0	0	0	0	8	-	chr1H	5275842	5279720	-	3879	-	- && Q9STE7.1 RecName: Full=Putative disease resistance RPP13-like protein 3 && PF00931:NB-ARC domain	NB-ARC
gene:HORVU1Hr1G002690	0	0	0	0	0	0	0	0	0	0	0	0	0	0	0	0	0	0	0	0	-	chr1H	5280081	5281373	-	1176	-	- && Q9STE7.1 RecName: Full=Putative disease resistance RPP13-like protein 3 && PF00931:NB-ARC domain	NB-ARC
gene:HORVU1Hr1G002710	0	9	0	0	0	0	0	0	0	0	0	0	0	4	0	0	0	5	0	0	-	chr1H	5293760	5295333	-	1574	-	- && Q66PF2.1 RecName: Full=Putative UDP-rhamnose:rhamnosyltransferase 1; Short=FaRT1; AltName: Full=Glycosyltransferase 4; Short=FaGT4 && PF00201:UDP-glucoronosyl and UDP-glucosyl transferase	UDPGT
gene:HORVU1Hr1G002730	0	0	0	0	0	0	0	0	0	0	0	0	43	0	0	0	0	0	0	0	-	chr1H	5306836	5316455	+	3696	-	- && Q9STE5.1 RecName: Full=Putative disease resistance RPP13-like protein 2 && PF00931:NB-ARC domain	NB-ARC
gene:HORVU1Hr1G002740	622	723	687	628	355	494	247	339	953	528	513	433	543	530	581	380	551	667	484	590	-	chr1H	5502121	5508568	-	4307	-	- && Q9VR91.3 RecName: Full=Probable E3 ubiquitin-protein ligase HERC2; AltName: Full=HECT domain and RCC1-like domain-containing protein 2; AltName: Full=HECT-type E3 ubiquitin transferase HERC2 && PF01363:FYVE zinc finger|PF08381:Transcription factor re	FYVE
gene:HORVU1Hr1G002750	0	0	0	0	0	0	0	0	0	0	0	0	0	0	0	0	0	0	0	0	-	chr1H	5571792	5574337	-	2161	-	- && Q9FGG3.1 RecName: Full=WAT1-related protein At5g64700 && PF00892:EamA-like transporter family	DUF6
gene:HORVU1Hr1G002760	0	0	4	0	0	0	0	0	0	0	0	0	0	0	0	0	0	0	5	0	-	chr1H	5580362	5581957	-	980	-	- && - && -	-
gene:HORVU1Hr1G002770	0	0	0	0	0	0	0	0	0	0	0	0	0	0	0	0	0	0	0	0	-	chr1H	5584231	5586776	-	1418	-	- && Q9FGG3.1 RecName: Full=WAT1-related protein At5g64700 && PF00892:EamA-like transporter family	DUF6
gene:HORVU1Hr1G002790	0	0	0	0	0	0	0	0	0	0	0	0	0	0	0	0	0	0	0	0	-	chr1H	5594048	5595631	+	928	-	- && Q9M401.1 RecName: Full=Branched-chain-amino-acid aminotransferase 3, chloroplastic; Short=Atbcat-3; Flags: Precursor && -	-
gene:HORVU1Hr1G002810	0	0	0	0	0	0	0	0	0	0	0	0	0	0	0	0	0	0	0	0	-	chr1H	5740946	5741602	-	432	-	- && Q9ZRT1.2 RecName: Full=Protein gamma response 1; AltName: Full=COM1/SAE2-like protein; AltName: Full=Protein gamma response I && -	-
gene:HORVU1Hr1G002820	148	152	183	131	92	25	148	32	163	135	24	41	47	3	4	1	26	15	22	55	-	chr1H	5756557	5764029	-	2883	-	- && Q9C5G5.1 RecName: Full=Phosphoinositide phosphatase SAC7; Short=AtSAC7; AltName: Full=Protein ROOT HAIR DEFECTIVE 4; AltName: Full=Protein SUPPRESSOR OF ACTIN 1C; Short=AtSAC1c; AltName: Full=Protein SUPPRESSOR OF ACTIN 7; AltName: Full=SAC domain pr	-
gene:HORVU1Hr1G002830	761	852	565	827	535	856	489	383	831	532	521	463	501	665	783	503	516	572	529	829	-	chr1H	5766065	5768777	+	2713	-	- && - && PF00226:DnaJ domain	DnaJ
gene:HORVU1Hr1G002840	17570	19169	16372	17613	12087	14299	7379	12448	23070	12260	14024	13014	16892	17414	17230	16601	12816	16887	15460	17201	-	chr1H	5769013	5772735	-	3723	-	- && P30171.1 RecName: Full=Actin-97 && PF00022:Actin	Actin
gene:HORVU1Hr1G002850	480	381	525	241	0	93	34	173	292	194	92	142	264	316	481	270	275	389	280	194	-	chr1H	5879163	5910904	+	12083	-	- && P0C8S1.1 RecName: Full=Probable disease resistance RPP8-like protein 2 && PF00931:NB-ARC domain	NB-ARC
gene:HORVU1Hr1G002860	39	32	3	65	0	26	0	14	16	0	20	0	0	5	2	0	17	22	16	36	-	chr1H	5892556	5893387	-	832	-	- && - && PF02458:Transferase family	-
gene:HORVU1Hr1G002890	958	911	937	871	682	598	394	774	1173	495	725	467	387	695	665	422	508	823	854	487	-	chr1H	5935340	5937561	-	2222	-	- && Q9LJB4.1 RecName: Full=Malonyl-CoA:anthocyanidin 5-O-glucoside-6''-O-malonyltransferase; AltName: Full=Anthocyanin 5-aromatic acyltransferase-like protein; Short=At5MAT && PF02458:Transferase family	-
gene:HORVU1Hr1G002900	57	43	46	32	55	69	0	53	22	75	25	18	31	58	40	19	20	83	61	36	-	chr1H	5938898	5941089	-	2192	-	- && - && -	-
gene:HORVU1Hr1G002910	0	0	0	0	0	0	0	0	0	0	0	0	0	0	0	0	0	0	0	0	-	chr1H	5974506	5975162	-	432	-	- && Q9ZRT1.2 RecName: Full=Protein gamma response 1; AltName: Full=COM1/SAE2-like protein; AltName: Full=Protein gamma response I && -	-
gene:HORVU1Hr1G002920	0	4	0	6	0	0	0	0	0	1	2	1	1	0	0	0	1	0	0	1	-	chr1H	5988990	5992616	+	2369	-	- && P0DI17.1 RecName: Full=Probable disease resistance protein RF9 >P0DI18.1 RecName: Full=Probable disease resistance protein RDL6 && PF00931:NB-ARC domain	NB-ARC
gene:HORVU1Hr1G002930	0	0	0	0	0	0	0	0	0	0	0	0	0	0	0	0	0	0	0	0	-	chr1H	5993868	5995568	+	1701	-	- && P0C8S1.1 RecName: Full=Probable disease resistance RPP8-like protein 2 && PF00931:NB-ARC domain	NB-ARC
gene:HORVU1Hr1G002950	0	0	0	0	0	0	0	0	0	0	0	0	0	0	0	0	0	8	0	0	-	chr1H	6242905	6244743	+	1430	-	- && - && PF06830:Root cap	-
gene:HORVU1Hr1G002960	572	491	678	422	271	529	265	450	526	259	340	299	701	439	371	563	407	509	395	468	-	chr1H	6247444	6254946	+	4995	-	- && - && -	-
gene:ENSRNA049449320	0	0	0	0	0	0	0	0	0	0	0	0	0	0	0	0	0	0	0	0	tRNA-Leu	chr1H	6255574	6255653	+	80	-	- && - && -	-
gene:HORVU1Hr1G002970	0	0	0	0	0	0	0	0	0	0	0	0	0	0	0	0	0	0	0	0	-	chr1H	6275737	6372630	+	1820	-	- && - && -	-
gene:HORVU1Hr1G002990	0	0	0	0	0	0	0	0	0	0	0	0	0	0	0	0	0	0	0	0	-	chr1H	6282610	6286891	+	3990	-	- && - && -	-
gene:HORVU1Hr1G003010	8	7	11	0	33	0	0	2	0	17	0	0	26	6	3	0	1	11	0	15	-	chr1H	6291538	6299968	+	4427	-	- && P0DI17.1 RecName: Full=Probable disease resistance protein RF9 >P0DI18.1 RecName: Full=Probable disease resistance protein RDL6 && PF00931:NB-ARC domain	NB-ARC
gene:HORVU1Hr1G003020	0	0	3	0	0	0	0	0	3	0	0	0	0	11	0	0	30	0	4	5	-	chr1H	6321690	6330187	-	1607	-	- && - && PF01612:3'-5' exonuclease	3_5_exonuc
gene:HORVU1Hr1G003030	0	0	0	0	0	0	0	0	10	0	0	0	0	0	0	0	0	0	0	0	-	chr1H	6327291	6328600	+	1310	-	- && B3TN75.1 RecName: Full=Photosystem II CP47 reaction center protein; AltName: Full=PSII 47 kDa protein; AltName: Full=Protein CP-47 && PF00421:Photosystem II protein	-
gene:HORVU1Hr1G003040	0	4	6	0	0	0	0	0	0	0	0	0	0	0	0	0	0	0	3	0	-	chr1H	6330368	6332640	+	1157	-	- && - && -	-
gene:HORVU1Hr1G003050	71	151	76	105	0	70	148	67	113	82	89	94	104	105	49	177	89	89	70	111	-	chr1H	6348635	6351820	-	3186	-	- && Q0WVU0.1 RecName: Full=Pentatricopeptide repeat-containing protein At3g51320 && PF13041:PPR repeat family|PF01535:PPR repeat	PPR
gene:ENSRNA049910933	0	0	0	0	0	0	0	0	0	0	0	0	0	0	0	0	0	0	0	0	tRNA-Leu	chr1H	6360553	6360632	+	80	-	- && - && -	-
gene:HORVU1Hr1G003060	70	120	126	51	171	41	53	61	172	156	261	95	14	79	90	48	69	128	83	142	-	chr1H	6408563	6409648	+	1086	-	- && Q9FHH5.1 RecName: Full=Protein GLUTAMINE DUMPER 3; AltName: Full=Protein LESS SUSCEPTIBLE TO BSCTV 1; Short=Protein LBS1 && -	-
gene:HORVU1Hr1G003070	6	0	0	0	0	2	0	1	2	3	0	3	1	0	12	42	6	4	4	2	-	chr1H	6424810	6425452	-	643	-	- && Q9FHH5.1 RecName: Full=Protein GLUTAMINE DUMPER 3; AltName: Full=Protein LESS SUSCEPTIBLE TO BSCTV 1; Short=Protein LBS1 && -	-
gene:HORVU1Hr1G003080	0	0	0	0	0	0	0	0	0	0	0	0	1	0	0	0	1	0	0	0	-	chr1H	6444601	6445686	+	1086	-	- && Q9FHH5.1 RecName: Full=Protein GLUTAMINE DUMPER 3; AltName: Full=Protein LESS SUSCEPTIBLE TO BSCTV 1; Short=Protein LBS1 && -	-
gene:HORVU1Hr1G003100	0	0	0	0	0	0	0	0	0	0	0	0	0	0	0	0	0	0	0	0	-	chr1H	6507739	6527010	+	6682	-	- && - && -	-
gene:HORVU1Hr1G003130	2	10	7	0	0	1	0	7	0	0	2	0	11	8	6	15	8	7	3	0	-	chr1H	6528654	6530320	+	932	-	- && P05336.1 RecName: Full=Alcohol dehydrogenase 1 && PF08240:Alcohol dehydrogenase GroES-like domain|PF00107:Zinc-binding dehydrogenase	ADH_zinc_N
gene:HORVU1Hr1G003140	1	1	22	9	0	0	0	9	77	26	0	6	0	0	0	0	0	6	7	0	-	chr1H	6546327	6560512	+	6376	-	- && - && -	-
gene:HORVU1Hr1G003150	69	122	80	122	160	30	2	30	105	46	16	33	44	28	63	10	14	49	105	33	-	chr1H	6565818	6574363	-	1528	-	- && - && -	-
gene:HORVU1Hr1G003160	0	0	0	0	0	0	0	0	0	0	0	0	0	0	0	0	0	0	0	0	-	chr1H	6616292	6617247	+	687	-	- && Q9FIB6.1 RecName: Full=26S proteasome non-ATPase regulatory subunit 12 homolog A; AltName: Full=26S proteasome regulatory subunit RPN5a; Short=AtRPN5a; AltName: Full=26S proteasome regulatory subunit p55 homolog A; AltName: Full=Protein EMBRYO DEFECT	-
gene:HORVU1Hr1G003170	1272	1222	1229	1059	742	1226	627	968	1435	1131	996	856	1060	982	1100	1176	814	1062	1134	1245	-	chr1H	6686731	6690773	+	2698	-	- && B1AVH7.1 RecName: Full=TBC1 domain family member 2A && PF00566:Rab-GTPase-TBC domain	TBC
gene:HORVU1Hr1G003200	0	0	0	0	0	0	0	0	0	0	0	0	0	0	0	0	0	6	2	0	-	chr1H	6743133	6746855	-	2509	-	- && Q8RUV9.1 RecName: Full=Beta-galactosidase 1; Short=Lactase 1; Flags: Precursor && PF01301:Glycosyl hydrolases family 35|PF13364:Beta-galactosidase jelly roll domain|PF02140:Galactose binding lectin domain	-
gene:HORVU1Hr1G003210	0	0	0	0	0	0	0	0	0	0	0	0	0	0	0	0	0	0	0	0	-	chr1H	6926282	6929910	+	2504	-	- && Q8RUV9.1 RecName: Full=Beta-galactosidase 1; Short=Lactase 1; Flags: Precursor && PF13364:Beta-galactosidase jelly roll domain|PF02140:Galactose binding lectin domain|PF01301:Glycosyl hydrolases family 35	-
gene:HORVU1Hr1G003230	2	9	0	0	0	1	0	13	0	0	1	4	14	5	17	0	19	72	51	33	-	chr1H	6994699	7004921	+	6756	-	- && Q8RWN2.2 RecName: Full=Protein ZINC INDUCED FACILITATOR 1 && PF07690:Major Facilitator Superfamily	MFS_1
gene:HORVU1Hr1G003250	0	0	0	0	0	0	0	0	0	0	0	0	0	0	0	0	0	0	0	0	-	chr1H	7053317	7058991	-	2369	-	- && - && PF04578:Protein of unknown function, DUF594|PF13968:Domain of unknown function (DUF4220)	-
gene:HORVU1Hr1G003260	78	86	97	94	56	11	117	92	226	54	58	69	183	107	149	102	63	114	48	76	-	chr1H	7060150	7073067	-	4651	-	- && - && -	-
gene:HORVU1Hr1G003270	327	370	385	355	152	229	127	250	381	270	337	251	333	494	502	384	302	355	317	372	-	chr1H	7136393	7138280	+	1888	-	- && - && -	-
gene:HORVU1Hr1G003280	65	128	66	73	0	77	53	82	71	54	0	16	75	46	53	43	62	62	39	57	-	chr1H	7143164	7155196	-	3637	-	- && - && -	-
gene:HORVU1Hr1G003290	0	0	0	0	0	0	0	0	0	0	0	0	0	0	0	0	0	0	0	0	-	chr1H	7216893	7217326	+	177	-	- && Q69TY4.1 RecName: Full=Peroxiredoxin-2E-1, chloroplastic; AltName: Full=Peroxiredoxin IIE-1; AltName: Full=Thioredoxin reductase 2E-1; Flags: Precursor && -	-
gene:HORVU1Hr1G003300	4921	5010	4886	5723	2850	2979	1726	3348	4826	2714	2840	2451	4375	4062	3910	4110	3652	4659	4506	4529	-	chr1H	7217840	7229089	+	5244	-	- && Q94FB9.1 RecName: Full=ABC transporter D family member 1; Short=ABC transporter ABCD.1; Short=AtABCD1; AltName: Full=Peroxisomal ABC transporter 1; Short=AtPXA1; AltName: Full=Protein ACETATE NON-UTILIZING 2; AltName: Full=Protein COMATOSE; AltName:	ABC_tran
gene:HORVU1Hr1G003320	184	117	81	146	108	67	0	71	95	31	135	89	182	196	171	241	160	95	132	158	-	chr1H	7321806	7326275	-	1951	-	- && - && -	-
gene:HORVU1Hr1G003330	0	0	0	0	0	0	0	0	0	0	0	0	0	0	0	0	0	0	0	0	-	chr1H	7371807	7373276	+	1470	-	- && P54769.1 RecName: Full=Tyrosine/DOPA decarboxylase 2; Includes: RecName: Full=DOPA decarboxylase; Short=DDC; Includes: RecName: Full=Tyrosine decarboxylase [Papaver somniferum] && PF00282:Pyridoxal-dependent decarboxylase conserved domain	-
gene:HORVU1Hr1G003340	0	0	0	0	0	0	0	0	0	0	0	0	0	0	0	0	0	0	0	0	-	chr1H	7386433	7471638	-	4978	-	- && P54769.1 RecName: Full=Tyrosine/DOPA decarboxylase 2; Includes: RecName: Full=DOPA decarboxylase; Short=DDC; Includes: RecName: Full=Tyrosine decarboxylase [Papaver somniferum] && PF00282:Pyridoxal-dependent decarboxylase conserved domain	-
gene:HORVU1Hr1G003360	0	0	0	0	0	0	0	0	0	0	0	0	0	0	0	0	0	0	0	0	-	chr1H	7396846	7397249	-	190	-	- && Q8LSN2.1 RecName: Full=AP2-like ethylene-responsive transcription factor BBM2; Short=BnBBM2; AltName: Full=Protein BABY BOOM 2 && -	-
gene:HORVU1Hr1G003370	0	0	0	0	0	0	0	0	78	0	78	75	31	83	31	31	103	24	60	17	-	chr1H	7424084	7426782	-	2699	-	- && Q38J50.1 RecName: Full=Tricetin 3',4',5'-O-trimethyltransferase; Short=TaOMT2; AltName: Full=Caffeic acid 3-O-methyltransferase; Short=TaCM; AltName: Full=Flavone O-methyltransferase 2 && PF00891:O-methyltransferase|PF08100:Dimerisation domain	-
gene:HORVU1Hr1G003430	0	0	0	0	0	0	0	0	0	0	0	0	0	0	0	0	0	0	0	0	-	chr1H	7488854	7489673	-	820	-	- && Q9FHK7.1 RecName: Full=Probable leucine-rich repeat receptor-like protein kinase At5g05160; Flags: Precursor && PF13855:Leucine rich repeat	-
gene:HORVU1Hr1G003460	1223	1209	1027	962	729	1205	670	952	2445	1071	905	1073	1051	1196	1149	1099	1093	1164	1072	1049	-	chr1H	7678506	7686631	+	909	-	- && Q0DLD3.1 RecName: Full=Transcription initiation factor IIA subunit 2; AltName: Full=General transcription factor IIA subunit 2; AltName: Full=Transcription initiation factor IIA gamma chain; Short=TFIIA-gamma >A2XZI2.2 RecName: Full=Transcription ini	-
gene:HORVU1Hr1G003490	0	0	0	0	0	0	0	0	0	0	0	0	0	0	0	0	0	0	0	0	-	chr1H	7711755	7720713	-	1850	-	- && Q9LUH2.1 RecName: Full=Protein DETOXIFICATION 19; Short=AtDTX19; AltName: Full=Multidrug and toxic compound extrusion protein 19; Short=MATE protein 19; AltName: Full=Protein ABERRANT LATERAL ROOT FORMATION 5 && PF01554:MatE	MatE
gene:HORVU1Hr1G003510	0	0	0	0	0	0	0	0	0	0	0	0	0	0	0	0	0	0	0	0	-	chr1H	7834783	7835203	+	421	-	- && A1EA38.1 RecName: Full=Cytochrome b6 && PF13631:Cytochrome b(N-terminal)/b6/petB|PF00430:ATP synthase B/B' CF(0)	-
gene:HORVU1Hr1G003520	1	0	1	0	0	0	0	0	0	0	0	1	0	0	0	0	0	0	1	1	-	chr1H	7835028	7835570	-	543	-	- && A1EA04.1 RecName: Full=ATP synthase subunit b, chloroplastic; AltName: Full=ATP synthase F(0) sector subunit b; AltName: Full=ATPase subunit I && PF00430:ATP synthase B/B' CF(0)	-
gene:HORVU1Hr1G003530	426	363	649	253	181	422	256	225	555	237	389	250	402	479	399	303	370	348	437	309	-	chr1H	7841371	7856406	-	5465	-	- && Q9RB36.1 RecName: Full=tRNA pseudouridine synthase B; AltName: Full=tRNA pseudouridine(55) synthase; Short=Psi55 synthase; AltName: Full=tRNA pseudouridylate synthase; AltName: Full=tRNA-uridine isomerase && PF01509:TruB family pseudouridylate syntha	-
gene:HORVU1Hr1G003540	2	0	3	0	0	0	0	0	9	0	0	0	27	0	0	0	21	0	0	0	-	chr1H	7841381	7844750	+	2115	-	- && Q7XBA5.1 RecName: Full=Protein DEHYDRATION-INDUCED 19 homolog 6; AltName: Full=OsDi19-6 && PF14571:Stress-induced protein Di19, C-terminal|PF05605:Drought induced 19 protein (Di19), zinc-binding	-
gene:HORVU1Hr1G003560	0	0	0	0	0	0	0	0	0	0	0	0	0	0	0	0	0	0	0	0	-	chr1H	7855293	7856037	-	745	-	- && - && PF13962:Domain of unknown function	-
gene:ENSRNA049910760	0	0	0	0	0	0	0	0	0	0	0	0	0	0	0	0	0	0	0	0	tRNA-Met	chr1H	7951519	7951590	-	72	-	- && - && -	-
gene:ENSRNA049447277	0	0	0	0	0	0	0	0	0	0	0	0	0	0	0	0	0	0	0	0	tRNA-Met	chr1H	8031288	8031359	-	72	-	- && - && -	-
gene:HORVU1Hr1G003580	0	0	0	0	0	0	0	0	0	0	0	0	0	0	0	0	0	0	0	0	-	chr1H	8031960	8032175	+	216	-	- && P16064.1 RecName: Full=Subtilisin inhibitor 1; AltName: Full=ASI-I; AltName: Full=Subtilisin inhibitor I; Contains: RecName: Full=Subtilisin inhibitor 2; AltName: Full=ASI-II; AltName: Full=Subtilisin inhibitor II [Vigna angularis] && PF00280:Potato	-
gene:ENSRNA049447285	0	0	0	0	0	0	0	0	0	0	0	0	0	0	0	0	0	0	0	0	tRNA-Met	chr1H	8047492	8047563	-	72	-	- && - && -	-
gene:HORVU1Hr1G003590	1792	1815	1494	1570	1442	1285	434	1466	2702	1995	2068	1781	2331	1905	2125	2036	1627	1797	1425	2371	-	chr1H	8048778	8051397	-	1519	-	- && A6U864.1 RecName: Full=50S ribosomal protein L22 && PF00237:Ribosomal protein L22p/L17e	-
gene:HORVU1Hr1G003620	0	0	0	0	0	0	0	0	0	0	0	0	0	0	0	0	0	0	0	0	-	chr1H	8066300	8066633	-	334	-	- && Q3BAI2.1 RecName: Full=Uncharacterized protein ORF91 (chloroplast) [Phalaenopsis aphrodite subsp. formosana] && -	-
gene:ENSRNA049449303	0	0	0	0	0	0	0	0	0	0	0	0	0	0	0	0	0	0	0	0	tRNA-Met	chr1H	8074498	8074569	+	72	-	- && - && -	-
gene:HORVU1Hr1G003630	14	31	12	39	48	0	0	45	37	16	15	11	23	19	29	16	20	14	15	32	-	chr1H	8081780	8095802	+	2740	-	- && - && PF12796:Ankyrin repeats (3 copies)|PF13962:Domain of unknown function	-
gene:HORVU1Hr1G003650	0	0	0	0	0	0	0	0	0	0	0	0	0	0	0	0	0	0	0	0	-	chr1H	8097320	8099292	+	1072	-	- && - && PF12796:Ankyrin repeats (3 copies)	-
gene:HORVU1Hr1G003700	48	31	52	45	39	10	0	51	47	18	21	26	45	25	41	43	10	15	25	35	-	chr1H	8138245	8144479	-	3207	-	- && Q39214.1 RecName: Full=Disease resistance protein RPM1; AltName: Full=Resistance to Pseudomonas syringae protein 3 && PF00931:NB-ARC domain	NB-ARC
gene:HORVU1Hr1G003710	9	6	7	18	0	0	0	3	6	51	38	23	0	0	0	1	0	0	10	0	-	chr1H	8250619	8253139	-	1347	-	- && - && -	-
gene:HORVU1Hr1G003720	0	0	0	0	0	0	0	0	0	0	0	0	0	0	0	0	0	0	0	0	-	chr1H	8256231	8256702	-	334	-	- && Q9SF33.1 RecName: Full=Mitochondrial import inner membrane translocase subunit TIM14-2; AltName: Full=Chaperone DnaJ-domain containing protein 2 && -	-
gene:HORVU1Hr1G003740	262	282	336	130	117	175	105	260	351	258	229	136	239	288	358	423	147	339	250	302	-	chr1H	8336318	8341576	-	2992	-	- && O04251.3 RecName: Full=BRCT domain-containing protein At4g02110 && PF12738:twin BRCT domain|PF13639:Ring finger domain	-
gene:HORVU1Hr1G003750	831	766	760	746	426	346	50	417	684	311	585	376	1097	654	717	793	528	607	691	714	-	chr1H	8349328	8356000	+	4536	-	- && Q65X23.1 RecName: Full=Probable serine/threonine-protein kinase WNK2; Short=OsWNK2; AltName: Full=Protein DISEASE RELATIVE SIGNAL 1; AltName: Full=Protein kinase with no lysine 2 && PF00069:Protein kinase domain	Pkinase
gene:HORVU1Hr1G003780	0	0	0	0	0	0	0	0	0	0	0	0	0	0	0	0	0	0	0	0	-	chr1H	8357146	8357778	+	633	-	- && - && PF14392:Zinc knuckle|PF14111:Domain of unknown function (DUF4283)	-
gene:HORVU1Hr1G003810	82	133	85	71	0	67	83	43	174	66	57	62	54	67	35	74	30	43	66	73	-	chr1H	8362737	8363906	+	1170	-	- && - && PF05910:Plant protein of unknown function (DUF868)	-
gene:HORVU1Hr1G003840	0	0	0	0	0	0	0	0	0	0	0	0	0	0	0	0	0	0	0	0	-	chr1H	8402402	8402733	-	332	-	- && - && -	-
gene:HORVU1Hr1G003850	0	0	0	0	0	0	0	0	0	0	0	0	0	0	0	0	0	0	0	0	-	chr1H	8403715	8404457	-	539	-	- && - && PF06799:Protein of unknown function (DUF1230)	-
gene:HORVU1Hr1G003870	0	0	0	0	0	0	0	0	0	12	0	0	1	0	0	0	7	0	0	0	-	chr1H	8422803	8423386	+	457	-	- && Q65X23.1 RecName: Full=Probable serine/threonine-protein kinase WNK2; Short=OsWNK2; AltName: Full=Protein DISEASE RELATIVE SIGNAL 1; AltName: Full=Protein kinase with no lysine 2 && -	-
gene:HORVU1Hr1G003890	0	29	0	0	0	0	0	0	0	0	0	0	0	0	0	0	0	5	0	0	-	chr1H	8447650	8450536	-	1700	-	- && Q8GUM4.2 RecName: Full=Uncharacterized membrane protein At3g27390 && -	-
gene:HORVU1Hr1G003910	19	11	13	3	0	20	0	22	39	20	0	13	30	12	20	21	0	5	28	0	-	chr1H	8452450	8453661	+	670	-	- && Q8VZK0.1 RecName: Full=E3 ubiquitin-protein ligase MIEL1; AltName: Full=MYB30-interacting E3 ligase 1 && PF14599:Zinc-ribbon|PF13639:Ring finger domain	-
gene:HORVU1Hr1G003940	1031	1039	937	773	890	1012	536	821	2488	1220	1025	1214	462	634	592	741	550	1026	717	739	-	chr1H	8465173	8469506	+	3103	-	- && Q6NNM0.1 RecName: Full=RNA polymerase II transcription factor B subunit 5; AltName: Full=General transcription and DNA repair factor IIH subunit TFB5; Short=AtTFB5; Short=TFIIH subunit TFB5 && PF06331:Transcription factor TFIIH complex subunit Tfb5	-
gene:HORVU1Hr1G003960	774	623	758	498	264	307	317	413	515	287	386	323	361	415	428	397	334	462	615	369	-	chr1H	8479125	8487402	+	4417	-	- && Q9ASR1.1 RecName: Full=Elongation factor 2; Short=EF-2; AltName: Full=Protein LOW EXPRESSION OF OSMOTICALLY RESPONSIVE GENES 1 && PF00009:Elongation factor Tu GTP binding domain|PF03144:Elongation factor Tu domain 2|PF14492:Elongation Factor G, domai	GTP_EFTU
gene:HORVU1Hr1G003990	159	204	130	93	82	123	0	131	216	174	105	133	275	269	222	207	217	230	129	226	-	chr1H	8525620	8527437	-	1205	-	- && - && -	-
gene:HORVU1Hr1G004000	0	0	0	0	0	0	0	0	0	0	0	0	0	0	0	0	0	0	0	0	-	chr1H	8528347	8528814	-	468	-	- && - && -	-
gene:HORVU1Hr1G004020	11	0	13	0	0	0	0	4	10	0	14	1	14	0	11	0	16	6	20	0	-	chr1H	8576251	8579620	+	1532	-	- && - && -	-
gene:HORVU1Hr1G004030	0	0	0	0	0	0	0	0	0	0	0	0	0	0	0	0	0	0	0	0	-	chr1H	8619138	8622763	-	3433	-	- && Q38834.2 RecName: Full=Disease resistance RPP13-like protein 4; AltName: Full=Disease resistance protein ZAR1; AltName: Full=Protein HOPZ-ACTIVATED RESISTANCE 1 && PF00931:NB-ARC domain	NB-ARC
gene:HORVU1Hr1G004040	0	0	0	0	0	0	0	0	0	0	0	0	0	0	0	0	0	0	0	0	-	chr1H	8634261	8642138	+	5867	-	- && Q38834.2 RecName: Full=Disease resistance RPP13-like protein 4; AltName: Full=Disease resistance protein ZAR1; AltName: Full=Protein HOPZ-ACTIVATED RESISTANCE 1 && PF00931:NB-ARC domain	NB-ARC
gene:HORVU1Hr1G004050	0	0	0	0	0	0	0	0	0	0	0	0	0	0	0	0	0	0	0	0	-	chr1H	8659068	8661453	-	2386	-	- && - && PF00931:NB-ARC domain	NB-ARC
gene:HORVU1Hr1G004060	0	0	0	0	0	0	0	0	0	0	0	0	0	0	0	0	0	0	0	0	-	chr1H	8673974	8678244	+	3442	-	- && Q38834.2 RecName: Full=Disease resistance RPP13-like protein 4; AltName: Full=Disease resistance protein ZAR1; AltName: Full=Protein HOPZ-ACTIVATED RESISTANCE 1 && PF00931:NB-ARC domain	NB-ARC
gene:HORVU1Hr1G004080	12	0	5	0	0	0	0	0	0	0	0	13	0	10	7	0	0	3	1	0	-	chr1H	8734307	8748491	-	4786	-	- && Q38834.2 RecName: Full=Disease resistance RPP13-like protein 4; AltName: Full=Disease resistance protein ZAR1; AltName: Full=Protein HOPZ-ACTIVATED RESISTANCE 1 && PF00931:NB-ARC domain	NB-ARC
gene:HORVU1Hr1G004120	0	0	0	0	0	0	0	0	0	0	0	0	0	0	0	0	0	0	0	0	-	chr1H	8760693	8761205	+	423	-	- && P01053.2 RecName: Full=Subtilisin-chymotrypsin inhibitor-2A; Short=CI-2A && PF00280:Potato inhibitor I family	-
gene:HORVU1Hr1G004130	0	0	0	0	0	0	0	0	0	0	0	0	0	0	0	0	0	0	0	0	-	chr1H	8763350	8763950	+	507	-	- && P01053.2 RecName: Full=Subtilisin-chymotrypsin inhibitor-2A; Short=CI-2A && PF00280:Potato inhibitor I family	-
gene:HORVU1Hr1G004140	0	0	0	0	0	0	0	0	0	0	0	0	0	0	0	0	0	0	0	0	-	chr1H	8764853	8769117	+	2845	-	- && Q9STE7.1 RecName: Full=Putative disease resistance RPP13-like protein 3 && PF00931:NB-ARC domain	NB-ARC
gene:HORVU1Hr1G004150	317	195	279	201	268	606	103	225	676	282	119	227	125	490	465	175	235	1253	422	463	-	chr1H	8773841	8781696	-	2638	-	- && P01053.2 RecName: Full=Subtilisin-chymotrypsin inhibitor-2A; Short=CI-2A && PF00280:Potato inhibitor I family	-
gene:HORVU1Hr1G004200	292	317	282	280	201	264	1	140	652	521	320	362	800	584	667	829	468	658	512	658	-	chr1H	8912375	8919563	+	4055	-	- && Q9ZW07.1 RecName: Full=Pumilio homolog 1; Short=APUM-1; Short=AtPUM1 && PF00806:Pumilio-family RNA binding repeat|PF07990:Nucleic acid binding protein NABP	PUF
gene:ENSRNA049447299	0	0	0	0	0	0	0	0	0	0	0	0	0	0	0	0	0	0	0	0	tRNA-Ser	chr1H	8925545	8925626	-	82	-	- && - && -	-
gene:ENSRNA049447315	0	0	0	0	0	0	0	0	0	0	0	0	0	0	0	0	0	0	0	0	tRNA-Ser	chr1H	8928791	8928872	-	82	-	- && - && -	-
gene:HORVU1Hr1G004230	2533	2719	2877	2680	1691	1497	1644	1595	2182	1247	1072	1196	1269	1714	1647	1292	1508	1743	1883	1399	-	chr1H	8929487	8937936	+	3931	-	- && Q9LVE4.1 RecName: Full=CSC1-like protein At3g21620 && PF14703:Cytosolic domain of 10TM putative phosphate transporter|PF13967:Late exocytosis, associated with Golgi transport|PF02714:Calcium-dependent channel, 7TM region, putative phosphate	-
gene:ENSRNA049449294	0	0	0	0	0	0	0	0	0	0	0	0	0	0	0	0	0	0	0	0	tRNA-Ser	chr1H	8941697	8941778	+	82	-	- && - && -	-
gene:ENSRNA049449288	0	0	0	0	0	0	0	0	0	0	0	0	0	0	0	0	0	0	0	0	tRNA-Ser	chr1H	8978812	8978893	+	82	-	- && - && -	-
gene:HORVU1Hr1G004290	0	0	0	0	0	0	0	0	0	0	0	0	0	0	0	0	0	0	0	0	-	chr1H	8991852	8992097	+	246	-	- && - && PF04827:Plant transposon protein	DUF635
gene:HORVU1Hr1G004330	4770	4735	4910	4555	2487	4226	2334	3861	5703	3027	3017	2579	2956	3452	3243	3067	2623	3448	3959	3249	-	chr1H	9050450	9083053	-	7133	-	- && - && -	-
gene:HORVU1Hr1G004400	2457	2293	2295	1977	781	948	834	1433	3405	1224	1392	978	493	1097	1037	529	838	1333	1646	1172	-	chr1H	9121565	9123310	+	1746	-	- && - && -	-
gene:HORVU1Hr1G004410	22	12	7	37	28	0	0	0	18	46	0	27	31	44	48	74	8	21	47	0	-	chr1H	9130776	9131575	-	800	-	- && - && PF08137:DVL family	-
gene:HORVU1Hr1G004430	1288	1301	1512	1395	893	582	440	669	1765	621	809	728	912	1218	1383	911	986	1399	1437	1028	-	chr1H	9160329	9166895	+	1877	-	- && O80934.2 RecName: Full=Uncharacterized protein At2g37660, chloroplastic; Flags: Precursor && PF13460:NAD(P)H-binding	-
gene:HORVU1Hr1G004440	64	96	48	81	0	15	0	7	61	12	29	48	88	81	46	36	76	92	71	36	-	chr1H	9163281	9166923	-	3643	-	- && O80933.1 RecName: Full=Scarecrow-like protein 9; Short=AtSCL9; AltName: Full=GRAS family protein 13; Short=AtGRAS-13 && PF03514:GRAS domain family	GRAS
gene:HORVU1Hr1G004480	531	546	457	611	475	485	163	304	738	391	283	364	466	515	472	636	340	521	479	489	-	chr1H	9228086	9232521	+	1991	-	- && - && PF08234:Chromosome segregation protein Spc25	-
gene:HORVU1Hr1G004490	2041	2190	1992	1931	1352	1863	880	1820	2656	1430	1557	1857	1870	1934	2147	1946	1433	1873	1773	2061	-	chr1H	9235824	9238244	+	962	-	- && - && PF07019:Rab5-interacting protein (Rab5ip)	Rab5ip
gene:HORVU1Hr1G004510	902	1033	904	944	531	629	648	584	917	781	506	622	1084	993	1023	987	872	802	741	1119	-	chr1H	9238809	9242299	-	2558	-	- && Q0DLB9.2 RecName: Full=DEAD-box ATP-dependent RNA helicase 17 && PF00270:DEAD/DEAH box helicase|PF00271:Helicase conserved C-terminal domain|PF13959:Domain of unknown function (DUF4217)	DEAD
gene:HORVU1Hr1G004520	17	20	35	24	0	1	0	18	3	0	37	24	1	31	26	2	6	26	19	20	-	chr1H	9259160	9265373	-	1278	-	- && - && -	-
gene:HORVU1Hr1G004530	0	0	0	0	0	0	0	0	0	0	0	0	0	0	0	0	0	0	0	0	-	chr1H	9262890	9263441	-	463	-	- && - && -	-
gene:ENSRNA049487155	0	0	0	0	0	0	0	0	0	0	0	0	0	0	0	0	0	0	0	0	SSU_rRNA_eukarya	chr1H	9377320	9377626	-	307	-	- && - && -	-
gene:ENSRNA049487150	0	0	0	0	0	0	0	0	0	0	0	0	0	0	0	0	0	0	0	0	SSU_rRNA_eukarya	chr1H	9377648	9378247	-	600	-	- && - && -	-
gene:ENSRNA049487153	0	0	0	0	0	0	0	0	0	0	0	0	0	0	0	0	0	0	0	0	SSU_rRNA_eukarya	chr1H	9387292	9387450	+	159	-	- && P0C5Q0.1 RecName: Full=Putative uncharacterized protein YLR154W-F && -	-
gene:ENSRNA049487152	0	0	0	0	0	0	0	0	0	0	0	0	0	0	0	0	0	0	0	0	5_8S_rRNA	chr1H	9387826	9387979	+	154	-	- && Q8TGM5.1 RecName: Full=Putative uncharacterized protein ART3; AltName: Full=Antisense to ribosomal RNA transcript protein 3 && -	-
gene:HORVU1Hr1G004560	0	0	0	0	0	0	0	0	0	0	0	0	0	0	0	0	0	0	0	0	-	chr1H	9388301	9388845	-	545	-	- && Q8TGM6.1 RecName: Full=Protein TAR1; AltName: Full=Transcript antisense to ribosomal RNA protein 1 && -	-
gene:HORVU1Hr1G004580	49	41	46	81	347	16	166	61	273	80	116	47	0	28	48	67	131	243	253	138	-	chr1H	9394629	9396162	+	1534	-	- && P25777.2 RecName: Full=Oryzain beta chain; Flags: Precursor && PF00112:Papain family cysteine protease|PF08246:Cathepsin propeptide inhibitor domain (I29)	Peptidase_C1
gene:HORVU1Hr1G004590	264	252	375	194	190	169	26	172	312	220	185	156	375	368	397	232	226	418	356	168	-	chr1H	9561367	9564507	-	1838	-	- && P46573.2 RecName: Full=Protein kinase APK1B, chloroplastic; Flags: Precursor && PF07714:Protein tyrosine kinase	Pkinase_Tyr
gene:HORVU1Hr1G004610	592	759	600	683	496	563	43	449	732	481	675	354	540	605	689	498	507	568	513	607	-	chr1H	9570365	9571168	-	804	-	- && P43293.2 RecName: Full=Probable serine/threonine-protein kinase NAK && -	-
gene:HORVU1Hr1G004650	518	576	493	613	894	864	366	766	1317	541	801	1020	660	529	627	635	750	670	830	930	-	chr1H	9595509	9603381	-	7125	-	- && Q8S340.1 RecName: Full=Purple acid phosphatase 22; Flags: Precursor && PF02992:Transposase family tnp2|PF13963:Transposase-associated domain|PF00149:Calcineurin-like phosphoesterase|PF16656:Purple acid Phosphatase, N-terminal domain|PF14008:Iron/zinc	Metallophos
gene:HORVU1Hr1G004660	0	0	0	0	0	26	0	0	0	18	0	24	0	9	47	0	0	0	1	0	-	chr1H	9609641	9610836	+	792	-	- && Q5U9T2.1 RecName: Full=Horcolin; AltName: Full=Agglutinin; AltName: Full=Mannose-specific lectin >P82953.2 RecName: Full=Horcolin; AltName: Full=Agglutinin; AltName: Full=Mannose-specific lectin && PF01419:Jacalin-like lectin domain	-
gene:HORVU1Hr1G004670	1	0	4	0	48	0	0	8	40	12	0	0	0	4	0	0	8	2	25	1	-	chr1H	9651503	9652982	+	1480	-	- && P10056.2 RecName: Full=Caricain; AltName: Full=Papaya peptidase A; AltName: Full=Papaya proteinase III; Short=PPIII; AltName: Full=Papaya proteinase omega; Flags: Precursor && PF00112:Papain family cysteine protease|PF08246:Cathepsin propeptide inhib	Peptidase_C1
gene:HORVU1Hr1G004690	0	0	0	0	0	0	0	0	0	0	0	0	0	0	0	2	0	0	0	0	-	chr1H	9671046	9673287	+	1849	-	- && P43293.2 RecName: Full=Probable serine/threonine-protein kinase NAK && PF07714:Protein tyrosine kinase	Pkinase_Tyr
gene:HORVU1Hr1G004700	0	0	0	0	0	0	0	0	0	0	0	0	0	0	0	0	0	0	0	0	-	chr1H	9671179	9673298	-	1304	-	- && P43293.2 RecName: Full=Probable serine/threonine-protein kinase NAK && PF07714:Protein tyrosine kinase|PF00069:Protein kinase domain	Pkinase
gene:HORVU1Hr1G004720	128	158	161	154	164	178	0	141	1042	393	354	341	561	291	355	206	178	698	220	1154	-	chr1H	9795076	9797322	+	2238	-	- && Q9SZY4.1 RecName: Full=Protein NRT1/ PTR FAMILY 6.2; Short=AtNPF6.2; AltName: Full=Nitrate transporter 1.4 && -	-
gene:HORVU1Hr1G004750	37	20	13	17	0	31	0	2	40	1	18	45	56	42	34	25	26	26	37	31	-	chr1H	9845940	9851287	-	5180	-	- && - && PF01535:PPR repeat|PF12854:PPR repeat|PF13041:PPR repeat family	PPR
gene:HORVU1Hr1G004790	4	7	0	11	0	0	0	0	0	0	0	0	0	4	0	0	0	6	0	0	-	chr1H	9935359	9941153	-	4043	-	- && Q9LIG2.1 RecName: Full=Receptor-like protein kinase At3g21340; AltName: Full=Leucine-rich repeat receptor-like protein kinase At3g21340; Flags: Precursor && PF07714:Protein tyrosine kinase|PF13855:Leucine rich repeat|PF12819:Carbohydrate-binding prot	Pkinase_Tyr
gene:HORVU1Hr1G004800	0	0	0	0	0	0	0	0	0	0	0	0	0	0	0	0	0	0	0	0	-	chr1H	9950586	9959957	-	2948	-	- && O64556.3 RecName: Full=Putative leucine-rich repeat receptor-like serine/threonine-protein kinase At2g19230; Flags: Precursor && PF07714:Protein tyrosine kinase|PF13855:Leucine rich repeat|PF12819:Carbohydrate-binding protein of the ER	Pkinase_Tyr
gene:HORVU1Hr1G004820	0	0	0	0	0	0	0	0	0	0	0	0	0	0	0	0	0	0	0	0	-	chr1H	10060714	10061323	-	610	-	- && Q96562.1 RecName: Full=Chalcone synthase 2; AltName: Full=Naringenin-chalcone synthase 2 && PF00195:Chalcone and stilbene synthases, N-terminal domain	Chal_sti_synt_N
gene:HORVU1Hr1G004830	0	0	0	0	0	0	0	0	0	0	0	0	0	0	0	0	0	0	0	0	-	chr1H	10080270	10081470	-	1201	-	- && Q96562.1 RecName: Full=Chalcone synthase 2; AltName: Full=Naringenin-chalcone synthase 2 && PF00195:Chalcone and stilbene synthases, N-terminal domain|PF02797:Chalcone and stilbene synthases, C-terminal domain	Chal_sti_synt_N
gene:HORVU1Hr1G004840	0	0	0	0	0	0	0	0	0	0	0	0	0	0	0	0	0	0	0	0	-	chr1H	10157358	10159069	+	1500	-	- && Q96562.1 RecName: Full=Chalcone synthase 2; AltName: Full=Naringenin-chalcone synthase 2 && PF00195:Chalcone and stilbene synthases, N-terminal domain|PF02797:Chalcone and stilbene synthases, C-terminal domain	Chal_sti_synt_C
gene:HORVU1Hr1G004860	0	0	0	0	0	0	0	0	0	0	0	0	0	0	0	0	0	0	0	0	-	chr1H	10189192	10190517	-	1192	-	- && O49619.1 RecName: Full=Pentatricopeptide repeat-containing protein At4g35130, chloroplastic; Flags: Precursor && PF01535:PPR repeat|PF13041:PPR repeat family	PPR
gene:HORVU1Hr1G004870	0	0	0	0	0	0	0	0	0	0	0	0	0	0	0	0	0	0	0	0	-	chr1H	10194825	10195162	-	338	-	- && - && -	-
gene:HORVU1Hr1G004880	0	0	0	0	0	0	0	0	0	0	0	0	0	0	0	0	0	0	0	0	-	chr1H	10195207	10195974	-	768	-	- && Q38834.2 RecName: Full=Disease resistance RPP13-like protein 4; AltName: Full=Disease resistance protein ZAR1; AltName: Full=Protein HOPZ-ACTIVATED RESISTANCE 1 && PF00931:NB-ARC domain	NB-ARC
gene:HORVU1Hr1G004890	0	0	0	0	0	0	0	0	0	0	0	0	0	0	0	0	0	0	0	0	-	chr1H	10198922	10207937	+	1156	-	- && Q39214.1 RecName: Full=Disease resistance protein RPM1; AltName: Full=Resistance to Pseudomonas syringae protein 3 && PF00931:NB-ARC domain	NB-ARC
gene:HORVU1Hr1G004910	260	269	213	209	63	120	0	165	411	427	216	207	240	366	460	354	301	327	156	410	-	chr1H	10236233	10241154	-	3776	-	- && Q65XV7.1 RecName: Full=Replication protein A 70 kDa DNA-binding subunit C; Short=OsRPA70c; AltName: Full=Replication factor A protein 1C; AltName: Full=Replication protein A 1C && PF01336:OB-fold nucleic acid binding domain|PF04057:Replication factor	tRNA_anti
gene:HORVU1Hr1G004920	16	37	27	11	38	0	0	11	97	43	28	17	16	29	86	31	33	30	22	29	-	chr1H	10246168	10248010	-	1769	-	- && - && -	-
gene:HORVU1Hr1G004930	0	0	0	0	0	0	0	0	0	0	0	0	0	0	0	0	0	0	0	0	-	chr1H	10257782	10264542	+	2910	-	- && Q9LIG2.1 RecName: Full=Receptor-like protein kinase At3g21340; AltName: Full=Leucine-rich repeat receptor-like protein kinase At3g21340; Flags: Precursor && PF12819:Carbohydrate-binding protein of the ER|PF07714:Protein tyrosine kinase|PF13855:Leucin	Pkinase_Tyr
gene:HORVU1Hr1G004960	1542	1624	1201	1486	913	1377	593	1056	2002	866	1115	851	1286	1520	1353	1380	1518	1549	1427	1942	-	chr1H	10739577	10746629	+	2575	-	- && Q38942.2 RecName: Full=Protein RAE1; AltName: Full=RNA export factor 1 && -	-
gene:HORVU1Hr1G004970	2418	2343	2264	2043	1503	2098	1083	1872	3172	2018	1787	1871	2440	2133	1983	2168	1716	2037	2050	2121	-	chr1H	10747147	10750379	-	3233	-	- && Q9M0U8.1 RecName: Full=Putative F-box/LRR-repeat protein 21 && PF12937:F-box-like	-
gene:HORVU1Hr1G004980	2838	2902	2823	2802	4044	2957	3605	2450	3224	1884	1884	1582	2182	2286	2215	2308	2062	2244	2800	2735	-	chr1H	10765973	10768127	-	2155	-	- && - && PF04577:Protein of unknown function (DUF563)	-
gene:HORVU1Hr1G005020	200	142	126	185	20	239	67	17	59	112	73	225	73	164	103	42	35	45	19	42	-	chr1H	10962741	10963499	+	489	-	- && Q69T58.2 RecName: Full=Homeobox-leucine zipper protein ROC8; AltName: Full=GLABRA 2-like homeobox protein 8; AltName: Full=HD-ZIP protein ROC8; AltName: Full=Homeodomain transcription factor ROC8; AltName: Full=Protein RICE OUTERMOST CELL-SPECIFIC 8	Homeobox
gene:HORVU1Hr1G005030	0	8	8	0	0	0	0	0	442	394	349	442	924	617	437	1252	568	587	442	556	-	chr1H	11022546	11023994	+	1449	-	- && - && -	-
gene:HORVU1Hr1G005070	0	0	0	0	0	0	0	0	0	0	0	0	0	0	0	0	0	0	0	0	-	chr1H	11120827	11121844	-	1018	-	- && A3AZ89.2 RecName: Full=Putative protein phosphatase 2C 46; Short=OsPP2C46 && -	-
gene:HORVU1Hr1G005090	20	11	36	8	0	45	0	13	42	68	103	28	38	28	77	155	34	70	44	65	-	chr1H	11138897	11142264	-	3062	-	- && A3AZ89.2 RecName: Full=Putative protein phosphatase 2C 46; Short=OsPP2C46 && PF00481:Protein phosphatase 2C	PP2C
gene:HORVU1Hr1G005100	0	0	0	0	30	0	0	13	0	17	0	12	0	8	0	0	0	0	0	22	-	chr1H	11164321	11166101	+	1781	-	- && - && -	-
gene:HORVU1Hr1G005110	0	0	0	0	0	0	0	0	0	0	0	0	0	0	0	0	0	0	0	0	-	chr1H	11164570	11166159	-	1450	-	- && A2XZL0.1 RecName: Full=Metallothionein-like protein 2C; AltName: Full=Class I metallothionein-like protein 2C; AltName: Full=OsMT-I-2c; AltName: Full=OsMT2b >A3AZ88.1 RecName: Full=Metallothionein-like protein 2C; AltName: Full=Class I metallothionei	-
gene:HORVU1Hr1G005120	4162	4248	3882	3732	2842	4111	1442	3964	7849	4252	4215	3863	3342	4215	4358	3602	4204	4836	4744	5061	-	chr1H	11188338	11195149	+	5138	-	- && Q41050.1 RecName: Full=Outer envelope pore protein 16, chloroplastic; AltName: Full=Chloroplastic outer envelope pore protein of 16 kDa [Pisum sativum] && PF02466:Tim17/Tim22/Tim23/Pmp24 family	-
gene:ENSRNA049449260	0	0	0	0	0	0	0	0	0	0	0	0	0	0	0	0	0	0	0	0	tRNA-Arg	chr1H	11195173	11195245	+	73	-	- && - && -	-
gene:HORVU1Hr1G005130	0	0	0	0	0	0	0	0	0	0	0	0	0	0	0	0	0	0	0	0	-	chr1H	11203119	11203455	-	233	-	- && O04212.2 RecName: Full=Putative ABC1 protein At2g40090; Flags: Precursor && -	-
gene:HORVU1Hr1G005140	396	539	495	609	404	489	246	387	416	250	349	300	336	415	435	492	456	363	403	458	-	chr1H	11209247	11275459	-	3519	-	- && Q9SR22.1 RecName: Full=Pectin acetylesterase 5; Flags: Precursor && PF03283:Pectinacetylesterase	-
gene:HORVU1Hr1G005150	1	0	2	0	0	0	37	0	1300	1898	613	1214	3750	3506	3480	7919	2082	1939	1392	2209	-	chr1H	11222573	11224028	+	1456	-	- && - && -	-
gene:HORVU1Hr1G005170	12	7	3	0	0	20	0	1	1	0	19	0	0	4	0	24	1	0	0	0	-	chr1H	11252992	11253607	-	508	-	- && - && -	-
gene:HORVU1Hr1G005180	164	163	146	195	106	29	91	143	169	6	176	111	87	142	160	85	59	138	169	107	-	chr1H	11354917	11370257	-	5147	-	- && Q7XA42.2 RecName: Full=Putative disease resistance protein RGA1; AltName: Full=RGA3-blb && PF00931:NB-ARC domain	NB-ARC
gene:HORVU1Hr1G005200	0	0	0	0	0	0	0	0	10	0	0	0	0	4	0	0	0	0	0	0	-	chr1H	11373696	11373993	+	298	-	- && - && PF02953:Tim10/DDP family zinc finger	-
gene:HORVU1Hr1G005230	10	29	13	48	133	116	0	37	85	84	38	75	13	8	12	0	6	14	17	9	-	chr1H	11457345	11458493	-	1149	-	- && - && -	-
gene:HORVU1Hr1G005260	2841	2674	2934	2698	2350	2860	2033	2598	3864	2158	2256	2144	2734	2327	2463	2846	2176	2746	2417	2591	-	chr1H	11498084	11501301	-	2991	-	- && Q65XV2.1 RecName: Full=E3 ubiquitin-protein ligase XB3; AltName: Full=Ankyrin repeat domain and RING finger-containing protein XB3; AltName: Full=XA21-binding protein 3 && PF12796:Ankyrin repeats (3 copies)	-
gene:HORVU1Hr1G005270	0	0	0	0	0	0	0	0	0	0	0	0	0	0	0	0	0	0	0	0	-	chr1H	11510231	11516239	+	1509	-	- && Q9SUH5.1 RecName: Full=AUGMIN subunit 8; AltName: Full=QWRF motif-containing protein 8; AltName: Full=ROP1 enhancer 2 && PF04484:Family of unknown function (DUF566)	-
gene:HORVU1Hr1G005280	142	210	195	181	136	116	30	214	356	153	196	152	115	140	89	278	102	145	189	129	-	chr1H	11519498	11521478	-	1981	-	- && - && -	-
gene:HORVU1Hr1G005290	103	135	139	161	108	114	38	123	313	80	215	265	144	97	152	59	165	182	218	209	-	chr1H	11525796	11528563	+	2768	-	- && Q8S9J8.2 RecName: Full=Probable clathrin assembly protein At4g32285 && PF07651:ANTH domain	-
gene:ENSRNA049487267	0	0	0	0	0	0	0	0	0	0	0	0	0	0	0	0	0	0	0	0	U2	chr1H	11542896	11543019	+	124	-	- && - && -	-
gene:HORVU1Hr1G005350	0	0	0	0	0	0	0	0	0	0	0	0	0	0	0	0	0	0	3	0	-	chr1H	11554370	11556298	+	1173	-	- && Q10KY3.1 RecName: Full=Calcium/calmodulin-dependent serine/threonine-protein kinase 1; AltName: Full=Calcium/calmodulin-binding serine/threonine-protein kinase; Short=CaM-binding protein kinase; AltName: Full=OsCBK && PF00069:Protein kinase domain	Pkinase
gene:HORVU1Hr1G005360	0	0	0	0	0	0	0	0	0	0	0	4	0	0	0	0	10	0	7	0	-	chr1H	11579708	11582821	+	1975	-	- && P93846.1 RecName: Full=Obtusifoliol 14-alpha demethylase; AltName: Full=CYPLI; AltName: Full=Cytochrome P450 51; AltName: Full=Cytochrome P450-LIA1 && PF00067:Cytochrome P450	p450
gene:HORVU1Hr1G005370	108	91	82	130	69	188	15	104	193	62	104	74	205	103	156	162	140	81	54	129	-	chr1H	11662347	11665843	+	1858	-	- && - && -	-
gene:HORVU1Hr1G005390	154	230	199	267	134	164	45	189	220	152	180	139	183	164	130	106	68	98	139	161	-	chr1H	11688713	11691059	+	2347	-	- && Q9M2U1.2 RecName: Full=Dof zinc finger protein DOF3.6; Short=AtDOF3.6; AltName: Full=OBF-binding protein 3 && PF02701:Dof domain, zinc finger	zf-Dof
gene:HORVU1Hr1G005410	0	0	0	0	0	0	0	0	0	0	0	0	0	0	0	0	0	0	0	0	-	chr1H	11796869	11800886	-	814	-	- && - && PF03018:Dirigent-like protein	-
gene:HORVU1Hr1G005420	0	0	0	0	0	0	0	0	0	0	0	0	0	0	0	0	0	0	0	0	-	chr1H	11809078	11810555	+	976	-	- && - && PF03018:Dirigent-like protein	-
gene:HORVU1Hr1G005430	2	0	49	9	0	24	0	29	10	0	0	0	0	20	0	0	0	0	0	0	-	chr1H	11822459	11824892	-	1077	-	- && Q5JMF3.1 RecName: Full=Homeobox-leucine zipper protein ROC9; AltName: Full=GLABRA 2-like homeobox protein 9; AltName: Full=HD-ZIP protein ROC9; AltName: Full=Homeodomain transcription factor ROC9; AltName: Full=Protein RICE OUTERMOST CELL-SPECIFIC 9	Homeobox
gene:HORVU1Hr1G005450	20	21	15	62	43	0	0	26	3	46	1	23	21	9	22	0	18	19	20	10	-	chr1H	11941280	11942726	-	802	-	- && Q05AS3.1 RecName: Full=Spastin && PF00004:ATPase family associated with various cellular activities (AAA)	AAA
gene:HORVU1Hr1G005460	1	0	0	0	0	0	0	0	1029	1405	463	1224	2428	2168	2402	3104	2062	2859	1829	2950	-	chr1H	11955986	11958292	+	2307	-	- && P06471.1 RecName: Full=B3-hordein && PF13016:Cys-rich Gliadin N-terminal	-
gene:HORVU1Hr1G005470	0	0	0	0	0	0	0	0	0	0	0	0	0	0	0	0	0	0	0	0	-	chr1H	11979974	12061546	+	4088	-	- && P0C8S1.1 RecName: Full=Probable disease resistance RPP8-like protein 2 && PF00931:NB-ARC domain	NB-ARC
gene:HORVU1Hr1G005500	514	731	318	511	700	944	457	700	1527	757	718	1146	663	487	564	641	363	454	412	850	-	chr1H	12034702	12036471	-	1770	-	- && - && -	-
gene:HORVU1Hr1G005510	77	37	57	33	281	93	124	134	79	54	19	31	31	103	130	64	128	97	169	101	-	chr1H	12039437	12043118	-	3268	-	- && Q9LMN7.1 RecName: Full=Wall-associated receptor kinase 5; Flags: Precursor && PF07645:Calcium-binding EGF domain|PF13947:Wall-associated receptor kinase galacturonan-binding|PF00069:Protein kinase domain	Pkinase
gene:HORVU1Hr1G005520	27	12	32	32	0	21	0	1	16	9	4	11	40	5	11	37	0	16	13	7	-	chr1H	12065695	12077935	-	3738	-	- && Q6L3Z7.1 RecName: Full=Putative late blight resistance protein homolog R1B-14 && PF00931:NB-ARC domain	NB-ARC
gene:HORVU1Hr1G005530	0	0	0	0	0	0	0	0	0	0	0	0	0	0	0	0	0	0	0	0	-	chr1H	12088805	12092823	+	555	-	- && - && -	-
gene:HORVU1Hr1G005550	0	0	0	0	0	0	0	0	0	0	0	0	0	0	0	0	0	0	0	0	-	chr1H	12114085	12114647	+	563	-	- && - && -	-
gene:HORVU1Hr1G005600	607	654	703	481	486	384	183	529	1015	572	527	656	556	692	647	635	673	724	774	643	-	chr1H	12285922	12289772	+	3211	-	- && O80644.1 RecName: Full=ACT domain-containing protein ACR9; AltName: Full=Protein ACT DOMAIN REPEATS 9 && -	-
gene:HORVU1Hr1G005630	0	0	0	0	0	0	0	0	0	0	0	0	0	0	0	0	0	0	0	0	-	chr1H	12299214	12302434	+	3037	-	- && P93823.1 RecName: Full=RING-H2 finger protein ATL1; AltName: Full=RING-type E3 ubiquitin transferase ATL1 && PF13639:Ring finger domain	-
gene:HORVU1Hr1G005680	258	216	221	120	193	216	156	136	162	272	306	57	239	249	286	359	274	247	219	314	-	chr1H	12440825	12445476	+	3240	-	- && Q9LV16.2 RecName: Full=Hydroxyproline O-galactosyltransferase GALT6; AltName: Full=Beta-1,3-galactosyltransferase 19 && PF00337:Galactoside-binding lectin|PF01762:Galactosyltransferase	Galactosyl_T
gene:HORVU1Hr1G005690	0	0	0	0	0	0	0	0	0	0	0	0	0	0	0	0	0	0	0	0	-	chr1H	12449028	12449907	-	880	-	- && - && PF08137:DVL family	-
gene:HORVU1Hr1G005700	1	0	0	0	0	0	0	0	0	0	0	0	0	0	0	0	0	0	0	0	-	chr1H	12468282	12472163	-	2229	-	- && Q9LMP1.1 RecName: Full=Wall-associated receptor kinase 2; Flags: Precursor && PF07645:Calcium-binding EGF domain|PF13947:Wall-associated receptor kinase galacturonan-binding|PF00069:Protein kinase domain	Pkinase
gene:HORVU1Hr1G005710	146	194	156	76	0	47	0	77	31	99	156	82	76	157	136	107	75	130	116	107	-	chr1H	12479859	12492827	+	10507	-	- && Q39214.1 RecName: Full=Disease resistance protein RPM1; AltName: Full=Resistance to Pseudomonas syringae protein 3 && PF00931:NB-ARC domain	NB-ARC
gene:HORVU1Hr1G005720	0	0	0	0	0	0	0	0	0	0	0	0	0	0	0	0	0	0	0	0	-	chr1H	12484345	12488964	-	3986	-	- && - && PF08276:PAN-like domain	-
gene:HORVU1Hr1G005730	13	7	20	0	0	34	99	27	53	0	17	23	0	15	0	45	0	46	20	0	-	chr1H	12495183	12500461	-	1393	-	- && Q7FAE1.1 RecName: Full=Momilactone A synthase; Short=OsMAS && PF00106:short chain dehydrogenase	adh_short
gene:HORVU1Hr1G005750	31	52	41	69	0	37	0	31	90	22	26	62	0	0	0	0	17	4	0	0	-	chr1H	12506111	12506941	+	831	-	- && - && -	-
gene:HORVU1Hr1G005760	30	15	21	0	135	38	0	10	67	0	0	19	0	5	0	0	5	19	5	27	-	chr1H	12508776	12510529	-	1647	-	- && P83332.1 RecName: Full=Thaumatin-like protein 1; AltName: Full=PpAZ44; Flags: Precursor [Prunus persica] && PF00314:Thaumatin family	Thaumatin
gene:HORVU1Hr1G005790	1244	1350	1112	1324	997	1003	462	1070	2178	1355	1240	1467	1381	1512	1468	1469	1208	1512	1319	1794	-	chr1H	12553917	12555037	+	845	-	- && - && -	-
gene:HORVU1Hr1G005800	599	488	720	691	129	389	272	434	755	762	375	612	257	427	469	311	336	527	550	455	-	chr1H	12565850	12570886	-	3416	-	- && Q9M353.1 RecName: Full=Cation/H(+) antiporter 20; AltName: Full=Protein CATION/H+ EXCHANGER 20; Short=AtCHX20 && PF00999:Sodium/hydrogen exchanger family	Na_H_Exchanger
gene:HORVU1Hr1G005830	0	0	0	0	0	0	0	0	0	0	0	0	0	0	0	0	0	0	0	0	-	chr1H	12627978	12628196	+	219	-	- && - && -	-
gene:HORVU1Hr1G005870	41	93	28	5	0	33	0	47	70	2	29	21	1	34	23	4	24	31	37	26	-	chr1H	12718452	12719313	-	862	-	- && P02277.1 RecName: Full=Histone H2A.2.2 && PF16211:C-terminus of histone H2A|PF00125:Core histone H2A/H2B/H3/H4	Histone
gene:HORVU1Hr1G005910	0	0	0	0	0	0	0	0	0	0	0	0	0	0	0	0	0	0	0	0	-	chr1H	12889839	12890074	-	236	-	- && - && -	-
gene:HORVU1Hr1G005920	315	422	356	231	299	338	222	291	524	284	338	87	79	116	94	130	110	164	173	205	-	chr1H	12950868	12954667	-	1557	-	- && Q9LFF9.1 RecName: Full=Soluble inorganic pyrophosphatase 4; AltName: Full=Pyrophosphate phospho-hydrolase 4; Short=PPase 4 && PF00719:Inorganic pyrophosphatase	Pyrophosphatase
gene:HORVU1Hr1G005980	1181	1561	1132	1301	454	860	226	911	1214	723	1158	646	1688	1443	1408	1881	1235	1598	1252	1593	-	chr1H	12990954	13005515	-	6223	-	- && Q7EYV7.1 RecName: Full=Poly [ADP-ribose] polymerase 1; Short=PARP-1; AltName: Full=NAD(+) ADP-ribosyltransferase 1; Short=ADPRT-1; AltName: Full=Poly[ADP-ribose] synthase 1 && PF08063:PADR1 (NUC008) domain|PF02877:Poly(ADP-ribose) polymerase, regulat	WGR
gene:HORVU1Hr1G005990	0	0	0	0	0	0	0	0	0	16	0	0	0	0	0	0	0	0	0	0	-	chr1H	13013941	13014186	-	246	-	- && - && -	-
gene:HORVU1Hr1G006020	11	6	23	0	16	0	0	17	48	14	55	14	127	59	7	76	22	23	44	22	-	chr1H	13034781	13206635	+	3357	-	- && C0LGT1.1 RecName: Full=Probable LRR receptor-like serine/threonine-protein kinase At5g10290; Flags: Precursor && PF00069:Protein kinase domain	Pkinase
gene:HORVU1Hr1G006130	10	0	0	0	0	0	0	3	0	0	0	0	0	7	12	0	0	0	7	0	-	chr1H	13072004	13072875	-	794	-	- && Q9LJM4.1 RecName: Full=Receptor-like protein kinase HAIKU2; Flags: Precursor && PF00069:Protein kinase domain	Pkinase
gene:HORVU1Hr1G006230	0	0	0	0	0	0	0	0	0	0	0	0	0	0	0	0	0	0	0	15	-	chr1H	13122434	13123812	+	1379	-	- && - && -	-
gene:HORVU1Hr1G006240	0	0	0	0	0	0	0	0	0	0	0	0	0	4	0	0	0	0	0	7	-	chr1H	13131743	13132955	-	1213	-	- && - && PF01612:3'-5' exonuclease	3_5_exonuc
gene:HORVU1Hr1G006290	30	23	3	55	0	60	0	32	21	32	41	0	45	15	19	0	16	52	12	0	-	chr1H	13160452	13167066	-	4274	-	- && Q7XA42.2 RecName: Full=Putative disease resistance protein RGA1; AltName: Full=RGA3-blb && PF00931:NB-ARC domain	NB-ARC
gene:HORVU1Hr1G006350	1	3	0	0	0	0	0	7	18	0	0	0	17	1	0	0	8	7	0	0	-	chr1H	13231548	13232892	-	1345	-	- && - && -	-
gene:HORVU1Hr1G006590	0	0	0	0	0	0	0	0	0	0	0	0	0	0	0	0	0	0	0	0	-	chr1H	13328048	13334311	+	1831	-	- && - && PF14223:gag-polypeptide of LTR copia-type	-
gene:HORVU1Hr1G006750	0	0	0	0	0	1	0	0	0	0	0	0	0	0	0	0	0	4	0	0	-	chr1H	13396127	13396623	-	497	-	- && - && -	-
gene:HORVU1Hr1G006770	1194	1252	1195	1182	582	737	336	899	1417	734	724	775	1264	1336	1277	1304	1152	1368	1313	1460	-	chr1H	13499647	13518570	+	3158	-	- && Q5FV35.1 RecName: Full=Protein MICRORCHIDIA 2; Short=AtMORC2; AltName: Full=Protein CRT1-homolog 1; Short=CRT1-h1 && PF13589:Histidine kinase-, DNA gyrase B-, and HSP90-like ATPase	-
gene:HORVU1Hr1G006780	0	0	2	0	79	0	0	0	9	12	0	0	23	15	22	34	33	7	12	0	-	chr1H	13519079	13523464	+	2263	-	- && O64886.4 RecName: Full=Protoheme IX farnesyltransferase, mitochondrial; AltName: Full=Cytochrome c oxidase assembly protein COX10; AltName: Full=Heme O synthase; Flags: Precursor && PF01040:UbiA prenyltransferase family	UbiA
gene:HORVU1Hr1G006850	0	0	0	0	0	0	0	0	0	0	0	0	0	0	0	0	0	0	0	0	-	chr1H	13572523	13573212	-	389	-	- && - && -	-
gene:HORVU1Hr1G006860	3444	3708	3501	3306	1879	3074	960	2585	3692	2030	2242	2684	4000	4054	4224	4768	4315	4398	4101	4633	-	chr1H	13574504	13581973	+	2916	-	- && P49105.1 RecName: Full=Glucose-6-phosphate isomerase, cytosolic; Short=GPI; AltName: Full=Phosphoglucose isomerase; Short=PGI; AltName: Full=Phosphohexose isomerase; Short=PHI && PF00342:Phosphoglucose isomerase	-
gene:HORVU1Hr1G006880	863	1021	747	896	608	1318	349	601	1692	1188	1266	1360	1336	1375	1661	1775	1350	1311	877	1587	-	chr1H	13584346	13587856	-	2136	-	- && - && -	-
gene:HORVU1Hr1G006890	315	304	337	314	132	293	0	238	470	288	266	284	273	376	460	251	252	355	265	404	-	chr1H	13586405	13591514	+	3383	-	- && P07909.1 RecName: Full=Heterogeneous nuclear ribonucleoprotein A1; Short=hnRNP A1; AltName: Full=PEN repeat clone P9; AltName: Full=hnRNP core protein A1-A && PF00076:RNA recognition motif. (a.k.a. RRM, RBD, or RNP domain)	RRM_1
gene:HORVU1Hr1G006910	4	0	1	0	0	18	0	26	38	0	0	40	0	6	0	10	0	5	12	0	-	chr1H	13595585	13597164	+	1580	-	- && Q681X4.1 RecName: Full=Zinc finger protein ZAT5 && PF13912:C2H2-type zinc finger	-
gene:HORVU1Hr1G006920	0	4	0	0	19	0	0	0	0	0	0	0	0	0	0	0	0	0	0	0	ZFP16-1	chr1H	13601616	13602984	+	1369	-	- && Q681X4.1 RecName: Full=Zinc finger protein ZAT5 && PF13912:C2H2-type zinc finger	-
gene:HORVU1Hr1G006930	1	0	1	0	0	0	0	10	6	8	0	0	0	0	0	0	7	2	0	0	-	chr1H	13687375	13687727	-	276	-	- && - && -	-
gene:HORVU1Hr1G006940	8	43	11	0	0	0	0	3	18	0	0	0	0	11	15	0	7	10	0	11	-	chr1H	13690365	13695582	+	5218	-	- && Q9SD53.1 RecName: Full=UPF0481 protein At3g47200 && PF03140:Plant protein of unknown function	-
gene:HORVU1Hr1G006950	768	767	702	784	699	912	821	617	1178	647	915	683	1153	826	1024	1112	722	821	862	1002	-	chr1H	13725749	13735135	-	1828	-	- && Q76NW7.1 RecName: Full=Protein HGH1 homolog && PF04063:Domain of unknown function (DUF383)	-
gene:HORVU1Hr1G006970	0	4	7	0	0	0	0	0	0	15	0	10	0	0	0	0	0	0	0	0	-	chr1H	13743636	13744060	-	319	-	- && Q7XN30.2 RecName: Full=Two-component response regulator ORR42 && PF00072:Response regulator receiver domain	Response_reg
gene:HORVU1Hr1G006980	0	0	0	0	0	0	0	0	0	0	0	0	0	0	0	0	0	0	0	0	-	chr1H	13855397	13855967	-	394	-	- && - && PF13968:Domain of unknown function (DUF4220)	-
gene:HORVU1Hr1G007010	297	298	295	324	124	271	217	193	336	282	277	224	446	389	310	429	308	381	284	428	-	chr1H	13988639	13992768	+	3561	-	- && Q6AV21.1 RecName: Full=B3 domain-containing protein Os03g0619800 && PF02362:B3 DNA binding domain	B3
gene:HORVU1Hr1G007040	0	0	0	0	0	0	0	0	0	0	0	0	0	0	0	0	0	0	0	0	-	chr1H	14004082	14004687	+	606	-	- && - && -	-
gene:HORVU1Hr1G007100	0	0	0	0	0	0	0	0	0	0	0	0	0	0	0	0	0	0	0	0	-	chr1H	14039870	14040554	-	685	-	- && - && -	-
gene:HORVU1Hr1G007150	0	0	0	0	0	0	0	0	0	0	0	0	0	0	0	0	0	0	0	0	-	chr1H	14152477	14154601	-	2053	-	- && - && PF14291:Domain of unknown function (DUF4371)	-
gene:HORVU1Hr1G007290	0	2	4	0	0	0	0	0	25	0	41	0	0	5	0	14	0	7	0	0	-	chr1H	14277312	14283089	+	3152	-	- && Q5XEZ5.1 RecName: Full=Calcium permeable stress-gated cation channel 1; Short=AtCSC1 && PF14703:Cytosolic domain of 10TM putative phosphate transporter|PF13967:Late exocytosis, associated with Golgi transport|PF02714:Calcium-dependent channel, 7TM re	-
gene:HORVU1Hr1G007300	0	0	0	0	0	0	0	0	0	0	0	0	0	0	0	0	0	0	0	0	-	chr1H	14343812	14344908	-	865	-	- && Q9FYF9.1 RecName: Full=F-box protein At1g67340 && -	-
gene:HORVU1Hr1G007310	5526	5830	5852	5444	4568	5075	3025	4788	8415	4685	5874	4586	6152	5893	5895	7241	5129	5967	5893	6578	-	chr1H	14369286	14375231	+	4439	-	- && Q9XES1.2 RecName: Full=Calcium-transporting ATPase 4, endoplasmic reticulum-type && PF00689:Cation transporting ATPase, C-terminus|PF00122:E1-E2 ATPase|PF00702:haloacid dehalogenase-like hydrolase|PF00690:Cation transporter/ATPase, N-terminus|PF13246	E1-E2_ATPase
gene:HORVU1Hr1G007320	0	0	0	0	0	0	0	0	0	0	0	0	0	0	0	0	0	0	0	0	-	chr1H	14418805	14427267	-	3333	-	- && Q9FKL6.1 RecName: Full=Calmodulin-binding protein 60 B && PF07887:Calmodulin binding protein-like	-
gene:HORVU1Hr1G007360	4	0	1	0	0	0	0	0	0	0	0	0	0	0	2	0	0	0	1	1	-	chr1H	14636011	14636149	-	139	-	- && - && -	-
gene:HORVU1Hr1G007400	0	0	1	0	0	40	0	0	0	32	24	0	0	10	0	0	16	8	5	0	-	chr1H	14996338	14998059	+	1618	-	- && Q43135.3 RecName: Full=Tyrosine N-monooxygenase; AltName: Full=Cytochrome P450 79A1; AltName: Full=Cytochrome P450Tyr && PF00067:Cytochrome P450	p450
gene:HORVU1Hr1G007420	0	0	0	0	0	0	0	0	0	0	0	0	0	0	0	0	0	0	0	0	-	chr1H	15064462	15066976	-	1782	-	- && Q94FM7.2 RecName: Full=5-epiaristolochene 1,3-dihydroxylase; Short=NtEAH; AltName: Full=Cytochrome P450 71D20 && PF00067:Cytochrome P450	p450
gene:HORVU1Hr1G007440	0	0	0	0	0	0	0	0	0	0	0	0	0	0	0	0	0	0	0	0	-	chr1H	15256220	15256459	+	240	-	- && - && -	-
gene:HORVU1Hr1G007460	0	0	0	0	0	0	0	0	0	0	0	0	0	0	0	0	0	0	0	0	-	chr1H	15273402	15273655	-	254	-	- && - && -	-
gene:HORVU1Hr1G007480	114	96	136	103	37	86	217	86	327	52	18	92	18	47	26	9	65	40	40	21	-	chr1H	15304943	15305722	+	690	-	- && P81713.1 RecName: Full=Bowman-Birk type trypsin inhibitor; Short=WTI && PF00228:Bowman-Birk serine protease inhibitor family	-
gene:HORVU1Hr1G007530	0	0	0	0	0	0	0	0	0	0	0	0	0	0	0	0	0	0	0	0	-	chr1H	15518236	15518592	+	231	-	- && - && -	-
gene:HORVU1Hr1G007540	0	0	0	0	0	0	0	0	0	0	0	0	0	0	0	0	0	0	0	0	-	chr1H	15525075	15525308	+	234	-	- && - && -	-
gene:HORVU1Hr1G007580	2584	2557	2590	3091	1693	2019	941	1696	2829	1911	1678	1595	2599	2361	2471	2817	2134	2678	2391	3204	-	chr1H	15598792	15607504	+	4121	-	- && B8AXB6.1 RecName: Full=E3 UFM1-protein ligase 1 homolog >B9FM64.1 RecName: Full=E3 UFM1-protein ligase 1 homolog && PF09743:Uncharacterized conserved protein (DUF2042)	-
gene:HORVU1Hr1G007600	729	733	895	617	666	414	400	473	682	441	410	326	624	819	638	712	478	777	620	657	-	chr1H	15611399	15615821	+	2156	-	- && B8AXB6.1 RecName: Full=E3 UFM1-protein ligase 1 homolog >B9FM64.1 RecName: Full=E3 UFM1-protein ligase 1 homolog && -	-
gene:HORVU1Hr1G007630	0	0	0	0	0	0	0	0	0	0	0	0	0	0	0	0	0	0	0	0	-	chr1H	15687446	15692248	+	2750	-	- && Q5BPJ0.1 RecName: Full=Protein trichome birefringence-like 11 && PF13839:GDSL/SGNH-like Acyl-Esterase family found in Pmr5 and Cas1p|PF14416:PMR5 N terminal Domain	-
gene:HORVU1Hr1G007640	294	273	291	296	208	112	46	138	271	112	294	133	456	295	265	202	214	230	260	290	-	chr1H	15687487	15695576	-	6922	-	- && Q8VYR2.1 RecName: Full=Nudix hydrolase 9; Short=AtNUDT9 && PF14416:PMR5 N terminal Domain|PF00293:NUDIX domain|PF13839:GDSL/SGNH-like Acyl-Esterase family found in Pmr5 and Cas1p	NUDIX
gene:ENSRNA049447343	0	0	0	0	0	0	0	0	0	0	0	0	0	0	0	0	0	0	0	0	tRNA-Arg	chr1H	15704214	15704287	-	74	-	- && - && -	-
gene:HORVU1Hr1G007660	190	288	365	58	80	566	63	402	661	7	139	24	84	49	26	0	58	91	124	239	-	chr1H	15705476	15706385	-	880	-	- && - && -	-
gene:HORVU1Hr1G007720	66	176	95	92	312	206	54	205	434	120	111	131	55	68	52	44	112	110	139	64	-	chr1H	16055766	16057969	+	2204	-	- && F8WKW1.1 RecName: Full=7-deoxyloganetin glucosyltransferase; AltName: Full=Genipin glucosyltransferase; AltName: Full=UDP-glucose glucosyltransferase 2; Short=GjUGT2; AltName: Full=UDP-glycosyltransferase 85A24 && PF00201:UDP-glucoronosyl and UDP-glu	UDPGT
gene:HORVU1Hr1G007730	408	562	370	623	232	412	127	338	541	267	369	365	409	406	502	576	346	396	468	507	-	chr1H	16059676	16063756	-	3009	-	- && Q9C9Z9.1 RecName: Full=Glycosyltransferase-like KOBITO 1; AltName: Full=Protein ABA INSENSITIVE 8; AltName: Full=Protein ELONGATION DEFECTIVE 1; Flags: Precursor && -	-
gene:HORVU1Hr1G007790	173	177	149	162	202	306	225	144	466	304	179	129	137	128	111	39	55	132	241	69	-	chr1H	16439562	16441613	-	2002	-	- && Q43250.1 RecName: Full=3-hydroxyindolin-2-one monooxygenase; AltName: Full=Cytochrome P450 71C1; AltName: Full=Protein benzoxazineless 4 && PF00067:Cytochrome P450	p450
gene:HORVU1Hr1G007800	54	40	65	53	29	110	0	60	256	171	94	28	24	32	45	0	60	74	90	110	-	chr1H	16446297	16448141	-	1468	-	- && Q0J6T3.2 RecName: Full=Probable cinnamyl alcohol dehydrogenase 5; Short=OsCAD5 && PF08240:Alcohol dehydrogenase GroES-like domain|PF00107:Zinc-binding dehydrogenase	ADH_N
gene:HORVU1Hr1G007810	607	502	696	684	331	481	202	483	2318	794	467	546	171	488	611	328	485	488	754	450	-	chr1H	16449549	16453845	-	4189	-	- && F8WKW1.1 RecName: Full=7-deoxyloganetin glucosyltransferase; AltName: Full=Genipin glucosyltransferase; AltName: Full=UDP-glucose glucosyltransferase 2; Short=GjUGT2; AltName: Full=UDP-glycosyltransferase 85A24 && PF00201:UDP-glucoronosyl and UDP-glu	UDPGT
gene:HORVU1Hr1G007830	691	984	685	812	1014	1485	824	656	3106	1200	767	923	219	196	136	173	754	829	1089	728	-	chr1H	16614810	16617902	-	3093	-	- && O48958.1 RecName: Full=4-hydroxyphenylacetaldehyde oxime monooxygenase; AltName: Full=Cytochrome P450 71E1 && PF00067:Cytochrome P450	p450
gene:HORVU1Hr1G007840	46	60	29	6	85	46	33	116	179	14	0	81	0	0	0	0	108	39	231	96	-	chr1H	16641726	16646282	-	2871	-	- && Q43250.1 RecName: Full=3-hydroxyindolin-2-one monooxygenase; AltName: Full=Cytochrome P450 71C1; AltName: Full=Protein benzoxazineless 4 && PF00067:Cytochrome P450	p450
gene:HORVU1Hr1G007850	0	3	0	13	9	0	0	8	22	13	1	0	0	0	0	0	16	0	2	12	-	chr1H	16803977	16807300	-	3324	-	- && Q9ZV19.1 RecName: Full=DJ-1 protein homolog E; Short=AtDJ-1E; AltName: Full=Protein YELLOW-LEAF-SPECIFIC GENE 5 && PF01965:DJ-1/PfpI family|PF14227:gag-polypeptide of LTR copia-type	DJ-1_PfpI
gene:HORVU1Hr1G007860	0	0	0	0	0	0	0	0	0	0	0	0	0	0	0	0	0	0	0	0	-	chr1H	16845957	16846637	+	627	-	- && - && PF01965:DJ-1/PfpI family	DJ-1_PfpI
gene:HORVU1Hr1G007870	0	0	0	0	0	0	0	0	0	0	0	0	0	0	0	0	0	0	0	0	-	chr1H	16858725	16858856	+	132	-	- && - && -	-
gene:HORVU1Hr1G007880	0	0	0	0	0	0	0	0	0	0	0	0	0	0	0	0	0	0	0	0	-	chr1H	16907076	16910857	-	1699	-	- && Q9FQ03.1 RecName: Full=5'-3' exoribonuclease 3; AltName: Full=Protein EXORIBONUCLEASE 3 && PF03159:XRN 5'-3' exonuclease N-terminus	-
gene:HORVU1Hr1G007890	0	0	0	0	0	0	0	0	0	0	0	0	0	0	0	0	0	0	0	0	-	chr1H	16978250	16978381	+	132	-	- && - && -	-
gene:HORVU1Hr1G007900	206	242	167	252	194	127	22	352	758	144	364	259	0	1	4	0	385	220	542	438	CYP79A12	chr1H	17000119	17002317	-	2088	-	- && Q43135.3 RecName: Full=Tyrosine N-monooxygenase; AltName: Full=Cytochrome P450 79A1; AltName: Full=Cytochrome P450Tyr && PF00067:Cytochrome P450	p450
gene:HORVU1Hr1G007910	0	10	0	0	0	0	0	0	0	0	0	0	0	0	0	0	18	10	60	24	-	chr1H	17189091	17200205	+	2202	-	- && Q9LVD9.1 RecName: Full=Protein DETOXIFICATION 40; Short=AtDTX40; AltName: Full=Multidrug and toxic compound extrusion protein 40; Short=MATE protein 40 && PF01554:MatE	MatE
gene:HORVU1Hr1G007930	0	0	0	0	0	0	0	0	0	0	0	0	0	9	0	33	0	0	0	0	-	chr1H	17203138	17208768	+	3905	-	- && O65472.2 RecName: Full=Putative cysteine-rich receptor-like protein kinase 12; Short=Cysteine-rich RLK12; Flags: Precursor && PF00069:Protein kinase domain|PF00400:WD domain, G-beta repeat	Pkinase
gene:HORVU1Hr1G007950	0	0	0	0	0	0	0	0	0	0	0	0	0	0	0	0	0	0	0	0	-	chr1H	17225409	17226258	-	507	-	- && Q9SR22.1 RecName: Full=Pectin acetylesterase 5; Flags: Precursor && PF03283:Pectinacetylesterase	-
gene:HORVU1Hr1G008110	0	0	0	0	0	0	0	0	0	0	0	0	0	0	0	0	0	0	0	0	-	chr1H	17447097	17449114	+	1366	-	- && - && -	-
gene:HORVU1Hr1G008120	4602	4950	5148	4015	5283	6846	2681	6339	14020	7364	7171	7283	6566	8139	8293	7393	5928	8308	7394	8567	-	chr1H	17566211	17571933	+	1408	-	- && Q9FRL8.1 RecName: Full=Glutathione S-transferase DHAR2; AltName: Full=Chloride intracellular channel homolog 2; Short=CLIC homolog 2; AltName: Full=Glutathione-dependent dehydroascorbate reductase 2; Short=AtDHAR2; Short=CytDHAR; Short=GSH-dependent	-
gene:HORVU1Hr1G008130	3593	3552	3859	3114	3605	3917	2203	3123	8366	4459	4566	4918	4631	5457	5235	7202	4408	5618	4936	5209	-	chr1H	17580274	17583426	+	2018	-	- && P07728.2 RecName: Full=Glutelin type-A 1; AltName: Full=Glutelin type I; Contains: RecName: Full=Glutelin type-A 1 acidic chain; Contains: RecName: Full=Glutelin type-A 1 basic chain; Flags: Precursor && PF00190:Cupin	-
gene:HORVU1Hr1G008140	0	0	0	0	0	0	0	0	0	0	0	0	0	0	0	0	0	0	0	0	-	chr1H	17584434	17585571	+	952	-	- && - && PF06749:Protein of unknown function (DUF1218)	-
gene:HORVU1Hr1G008150	0	0	0	0	0	0	0	0	0	0	0	0	0	0	0	0	0	0	0	0	-	chr1H	17623756	17625773	-	1366	-	- && - && -	-
gene:HORVU1Hr1G008160	4	0	0	0	0	0	0	0	0	0	0	0	0	0	0	0	0	5	0	0	-	chr1H	17670647	17672723	-	1156	-	- && Q9FVU9.1 RecName: Full=COP9 signalosome complex subunit 5a; Short=Signalosome subunit 5a; AltName: Full=Jun activation domain-binding homolog 2 && -	-
gene:HORVU1Hr1G008170	0	0	0	0	0	0	0	0	0	0	0	0	0	0	0	0	0	0	0	0	-	chr1H	17712319	17712885	+	466	-	- && - && PF00240:Ubiquitin family	ubiquitin
gene:HORVU1Hr1G008230	1301	1115	1385	1120	586	898	492	678	1227	859	733	603	809	947	1111	494	777	1135	937	836	-	chr1H	17898142	17905196	-	3366	-	- && Q9C5S1.1 RecName: Full=Protein-tyrosine-phosphatase MKP1; AltName: Full=Mitogen-activated protein kinase phosphatase 1; Short=AtMKP1 && PF00782:Dual specificity phosphatase, catalytic domain	DSPc
gene:HORVU1Hr1G008250	2833	3033	2526	2894	3018	2539	1530	2153	3266	1620	2629	1937	2200	2442	2005	2185	1874	2144	2013	2633	-	chr1H	17906766	17913663	-	4061	-	- && A7WM73.1 RecName: Full=Beta-hexosaminidase 1; AltName: Full=Beta-GlcNAcase 1; AltName: Full=Beta-N-acetylhexosaminidase 1; AltName: Full=Beta-hexosaminidase 2; Short=AtHEX2; AltName: Full=N-acetyl-beta-glucosaminidase 1; Flags: Precursor && PF00728:G	Glyco_hydro_20
gene:HORVU1Hr1G008270	0	0	0	0	0	0	0	0	0	0	0	0	0	0	0	0	0	0	0	0	-	chr1H	17919392	17919843	-	452	-	- && - && -	-
gene:HORVU1Hr1G008290	0	0	0	0	0	0	0	0	0	0	0	0	0	0	0	0	9	0	0	12	-	chr1H	18102516	18109705	+	1445	-	- && Q6VAM4.1 RecName: Full=MADS-box transcription factor 23; AltName: Full=OsMADS23 && PF01486:K-box region|PF00319:SRF-type transcription factor (DNA-binding and dimerisation domain)	SRF-TF
gene:HORVU1Hr1G008300	0	0	0	0	0	0	0	0	0	0	0	0	0	0	0	0	0	0	5	0	-	chr1H	18158290	18163388	+	1713	-	- && Q6VAM4.1 RecName: Full=MADS-box transcription factor 23; AltName: Full=OsMADS23 && PF01486:K-box region|PF00319:SRF-type transcription factor (DNA-binding and dimerisation domain)	SRF-TF
gene:HORVU1Hr1G008330	4232	4804	4420	4394	3124	3680	2436	3269	6093	3188	3891	3200	4271	4358	4560	4392	3763	4376	4607	4381	-	chr1H	18353003	18360045	+	4088	-	- && P59326.1 RecName: Full=YTH domain-containing family protein 1; AltName: Full=Dermatomyositis associated with cancer putative autoantigen 1 homolog; Short=DACA-1 homolog && PF02152:Dihydroneopterin aldolase|PF04146:YT521-B-like domain	YTH
gene:HORVU1Hr1G008340	0	0	0	13	0	0	0	0	0	0	0	0	0	0	0	0	0	0	0	0	-	chr1H	18398595	18399623	-	902	-	- && - && PF04601:Domain of unknown function (DUF569)	-
gene:HORVU1Hr1G008350	952	1151	909	1103	625	841	257	664	1414	721	852	749	1150	859	1006	1074	874	943	959	1160	-	chr1H	18408378	18414274	+	3076	-	- && Q6NM25.1 RecName: Full=UDP-galactose/UDP-glucose transporter 5; Short=AtUTr5 && PF08449:UAA transporter family	-
gene:HORVU1Hr1G008360	9	19	36	29	131	197	63	44	33	27	26	69	124	81	112	212	238	178	190	248	-	chr1H	18458166	18463957	+	2283	-	- && Q0IP28.1 RecName: Full=Laccase-25; AltName: Full=Benzenediol:oxygen oxidoreductase 25; AltName: Full=Diphenol oxidase 25; AltName: Full=Urishiol oxidase 25; Flags: Precursor && PF07731:Multicopper oxidase|PF00394:Multicopper oxidase|PF07732:Multicopp	-
gene:HORVU1Hr1G008370	0	0	0	0	0	0	0	0	0	0	0	17	0	0	5	0	0	0	0	0	-	chr1H	18467379	18475324	-	3514	-	- && - && -	-
gene:HORVU1Hr1G008380	0	0	0	0	0	0	0	0	0	0	0	14	0	0	0	0	0	0	0	0	-	chr1H	18468091	18468928	-	838	-	- && - && PF13966:zinc-binding in reverse transcriptase	-
gene:HORVU1Hr1G008420	0	0	0	0	0	0	0	0	0	0	0	0	0	0	0	0	0	0	0	0	-	chr1H	18484404	18485253	+	621	-	- && Q5PP26.1 RecName: Full=Piriformospora indica-insensitive protein 2; Flags: Precursor && PF13855:Leucine rich repeat	-
gene:HORVU1Hr1G008430	0	0	1	0	0	0	0	0	0	0	0	0	0	0	0	0	0	0	0	0	-	chr1H	18487438	18488152	+	588	-	- && - && -	-
gene:HORVU1Hr1G008440	0	0	0	0	0	0	0	0	0	0	0	0	0	0	0	0	0	0	0	0	-	chr1H	18489346	18490548	-	400	-	- && - && -	-
gene:HORVU1Hr1G008480	0	0	0	0	0	0	0	0	0	0	0	0	23	0	0	0	0	0	0	0	-	chr1H	18553802	18554714	-	913	-	- && - && PF05056:Protein of unknown function (DUF674)	-
gene:HORVU1Hr1G008490	32	44	37	12	0	27	0	20	25	12	18	23	0	6	16	0	4	10	7	2	-	chr1H	18558512	18564004	+	2562	-	- && - && -	-
gene:HORVU1Hr1G008500	0	0	0	0	0	0	0	0	0	0	0	0	0	0	0	0	0	0	0	0	-	chr1H	18593035	18593554	+	358	-	- && - && -	-
gene:HORVU1Hr1G008510	59	31	35	71	0	31	69	0	231	83	75	89	136	96	99	73	144	150	182	103	-	chr1H	18605250	18607469	-	2081	-	- && - && PF03735:ENT domain	-
gene:HORVU1Hr1G008520	0	0	0	0	0	0	0	0	0	0	0	0	0	0	0	0	0	0	0	0	-	chr1H	18642554	18643432	+	589	-	- && - && PF05773:RWD domain	RWD
gene:HORVU1Hr1G008530	1269	1149	1151	904	517	702	343	888	1658	705	1153	875	1537	1254	1014	1242	1032	1137	1082	1295	-	chr1H	18663602	18666481	+	1359	-	- && - && PF06881:RNA polymerase II transcription factor SIII (Elongin) subunit A	Elongin_A
gene:HORVU1Hr1G008540	24	10	46	0	0	0	0	0	0	0	0	0	0	8	0	0	0	0	2	0	-	chr1H	18670160	18671464	+	1067	-	- && Q39962.1 RecName: Full=Citrate-binding protein; Flags: Precursor && PF08787:Alginate lyase	-
gene:HORVU1Hr1G008560	214	235	255	272	155	76	0	131	96	161	191	184	233	305	187	240	217	204	188	280	-	chr1H	18775269	18781128	-	5122	-	- && - && -	-
gene:HORVU1Hr1G008580	7	17	7	44	52	0	0	2	0	22	0	0	2	7	0	23	9	0	15	0	-	chr1H	18791873	18793437	-	1565	-	- && A2X462.1 RecName: Full=Protein FON2 SPARE1; AltName: Full=CLAVATA3/ESR (CLE)-related protein 202; Short=OsCLE202; Flags: Precursor && -	-
gene:ENSRNA049449247	0	0	0	0	0	0	0	0	0	0	0	0	0	0	0	0	0	0	0	0	tRNA-Asp	chr1H	18797173	18797244	+	72	-	- && - && -	-
gene:HORVU1Hr1G008620	3127	3409	3096	3054	1863	2128	1480	2165	2843	1431	1947	1701	2931	2959	2989	2853	2191	2592	2832	2714	-	chr1H	18802466	18807666	+	1607	-	- && P13994.2 RecName: Full=Coiled-coil domain-containing protein 130; AltName: Full=9 kDa protein && PF04502:Family of unknown function (DUF572)	-
gene:HORVU1Hr1G008650	0	0	0	0	0	0	0	0	0	0	0	0	0	0	0	0	0	0	0	0	-	chr1H	18846019	18848329	-	2311	-	- && Q9SZ70.1 RecName: Full=AT-hook motif nuclear-localized protein 26 && PF03479:Domain of unknown function (DUF296)	-
gene:HORVU1Hr1G008670	0	0	0	0	0	0	0	0	0	0	0	0	0	0	0	0	0	0	0	0	-	chr1H	18905892	18907170	-	712	-	- && Q5RBU7.1 RecName: Full=Lysosomal Pro-X carboxypeptidase; AltName: Full=Proline carboxypeptidase; AltName: Full=Prolylcarboxypeptidase; Short=PRCP; Flags: Precursor && PF05577:Serine carboxypeptidase S28	Peptidase_S28
gene:HORVU1Hr1G008690	117	106	120	108	66	46	56	101	156	84	82	127	258	137	208	43	62	157	107	125	-	chr1H	19120683	19123537	+	2855	-	- && Q9T0G7.1 RecName: Full=Histone-lysine N-methyltransferase family member SUVH9; AltName: Full=Histone H3-K9 methyltransferase 9; Short=H3-K9-HMTase 9; AltName: Full=Protein SET DOMAIN GROUP 22; AltName: Full=Suppressor of variegation 3-9 homolog prote	Pre-SET
gene:HORVU1Hr1G008810	14473	18159	12010	17150	18410	18306	8238	18076	23179	16674	21239	15002	25767	17729	16281	26190	16208	18116	17240	24664	-	chr1H	19369458	19370979	+	1522	-	- && Q4JL76.1 RecName: Full=Myb-related protein MYBAS2 && PF00249:Myb-like DNA-binding domain	Myb_DNA-binding
gene:HORVU1Hr1G008830	14	6	3	14	0	0	0	0	0	0	0	0	0	3	0	21	2	0	8	0	-	chr1H	19466424	19474740	+	6615	-	- && - && PF10551:MULE transposase domain|PF03108:MuDR family transposase|PF04434:SWIM zinc finger	MuDR
gene:HORVU1Hr1G008840	0	0	0	0	0	0	0	0	0	0	0	0	0	0	0	0	0	0	0	0	-	chr1H	19466428	19474456	-	2246	-	- && - && -	-
gene:HORVU1Hr1G008900	99	72	71	114	24	24	63	44	149	29	64	85	134	101	40	54	83	72	108	60	-	chr1H	19666235	19669353	+	2134	-	- && - && -	-
gene:HORVU1Hr1G008930	0	0	0	0	0	0	0	0	0	0	0	0	0	0	0	0	0	2	0	0	-	chr1H	19946901	19947713	+	651	-	- && Q652Q0.1 RecName: Full=Putative germin-like protein 9-2; Flags: Precursor && PF00190:Cupin	-
gene:HORVU1Hr1G008940	116	65	146	116	71	84	0	10	123	55	95	36	249	104	142	48	119	109	98	60	-	chr1H	19951023	19959238	-	5229	-	- && P50027.1 RecName: Full=DnAJ-like protein slr0093 && PF00226:DnaJ domain|PF11926:Domain of unknown function (DUF3444)	DnaJ
gene:HORVU1Hr1G008970	0	0	0	0	0	0	0	0	0	0	0	0	0	0	0	0	0	0	0	0	-	chr1H	19993450	19994352	+	903	-	- && - && -	-
gene:HORVU1Hr1G009000	1	0	6	0	0	0	0	0	0	0	0	0	0	8	0	0	0	0	0	0	-	chr1H	20024059	20025076	-	562	-	- && Q9LI74.1 RecName: Full=Protein CHUP1, chloroplastic; AltName: Full=Protein CHLOROPLAST UNUSUAL POSITIONING 1 && -	-
gene:HORVU1Hr1G009010	0	0	0	0	0	0	0	0	0	0	0	0	0	0	0	0	0	0	0	0	-	chr1H	20111975	20112185	-	211	-	- && - && -	-
gene:HORVU1Hr1G009030	37	23	59	22	3	15	2	35	88	7	4	17	59	44	30	25	17	17	21	53	-	chr1H	20168302	20171564	-	1771	-	- && - && -	-
gene:HORVU1Hr1G009040	0	0	0	0	0	0	0	0	0	0	0	0	0	0	0	0	0	0	0	0	-	chr1H	20178900	20182749	+	3629	-	- && P49969.1 RecName: Full=Signal recognition particle 54 kDa protein 2; Short=SRP54 && PF00319:SRF-type transcription factor (DNA-binding and dimerisation domain)|PF04078:Cell differentiation family, Rcd1-like	SRF-TF
gene:HORVU1Hr1G009050	17	45	41	18	0	8	0	27	28	46	0	19	23	19	10	0	37	21	22	12	-	chr1H	20184000	20186570	+	2571	-	- && Q6IE26.2 RecName: Full=Epoxide hydrolase 4; AltName: Full=Abhydrolase domain-containing protein 7; AltName: Full=Epoxide hydrolase-related protein && PF00561:alpha/beta hydrolase fold	Abhydrolase_1
gene:HORVU1Hr1G009060	346	435	287	378	75	505	25	183	508	268	186	100	481	186	251	79	169	119	126	100	-	chr1H	20190785	20191264	-	377	-	- && - && -	-
gene:HORVU1Hr1G009070	84	18	81	32	35	0	0	16	41	13	16	17	16	51	18	45	4	28	25	13	-	chr1H	20191510	20195380	-	3871	-	- && - && PF08263:Leucine rich repeat N-terminal domain	LRRNT_2
gene:HORVU1Hr1G009080	0	0	0	0	0	0	0	0	13	0	0	0	0	4	0	24	0	0	0	0	-	chr1H	20201702	20205369	+	3577	-	- && Q8VZG8.3 RecName: Full=MDIS1-interacting receptor like kinase 2; Short=AtMIK2; AltName: Full=Probable LRR receptor-like serine/threonine-protein kinase At4g08850; Flags: Precursor && PF00069:Protein kinase domain|PF13855:Leucine rich repeat	Pkinase
gene:HORVU1Hr1G009090	5	0	8	10	0	0	0	0	7	0	0	0	0	0	0	0	0	8	0	0	-	chr1H	20227196	20230962	+	1684	-	- && - && -	-
gene:HORVU1Hr1G009100	492	596	572	428	309	387	237	275	621	438	403	244	476	470	497	454	402	543	417	493	-	chr1H	20234720	20239868	+	4423	-	- && Q8VXB1.1 RecName: Full=Putative potassium transporter 12; AltName: Full=OsHAK12 && PF02705:K+ potassium transporter	K_trans
gene:HORVU1Hr1G009110	80	80	88	142	367	155	129	263	345	225	220	356	121	56	127	49	19	128	145	72	-	chr1H	20287661	20291718	+	1842	-	- && O23976.1 RecName: Full=7-ethoxycoumarin O-deethylase; Short=ECOD; AltName: Full=Cytochrome P450 76B1; AltName: Full=Phenylurea dealkylase && PF00067:Cytochrome P450	p450
gene:HORVU1Hr1G009140	7	0	13	0	152	40	0	22	0	0	0	0	0	5	0	0	0	7	6	0	-	chr1H	20345513	20346230	-	623	-	- && - && -	-
gene:HORVU1Hr1G009160	0	0	0	0	0	0	0	0	0	0	0	0	0	0	0	0	0	0	0	0	-	chr1H	20356706	20357325	-	318	-	- && P16976.2 RecName: Full=GTP-binding protein YPTM1 && PF00071:Ras family	Ras
gene:HORVU1Hr1G009170	2	0	0	0	0	0	0	0	1	0	0	0	0	1	0	0	0	0	0	1	-	chr1H	20360674	20361758	+	1085	-	- && O80939.1 RecName: Full=L-type lectin-domain containing receptor kinase IV.1; Short=Arabidopsis thaliana lectin-receptor kinase e; Short=AthlecRK-e; Short=LecRK-IV.1; AltName: Full=Lectin Receptor Kinase 1; Flags: Precursor && PF00139:Legume lectin do	-
gene:HORVU1Hr1G009180	0	0	0	0	0	0	0	0	0	0	0	0	0	0	0	0	0	0	0	1	-	chr1H	20387532	20388218	-	513	-	- && O80939.1 RecName: Full=L-type lectin-domain containing receptor kinase IV.1; Short=Arabidopsis thaliana lectin-receptor kinase e; Short=AthlecRK-e; Short=LecRK-IV.1; AltName: Full=Lectin Receptor Kinase 1; Flags: Precursor && PF00069:Protein kinase d	Pkinase
gene:HORVU1Hr1G009200	25	68	51	69	0	23	78	34	8	26	0	12	136	45	72	41	21	57	19	23	-	chr1H	20433053	20434750	-	1395	-	- && Q9SGA8.1 RecName: Full=UDP-glycosyltransferase 83A1 && -	-
gene:HORVU1Hr1G009230	0	0	0	0	0	0	0	0	0	0	0	0	0	0	0	0	0	0	0	0	-	chr1H	20462162	20463070	+	858	-	- && Q9SGA8.1 RecName: Full=UDP-glycosyltransferase 83A1 && PF00201:UDP-glucoronosyl and UDP-glucosyl transferase	UDPGT
gene:HORVU1Hr1G009250	346	291	310	263	212	284	287	276	317	192	120	210	138	284	313	363	221	254	233	236	-	chr1H	20470979	20491157	+	11180	-	- && O80939.1 RecName: Full=L-type lectin-domain containing receptor kinase IV.1; Short=Arabidopsis thaliana lectin-receptor kinase e; Short=AthlecRK-e; Short=LecRK-IV.1; AltName: Full=Lectin Receptor Kinase 1; Flags: Precursor && PF00139:Legume lectin do	-
gene:HORVU1Hr1G009290	0	0	0	0	0	0	0	0	0	0	0	0	0	0	0	0	0	0	0	0	-	chr1H	20550326	20550544	-	219	-	- && - && -	-
gene:HORVU1Hr1G009300	0	0	0	0	0	0	0	0	0	0	0	0	0	0	0	0	0	0	0	0	-	chr1H	20551121	20553750	-	1196	-	- && Q37680.1 RecName: Full=NADH-ubiquinone oxidoreductase chain 5; AltName: Full=NADH dehydrogenase subunit 5 && PF00361:Proton-conducting membrane transporter	-
gene:HORVU1Hr1G009310	0	0	0	0	0	0	0	0	0	0	0	0	0	0	0	0	0	0	0	0	-	chr1H	20575796	20576944	-	839	-	- && Q93VV9.1 RecName: Full=Mitochondrial import inner membrane translocase subunit PAM16 like 2; Short=AtPAM16; Short=AtPAM16L2; AltName: Full=Presequence translocated-associated motor subunit PAM16; AltName: Full=Protein MUTANT SNC1-ENHANCING 5; AltName	-
gene:ENSRNA049487246	0	0	0	0	0	0	0	0	0	0	0	0	0	0	0	0	0	0	0	0	5S_rRNA	chr1H	20641761	20641881	+	121	-	- && P0CY04.1 RecName: Full=Uncharacterized protein YLR157C-C >P0CY05.1 RecName: Full=Uncharacterized protein YLR159C-A >P0CY03.1 RecName: Full=Uncharacterized protein YLR156C-A >P0CY02.1 RecName: Full=Uncharacterized protein YLR154C-H && -	-
gene:ENSRNA049487247	0	0	0	0	0	0	0	0	0	0	0	0	0	0	0	0	0	0	0	0	5_8S_rRNA	chr1H	20642640	20642761	-	122	-	- && Q8TGM5.1 RecName: Full=Putative uncharacterized protein ART3; AltName: Full=Antisense to ribosomal RNA transcript protein 3 && -	-
gene:ENSRNA049487244	0	0	0	0	0	0	0	0	0	0	0	0	0	0	0	0	0	0	0	0	SSU_rRNA_eukarya	chr1H	20643138	20643296	-	159	-	- && P0C5Q0.1 RecName: Full=Putative uncharacterized protein YLR154W-F && -	-
gene:HORVU1Hr1G009320	0	0	0	0	0	0	0	0	0	0	22	0	0	0	0	0	0	0	0	0	-	chr1H	20682891	20685963	-	2838	-	- && Q8C0D5.1 RecName: Full=Elongation factor-like GTPase 1; AltName: Full=Elongation factor Tu GTP-binding domain-containing protein 1; AltName: Full=Elongation factor-like 1; AltName: Full=Protein FAM42A && PF03144:Elongation factor Tu domain 2|PF00679:	GTP_EFTU
gene:HORVU1Hr1G009330	0	0	0	0	0	0	0	0	10	0	0	0	5	0	0	0	8	0	0	0	-	chr1H	20692872	20696920	+	2044	-	- && - && -	-
gene:HORVU1Hr1G009350	0	0	0	0	0	0	0	0	0	0	0	0	0	0	0	0	0	0	0	0	-	chr1H	20754036	20754649	-	614	-	- && Q02500.1 RecName: Full=NADH-ubiquinone oxidoreductase chain 6; AltName: Full=NADH dehydrogenase subunit 6 && PF00499:NADH-ubiquinone/plastoquinone oxidoreductase chain 6	-
gene:HORVU1Hr1G009360	0	0	0	0	0	0	0	0	0	0	0	0	0	0	0	0	0	0	0	0	-	chr1H	20755424	20756616	-	1193	-	- && P04165.2 RecName: Full=Cytochrome b; AltName: Full=Complex III subunit 3; AltName: Full=Complex III subunit III; AltName: Full=Cytochrome b-c1 complex subunit 3; AltName: Full=Ubiquinol-cytochrome-c reductase complex cytochrome b subunit && PF00032:C	-
gene:HORVU1Hr1G009370	0	0	0	0	0	0	0	0	0	0	0	0	0	0	0	0	0	0	0	0	-	chr1H	20766473	20766691	-	219	-	- && - && -	-
gene:HORVU1Hr1G009380	0	0	0	0	0	0	0	0	0	0	0	0	0	0	0	0	0	0	0	0	-	chr1H	20767506	20767931	-	149	-	- && Q37680.1 RecName: Full=NADH-ubiquinone oxidoreductase chain 5; AltName: Full=NADH dehydrogenase subunit 5 && PF00361:Proton-conducting membrane transporter	-
gene:HORVU1Hr1G009390	4	0	0	0	0	0	0	0	0	0	0	0	0	0	0	0	0	0	0	0	-	chr1H	20780303	20780950	-	378	-	- && Q9ZUU4.1 RecName: Full=RNA-binding protein CP29B, chloroplastic; AltName: Full=Ribonucleoprotein At2g37220; Flags: Precursor && -	-
gene:HORVU1Hr1G009430	194	232	170	216	128	167	223	136	222	158	81	80	194	145	169	126	79	102	158	140	-	chr1H	20926765	20931349	-	2691	-	- && Q9P4X3.1 RecName: Full=Probable U3 small nucleolar RNA-associated protein 7; Short=U3 snoRNA-associated protein 7; AltName: Full=U three protein 7 && -	-
gene:HORVU1Hr1G009460	0	0	0	0	0	0	0	0	0	0	0	0	0	0	0	0	0	0	0	0	-	chr1H	21037590	21038802	-	420	-	- && - && PF01612:3'-5' exonuclease	3_5_exonuc
gene:HORVU1Hr1G009490	23	1	45	38	78	44	0	49	125	34	69	36	0	15	18	57	13	9	41	40	-	chr1H	21102772	21103759	+	988	-	- && - && PF14368:Probable lipid transfer	-
gene:HORVU1Hr1G009520	0	0	0	0	0	0	0	0	0	0	0	0	0	0	0	0	0	0	0	0	-	chr1H	21225599	21226000	-	288	-	- && - && -	-
gene:HORVU1Hr1G009530	0	0	0	0	0	0	0	0	0	0	0	0	0	0	0	0	0	0	0	0	-	chr1H	21230396	21230797	+	288	-	- && - && -	-
gene:HORVU1Hr1G009550	0	0	0	0	0	0	0	0	0	0	0	0	0	0	0	0	0	0	0	0	-	chr1H	21396415	21397526	-	573	-	- && P27061.1 RecName: Full=Acid phosphatase 1; AltName: Full=Apase-1(1); Flags: Precursor && PF03767:HAD superfamily, subfamily IIIB (Acid phosphatase)	-
gene:HORVU1Hr1G009560	0	6	2	0	0	0	0	0	8	0	0	4	0	0	0	0	0	2	9	0	-	chr1H	21403605	21410287	+	3748	-	- && Q7XA39.1 RecName: Full=Putative disease resistance protein RGA4; AltName: Full=RGA4-blb && PF00931:NB-ARC domain	NB-ARC
gene:HORVU1Hr1G009570	0	0	0	0	0	0	0	0	0	0	0	0	0	0	0	0	0	0	0	0	-	chr1H	21412582	21414926	-	570	-	- && F4HPA7.1 RecName: Full=Mediator of RNA polymerase II transcription subunit 10b && PF09748:Transcription factor subunit Med10 of Mediator complex	-
gene:HORVU1Hr1G009580	0	0	0	0	0	0	0	0	0	0	0	0	0	0	0	0	0	0	0	0	-	chr1H	21428701	21428901	-	201	-	- && - && -	-
gene:HORVU1Hr1G009590	0	0	0	0	0	0	0	0	0	0	0	9	0	0	0	13	0	0	0	0	-	chr1H	21431312	21439270	+	7231	-	- && - && -	-
gene:HORVU1Hr1G009600	22	4	11	7	0	0	0	0	0	0	0	0	13	9	0	0	18	3	0	0	-	chr1H	21508232	21511873	-	3134	-	- && Q8VZG8.3 RecName: Full=MDIS1-interacting receptor like kinase 2; Short=AtMIK2; AltName: Full=Probable LRR receptor-like serine/threonine-protein kinase At4g08850; Flags: Precursor && PF13855:Leucine rich repeat|PF00069:Protein kinase domain	Pkinase
gene:HORVU1Hr1G009610	99	123	146	59	44	53	64	14	35	0	9	15	24	72	32	23	17	22	54	0	-	chr1H	21521217	21524727	+	3511	-	- && - && PF08263:Leucine rich repeat N-terminal domain	LRRNT_2
gene:HORVU1Hr1G009630	0	0	0	0	0	0	0	0	0	0	0	0	0	0	0	0	0	0	0	0	-	chr1H	21743798	21750051	+	3696	-	- && - && -	-
gene:HORVU1Hr1G009640	0	0	0	18	0	31	0	20	0	0	0	0	0	0	0	0	0	0	4	0	-	chr1H	21793880	21796584	+	1628	-	- && - && -	-
gene:HORVU1Hr1G009720	0	0	0	0	0	0	0	0	0	0	0	0	0	0	0	0	0	1	0	0	-	chr1H	21875477	21875923	+	447	-	- && - && -	-
gene:HORVU1Hr1G009800	6	11	38	0	98	85	0	21	35	62	68	17	0	8	22	28	17	55	8	10	-	chr1H	22031182	22032411	-	1230	-	- && - && PF14368:Probable lipid transfer	-
gene:HORVU1Hr1G009870	8	11	11	7	0	146	0	19	0	0	0	0	0	8	0	39	26	15	50	0	-	chr1H	22153185	22154849	-	1665	-	- && - && -	-
gene:HORVU1Hr1G009880	8	11	11	0	0	0	0	0	0	17	0	0	0	0	0	0	0	0	0	0	-	chr1H	22161111	22162182	-	1072	-	- && - && PF12274:Protein of unknown function (DUF3615)	-
gene:HORVU1Hr1G009900	973	1043	1042	792	558	559	502	679	1075	524	588	698	967	997	1049	1104	742	986	925	1054	-	chr1H	22166621	22176854	+	4478	-	- && Q8L748.1 RecName: Full=Nuclear pore complex protein NUP107; AltName: Full=Nucleoporin 107 && PF04121:Nuclear pore protein 84 / 107	-
gene:HORVU1Hr1G009910	0	0	0	0	0	0	0	0	0	0	0	0	0	0	0	0	0	0	0	0	-	chr1H	22179163	22179855	+	693	-	- && - && PF14392:Zinc knuckle|PF14111:Domain of unknown function (DUF4283)	-
gene:HORVU1Hr1G009920	1774	1258	1692	1247	706	631	926	684	1281	596	584	674	640	987	827	422	799	963	1304	665	-	chr1H	22229888	22334833	-	2819	-	- && O80946.1 RecName: Full=ABC transporter G family member 1; Short=ABC transporter ABCG.1; Short=AtABCG1; AltName: Full=White-brown complex homolog protein 1; Short=AtWBC1 && PF01061:ABC-2 type transporter	ABC2_membrane
gene:HORVU1Hr1G009940	0	0	0	0	0	0	0	0	0	0	0	0	0	0	0	0	0	0	0	0	-	chr1H	22521909	22522880	+	186	-	- && - && -	-
gene:HORVU1Hr1G009950	5613	6382	5208	5421	3295	4566	1668	4529	7003	4690	4789	4086	6324	6213	6239	7078	5571	6267	5835	6133	-	chr1H	22563567	22568066	+	2853	-	- && Q8VYA5.1 RecName: Full=Serine/arginine-rich splicing factor RS2Z33; AltName: Full=RS-containing zinc finger protein 33; Short=At-RS2Z33; Short=At-RSZ33; Short=AtRSZ33 && PF00076:RNA recognition motif. (a.k.a. RRM, RBD, or RNP domain)|PF00098:Zinc knu	zf-CCHC
gene:HORVU1Hr1G009970	513	717	329	610	0	692	29	91	267	233	41	39	535	185	388	283	184	117	50	86	-	chr1H	22572719	22577954	+	602	-	- && - && -	-
gene:HORVU1Hr1G009980	86	8	16	137	48	31	265	153	211	130	70	18	2	33	224	285	201	150	51	211	-	chr1H	22601114	22601983	+	441	-	- && - && PF04979:Protein phosphatase inhibitor 2 (IPP-2)	-
gene:HORVU1Hr1G010010	9	3	4	3	3	0	1	5	4	0	4	2	5	4	0	1	5	0	16	9	-	chr1H	22742020	22754301	-	1102	-	- && Q7XSK2.2 RecName: Full=Beta-glucosidase 16; Short=Os4bglu16; Flags: Precursor && PF00232:Glycosyl hydrolase family 1	Glyco_hydro_1
gene:HORVU1Hr1G010020	128	99	125	90	48	154	96	93	119	69	64	54	103	124	58	35	112	91	150	205	-	chr1H	22754521	22757147	+	1557	-	- && Q7XPY7.2 RecName: Full=Probable inactive beta-glucosidase 14; Short=Os4bglu14; Flags: Precursor && PF00232:Glycosyl hydrolase family 1	Glyco_hydro_1
gene:HORVU1Hr1G010110	0	3	4	0	0	0	0	0	0	0	0	0	0	0	0	0	0	0	0	0	-	chr1H	23013097	23015506	-	1060	-	- && P52712.2 RecName: Full=Serine carboxypeptidase-like; Flags: Precursor && PF00450:Serine carboxypeptidase	Peptidase_S10
gene:HORVU1Hr1G010120	24	43	51	33	32	68	158	52	157	137	40	80	51	75	133	21	95	186	169	229	-	chr1H	23049281	23051244	+	1964	-	- && P17770.1 RecName: Full=Aromatic-L-amino-acid decarboxylase; Short=AADC; AltName: Full=DOPA decarboxylase; AltName: Full=Tryptophan decarboxylase && PF00282:Pyridoxal-dependent decarboxylase conserved domain	-
gene:HORVU1Hr1G010130	296	426	353	322	161	59	195	160	258	123	74	91	145	247	276	207	185	263	289	159	-	chr1H	23059462	23064407	+	1732	-	- && A1L4Y2.1 RecName: Full=Alcohol dehydrogenase-like 3 && PF00107:Zinc-binding dehydrogenase|PF08240:Alcohol dehydrogenase GroES-like domain	ADH_N
gene:HORVU1Hr1G010140	0	13	0	11	0	0	0	0	0	0	0	0	0	0	0	0	0	0	0	0	-	chr1H	23145249	23146922	+	1586	-	- && Q38CE9.1 RecName: Full=ATP-dependent DNA helicase PIF6; AltName: Full=DNA repair and recombination helicase PIF6 && PF05970:PIF1-like helicase	-
gene:HORVU1Hr1G010190	32	6	36	35	24	0	0	16	12	19	0	0	24	8	15	28	12	0	8	4	-	chr1H	23151513	23165583	-	465	-	- && Q9MAP8.1 RecName: Full=Beta-1,6-galactosyltransferase GALT31A; AltName: Full=Beta-1,3-galactosyltransferase 6; AltName: Full=GT31 family galactosyltransferase 1; Short=AtGALT31A && PF01762:Galactosyltransferase	Galactosyl_T
gene:HORVU1Hr1G010210	73	78	30	18	31	23	0	46	16	76	26	9	177	149	81	93	70	75	98	114	-	chr1H	23166693	23169065	+	1541	-	- && B8BKP4.1 RecName: Full=Bidirectional sugar transporter SWEET14; Short=OsSWEET14 && PF03083:Sugar efflux transporter for intercellular exchange	-
gene:HORVU1Hr1G010220	91	100	107	43	97	72	61	74	277	157	83	87	131	138	247	155	49	98	112	91	-	chr1H	23198930	23202488	-	1820	-	- && Q9SZL5.1 RecName: Full=Pentatricopeptide repeat-containing protein At4g38150 && PF13041:PPR repeat family	-
gene:HORVU1Hr1G010230	9164	10382	8237	9779	5080	6961	2579	3892	10639	5598	7262	6159	5308	7504	8436	6206	5935	5929	6270	6553	-	chr1H	23219158	23220160	+	885	-	- && P84964.1 RecName: Full=Defensin Tm-AMP-D1.2 && PF00304:Gamma-thionin family	-
gene:HORVU1Hr1G010250	4130	4037	3595	3298	3117	6281	1293	2509	4216	1764	2742	2409	998	1473	1492	1420	1569	2432	1940	1834	-	chr1H	23223496	23224757	+	1262	-	- && P84968.1 RecName: Full=Defensin Tk-AMP-D2 && PF00304:Gamma-thionin family	-
gene:HORVU1Hr1G010280	26	10	14	0	0	23	0	0	0	47	0	0	51	19	14	17	8	18	16	0	-	chr1H	23326791	23327917	-	1127	-	- && - && -	-
gene:ENSRNA049487245	0	0	0	0	0	0	0	0	0	0	0	0	0	0	0	0	0	0	0	0	5_8S_rRNA	chr1H	23422642	23422797	-	156	-	- && - && -	-
gene:HORVU1Hr1G010300	16	13	10	10	0	0	0	27	69	59	91	52	163	58	108	103	228	77	48	75	-	chr1H	23478023	23480932	+	1284	-	- && - && PF03080:Domain of unknown function (DUF239)	-
gene:ENSRNA049487248	0	0	0	0	0	0	0	0	0	0	0	0	0	0	0	0	0	0	0	0	snoZ221_snoR21b	chr1H	23536546	23536637	-	92	-	- && - && -	-
gene:HORVU1Hr1G010350	3	0	0	12	0	0	0	0	8	0	0	0	0	12	30	0	15	4	0	21	-	chr1H	23581094	23581877	-	483	-	- && - && PF03080:Domain of unknown function (DUF239)	-
gene:HORVU1Hr1G010360	74	53	35	94	0	30	0	67	817	261	763	740	625	457	522	632	874	342	179	501	-	chr1H	23596766	23599186	-	1120	-	- && - && PF03080:Domain of unknown function (DUF239)	-
gene:HORVU1Hr1G010380	3531	3554	3228	3559	1715	2231	646	2085	3995	1862	1789	1650	3462	3137	3173	3536	2378	3022	2866	3243	-	chr1H	23812071	23816472	+	4007	-	- && F4JJP1.1 RecName: Full=WEB family protein At4g27595, chloroplastic; Flags: Precursor && -	-
gene:HORVU1Hr1G010390	30	57	30	41	0	62	0	42	22	13	0	10	83	26	40	23	47	21	10	28	-	chr1H	23817223	23824219	+	6078	-	- && - && PF07765:KIP1-like protein	-
gene:HORVU1Hr1G010400	204	205	217	129	118	251	0	116	139	122	109	58	206	138	189	58	97	95	148	133	-	chr1H	23869533	23871529	+	1997	-	- && O31634.1 RecName: Full=Uncharacterized membrane protein YjcL && PF05684:Protein of unknown function (DUF819)	-
gene:HORVU1Hr1G010500	32	54	21	74	0	68	0	27	31	0	150	0	70	51	39	37	36	51	81	15	-	chr1H	24025415	24025888	+	301	-	- && Q5W7C1.1 RecName: Full=UPF0014 membrane protein STAR2; AltName: Full=Protein SENSITIVE TO ALUMINUM RHIZOTOXICITY 2 && PF03649:Uncharacterised protein family (UPF0014)	-
gene:HORVU1Hr1G010510	1086	1265	769	1044	910	1444	634	1169	2724	1460	1238	1685	872	909	937	767	898	994	945	1340	-	chr1H	24027681	24031174	-	983	-	- && - && PF15054:Domain of unknown function (DUF4535)	-
gene:HORVU1Hr1G010520	0	0	0	0	0	0	0	0	0	0	0	0	0	5	0	0	0	6	0	0	-	chr1H	24038202	24043602	-	3289	-	- && Q9SYK9.1 RecName: Full=UDP-glycosyltransferase 74E2 && PF07714:Protein tyrosine kinase|PF00069:Protein kinase domain|PF00201:UDP-glucoronosyl and UDP-glucosyl transferase	Pkinase_Tyr
gene:HORVU1Hr1G010530	2	0	3	0	0	0	0	0	0	0	0	0	0	0	0	0	0	0	0	0	-	chr1H	24041667	24043602	+	1722	-	- && Q6X1C0.1 RecName: Full=Crocetin glucosyltransferase 2 && PF00201:UDP-glucoronosyl and UDP-glucosyl transferase	UDPGT
gene:HORVU1Hr1G010560	0	0	0	0	0	0	0	0	0	0	0	0	0	0	0	0	0	0	0	0	-	chr1H	24303106	24303651	-	311	-	- && Q9M8R9.1 RecName: Full=Putative 4-hydroxy-4-methyl-2-oxoglutarate aldolase 1; Short=HMG aldolase 1; AltName: Full=Oxaloacetate decarboxylase; Short=OAA decarboxylase; AltName: Full=Regulator of ribonuclease activity homolog 1; AltName: Full=RraA-like	-
gene:HORVU1Hr1G010580	0	0	0	0	0	0	0	0	0	0	0	0	0	0	0	0	0	0	0	0	-	chr1H	24444001	24445742	+	1742	-	- && A2XZR3.1 RecName: Full=Putative WUSCHEL-related homeobox 2; AltName: Full=OsWOX2 && PF00046:Homeobox domain	Homeobox
gene:HORVU1Hr1G010600	0	0	0	0	0	0	0	0	0	0	0	0	0	0	0	0	0	0	0	0	-	chr1H	24518382	24519271	-	780	-	- && Q6K5Q0.1 RecName: Full=Putative germin-like protein 2-1; Flags: Precursor && -	-
gene:HORVU1Hr1G010640	0	0	0	0	0	0	0	0	0	0	0	0	0	0	0	0	0	0	0	0	-	chr1H	24637569	24638448	+	796	-	- && Q6K5Q0.1 RecName: Full=Putative germin-like protein 2-1; Flags: Precursor && PF00190:Cupin	-
gene:HORVU1Hr1G010660	0	0	0	0	0	0	0	0	0	0	0	0	0	0	0	0	0	0	0	0	-	chr1H	24652302	24652568	+	267	-	- && - && -	-
gene:HORVU1Hr1G010670	616	616	633	736	505	637	91	433	1133	875	1110	1031	1202	924	1384	1655	1119	947	686	1292	-	chr1H	24655081	24658793	+	3616	-	- && Q9FXB6.1 RecName: Full=GDSL esterase/lipase LIP-4; AltName: Full=Extracellular lipase LIP-4; Flags: Precursor && PF00657:GDSL-like Lipase/Acylhydrolase	Lipase_GDSL
gene:HORVU1Hr1G010710	0	0	1	0	0	0	0	0	0	0	0	0	0	0	0	0	0	0	0	0	-	chr1H	24680681	24681552	-	719	-	- && Q6K5Q0.1 RecName: Full=Putative germin-like protein 2-1; Flags: Precursor && PF00190:Cupin	-
gene:HORVU1Hr1G010720	109	121	247	234	81	0	0	43	12	0	0	36	16	21	36	0	17	27	129	0	-	chr1H	24698530	24701661	-	1039	-	- && - && PF03080:Domain of unknown function (DUF239)	-
gene:HORVU1Hr1G010730	0	0	0	0	0	0	0	0	0	0	0	0	0	0	0	0	0	0	0	0	-	chr1H	24712118	24712961	+	543	-	- && - && PF04535:Domain of unknown function (DUF588)	-
gene:HORVU1Hr1G010740	0	0	0	0	0	0	0	0	0	0	0	0	0	0	0	0	0	0	0	0	-	chr1H	24727610	24728384	-	665	-	- && Q6K5Q0.1 RecName: Full=Putative germin-like protein 2-1; Flags: Precursor && PF00190:Cupin	-
gene:HORVU1Hr1G010780	899	900	911	906	868	688	589	846	1545	1197	976	798	1004	885	814	842	773	784	872	855	-	chr1H	25045249	25052856	+	4620	-	- && Q8S983.1 RecName: Full=Auxin response factor 11; AltName: Full=OsARF5; AltName: Full=OsMP; AltName: Full=Protein MONOPTEROS-like >Q01K26.2 RecName: Full=Auxin response factor 11; AltName: Full=OsARF5; AltName: Full=OsMP; AltName: Full=Protein MONOPTE	-
gene:HORVU1Hr1G010790	79	37	80	44	139	92	0	30	275	145	68	200	196	110	283	217	144	205	134	249	-	chr1H	25054403	25055560	-	1049	-	- && - && PF07797:Protein of unknown function (DUF1639)	-
gene:HORVU1Hr1G010800	1369	1263	1507	1373	386	804	350	909	1589	908	845	848	1385	1218	1254	1155	1040	1337	1171	1425	-	chr1H	25327479	25332827	+	4553	-	- && Q6P4R8.2 RecName: Full=Nuclear factor related to kappa-B-binding protein; AltName: Full=DNA-binding protein R kappa-B; AltName: Full=INO80 complex subunit G && -	-
gene:HORVU1Hr1G010810	1440	1410	1375	1241	755	751	627	857	1437	877	833	702	1131	1092	1049	1059	875	1326	1258	1133	-	chr1H	25333286	25340208	-	5252	-	- && Q5W7C6.1 RecName: Full=Kinesin-like protein KIN-5A && PF00225:Kinesin motor domain	Kinesin
gene:HORVU1Hr1G010820	2214	2268	2142	2212	1015	1646	715	1536	2727	1614	1553	1682	1635	1925	1730	1498	1722	1809	1997	2022	-	chr1H	25397874	25405736	-	3914	-	- && Q6NQJ6.1 RecName: Full=Ribonuclease II, chloroplastic/mitochondrial; Short=AtmtRNaseII; Short=RNase II; AltName: Full=Protein EMBRYO DEFECTIVE 2730; AltName: Full=Ribonucleotide reductase 1; Flags: Precursor && PF00773:RNB domain	RNB
gene:HORVU1Hr1G010830	0	0	0	0	0	0	0	0	0	0	0	0	0	0	0	0	11	0	0	0	-	chr1H	25404109	25405394	+	1286	-	- && - && -	-
gene:ENSRNA049449239	0	0	0	0	0	0	0	0	0	0	0	0	0	0	0	0	0	0	0	0	tRNA-Glu	chr1H	25405848	25405920	+	73	-	- && - && -	-
gene:ENSRNA049449230	0	0	0	0	0	0	0	0	0	0	0	0	0	0	0	0	0	0	0	0	tRNA-Glu	chr1H	25411806	25411878	+	73	-	- && - && -	-
gene:HORVU1Hr1G010840	54	35	64	47	0	0	0	32	66	79	48	16	0	0	0	0	11	0	3	12	-	chr1H	25414753	25416323	+	1571	-	- && Q4V882.1 RecName: Full=Epsin-3; AltName: Full=EPS-15-interacting protein 3 && PF01417:ENTH domain	-
gene:HORVU1Hr1G010890	24	44	48	23	33	0	0	32	25	9	12	0	64	40	28	85	30	31	19	81	-	chr1H	25534752	25545143	-	7421	-	- && Q76C99.1 RecName: Full=Protein Rf1, mitochondrial; AltName: Full=Fertility restorer; AltName: Full=Protein PPR; AltName: Full=Restorer for CMS; Flags: Precursor && PF13041:PPR repeat family|PF12854:PPR repeat	-
gene:HORVU1Hr1G010910	130	155	111	140	0	128	36	52	169	23	89	72	96	105	156	159	150	91	99	135	-	chr1H	25920505	25922583	+	1378	-	- && Q9FHX5.1 RecName: Full=Glucan endo-1,3-beta-glucosidase 10; AltName: Full=(1->3)-beta-glucan endohydrolase 10; Short=(1->3)-beta-glucanase 10; AltName: Full=Beta-1,3-endoglucanase 10; Short=Beta-1,3-glucanase 10; AltName: Full=Putative plasmodesmal a	Glyco_hydro_17
gene:HORVU1Hr1G010920	0	0	0	0	0	0	0	0	0	0	0	0	0	0	0	0	0	0	0	0	-	chr1H	25929486	25929611	+	126	-	- && - && -	-
gene:HORVU1Hr1G010930	2302	2498	1974	2619	1028	1197	862	1389	1924	847	1281	1000	1801	1875	1544	1340	1599	1566	1799	1788	-	chr1H	25940165	25954849	-	8492	-	- && F4JZG9.1 RecName: Full=Thylakoid membrane protein TERC, chloroplastic; AltName: Full=Protein PIGMENT DEFECTIVE 149; AltName: Full=Protein TELLURITE RESISTANCE C; Short=AtTerC; Flags: Precursor && PF06749:Protein of unknown function (DUF1218)|PF03741:	-
gene:HORVU1Hr1G010940	87	47	95	79	0	0	0	46	55	0	61	37	71	31	88	46	26	44	71	25	-	chr1H	25940217	25947638	+	5963	-	- && F4JZG9.1 RecName: Full=Thylakoid membrane protein TERC, chloroplastic; AltName: Full=Protein PIGMENT DEFECTIVE 149; AltName: Full=Protein TELLURITE RESISTANCE C; Short=AtTerC; Flags: Precursor && PF06749:Protein of unknown function (DUF1218)	-
gene:HORVU1Hr1G010960	0	0	0	0	0	0	0	0	0	0	0	0	0	0	0	0	7	0	0	0	-	chr1H	25966719	25970915	-	543	-	- && - && -	-
gene:HORVU1Hr1G010970	69	26	41	19	26	0	0	87	53	14	53	64	94	58	79	65	32	61	34	36	-	chr1H	25974212	25977830	+	3619	-	- && Q76C99.1 RecName: Full=Protein Rf1, mitochondrial; AltName: Full=Fertility restorer; AltName: Full=Protein PPR; AltName: Full=Restorer for CMS; Flags: Precursor && PF01535:PPR repeat|PF12854:PPR repeat|PF13041:PPR repeat family	PPR
gene:HORVU1Hr1G010980	0	0	0	0	0	0	0	0	0	0	0	0	0	0	0	0	0	0	0	0	-	chr1H	25982531	25982676	-	146	-	- && - && -	-
gene:HORVU1Hr1G010990	0	0	0	0	0	0	0	1	0	0	0	0	0	0	0	0	0	0	0	0	-	chr1H	26088691	26089581	-	891	-	- && - && PF12854:PPR repeat|PF13041:PPR repeat family	-
gene:HORVU1Hr1G011020	17	41	13	10	4	0	0	1	1	1	1	24	2	2	0	2	6	2	0	17	-	chr1H	26210756	26213657	-	2902	-	- && - && PF13041:PPR repeat family|PF01535:PPR repeat|PF12854:PPR repeat	PPR
gene:HORVU1Hr1G011030	18	22	27	30	1	0	0	0	29	20	0	0	12	16	0	0	24	16	1	1	-	chr1H	26219976	26222603	-	1851	-	- && - && -	-
gene:HORVU1Hr1G011060	0	0	0	0	0	0	0	0	0	0	0	0	0	0	0	0	0	0	0	0	-	chr1H	26227687	26227917	-	231	-	- && - && -	-
gene:HORVU1Hr1G011080	0	0	0	0	0	0	0	0	0	0	0	0	0	0	0	0	0	0	0	0	-	chr1H	26228505	26228741	-	237	-	- && - && -	-
gene:HORVU1Hr1G011100	0	1	0	0	0	0	0	11	0	0	0	0	1	0	5	0	0	1	0	0	-	chr1H	26230867	26232965	+	1281	-	- && Q9FHX5.1 RecName: Full=Glucan endo-1,3-beta-glucosidase 10; AltName: Full=(1->3)-beta-glucan endohydrolase 10; Short=(1->3)-beta-glucanase 10; AltName: Full=Beta-1,3-endoglucanase 10; Short=Beta-1,3-glucanase 10; AltName: Full=Putative plasmodesmal a	Glyco_hydro_17
gene:HORVU1Hr1G011110	0	0	0	0	0	0	0	0	0	0	0	0	0	0	0	0	0	0	0	0	-	chr1H	26240882	26241049	-	168	-	- && - && -	-
gene:HORVU1Hr1G011120	0	0	0	0	0	0	0	0	0	0	0	0	0	0	0	0	0	0	0	0	-	chr1H	26318123	26318416	-	184	-	- && - && -	-
gene:HORVU1Hr1G011150	0	1	4	0	1	0	0	6	2	0	0	0	2	0	16	0	1	2	0	12	-	chr1H	26485431	26492426	+	4374	-	- && Q76C99.1 RecName: Full=Protein Rf1, mitochondrial; AltName: Full=Fertility restorer; AltName: Full=Protein PPR; AltName: Full=Restorer for CMS; Flags: Precursor && PF13041:PPR repeat family|PF12854:PPR repeat	-
gene:HORVU1Hr1G011160	28	86	50	56	40	62	0	25	54	21	12	11	23	36	58	72	51	40	34	62	-	chr1H	26659342	26663225	+	3658	-	- && Q76C99.1 RecName: Full=Protein Rf1, mitochondrial; AltName: Full=Fertility restorer; AltName: Full=Protein PPR; AltName: Full=Restorer for CMS; Flags: Precursor && PF13041:PPR repeat family|PF12854:PPR repeat	-
gene:HORVU1Hr1G011180	0	0	0	0	0	0	0	0	0	0	0	0	0	0	0	0	0	0	0	0	-	chr1H	26701036	26701215	-	180	-	- && - && -	-
gene:HORVU1Hr1G011190	0	0	0	0	0	0	0	0	0	0	0	0	0	0	0	0	0	0	0	0	-	chr1H	26710616	26710900	-	285	-	- && - && -	-
gene:HORVU1Hr1G011200	0	0	0	0	0	0	0	0	0	0	0	0	0	0	0	0	0	0	0	0	-	chr1H	26711000	26711140	-	141	-	- && - && -	-
gene:HORVU1Hr1G011210	0	0	0	1	0	0	0	0	2	0	41	8	1	3	0	0	0	0	0	0	-	chr1H	26712578	26713968	-	1292	-	- && Q9FHX5.1 RecName: Full=Glucan endo-1,3-beta-glucosidase 10; AltName: Full=(1->3)-beta-glucan endohydrolase 10; Short=(1->3)-beta-glucanase 10; AltName: Full=Beta-1,3-endoglucanase 10; Short=Beta-1,3-glucanase 10; AltName: Full=Putative plasmodesmal a	Glyco_hydro_17
gene:HORVU1Hr1G011220	0	0	0	0	0	0	0	0	0	0	0	0	0	0	0	0	0	0	0	0	-	chr1H	26801022	26801210	+	189	-	- && - && -	-
gene:HORVU1Hr1G011240	0	0	0	0	0	0	0	13	0	0	0	0	0	9	0	0	0	0	0	1	-	chr1H	26817446	26818082	+	637	-	- && - && PF13041:PPR repeat family	-
gene:HORVU1Hr1G011250	8	6	12	10	1	0	67	2	16	1	10	12	0	2	1	0	6	6	14	0	-	chr1H	26852674	26865346	+	1491	-	- && - && PF12854:PPR repeat|PF13041:PPR repeat family	-
gene:HORVU1Hr1G011260	0	0	0	0	0	0	0	0	0	0	0	0	37	0	2	0	0	1	0	10	-	chr1H	26858162	26859915	-	1246	-	- && Q9FHX5.1 RecName: Full=Glucan endo-1,3-beta-glucosidase 10; AltName: Full=(1->3)-beta-glucan endohydrolase 10; Short=(1->3)-beta-glucanase 10; AltName: Full=Beta-1,3-endoglucanase 10; Short=Beta-1,3-glucanase 10; AltName: Full=Putative plasmodesmal a	Glyco_hydro_17
gene:HORVU1Hr1G011290	2	0	2	0	0	0	0	0	0	0	0	0	0	0	0	0	0	0	0	0	-	chr1H	26965962	26966726	+	765	-	- && - && PF13041:PPR repeat family|PF12854:PPR repeat	-
gene:HORVU1Hr1G011300	92	108	120	63	38	40	52	64	107	49	92	80	125	115	152	89	45	141	109	41	-	chr1H	27069862	27075385	+	5524	-	- && Q76C99.1 RecName: Full=Protein Rf1, mitochondrial; AltName: Full=Fertility restorer; AltName: Full=Protein PPR; AltName: Full=Restorer for CMS; Flags: Precursor && PF12854:PPR repeat|PF13041:PPR repeat family	-
gene:HORVU1Hr1G011350	0	0	0	0	0	0	0	0	0	0	0	0	0	0	0	0	0	0	0	0	-	chr1H	27353739	27354160	+	222	-	- && - && -	-
gene:HORVU1Hr1G011360	0	0	0	0	0	0	0	0	0	0	0	0	0	0	0	0	0	0	0	0	-	chr1H	27356828	27357949	-	852	-	- && - && PF06697:Protein of unknown function (DUF1191)	-
gene:HORVU1Hr1G011370	1340	1191	1138	1432	1417	1322	986	1330	2481	1162	1178	1218	1130	1224	1300	1205	1080	1205	1363	1325	-	chr1H	27435356	27438060	+	1441	-	- && Q9FDX1.1 RecName: Full=F-box protein SKIP1; AltName: Full=SKP1-interacting partner 1 && -	-
gene:HORVU1Hr1G011380	288	303	308	216	131	369	97	284	486	373	245	446	60	90	181	71	17	78	50	113	-	chr1H	27439081	27439928	+	731	-	- && - && -	-
gene:HORVU1Hr1G011390	16	7	9	39	39	19	0	21	20	0	19	15	0	2	7	0	8	1	6	33	-	chr1H	27442084	27443485	+	1402	-	- && - && -	-
gene:HORVU1Hr1G011400	168	136	201	124	45	103	0	82	208	72	78	87	186	159	167	169	144	141	119	165	-	chr1H	27442499	27458523	-	7761	-	- && Q5JKN2.1 RecName: Full=Putative protein ABIL2; AltName: Full=Abl interactor-like protein 2 && PF13041:PPR repeat family|PF12854:PPR repeat	-
gene:HORVU1Hr1G011420	35	17	31	38	0	0	0	33	22	0	0	13	0	27	46	31	32	16	17	24	-	chr1H	27448995	27453549	+	4555	-	- && Q5JKN2.1 RecName: Full=Putative protein ABIL2; AltName: Full=Abl interactor-like protein 2 && -	-
gene:HORVU1Hr1G011430	549	689	508	591	315	678	424	481	792	360	283	342	262	408	425	197	386	637	699	438	-	chr1H	27635089	27640155	+	2137	-	- && Q652Q8.1 RecName: Full=Probable uridine nucleosidase 2; AltName: Full=Uridine ribohydrolase 2 && PF01156:Inosine-uridine preferring nucleoside hydrolase	-
gene:HORVU1Hr1G011440	0	0	0	0	0	0	0	0	0	0	0	0	0	0	0	0	0	0	0	0	-	chr1H	27640397	27641156	+	760	-	- && - && -	-
gene:HORVU1Hr1G011450	191	360	186	328	322	461	100	307	565	393	598	359	589	327	361	346	304	362	319	395	-	chr1H	27684503	27685760	+	1040	-	- && - && -	-
gene:HORVU1Hr1G011480	64	46	199	142	0	0	0	126	151	20	0	0	27	9	16	36	0	6	21	0	-	chr1H	27827676	27830691	+	1640	-	- && Q94ID2.2 RecName: Full=Adenylate isopentenyltransferase 5, chloroplastic; Short=AtIPT5; AltName: Full=Adenylate dimethylallyltransferase 5; AltName: Full=Cytokinin synthase 5; Flags: Precursor && PF01715:IPP transferase	IPPT
gene:HORVU1Hr1G011490	0	0	0	0	0	0	0	0	0	0	0	0	0	0	0	0	0	0	0	0	-	chr1H	27842175	27843491	+	1056	-	- && - && -	-
gene:HORVU1Hr1G011500	0	0	0	0	0	0	0	0	0	0	0	0	0	0	3	0	0	0	0	0	-	chr1H	27846463	27847458	-	510	-	- && - && PF09335:SNARE associated Golgi protein	-
gene:HORVU1Hr1G011520	0	0	0	0	0	0	0	0	0	0	0	0	0	0	0	0	0	0	0	0	-	chr1H	27864866	27868419	+	3366	-	- && Q42843.1 RecName: Full=Glutamyl-tRNA reductase 1, chloroplastic; Short=GluTR; Flags: Precursor && PF00745:Glutamyl-tRNAGlu reductase, dimerisation domain|PF01488:Shikimate / quinate 5-dehydrogenase|PF05201:Glutamyl-tRNAGlu reductase, N-terminal domai	-
gene:HORVU1Hr1G011530	2	15	6	0	0	0	0	7	3	0	0	0	0	3	4	0	0	0	0	27	-	chr1H	27864866	27872006	-	7141	-	- && Q96563.1 RecName: Full=Glutamyl-tRNA reductase 2; Short=GluTR && PF01488:Shikimate / quinate 5-dehydrogenase|PF00745:Glutamyl-tRNAGlu reductase, dimerisation domain|PF05201:Glutamyl-tRNAGlu reductase, N-terminal domain|PF13041:PPR repeat family|PF143	-
gene:HORVU1Hr1G011540	0	0	0	0	0	0	0	0	0	0	0	0	0	0	0	0	0	0	0	0	-	chr1H	27962413	27964061	+	896	-	- && - && PF04874:Mak16 protein C-terminal region	-
gene:HORVU1Hr1G011550	0	0	0	0	0	0	0	0	0	0	0	0	0	0	0	0	0	0	0	0	-	chr1H	27971381	27972468	-	445	-	- && - && -	-
gene:HORVU1Hr1G011570	0	0	0	0	0	0	0	0	0	0	0	0	0	0	0	0	0	0	0	0	-	chr1H	28045154	28046241	+	445	-	- && - && -	-
gene:HORVU1Hr1G011610	92	168	122	159	73	214	0	121	199	196	76	62	73	54	66	15	29	110	36	131	-	chr1H	28059407	28062129	-	2417	-	- && - && PF03763:Remorin, C-terminal region	-
gene:HORVU1Hr1G011630	0	0	0	0	0	0	0	0	0	0	0	0	0	0	0	0	0	0	0	0	-	chr1H	28128239	28128472	-	234	-	- && - && -	-
gene:HORVU1Hr1G011650	0	0	5	0	0	0	0	0	7	0	0	0	0	5	20	0	0	8	0	0	-	chr1H	28135415	28140466	+	5052	-	- && Q9LMP1.1 RecName: Full=Wall-associated receptor kinase 2; Flags: Precursor && PF07645:Calcium-binding EGF domain|PF13947:Wall-associated receptor kinase galacturonan-binding|PF00069:Protein kinase domain	Pkinase
gene:HORVU1Hr1G011660	4	0	6	0	0	0	0	14	0	8	0	0	0	3	9	0	0	0	13	0	-	chr1H	28142050	28156114	+	6674	-	- && Q9SYS3.1 RecName: Full=Cysteine-rich receptor-like protein kinase 40; Short=Cysteine-rich RLK40; Flags: Precursor && PF00069:Protein kinase domain	Pkinase
gene:HORVU1Hr1G011720	372	320	395	239	172	102	121	158	297	110	203	182	290	258	300	268	236	259	298	230	-	chr1H	28250787	28255706	+	4920	-	- && Q39214.1 RecName: Full=Disease resistance protein RPM1; AltName: Full=Resistance to Pseudomonas syringae protein 3 && PF00931:NB-ARC domain	NB-ARC
gene:HORVU1Hr1G011730	989	974	887	1024	591	525	54	544	511	262	321	274	447	756	735	475	457	620	822	545	-	chr1H	28255842	28262974	-	5378	-	- && Q9XEC6.1 RecName: Full=Cysteine-rich receptor-like protein kinase 36; Short=Cysteine-rich RLK36; Flags: Precursor && PF00069:Protein kinase domain	Pkinase
gene:HORVU1Hr1G011740	0	0	0	0	0	0	0	0	0	0	0	0	0	0	0	0	0	0	0	0	-	chr1H	28264247	28264474	+	228	-	- && - && -	-
gene:HORVU1Hr1G011780	613	666	440	366	487	590	430	422	1025	721	847	625	609	597	711	770	464	473	418	593	-	chr1H	28590172	28590972	-	801	-	- && Q9FY50.1 RecName: Full=50S ribosomal protein L10, chloroplastic; AltName: Full=CL10; Flags: Precursor && -	-
gene:HORVU1Hr1G011800	162	108	167	136	47	104	286	199	522	247	210	178	227	167	121	245	122	116	172	153	-	chr1H	28643155	28647966	-	3500	-	- && Q9SK03.2 RecName: Full=Ethylene-responsive transcription factor RAP2-7; AltName: Full=Protein RELATED TO APETALA2 7; AltName: Full=Protein TARGET OF EAT 1 && PF00847:AP2 domain	AP2
gene:HORVU1Hr1G011820	0	0	0	0	0	0	0	0	0	0	0	0	0	0	0	0	0	3	0	6	-	chr1H	28745749	28747663	-	1915	-	- && - && -	-
gene:HORVU1Hr1G011830	0	0	0	0	0	0	0	0	0	0	0	0	0	0	0	0	0	0	0	0	-	chr1H	28747832	28748147	+	316	-	- && - && -	-
gene:HORVU1Hr1G011840	126	133	95	194	50	81	55	63	96	52	71	104	189	84	147	154	47	132	65	73	-	chr1H	28822521	28827237	+	2954	-	- && Q9SK02.2 RecName: Full=DNA repair protein RAD51 homolog 2; Short=AtRAD51B && PF08423:Rad51	-
gene:HORVU1Hr1G011860	0	0	0	0	0	0	0	0	0	0	0	0	0	0	0	0	0	0	0	0	-	chr1H	28887974	28895056	-	2456	-	- && Q9LMP1.1 RecName: Full=Wall-associated receptor kinase 2; Flags: Precursor && PF13947:Wall-associated receptor kinase galacturonan-binding|PF00069:Protein kinase domain	Pkinase
gene:HORVU1Hr1G011890	4	0	11	0	0	53	0	0	10	0	28	0	15	0	0	0	0	0	3	11	-	chr1H	29080209	29084378	+	3986	-	- && Q6DBP3.1 RecName: Full=Probable sugar phosphate/phosphate translocator At5g05820 && PF03151:Triose-phosphate Transporter family	-
gene:HORVU1Hr1G011900	22	16	49	20	42	0	0	37	62	29	22	57	54	17	46	92	24	30	25	64	-	chr1H	29080611	29086514	-	5242	-	- && Q9FYE5.1 RecName: Full=Probable sugar phosphate/phosphate translocator At5g04160 && PF03151:Triose-phosphate Transporter family	-
gene:HORVU1Hr1G011920	0	0	0	0	0	0	0	0	0	0	0	0	0	0	0	0	0	0	0	0	-	chr1H	29183222	29184622	+	1401	-	- && Q9LRB5.1 RecName: Full=Lysine histidine transporter 2; Short=AtLHT2; AltName: Full=Amino acid transporter-like protein 2 && PF01490:Transmembrane amino acid transporter protein	Aa_trans
gene:HORVU1Hr1G011930	0	0	0	0	0	36	0	16	44	35	0	16	42	10	17	0	0	18	7	0	-	chr1H	29359791	29361653	+	1550	-	- && Q84N28.1 RecName: Full=Flavone O-methyltransferase 1; AltName: Full=Caffeic acid O-methyltransferase; Short=TaCOMT1 && PF08100:Dimerisation domain|PF00891:O-methyltransferase	-
gene:HORVU1Hr1G011950	0	0	0	0	0	16	0	0	0	0	16	0	0	0	0	0	0	0	0	0	-	chr1H	29583404	29584107	+	605	-	- && Q84N28.1 RecName: Full=Flavone O-methyltransferase 1; AltName: Full=Caffeic acid O-methyltransferase; Short=TaCOMT1 && PF08100:Dimerisation domain	-
gene:HORVU1Hr1G011960	0	4	0	0	0	0	0	0	0	0	0	0	0	0	0	0	0	3	4	0	-	chr1H	29796142	29796462	-	321	-	- && - && -	-
gene:HORVU1Hr1G011980	2	0	0	0	0	0	0	0	0	0	0	0	0	0	0	0	0	0	0	0	-	chr1H	29866368	29867080	-	597	-	- && Q9FQ04.1 RecName: Full=5'-3' exoribonuclease 4; AltName: Full=Protein ACC INSENSITIVE 1; AltName: Full=Protein ETHYLENE INSENSITIVE 5; AltName: Full=Protein EXORIBONUCLEASE 4 && -	-
gene:HORVU1Hr1G011990	5	27	20	11	30	18	53	17	34	43	14	7	0	4	8	39	8	38	3	1	-	chr1H	29887921	29903349	+	692	-	- && - && PF00280:Potato inhibitor I family	-
gene:HORVU1Hr1G012060	2	0	0	0	0	21	0	8	7	0	0	0	25	0	0	0	0	0	7	0	-	chr1H	29909493	29910252	-	669	-	- && P01053.2 RecName: Full=Subtilisin-chymotrypsin inhibitor-2A; Short=CI-2A && PF00280:Potato inhibitor I family	-
gene:HORVU1Hr1G012080	0	0	0	0	0	0	0	0	0	0	0	0	0	0	0	0	0	0	0	0	-	chr1H	29927409	29927674	+	266	-	- && - && PF00280:Potato inhibitor I family	-
gene:HORVU1Hr1G012090	0	0	0	0	0	0	0	0	32	13	0	0	22	58	23	32	41	43	44	48	-	chr1H	29942146	29943179	-	1034	-	- && P16063.1 RecName: Full=Subtilisin-chymotrypsin inhibitor CI-1B && PF00280:Potato inhibitor I family	-
gene:HORVU1Hr1G012110	12	12	69	9	6	22	2	8	9	19	5	6	28	7	9	7	3	15	19	33	-	chr1H	30092809	30095436	+	1906	-	- && - && PF02782:FGGY family of carbohydrate kinases, C-terminal domain|PF00370:FGGY family of carbohydrate kinases, N-terminal domain	FGGY_N
gene:HORVU1Hr1G012130	0	0	0	0	0	0	0	0	0	0	0	0	0	0	0	0	0	0	0	0	-	chr1H	30134660	30134911	-	252	-	- && P16062.1 RecName: Full=Subtilisin-chymotrypsin inhibitor CI-1A && PF00280:Potato inhibitor I family	-
gene:HORVU1Hr1G012140	1236	1532	1396	1239	776	754	444	1042	1097	401	826	455	2117	1184	898	1825	580	791	681	1048	-	chr1H	30191336	30193515	+	2180	-	- && B8AQW7.1 RecName: Full=Patatin-like protein 1 && PF01734:Patatin-like phospholipase	-
gene:HORVU1Hr1G012150	0	0	0	0	0	0	0	0	0	0	0	0	0	0	0	0	0	0	2	10	-	chr1H	30202033	30204348	+	1479	-	- && - && PF02782:FGGY family of carbohydrate kinases, C-terminal domain|PF00370:FGGY family of carbohydrate kinases, N-terminal domain	FGGY_N
gene:HORVU1Hr1G012170	0	0	0	0	0	0	0	0	0	0	0	0	0	0	0	0	0	0	0	0	CI-2	chr1H	30252793	30253312	-	426	-	- && P01053.2 RecName: Full=Subtilisin-chymotrypsin inhibitor-2A; Short=CI-2A && PF00280:Potato inhibitor I family	-
gene:HORVU1Hr1G012180	3	8	0	17	0	0	0	0	0	14	0	0	0	0	1	0	10	7	0	12	-	chr1H	30263786	30268673	+	2883	-	- && Q9STE7.1 RecName: Full=Putative disease resistance RPP13-like protein 3 && PF12799:Leucine Rich repeats (2 copies)|PF00931:NB-ARC domain	NB-ARC
gene:HORVU1Hr1G012190	0	6	9	12	0	0	0	0	0	0	0	0	0	0	0	0	1	1	0	0	-	chr1H	30295692	30300005	-	3095	-	- && Q9STE7.1 RecName: Full=Putative disease resistance RPP13-like protein 3 && PF00931:NB-ARC domain	NB-ARC
gene:HORVU1Hr1G012210	204	304	146	141	0	174	56	105	547	265	638	639	668	467	729	560	876	420	284	692	-	chr1H	30546231	30550244	+	941	-	- && - && PF03080:Domain of unknown function (DUF239)	-
gene:HORVU1Hr1G012220	0	0	0	0	0	0	0	0	0	0	0	0	0	0	0	0	0	0	0	0	-	chr1H	30581853	30582709	-	544	-	- && - && -	-
gene:HORVU1Hr1G012240	574	659	649	391	741	629	451	624	838	259	464	225	489	341	416	314	498	601	558	567	-	chr1H	30599427	30603303	+	3877	-	- && Q9SRK7.1 RecName: Full=Adenine/guanine permease AZG1; AltName: Full=AzgA-homolog protein; AltName: Full=Protein AZAGUANINE RESISTANT 1; Short=AtAzg1 && PF00860:Permease family	-
gene:HORVU1Hr1G012250	0	0	0	0	0	0	0	0	0	0	0	0	0	0	0	0	0	0	0	0	-	chr1H	30733959	30734716	+	758	-	- && Q6YSF3.1 RecName: Full=Acidic leucine-rich nuclear phosphoprotein 32-related protein 1; AltName: Full=ANP32/acidic nuclear phosphoprotein-like protein 1 && PF14580:Leucine-rich repeat	-
gene:HORVU1Hr1G012270	5	18	7	49	0	1	0	36	11	24	13	21	22	17	52	5	12	7	13	2	-	chr1H	30799124	30799903	+	780	-	- && - && -	-
gene:HORVU1Hr1G012290	0	0	0	0	0	0	0	0	0	0	0	0	0	0	0	0	0	0	0	0	-	chr1H	30835492	30837420	-	1432	-	- && - && -	-
gene:HORVU1Hr1G012300	10	3	10	8	0	0	0	3	0	0	0	14	23	24	21	31	11	20	14	10	-	chr1H	30847552	30852623	+	3942	-	- && Q9LYZ7.1 RecName: Full=E3 ubiquitin-protein ligase UPL4; Short=Ubiquitin-protein ligase 4; AltName: Full=HECT-type E3 ubiquitin transferase UPL4 && PF00632:HECT-domain (ubiquitin-transferase)	HECT
gene:HORVU1Hr1G012310	4	9	5	0	0	0	0	13	5	30	0	11	68	7	26	0	6	15	0	0	-	chr1H	30853195	30854633	-	1320	-	- && - && -	-
gene:HORVU1Hr1G012320	0	0	0	0	0	0	0	13	0	0	0	0	0	0	0	0	0	0	0	0	-	chr1H	30858766	30859896	-	1131	-	- && - && -	-
gene:HORVU1Hr1G012330	5	5	0	0	0	0	0	0	14	0	0	0	0	3	0	0	0	0	0	0	-	chr1H	30860128	30860684	-	451	-	- && - && PF00855:PWWP domain	PWWP
gene:HORVU1Hr1G012340	0	0	0	0	0	0	0	0	0	0	0	0	0	0	0	0	0	0	0	0	-	chr1H	30972071	30972241	+	171	-	- && - && -	-
gene:HORVU1Hr1G012350	0	0	0	0	0	0	0	0	0	0	0	0	0	0	0	0	0	0	0	0	-	chr1H	31062452	31063006	-	443	-	- && - && PF12937:F-box-like	-
gene:HORVU1Hr1G012360	0	0	0	0	0	0	0	0	0	0	0	0	0	0	0	0	0	0	0	0	-	chr1H	31162798	31163037	+	240	-	- && - && -	-
gene:HORVU1Hr1G012380	0	0	0	0	0	0	0	0	0	0	0	0	0	0	0	0	0	0	0	0	-	chr1H	31165034	31165483	+	450	-	- && - && -	-
gene:HORVU1Hr1G012420	190	188	171	134	134	264	41	131	268	72	218	150	190	199	127	202	181	184	170	325	-	chr1H	31198622	31203284	+	2318	-	- && P49018.1 RecName: Full=GPI-anchor transamidase; Short=GPI transamidase; Flags: Precursor && PF01650:Peptidase C13 family	-
gene:HORVU1Hr1G012440	555	397	566	398	167	207	364	278	803	234	258	398	270	382	524	317	345	446	430	351	-	chr1H	31214977	31217837	+	2566	-	- && - && PF12854:PPR repeat|PF13041:PPR repeat family	-
gene:HORVU1Hr1G012460	314	300	379	330	87	247	66	172	293	357	223	196	367	223	218	252	273	399	280	286	-	chr1H	31344211	31349062	+	2792	-	- && Q9ZQC5.1 RecName: Full=Interactor of constitutive active ROPs 2, chloroplastic; AltName: Full=ROP-interactive partner 2; Flags: Precursor && -	-
gene:HORVU1Hr1G012470	1653	1765	1538	1885	1099	1325	833	1278	3169	1749	2326	1917	2668	2264	2599	2662	2212	2165	2021	2579	-	chr1H	31351339	31355135	+	1427	-	- && Q9SH88.2 RecName: Full=Ribosome biogenesis regulatory protein homolog && PF04939:Ribosome biogenesis regulatory protein (RRS1)	-
gene:HORVU1Hr1G012490	5	0	13	40	0	0	0	0	0	28	16	14	19	6	25	12	0	16	7	23	-	chr1H	31356072	31359183	-	2477	-	- && - && PF03145:Seven in absentia protein family	-
gene:HORVU1Hr1G012520	0	0	0	0	0	0	0	0	0	0	0	0	0	0	0	0	0	0	0	0	-	chr1H	31504096	31504933	+	647	-	- && F4K265.1 RecName: Full=Autophagy-related protein 101 && PF07855:Protein of unknown function (DUF1649)	-
gene:HORVU1Hr1G012600	0	0	0	0	0	0	0	0	0	0	0	0	0	0	0	0	0	0	0	0	-	chr1H	31622380	31623341	-	948	-	- && B8ANF1.1 RecName: Full=Magnesium-chelatase subunit ChlH, chloroplastic; Short=Mg-chelatase subunit H; AltName: Full=Mg-protoporphyrin IX chelatase subunit ChlH; Flags: Precursor && -	-
gene:HORVU1Hr1G012610	15	15	20	0	0	0	0	0	63	15	0	13	0	13	8	0	0	25	4	0	-	chr1H	31627058	31627992	+	935	-	- && - && -	-
gene:HORVU1Hr1G012660	64	125	90	117	30	65	0	27	57	0	0	6	0	3	13	0	55	8	38	10	-	chr1H	31644015	31644972	+	752	-	- && - && -	-
gene:HORVU1Hr1G012670	0	0	0	0	0	0	0	0	0	0	0	0	0	0	0	0	0	0	0	0	-	chr1H	31650118	31650970	+	725	-	- && - && -	-
gene:HORVU1Hr1G012680	4312	4657	4265	3973	2389	3016	2066	4332	7253	3617	2985	3089	2574	4028	4136	3084	3158	3790	4420	3414	-	chr1H	31672910	31677138	+	2771	-	- && Q9SJL0.1 RecName: Full=UDP-glycosyltransferase 86A1 && PF00201:UDP-glucoronosyl and UDP-glucosyl transferase	UDPGT
gene:HORVU1Hr1G012690	6357	7216	6048	7052	5134	5659	4102	4546	8512	5473	5159	4705	5607	5403	5689	6117	5037	5572	5056	6660	-	chr1H	31684461	31688423	-	3963	-	- && Q9LSS4.1 RecName: Full=Tetraspanin-4 && PF00335:Tetraspanin family	Tetraspannin
gene:HORVU1Hr1G012700	0	0	0	0	0	0	0	0	0	0	0	0	0	0	0	0	0	0	0	0	-	chr1H	31932220	31932708	-	489	-	- && - && -	-
gene:HORVU1Hr1G012710	14	10	0	0	86	0	0	13	0	0	0	0	0	18	0	0	0	0	0	26	-	chr1H	31944906	31945757	+	852	-	- && Q9ARD5.1 RecName: Full=Low temperature-induced protein lt101.2 && PF01679:Proteolipid membrane potential modulator	-
gene:ENSRNA049449219	0	0	0	0	0	0	0	0	0	0	0	0	0	0	0	0	0	0	0	0	tRNA-Asn	chr1H	31964595	31964668	+	74	-	- && - && -	-
gene:HORVU1Hr1G012720	48	33	28	19	43	115	0	50	70	102	0	170	0	27	37	17	0	32	26	37	-	chr1H	32101798	32102986	+	1189	-	- && Q9SK08.2 RecName: Full=LOB domain-containing protein 11; AltName: Full=ASYMMETRIC LEAVES 2-like protein 7; Short=AS2-like protein 7 && PF03195:Protein of unknown function DUF260	-
gene:HORVU1Hr1G012730	590	640	508	705	700	469	176	418	783	324	660	456	875	687	552	813	568	568	556	806	-	chr1H	32173373	32186590	-	2932	-	- && - && PF01648:4'-phosphopantetheinyl transferase superfamily	ACPS
gene:HORVU1Hr1G012740	10	9	0	23	0	0	0	2	11	0	0	13	0	3	14	21	0	0	0	0	-	chr1H	32176785	32176985	+	201	-	- && - && -	-
gene:HORVU1Hr1G012760	0	0	0	0	0	0	0	0	0	0	0	0	0	0	0	0	0	0	0	0	-	chr1H	32229489	32229695	+	207	-	- && Q681X4.1 RecName: Full=Zinc finger protein ZAT5 && PF13912:C2H2-type zinc finger	-
gene:HORVU1Hr1G012770	96	148	117	51	0	258	0	189	518	323	663	217	629	367	556	335	675	154	112	573	-	chr1H	32296182	32296349	+	168	-	- && - && -	-
gene:HORVU1Hr1G012790	2	3	0	1	0	0	0	12	21	0	0	0	15	0	0	0	0	3	0	6	-	chr1H	32301748	32301973	-	226	-	- && - && -	-
gene:HORVU1Hr1G012800	1	10	26	1	0	18	0	36	17	7	6	64	20	4	3	0	20	1	0	1	-	chr1H	32302698	32302853	-	156	-	- && - && -	-
gene:HORVU1Hr1G012810	0	0	0	0	0	0	0	0	0	0	0	0	0	0	0	0	0	0	0	0	-	chr1H	32303378	32303979	+	602	-	- && - && -	-
gene:HORVU1Hr1G012840	0	0	0	0	0	0	0	0	0	0	0	8	0	0	0	0	0	0	0	0	-	chr1H	32368123	32368969	-	847	-	- && - && -	-
gene:HORVU1Hr1G012850	132	145	132	227	0	393	0	72	148	242	494	261	283	237	319	172	313	184	84	199	-	chr1H	32369549	32369852	+	304	-	- && - && -	-
gene:HORVU1Hr1G012870	40	45	19	36	0	54	0	9	30	42	8	0	91	30	79	76	30	32	25	43	-	chr1H	32431587	32431886	+	136	-	- && - && -	-
gene:HORVU1Hr1G012880	4786	7155	3868	5555	420	8274	205	3030	11331	8400	14496	12318	25114	13981	22435	24462	29064	12429	8998	23197	-	chr1H	32443702	32444496	+	659	-	- && - && -	-
gene:HORVU1Hr1G012890	100	129	99	131	0	188	0	57	198	138	162	268	303	238	313	312	389	144	90	288	-	chr1H	32546726	32547483	-	622	-	- && - && -	-
gene:HORVU1Hr1G012910	269	214	186	282	22	294	0	191	385	345	314	353	814	456	721	713	846	360	324	737	-	chr1H	32693316	32694104	+	789	-	- && - && -	-
gene:HORVU1Hr1G012920	0	0	0	0	0	0	0	0	0	0	0	0	0	0	0	0	0	0	0	0	-	chr1H	32729602	32730261	+	455	-	- && - && -	-
gene:HORVU1Hr1G012930	3100	1371	873	1726	189	8411	37	690	4023	2533	4300	6713	17579	8088	5749	13824	14892	5483	4291	12075	-	chr1H	32966183	32966670	+	324	-	- && - && -	-
gene:HORVU1Hr1G012940	1125	3517	767	1331	148	2138	202	628	2816	1956	3603	3011	13881	2983	4482	6522	6324	3308	1946	6083	-	chr1H	33114312	33114799	-	324	-	- && - && -	-
gene:HORVU1Hr1G012950	363	276	276	418	63	604	3	62	769	754	987	943	2224	985	1388	1954	2734	1250	688	1854	-	chr1H	33174646	33176438	+	345	-	- && - && PF14368:Probable lipid transfer	-
gene:HORVU1Hr1G012960	6128	8691	4558	7118	582	12646	470	3599	14296	10743	16780	15001	35213	17925	27064	34292	36405	16908	11426	30556	-	chr1H	33342845	33343773	-	765	-	- && - && PF14368:Probable lipid transfer	-
gene:HORVU1Hr1G013020	332	1118	406	761	132	1966	0	347	1282	680	2085	2255	3763	1858	2712	3970	3548	1437	1076	3071	-	chr1H	33440389	33440894	+	342	-	- && - && PF14368:Probable lipid transfer	-
gene:HORVU1Hr1G013040	372	406	283	372	405	323	124	258	310	169	207	305	401	328	308	211	221	308	271	333	-	chr1H	33441856	33445024	+	3145	-	- && Q941B6.2 RecName: Full=Probable ubiquitin-conjugating enzyme E2 37; AltName: Full=E2 ubiquitin-conjugating enzyme 37; AltName: Full=Ubiquitin carrier protein 37 && PF00179:Ubiquitin-conjugating enzyme	UQ_con
gene:HORVU1Hr1G013140	0	15	1	12	0	29	0	24	36	0	0	0	21	51	66	188	49	28	44	13	-	chr1H	33708276	33718079	-	7703	-	- && Q8GU83.1 RecName: Full=ABC transporter G family member 41; Short=OsABCG41; AltName: Full=Pleiotropic drug resistance protein 2; Short=OsPDR2 && PF01061:ABC-2 type transporter|PF04770:ZF-HD protein dimerisation region|PF13966:zinc-binding in reverse t	ZF-HD_dimer
gene:HORVU1Hr1G013160	462	527	467	541	213	365	339	450	795	486	370	473	418	403	490	353	272	299	382	375	-	chr1H	33802888	33804923	-	1212	-	- && - && PF05180:DNL zinc finger	-
gene:HORVU1Hr1G013180	0	0	0	0	0	0	0	0	0	0	0	0	0	0	0	0	0	0	0	0	-	chr1H	33844239	33845925	-	1687	-	- && - && PF04827:Plant transposon protein	DUF635
gene:HORVU1Hr1G013190	5924	6165	5159	4792	4221	4711	2967	4155	7566	4140	4876	3408	7035	5562	5831	7410	3636	4740	4521	5719	-	chr1H	33846162	33852446	-	6285	-	- && Q75L84.1 RecName: Full=Probable glucuronosyltransferase Os05g0123100; AltName: Full=OsGT43A && PF03360:Glycosyltransferase family 43	-
gene:HORVU1Hr1G013210	2171	2245	2064	1859	1700	1914	1253	1867	3259	1466	1844	1644	2587	2119	2321	2614	1807	2204	2060	2345	-	chr1H	34083562	34088731	+	3241	-	- && Q9SF32.1 RecName: Full=Protein IQ-DOMAIN 1 && PF13178:Protein of unknown function (DUF4005)|PF00612:IQ calmodulin-binding motif	IQ
gene:HORVU1Hr1G013240	0	0	0	0	0	0	0	0	0	0	0	0	0	0	0	0	0	0	0	0	-	chr1H	34447748	34455224	-	1429	-	- && - && -	-
gene:HORVU1Hr1G013270	174	247	180	208	46	181	0	71	308	144	236	110	412	155	268	177	211	177	114	145	-	chr1H	34764212	34776082	-	1584	-	- && - && -	-
gene:HORVU1Hr1G013360	621	877	599	972	442	362	195	441	611	295	291	325	485	518	375	595	490	414	447	637	-	chr1H	35213246	35218550	-	3543	-	- && Q6Z1G7.1 RecName: Full=Pyruvate dehydrogenase E1 component subunit beta-1, mitochondrial; Short=PDHE1-B; Flags: Precursor && PF01693:Caulimovirus viroplasmin|PF02780:Transketolase, C-terminal domain	-
gene:HORVU1Hr1G013420	0	0	0	0	0	0	0	0	0	0	0	0	0	0	0	0	0	0	0	0	-	chr1H	35348051	35348485	+	214	-	- && - && -	-
gene:HORVU1Hr1G013430	0	0	0	0	0	0	0	0	0	0	0	0	0	0	0	0	0	0	0	0	-	chr1H	35481344	35481487	+	144	-	- && - && -	-
gene:HORVU1Hr1G013440	3	0	3	10	0	0	0	0	9	0	0	0	0	5	0	0	0	5	6	0	-	chr1H	35519293	35521236	-	1032	-	- && - && -	-
gene:HORVU1Hr1G013450	221	295	402	231	348	201	128	223	385	245	308	163	391	308	275	415	256	369	289	417	-	chr1H	35606596	35616067	+	4688	-	- && Q9SYM4.1 RecName: Full=Alpha,alpha-trehalose-phosphate synthase [UDP-forming] 1; AltName: Full=Trehalose-6-phosphate synthase 1; Short=AtTPS1 && PF00982:Glycosyltransferase family 20|PF02358:Trehalose-phosphatase	-
gene:HORVU1Hr1G013470	0	0	0	0	0	0	0	0	0	0	0	0	0	0	0	0	0	0	0	0	-	chr1H	35676705	35678280	-	721	-	- && Q5Z8V9.1 RecName: Full=Delta-aminolevulinic acid dehydratase, chloroplastic; Short=ALADH; AltName: Full=Porphobilinogen synthase; Flags: Precursor && PF00490:Delta-aminolevulinic acid dehydratase	-
gene:HORVU1Hr1G013480	48	51	51	14	0	49	66	61	61	0	64	40	0	34	85	36	49	46	61	36	-	chr1H	35679610	35683434	-	2180	-	- && Q93Y91.1 RecName: Full=Sugar transport protein 5; AltName: Full=Hexose transporter 5 && PF00083:Sugar (and other) transporter	Sugar_tr
gene:HORVU1Hr1G013490	337	353	383	332	173	99	134	188	364	141	463	153	242	375	334	356	275	359	248	335	-	chr1H	35723711	35729110	+	5400	-	- && Q9FJD4.1 RecName: Full=Importin subunit beta-1; AltName: Full=Karyopherin subunit beta-1; Short=ATKPNB1 && PF03810:Importin-beta N-terminal domain	-
gene:HORVU1Hr1G013500	0	0	0	0	0	0	0	0	0	0	0	0	0	0	0	0	0	0	0	0	-	chr1H	35732091	35732324	+	234	-	- && - && PF14111:Domain of unknown function (DUF4283)	-
gene:HORVU1Hr1G013520	0	0	0	0	0	0	0	0	0	0	0	0	0	0	0	0	0	0	0	0	-	chr1H	35975927	35977108	+	1182	-	- && P35336.1 RecName: Full=Polygalacturonase; Short=PG; AltName: Full=Pectinase; Flags: Precursor [Actinidia deliciosa] && PF00295:Glycosyl hydrolases family 28	-
gene:HORVU1Hr1G013540	0	0	0	0	0	0	0	0	0	0	0	0	0	0	0	0	0	0	0	0	-	chr1H	35996406	35997765	-	242	-	- && - && PF16100:RecQ-mediated genome instability protein 2	-
gene:HORVU1Hr1G013580	189	157	231	328	238	74	0	144	264	262	268	67	200	301	271	349	112	193	172	246	-	chr1H	36169093	36172878	+	3257	-	- && Q9FJD4.1 RecName: Full=Importin subunit beta-1; AltName: Full=Karyopherin subunit beta-1; Short=ATKPNB1 && PF13513:HEAT-like repeat|PF03810:Importin-beta N-terminal domain	-
gene:HORVU1Hr1G013600	2364	2410	2393	2239	1658	1861	744	1442	2109	991	1115	1119	1966	1990	1999	1914	1302	1780	1918	1865	-	chr1H	36438691	36461615	+	5649	-	- && Q6L4L4.1 RecName: Full=E3 SUMO-protein ligase SIZ1 && PF02037:SAP domain|PF02891:MIZ/SP-RING zinc finger|PF00628:PHD-finger	zf-MIZ
gene:HORVU1Hr1G013620	0	0	0	0	0	0	0	0	0	0	0	0	0	21	7	0	0	8	3	0	-	chr1H	36444369	36444976	+	608	-	- && Q9FMC2.1 RecName: Full=Basic leucine zipper 43; Short=AtbZIP43; Short=bZIP protein 43 && PF00170:bZIP transcription factor	bZIP_1
gene:HORVU1Hr1G013660	84	94	114	100	0	17	4	46	130	120	22	88	68	104	87	31	62	85	120	110	-	chr1H	36589026	36595249	+	1466	-	- && - && PF04827:Plant transposon protein	DUF635
gene:HORVU1Hr1G013670	23	17	17	0	0	0	0	2	17	21	0	0	0	0	0	8	0	2	0	0	-	chr1H	36596809	36597501	+	693	-	- && - && -	-
gene:HORVU1Hr1G013680	0	0	0	0	0	0	0	0	0	0	0	0	0	0	3	0	10	0	0	0	-	chr1H	36685275	36687374	+	1760	-	- && P12615.1 RecName: Full=12S seed storage globulin 1; Contains: RecName: Full=12S seed storage globulin 1 acidic chain; Contains: RecName: Full=12S seed storage globulin 1 basic chain; Flags: Precursor && PF00190:Cupin	-
gene:HORVU1Hr1G013690	5	0	0	0	0	0	0	0	7	3	2	8	27	4	24	22	18	28	3	37	-	chr1H	36697082	36699176	+	1755	-	- && P12615.1 RecName: Full=12S seed storage globulin 1; Contains: RecName: Full=12S seed storage globulin 1 acidic chain; Contains: RecName: Full=12S seed storage globulin 1 basic chain; Flags: Precursor && PF00190:Cupin	-
gene:HORVU1Hr1G013700	396	404	468	345	523	386	154	404	774	467	586	447	406	358	458	380	334	489	296	498	-	chr1H	36739109	36743669	-	4561	-	- && Q9LYX1.1 RecName: Full=L-type lectin-domain containing receptor kinase VIII.2; Short=LecRK-VIII.2; Flags: Precursor && PF00139:Legume lectin domain	-
gene:HORVU1Hr1G013720	0	0	0	0	0	0	0	0	0	0	0	0	0	0	0	0	0	0	0	0	-	chr1H	36892305	36893819	+	1100	-	- && P31583.1 RecName: Full=Ras-related protein RHN1 && PF00071:Ras family	Ras
gene:HORVU1Hr1G013730	594	567	693	611	321	455	263	413	556	197	209	291	470	417	508	348	287	463	365	488	-	chr1H	36947715	36953198	-	3198	-	- && Q9ASW1.1 RecName: Full=Hydroxyproline O-galactosyltransferase GALT3; AltName: Full=Beta-1,3-galactosyltransferase 16 && PF00337:Galactoside-binding lectin|PF01762:Galactosyltransferase	Galactosyl_T
gene:HORVU1Hr1G013740	15	6	24	7	6	4	22	9	18	21	6	6	1	8	7	11	15	11	22	3	-	chr1H	37114344	37117197	-	1524	-	- && Q9M5K3.2 RecName: Full=Dihydrolipoyl dehydrogenase 1, mitochondrial; Short=AtmLPD1; Short=mtLPD1; AltName: Full=Dihydrolipoamide dehydrogenase 1; AltName: Full=Glycine cleavage system L protein 1; AltName: Full=Pyruvate dehydrogenase complex E3 subun	Pyr_redox_2
gene:HORVU1Hr1G013750	652	757	422	460	568	845	240	563	689	441	406	443	691	481	362	636	565	454	485	715	-	chr1H	37120838	37121403	+	566	-	- && Q9ASW1.1 RecName: Full=Hydroxyproline O-galactosyltransferase GALT3; AltName: Full=Beta-1,3-galactosyltransferase 16 && -	-
gene:HORVU1Hr1G013780	2540	3019	2205	3100	1959	2252	1089	2134	4058	2178	2583	2626	3157	2879	2797	3428	2593	2901	2633	3005	-	chr1H	37164281	37167912	-	773	-	- && Q8LFJ6.1 RecName: Full=DNA-directed RNA polymerases II, IV and V subunit 10; AltName: Full=DNA-directed RNA Polymerase II subunit L && PF01194:RNA polymerases N / 8 kDa subunit	-
gene:HORVU1Hr1G013810	21	15	23	27	0	38	0	12	75	54	0	7	75	44	30	60	36	25	27	31	-	chr1H	37317203	37328219	+	3069	-	- && - && PF01535:PPR repeat|PF13041:PPR repeat family	PPR
gene:HORVU1Hr1G013820	250	213	336	328	248	145	53	127	317	168	226	200	96	287	277	169	292	184	265	233	-	chr1H	37374602	37382171	+	4522	-	- && Q75IM9.2 RecName: Full=Isovaleryl-CoA dehydrogenase, mitochondrial; Short=IVD; Flags: Precursor && PF07714:Protein tyrosine kinase|PF00069:Protein kinase domain|PF00441:Acyl-CoA dehydrogenase, C-terminal domain|PF02771:Acyl-CoA dehydrogenase, N-termi	Pkinase
gene:HORVU1Hr1G013840	9	6	1	15	0	0	0	0	5	0	0	0	6	21	11	18	11	4	4	38	-	chr1H	37377521	37382060	-	3947	-	- && Q9SFT7.1 RecName: Full=Serine/threonine-protein kinase At3g07070 && PF00441:Acyl-CoA dehydrogenase, C-terminal domain|PF00069:Protein kinase domain	Pkinase
gene:HORVU1Hr1G013870	72	52	108	122	188	180	64	76	185	132	117	75	52	86	124	77	45	71	56	113	-	chr1H	37599000	37601168	+	2169	-	- && P81898.2 RecName: Full=Peptide-N4-(N-acetyl-beta-glucosaminyl)asparagine amidase A; Short=PNGase A; AltName: Full=Glycopeptide N-glycosidase; AltName: Full=N-glycanase; Contains: RecName: Full=Peptide-N4-(N-acetyl-beta-glucosaminyl)asparagine amidase	-
gene:HORVU1Hr1G013880	3176	3834	2768	3848	2156	2232	966	2207	3382	1505	1800	1502	3210	2773	2425	2966	2591	2677	2550	3365	-	chr1H	37601563	37605620	-	4058	-	- && - && -	-
gene:HORVU1Hr1G013900	2817	2687	2955	2450	1380	1766	1235	1769	2558	1122	1328	1248	1046	1882	1891	1261	1488	2335	2528	1994	-	chr1H	37693920	37828128	-	3420	-	- && P51281.1 RecName: Full=Uncharacterized protein ycf45; AltName: Full=ORF565 && PF13238:AAA domain	-
gene:HORVU1Hr1G013950	0	0	0	0	0	0	0	0	0	0	0	0	0	0	0	0	0	0	0	0	-	chr1H	37995168	37995495	+	328	-	- && - && -	-
gene:HORVU1Hr1G013960	0	0	0	0	0	0	0	0	0	0	0	0	0	0	0	0	0	0	0	0	-	chr1H	38085801	38086419	+	475	-	- && - && -	-
gene:HORVU1Hr1G013970	941	785	939	883	966	792	390	613	997	470	646	516	375	728	751	393	477	732	825	737	-	chr1H	38111312	38113007	-	1696	-	- && Q28891.1 RecName: Full=3-oxo-5-alpha-steroid 4-dehydrogenase 1; AltName: Full=SR type 1; AltName: Full=Steroid 5-alpha-reductase 1; Short=S5AR 1 && PF02544:3-oxo-5-alpha-steroid 4-dehydrogenase	-
gene:HORVU1Hr1G013980	0	0	0	0	0	0	0	0	0	0	0	0	0	0	0	0	0	0	0	0	-	chr1H	38205103	38205719	+	349	-	- && Q941Z0.1 RecName: Full=Probable NADPH:quinone oxidoreductase 1 && -	-
gene:HORVU1Hr1G013990	1596	1729	1072	1603	1254	1643	565	1656	1370	1187	1029	1155	1280	994	1080	1675	1027	1114	1114	1363	-	chr1H	38319950	38322135	-	492	-	- && Q9SP08.1 RecName: Full=Exosome complex component RRP41 homolog; AltName: Full=Ribosomal RNA-processing protein 41; Short=AtRRP41; Short=AtRrp41p && PF01138:3' exoribonuclease family, domain 1	RNase_PH
gene:HORVU1Hr1G014000	2116	2443	1863	1672	1145	641	390	1196	1640	890	763	631	1294	1513	1398	1527	1331	1504	1511	1619	-	chr1H	38322311	38323586	+	796	-	- && Q8RY67.2 RecName: Full=Wall-associated receptor kinase-like 14; Flags: Precursor && PF07714:Protein tyrosine kinase	Pkinase_Tyr
gene:HORVU1Hr1G014010	2159	2237	2419	2425	1254	1218	832	1196	2178	1216	1188	763	2674	2319	2181	2358	1771	2040	1814	1831	-	chr1H	38531416	38549552	+	8718	-	- && F4J8K6.2 RecName: Full=rRNA biogenesis protein RRP5; AltName: Full=Ribosomal RNA-processing protein 5 && PF00575:S1 RNA binding domain|PF05843:Suppressor of forked protein (Suf)	S1
gene:HORVU1Hr1G014020	0	0	0	0	0	0	71	0	0	0	0	0	0	0	0	0	0	0	0	0	-	chr1H	38555774	38556076	-	303	-	- && - && -	-
gene:HORVU1Hr1G014030	42	48	36	35	39	42	0	50	80	54	13	38	16	62	24	61	53	23	92	65	-	chr1H	38708537	38711824	-	3288	-	- && - && PF01535:PPR repeat|PF13041:PPR repeat family|PF12854:PPR repeat	PPR
gene:HORVU1Hr1G014040	31	7	29	47	0	29	0	0	63	85	40	60	26	18	42	21	13	50	30	66	-	chr1H	38766512	38770123	+	3612	-	- && Q76C99.1 RecName: Full=Protein Rf1, mitochondrial; AltName: Full=Fertility restorer; AltName: Full=Protein PPR; AltName: Full=Restorer for CMS; Flags: Precursor && PF12854:PPR repeat|PF13041:PPR repeat family|PF01535:PPR repeat	PPR
gene:HORVU1Hr1G014050	0	0	0	0	0	0	0	0	0	0	0	0	0	0	0	0	0	0	0	0	-	chr1H	38810334	38810486	-	153	-	- && A4QK42.1 RecName: Full=30S ribosomal protein S12, chloroplastic && PF00164:Ribosomal protein S12/S23	Ribosomal_S12
gene:ENSRNA049487048	0	0	0	0	0	0	0	0	0	0	0	0	0	0	0	0	0	0	0	0	Intron_gpII	chr1H	38810497	38810572	-	76	-	- && - && -	-
gene:HORVU1Hr1G014060	126	170	85	104	141	61	105	50	58	95	49	66	40	94	174	131	123	158	114	83	-	chr1H	38811073	38815851	+	4779	-	- && Q76C99.1 RecName: Full=Protein Rf1, mitochondrial; AltName: Full=Fertility restorer; AltName: Full=Protein PPR; AltName: Full=Restorer for CMS; Flags: Precursor && PF13041:PPR repeat family|PF01535:PPR repeat	PPR
gene:HORVU1Hr1G014070	1854	2176	1632	2128	1995	2689	1054	1745	3508	2138	1769	2100	2841	1939	2254	2484	1938	2041	1735	3389	-	chr1H	38816404	38821620	+	4184	-	- && Q9C7C1.1 RecName: Full=Tetraspanin-6 && PF00335:Tetraspanin family	Tetraspannin
gene:HORVU1Hr1G014080	1295	1052	1179	896	566	936	507	778	1708	1072	1122	794	1362	1307	1459	1279	881	1107	1027	1065	-	chr1H	38821792	38824474	-	1418	-	- && - && -	-
gene:HORVU1Hr1G014120	5228	5419	5023	5296	3640	3213	1280	3856	6438	3596	3558	3115	4696	4774	4505	5491	3861	4496	4059	5436	-	chr1H	39011650	39025960	+	10089	-	- && Q9Y618.2 RecName: Full=Nuclear receptor corepressor 2; Short=N-CoR2; AltName: Full=CTG repeat protein 26; AltName: Full=SMAP270; AltName: Full=Silencing mediator of retinoic acid and thyroid hormone receptor; Short=SMRT; AltName: Full=T3 receptor-ass	Myb_DNA-binding
gene:HORVU1Hr1G014140	152	112	218	220	69	67	37	210	267	174	175	232	66	133	143	77	172	192	179	100	-	chr1H	39127018	39129044	-	2027	-	- && - && -	-
gene:HORVU1Hr1G014150	50	14	72	34	0	59	0	18	177	0	20	48	64	139	79	40	124	118	75	87	-	chr1H	39287461	39288805	-	999	-	- && - && -	-
gene:HORVU1Hr1G014200	4	29	16	28	0	0	0	9	0	14	0	0	0	0	3	0	0	7	15	0	-	chr1H	39339230	39340124	-	773	-	- && - && -	-
gene:HORVU1Hr1G014230	71	127	128	124	99	48	0	22	227	199	193	364	550	336	273	233	291	223	162	313	-	chr1H	39441720	39443111	+	1392	-	- && - && PF04616:Glycosyl hydrolases family 43	-
gene:HORVU1Hr1G014270	2	0	0	0	0	0	0	0	0	0	0	0	0	0	16	0	0	0	0	0	-	chr1H	39452088	39452895	-	808	-	- && - && -	-
gene:HORVU1Hr1G014280	2	0	0	0	0	0	0	7	13	0	0	5	0	0	16	0	2	12	7	0	-	chr1H	39612399	39613099	-	701	-	- && - && -	-
gene:HORVU1Hr1G014370	4748	5146	4235	6037	2937	3442	1454	3679	4407	2704	3898	2379	5309	4701	4047	5794	3940	4299	3820	5053	-	chr1H	39909840	39914357	-	4518	-	- && - && PF00931:NB-ARC domain	NB-ARC
gene:HORVU1Hr1G014410	0	0	0	0	0	0	0	0	0	0	0	0	0	0	0	0	0	0	0	0	-	chr1H	40004313	40004791	-	309	-	- && - && -	-
gene:HORVU1Hr1G014560	0	0	0	0	0	0	0	0	0	0	0	0	0	0	0	0	0	0	0	0	-	chr1H	40357118	40358367	-	448	-	- && Q8GYT9.2 RecName: Full=E3 ubiquitin-protein ligase SIS3; AltName: Full=Protein SUGAR INSENSITIVE 3; Flags: Precursor && -	-
gene:HORVU1Hr1G014570	548	611	637	577	146	315	286	339	843	388	501	373	404	584	423	553	612	481	710	738	-	chr1H	40389508	40406729	-	6312	-	- && Q39033.1 RecName: Full=Phosphoinositide phospholipase C 2; AltName: Full=Phosphoinositide phospholipase PLC2; Short=AtPLC2; Short=PI-PLC2 && PF00388:Phosphatidylinositol-specific phospholipase C, X domain|PF09279:Phosphoinositide-specific phospholipa	PI-PLC-X
gene:HORVU1Hr1G014580	356	368	447	389	558	295	144	138	653	277	406	445	340	485	423	595	290	372	435	269	-	chr1H	40451937	40459909	+	2899	-	- && Q39033.1 RecName: Full=Phosphoinositide phospholipase C 2; AltName: Full=Phosphoinositide phospholipase PLC2; Short=AtPLC2; Short=PI-PLC2 && PF09279:Phosphoinositide-specific phospholipase C, efhand-like|PF00388:Phosphatidylinositol-specific phosphol	PI-PLC-X
gene:HORVU1Hr1G014590	24	41	16	46	0	0	0	71	22	0	0	42	0	24	69	0	0	28	22	25	-	chr1H	40474878	40476428	-	1551	-	- && Q6Z5M3.1 RecName: Full=Probable glycosyltransferase 7; Short=OsGT7 >A2X933.2 RecName: Full=Probable glycosyltransferase 7 && PF05637:galactosyl transferase GMA12/MNN10 family	-
gene:HORVU1Hr1G014610	2074	2165	1982	1672	1460	1364	1280	1565	2793	1478	1454	1651	1928	2058	2095	2187	1586	2201	2149	1876	-	chr1H	40513042	40543033	-	1834	-	- && Q32LJ2.1 RecName: Full=ADP-ribosylation factor-related protein 1; Short=ARF-related protein 1 && PF00025:ADP-ribosylation factor family	Arf
gene:HORVU1Hr1G014630	0	0	0	0	0	0	0	0	0	0	0	0	0	0	0	0	0	0	0	0	-	chr1H	40772829	40773670	+	598	-	- && - && -	-
gene:HORVU1Hr1G014640	0	0	0	0	0	0	0	0	0	0	0	0	0	0	0	0	0	0	0	0	-	chr1H	40773731	40774574	-	597	-	- && - && -	-
gene:HORVU1Hr1G014690	0	0	0	0	0	0	0	0	0	0	0	0	0	0	0	0	0	0	0	0	-	chr1H	40984547	40986802	+	2006	-	- && Q9SZL8.1 RecName: Full=Protein FAR1-RELATED SEQUENCE 5 && PF10551:MULE transposase domain	-
gene:HORVU1Hr1G014700	0	0	0	0	0	0	0	0	0	0	0	0	0	0	0	0	0	0	0	0	-	chr1H	41005783	41007234	+	1197	-	- && Q9S9M5.1 RecName: Full=Wall-associated receptor kinase-like 1; Flags: Precursor && PF00069:Protein kinase domain	Pkinase
gene:HORVU1Hr1G014710	1564	1690	1371	1625	938	1260	902	1149	2305	1470	1329	1440	2086	2059	1834	1809	1375	1797	1748	1829	-	chr1H	41010020	41012215	-	474	-	- && C7J4U3.1 RecName: Full=Dolichyl-diphosphooligosaccharide--protein glycosyltransferase subunit 4A && PF10215:Oligosaccaryltransferase	-
gene:HORVU1Hr1G014730	13925	13917	13706	12015	8969	8903	5162	11762	15909	8584	8810	7162	8972	11205	10387	9061	7839	10329	12512	10081	-	chr1H	41056598	41082430	+	4287	-	- && Q688R3.1 RecName: Full=Zinc finger CCCH domain-containing protein 33; Short=OsC3H33 && -	-
gene:HORVU1Hr1G014800	1155	1446	1185	1061	935	1006	681	1021	2097	1308	1102	1104	1656	1530	1558	1431	1230	1306	981	1564	-	chr1H	41229756	41235195	+	1623	-	- && Q9Y3B9.2 RecName: Full=RRP15-like protein; AltName: Full=Ribosomal RNA-processing protein 15 && PF07890:Rrp15p	-
gene:HORVU1Hr1G014880	0	0	0	0	0	0	0	0	0	0	0	0	0	0	0	0	0	0	0	0	-	chr1H	41518628	41520307	+	1680	-	- && - && -	-
gene:HORVU1Hr1G014910	0	0	0	0	0	0	0	0	0	0	0	0	0	0	0	0	0	0	0	0	-	chr1H	41677825	41678772	-	647	-	- && - && -	-
gene:HORVU1Hr1G014950	279	196	201	246	332	426	94	292	466	308	343	312	144	215	178	228	246	319	234	206	-	chr1H	41849813	41851378	+	1566	-	- && Q9SDW0.1 RecName: Full=Trihelix transcription factor GT-3a; AltName: Full=Trihelix DNA-binding protein GT-3a && PF13837:Myb/SANT-like DNA-binding domain	-
gene:HORVU1Hr1G014990	0	0	0	0	0	0	0	0	0	0	0	0	0	0	0	0	0	0	0	0	-	chr1H	41863988	41864642	+	655	-	- && - && -	-
gene:HORVU1Hr1G015000	421	389	460	209	424	336	421	380	1077	370	298	464	176	198	389	169	275	188	337	194	-	chr1H	41877286	41878345	+	1060	-	- && - && -	-
gene:HORVU1Hr1G015040	768	797	849	615	301	597	126	489	1026	388	536	516	617	651	612	496	425	703	499	642	-	chr1H	42490639	42497130	+	5096	-	- && Q9D832.1 RecName: Full=DnaJ homolog subfamily B member 4 && PF00226:DnaJ domain|PF01556:DnaJ C terminal domain	DnaJ_C
gene:HORVU1Hr1G015050	2014	1784	1901	1357	792	997	327	1206	2447	1018	1268	1231	2032	1844	2984	2143	1347	1717	1867	2520	-	chr1H	42497000	42503605	-	6606	-	- && O04274.1 RecName: Full=Leucoanthocyanidin dioxygenase; Short=LDOX; Short=Leucocyanidin oxygenase; AltName: Full=Leucoanthocyanidin hydroxylase && PF13855:Leucine rich repeat|PF14226:non-haem dioxygenase in morphine synthesis N-terminal|PF03171:2OG-Fe	2OG-FeII_Oxy
gene:HORVU1Hr1G015060	1124	970	944	1041	775	970	237	872	1680	1036	784	908	748	934	849	887	659	927	829	1075	-	chr1H	42739685	42767912	+	4030	-	- && Q9D832.1 RecName: Full=DnaJ homolog subfamily B member 4 && PF00226:DnaJ domain	DnaJ
gene:HORVU1Hr1G015090	19	34	19	0	37	24	0	11	36	7	0	0	0	15	8	77	14	31	19	47	-	chr1H	43087960	43089697	+	1687	-	- && Q9ST02.2 RecName: Full=Nicotianamine aminotransferase A; AltName: Full=Nicotianamine aminotransferase III; Short=NAAT-III && PF00155:Aminotransferase class I and II	Aminotran_1_2
gene:HORVU1Hr1G015130	0	0	0	0	0	0	0	0	0	0	0	0	0	0	0	0	0	0	0	0	-	chr1H	43536504	43551808	+	1973	-	- && Q940S3.1 RecName: Full=UDP-N-acetylglucosamine diphosphorylase 1; AltName: Full=N-acetylglucosamine-1-phosphate uridylyltransferase 1; AltName: Full=UDP-N-acetylgalactosamine diphosphorylase 1 && -	-
gene:HORVU1Hr1G015140	0	0	0	0	0	0	0	0	0	0	0	0	0	0	0	0	0	0	0	0	-	chr1H	43539576	43540788	-	1149	-	- && - && PF13966:zinc-binding in reverse transcriptase	-
gene:HORVU1Hr1G015180	0	0	0	0	0	0	0	0	0	0	0	0	0	0	0	0	0	0	0	0	-	chr1H	43552431	43553877	+	699	-	- && - && -	-
gene:HORVU1Hr1G015190	0	0	0	0	0	0	0	0	0	0	0	0	0	0	0	0	0	0	0	0	-	chr1H	43686713	43688076	+	951	-	- && P83304.1 RecName: Full=Mannose/glucose-specific lectin && PF01419:Jacalin-like lectin domain|PF03018:Dirigent-like protein	-
gene:HORVU1Hr1G015210	143	121	157	232	107	170	208	205	231	123	92	104	73	136	140	37	74	129	85	48	-	chr1H	43791969	43795909	-	3642	-	- && Q8VZG8.3 RecName: Full=MDIS1-interacting receptor like kinase 2; Short=AtMIK2; AltName: Full=Probable LRR receptor-like serine/threonine-protein kinase At4g08850; Flags: Precursor && PF08263:Leucine rich repeat N-terminal domain|PF00069:Protein kinas	Pkinase
gene:HORVU1Hr1G015240	25	22	25	0	0	16	0	0	45	13	0	13	0	18	16	0	19	21	9	0	-	chr1H	44073265	44074055	-	512	-	- && Q52KW8.1 RecName: Full=Protein RCC2 homolog && PF00415:Regulator of chromosome condensation (RCC1) repeat	-
gene:HORVU1Hr1G015260	489	517	440	528	188	195	303	314	371	319	230	152	1149	572	600	913	406	440	405	679	-	chr1H	44093452	44096983	-	3361	-	- && - && PF04784:Protein of unknown function, DUF547|PF14389:Leucine-zipper of ternary complex factor MIP1	-
gene:HORVU1Hr1G015270	26	35	66	17	11	53	1	26	37	7	19	0	6	18	24	78	43	8	25	33	-	chr1H	44209940	44216086	-	1978	-	- && Q8BK67.1 RecName: Full=Protein RCC2 && PF00415:Regulator of chromosome condensation (RCC1) repeat	-
gene:HORVU1Hr1G015300	0	0	0	0	0	0	0	0	0	0	0	0	0	0	0	0	14	0	0	0	-	chr1H	44274377	44275272	-	642	-	- && - && -	-
gene:HORVU1Hr1G015310	454	628	448	537	490	201	405	408	431	279	345	351	432	312	421	341	335	258	459	203	-	chr1H	44674661	44683716	+	5039	-	- && Q9LET7.1 RecName: Full=Calmodulin-interacting protein 111; Short=CaM-interacting protein 111; AltName: Full=ATPase family AAA domain-containing protein CIP111 && PF00004:ATPase family associated with various cellular activities (AAA)	AAA
gene:HORVU1Hr1G015350	0	0	0	0	0	0	0	0	0	0	0	0	0	0	0	0	0	0	0	0	-	chr1H	44951811	44952627	-	571	-	- && - && PF06364:Protein of unknown function (DUF1068)	-
gene:HORVU1Hr1G015420	0	0	0	0	0	0	0	0	0	0	0	0	0	0	0	0	0	0	0	0	-	chr1H	45222468	45223908	-	1285	-	- && Q9LMN8.2 RecName: Full=Wall-associated receptor kinase 3; Flags: Precursor && PF00069:Protein kinase domain	Pkinase
gene:HORVU1Hr1G015430	0	0	3	9	0	0	0	0	0	0	0	0	0	0	0	0	0	0	0	0	-	chr1H	45226082	45226894	-	813	-	- && - && PF04827:Plant transposon protein	DUF635
gene:HORVU1Hr1G015490	1360	1510	1460	1530	1222	934	964	874	1312	798	808	729	813	1151	1108	948	847	1162	1321	1201	-	chr1H	45619173	45625077	-	3221	-	- && Q2VEX9.1 RecName: Full=Prolycopene isomerase, chloroplastic; Short=CrtISO; AltName: Full=Carotenoid isomerase; Flags: Precursor && PF01593:Flavin containing amine oxidoreductase	Amino_oxidase
gene:HORVU1Hr1G015500	2942	2899	2741	2172	2108	2371	1309	1679	3817	1440	2526	1779	1817	1799	2017	1814	1563	2133	1986	2083	-	chr1H	45664967	45669570	-	2317	-	- && Q688R1.1 RecName: Full=Metal tolerance protein 1; Short=OsMTP1 && PF01545:Cation efflux family	-
gene:HORVU1Hr1G015540	0	2	0	0	2	0	0	0	0	0	0	0	0	0	0	0	0	0	1	0	-	chr1H	46149523	46149795	-	273	-	- && - && -	-
gene:HORVU1Hr1G015550	529	362	575	531	17	476	57	159	512	608	424	383	341	383	870	257	185	222	150	323	CelB2	chr1H	46499550	46503152	+	2868	-	- && P0C1U5.1 RecName: Full=Endoglucanase 14; AltName: Full=Endo-1,4-beta glucanase 14; Flags: Precursor && PF00202:Aminotransferase class-III|PF00759:Glycosyl hydrolase family 9	Aminotran_3
gene:HORVU1Hr1G015560	340	226	488	322	361	194	150	195	486	155	577	140	199	378	405	383	232	393	401	494	-	chr1H	46501536	46504543	-	2637	-	- && O04866.1 RecName: Full=Acetylornithine aminotransferase, mitochondrial; Short=ACOAT; AltName: Full=Acetylornithine transaminase; Short=AOTA; Flags: Precursor && PF00202:Aminotransferase class-III|PF00759:Glycosyl hydrolase family 9	Aminotran_3
gene:HORVU1Hr1G015580	0	0	0	0	0	0	0	0	0	0	0	0	0	0	0	0	0	0	0	0	-	chr1H	46535301	46535909	+	609	-	- && - && PF13966:zinc-binding in reverse transcriptase	-
gene:HORVU1Hr1G015590	6399	6577	6158	6384	4862	5763	2481	4958	7391	4416	5562	4650	6005	6494	6667	5929	4964	5874	5770	5898	-	chr1H	46538509	46544521	-	2659	-	- && Q8GU95.2 RecName: Full=Glutamate--cysteine ligase A, chloroplastic; AltName: Full=Gamma-ECS A; Short=GCS A; AltName: Full=Gamma-glutamylcysteine synthetase A; Flags: Precursor && PF04107:Glutamate-cysteine ligase family 2(GCS2)	-
gene:HORVU1Hr1G015610	1	0	6	0	0	21	0	0	0	0	17	0	0	0	0	0	0	0	0	0	-	chr1H	46653317	46653886	-	373	-	- && - && PF02036:SCP-2 sterol transfer family	-
gene:HORVU1Hr1G015620	8	6	4	8	0	1	62	13	2	11	0	0	0	7	0	30	4	12	13	23	-	chr1H	46657594	46658954	+	1361	-	- && Q10MQ0.1 RecName: Full=Probable xyloglucan 6-xylosyltransferase 1; Short=OsXXT1; AltName: Full=Proteinn SHORT ROOT HAIR 2 >A2XFP3.2 RecName: Full=Probable xyloglucan 6-xylosyltransferase 1 && PF05637:galactosyl transferase GMA12/MNN10 family	-
gene:HORVU1Hr1G015660	6932	7539	6140	7333	5851	7380	3463	6008	9579	6231	6207	5012	8797	6749	6461	7798	5704	5658	6069	7269	-	chr1H	47002240	47004177	-	1938	-	- && - && PF07716:Basic region leucine zipper	bZIP_2
gene:HORVU1Hr1G015670	0	0	4	0	0	15	0	11	0	0	23	0	0	0	7	0	0	0	6	0	-	chr1H	47243950	47247063	-	1276	-	- && Q6Q151.1 RecName: Full=Peptidyl-prolyl cis-trans isomerase CYP59; Short=AtCYP59; Short=PPIase CYP59; AltName: Full=Cyclophilin-59 && PF00160:Cyclophilin type peptidyl-prolyl cis-trans isomerase/CLD	Pro_isomerase
gene:ENSRNA049485471	0	0	0	0	0	0	0	0	0	0	0	0	0	0	0	0	0	0	0	0	5_8S_rRNA	chr1H	47251086	47251239	+	154	-	- && Q8TGM5.1 RecName: Full=Putative uncharacterized protein ART3; AltName: Full=Antisense to ribosomal RNA transcript protein 3 && -	-
gene:ENSRNA050016394	0	0	0	0	0	0	0	0	0	0	0	0	0	0	0	0	0	0	0	0	5S_rRNA	chr1H	47252758	47252878	-	121	-	- && P0CY04.1 RecName: Full=Uncharacterized protein YLR157C-C >P0CY05.1 RecName: Full=Uncharacterized protein YLR159C-A >P0CY03.1 RecName: Full=Uncharacterized protein YLR156C-A >P0CY02.1 RecName: Full=Uncharacterized protein YLR154C-H && -	-
gene:HORVU1Hr1G015690	0	0	0	0	0	0	0	0	0	0	0	0	0	0	0	0	0	0	0	0	-	chr1H	47266752	47267727	+	657	-	- && Q6YT00.1 RecName: Full=Proteasome subunit alpha type-7-A; AltName: Full=20S proteasome alpha subunit D-1; AltName: Full=20S proteasome subunit alpha-4-A >A2YXU2.2 RecName: Full=Proteasome subunit alpha type-7-A; AltName: Full=20S proteasome alpha sub	Proteasome
gene:HORVU1Hr1G015710	0	0	0	0	0	0	0	0	0	0	0	0	0	0	0	0	0	0	0	0	-	chr1H	47347148	47348381	-	1234	-	- && Q8L765.1 RecName: Full=BTB/POZ and MATH domain-containing protein 1; AltName: Full=Protein BTB-POZ AND MATH DOMAIN 1; Short=AtBPM1 && PF00651:BTB/POZ domain	BTB
gene:HORVU1Hr1G015720	511	548	429	531	828	561	292	502	949	434	415	552	522	408	347	548	274	684	389	506	-	chr1H	47369547	47376303	-	6652	-	- && Q7GDL5.1 RecName: Full=Homeobox protein knotted-1-like 10; AltName: Full=Homeobox protein HOS9; AltName: Full=Homeobox protein OSH71; AltName: Full=Homeobox protein knotted-1-like 2; Short=Oskn2 >A2Y007.2 RecName: Full=Homeobox protein knotted-1-like	-
gene:HORVU1Hr1G015750	0	0	0	0	0	0	0	0	0	0	0	0	0	0	0	0	0	0	0	0	-	chr1H	48047373	48048061	-	597	-	- && - && -	-
gene:HORVU1Hr1G015770	1165	1105	1267	1077	580	668	268	593	846	509	374	270	502	741	768	917	442	647	869	653	-	chr1H	48204972	48208175	+	2864	-	- && Q9CAL3.1 RecName: Full=Cysteine-rich receptor-like protein kinase 2; Short=Cysteine-rich RLK2; Flags: Precursor && PF07714:Protein tyrosine kinase|PF01657:Salt stress response/antifungal	Pkinase_Tyr
gene:HORVU1Hr1G015810	313	437	445	347	274	332	257	231	461	165	170	129	275	285	288	239	296	319	311	426	-	chr1H	48267027	48270561	-	3535	-	- && - && PF13855:Leucine rich repeat|PF08263:Leucine rich repeat N-terminal domain	LRRNT_2
gene:HORVU1Hr1G015820	597	661	584	731	473	624	177	465	568	203	438	292	674	591	465	434	502	608	495	404	-	chr1H	48461179	48465102	+	3542	-	- && - && -	-
gene:HORVU1Hr1G015840	0	0	0	0	0	0	0	0	0	0	0	0	0	0	0	0	0	0	0	0	-	chr1H	48503863	48504380	-	518	-	- && - && -	-
gene:HORVU1Hr1G015850	0	0	0	0	0	0	0	0	0	0	0	0	0	0	0	0	0	0	0	0	-	chr1H	48586026	48586417	-	234	-	- && - && -	-
gene:HORVU1Hr1G015870	8	7	0	0	0	0	0	14	18	0	0	0	0	5	0	0	0	0	4	0	-	chr1H	48594513	48595016	+	504	-	- && - && -	-
gene:HORVU1Hr1G015890	0	0	0	0	0	0	0	0	0	0	0	0	0	0	0	0	0	0	0	0	-	chr1H	48783356	48785059	+	1644	-	- && Q9SD53.1 RecName: Full=UPF0481 protein At3g47200 && PF03140:Plant protein of unknown function	-
gene:HORVU1Hr1G015910	46	22	43	28	51	46	56	67	137	16	22	39	55	14	16	0	54	46	26	41	-	chr1H	48877754	48879054	-	1301	-	- && A3C4H3.2 RecName: Full=Protein BIG GRAIN 1-like && -	-
gene:HORVU1Hr1G015920	0	0	0	0	0	0	0	0	0	0	0	0	0	0	0	0	0	0	0	0	-	chr1H	48883886	48884842	-	519	-	- && P17153.2 RecName: Full=Annexin A5; AltName: Full=Anchorin CII; AltName: Full=Annexin V; AltName: Full=Annexin-5; AltName: Full=Calphobindin I; Short=CBP-I; AltName: Full=Endonexin II; AltName: Full=Lipocortin V; AltName: Full=Placental anticoagulant	-
gene:HORVU1Hr1G015940	784	922	1038	899	615	626	331	465	710	384	400	457	473	762	485	491	428	562	696	492	-	chr1H	48897327	48900352	+	2634	-	- && Q7XA78.1 RecName: Full=Beta-carotene isomerase D27, chloroplastic; AltName: Full=Protein DWARF-27 homolog; Short=AtD27; Flags: Precursor && PF13225:Domain of unknown function (DUF4033)	-
gene:HORVU1Hr1G015970	0	0	0	0	0	0	0	0	0	0	0	0	0	0	0	0	0	0	0	0	-	chr1H	48957402	48957761	+	360	-	- && - && -	-
gene:HORVU1Hr1G015980	0	0	0	0	0	0	0	0	0	0	0	0	0	0	0	0	0	0	0	0	-	chr1H	48957831	48958504	+	674	-	- && - && -	-
gene:HORVU1Hr1G016000	0	0	0	0	0	0	0	0	0	0	0	0	0	0	0	0	0	0	0	0	-	chr1H	48962346	48962761	+	416	-	- && - && -	-
gene:HORVU1Hr1G016030	6	0	2	0	0	0	0	0	0	0	0	0	0	0	0	0	0	0	4	0	-	chr1H	48979059	48980839	+	1672	-	- && Q9FLS0.1 RecName: Full=F-box protein At5g07610 && PF00646:F-box domain	F-box
gene:HORVU1Hr1G016050	0	0	0	0	0	0	0	0	0	0	0	0	0	0	0	0	0	0	0	0	-	chr1H	49151993	49154182	+	1560	-	- && - && -	-
gene:HORVU1Hr1G016060	0	0	0	14	0	0	0	0	0	0	0	0	0	6	0	14	0	0	3	14	-	chr1H	49152013	49154182	-	2021	-	- && - && -	-
gene:HORVU1Hr1G016080	64	113	71	51	255	211	0	55	308	108	247	124	236	113	86	126	93	75	71	106	-	chr1H	49254623	49256601	+	1979	-	- && Q9C9X3.2 RecName: Full=Annexin D5; AltName: Full=AnnAt5 && PF00191:Annexin	-
gene:HORVU1Hr1G016110	202	160	191	135	101	193	0	149	217	93	25	139	142	209	144	168	206	226	184	128	-	chr1H	49766616	49769941	-	3144	-	- && Q6DBG8.1 RecName: Full=Probable arabinosyltransferase ARAD1; AltName: Full=Arabinan alpha-1,5-arabinosyltransferase; AltName: Full=L-Arabinosyltransferase; AltName: Full=Protein ARABINAN DEFICIENT 1 && PF03016:Exostosin family|PF03256:Anaphase-promot	-
gene:HORVU1Hr1G016120	1	6	2	0	0	0	0	0	9	14	0	0	13	0	21	1	11	6	0	11	-	chr1H	49789134	49789446	+	313	-	- && - && -	-
gene:HORVU1Hr1G016130	1946	1678	1814	1875	1050	1220	308	1174	2659	1311	1259	1098	1628	1743	1881	1645	1440	1805	1587	1752	-	chr1H	49789489	49794943	+	4316	-	- && A4UMC6.1 RecName: Full=Tuftelin-interacting protein 11; AltName: Full=Septin and tuftelin-interacting protein 1; Short=STIP-1 && PF01424:R3H domain|PF01585:G-patch domain	G-patch
gene:HORVU1Hr1G016140	465	381	404	276	456	460	248	407	676	268	381	247	259	394	429	617	407	360	442	416	-	chr1H	49797840	49799683	-	1526	-	- && - && -	-
gene:HORVU1Hr1G016170	1880	2003	1967	1905	1218	1767	859	1364	2509	1457	1649	1202	1848	1969	1902	1680	1353	2023	1714	1687	-	chr1H	49947498	49951904	+	2366	-	- && - && -	-
gene:HORVU1Hr1G016180	14	19	8	8	42	0	0	17	0	0	0	0	0	8	14	0	20	10	16	0	-	chr1H	49948591	49948941	-	351	-	- && - && -	-
gene:HORVU1Hr1G016190	16	17	15	35	0	0	0	20	39	0	0	9	0	33	12	39	12	9	9	10	-	chr1H	50043542	50046281	+	2246	-	- && Q9M302.1 RecName: Full=Pentatricopeptide repeat-containing protein At3g48810 && PF12854:PPR repeat|PF13041:PPR repeat family	-
gene:HORVU1Hr1G016200	2856	2351	2943	2273	1948	1345	719	1323	3250	1310	1268	1808	1249	2085	2132	1596	1443	2122	2598	2079	-	chr1H	50046025	50054454	-	3378	-	- && O22898.1 RecName: Full=Long chain acyl-CoA synthetase 1; AltName: Full=Protein ECERIFERUM 8 && PF00501:AMP-binding enzyme	AMP-binding
gene:HORVU1Hr1G016240	157	162	295	137	91	127	78	130	245	278	115	56	230	202	185	129	292	303	209	202	-	chr1H	50159972	50164722	-	1928	-	- && Q9FZD9.1 RecName: Full=DUF724 domain-containing protein 3; Short=AtDUF3 && PF05641:Agenet domain	Agenet
gene:HORVU1Hr1G016270	0	0	0	0	0	0	0	0	0	0	0	0	0	0	0	0	0	0	0	0	-	chr1H	50417531	50419068	+	648	-	- && Q9LYW9.1 RecName: Full=DnaJ protein P58IPK homolog; Short=AtP58IPK; AltName: Full=Chaperone protein dnaJ 36; Short=AtDjA36; Short=AtJ36; Flags: Precursor && PF00226:DnaJ domain	DnaJ
gene:HORVU1Hr1G016280	219	256	323	282	126	289	270	301	389	162	182	340	42	227	201	131	100	214	271	172	-	chr1H	50763479	50765834	+	2356	-	- && - && -	-
gene:HORVU1Hr1G016320	86	21	49	10	1	4	0	12	43	35	0	14	12	20	12	33	6	10	40	46	-	chr1H	51255788	51269459	-	4583	-	- && Q6ZCX3.2 RecName: Full=Formin-like protein 6; AltName: Full=OsFH6 && PF10409:C2 domain of PTEN tumour-suppressor protein|PF02181:Formin Homology 2 Domain	FH2
gene:HORVU1Hr1G016360	1361	1605	1274	1422	907	1275	864	1178	2039	1383	998	1360	955	1275	1027	951	1054	1100	1372	1251	-	chr1H	51578268	51585374	-	2802	-	- && P49133.1 RecName: Full=Triose phosphate/phosphate translocator, chloroplastic; Short=cTPT; Flags: Precursor && PF03151:Triose-phosphate Transporter family	-
gene:HORVU1Hr1G016370	379	292	409	263	350	240	88	91	296	227	280	210	563	394	402	317	264	435	347	465	-	chr1H	51594386	51600630	-	3326	-	- && Q8W486.1 RecName: Full=Uncharacterized protein At1g04910 && PF10250:GDP-fucose protein O-fucosyltransferase	-
gene:HORVU1Hr1G016400	0	0	0	0	0	0	0	0	0	0	0	0	0	0	0	0	0	0	0	0	-	chr1H	51963214	51963840	+	299	-	- && - && -	-
gene:HORVU1Hr1G016420	7	0	14	0	0	0	0	9	0	0	0	0	0	64	18	23	9	6	3	13	-	chr1H	52186799	52188501	-	1442	-	- && Q9LDE1.1 RecName: Full=Transcription factor MYB108; AltName: Full=Myb-related protein 108; Short=AtMYB108; AltName: Full=Protein BOTRYTIS-SUSCEPTIBLE 1 && PF00249:Myb-like DNA-binding domain	Myb_DNA-binding
gene:HORVU1Hr1G016430	1487	1639	1377	1289	911	911	185	999	1185	833	687	751	850	1206	946	1158	906	1205	1293	1112	-	chr1H	52356270	52374761	+	2957	-	- && Q8IVU3.2 RecName: Full=Probable E3 ubiquitin-protein ligase HERC6; AltName: Full=HECT domain and RCC1-like domain-containing protein 6; AltName: Full=HECT-type E3 ubiquitin transferase HERC6 && PF00415:Regulator of chromosome condensation (RCC1) repe	-
gene:HORVU1Hr1G016470	3	0	9	0	0	0	0	0	0	0	0	0	0	0	14	0	0	0	7	0	-	chr1H	52371289	52371483	+	195	-	- && - && -	-
gene:HORVU1Hr1G016480	1282	1462	1281	1275	1198	1285	718	1286	2445	1527	1457	1432	1207	1624	1791	1235	1111	1433	1484	1171	-	chr1H	52379379	52383241	+	1214	-	- && Q6AUR2.1 RecName: Full=Nitrogen regulatory protein P-II homolog; AltName: Full=Protein PII-like; Flags: Precursor && PF00543:Nitrogen regulatory protein P-II	-
gene:HORVU1Hr1G016490	4243	4194	3990	3590	2737	3103	2009	3221	4404	2699	2609	2533	3592	3443	3076	3335	2716	3635	3187	3124	-	chr1H	52765307	52769854	+	2298	-	- && P43289.1 RecName: Full=Shaggy-related protein kinase gamma; AltName: Full=ASK-gamma && PF00069:Protein kinase domain	Pkinase
gene:HORVU1Hr1G016500	1	0	0	0	0	0	0	0	0	0	0	0	0	0	0	0	0	0	0	0	-	chr1H	52788751	52790200	+	1386	-	- && O80522.1 RecName: Full=GDSL esterase/lipase At1g09390; AltName: Full=Extracellular lipase At1g09390; Flags: Precursor && PF00657:GDSL-like Lipase/Acylhydrolase	Lipase_GDSL
gene:HORVU1Hr1G016540	547	548	445	650	217	279	313	331	562	313	486	236	561	510	448	324	321	417	429	463	-	chr1H	53348473	53381551	+	10897	-	- && Q875S9.1 RecName: Full=Palmitoyltransferase AKR1; AltName: Full=Ankyrin repeat-containing protein AKR1 && PF13962:Domain of unknown function|PF12796:Ankyrin repeats (3 copies)	-
gene:HORVU1Hr1G016590	2	6	21	0	0	0	0	10	8	18	0	0	0	0	0	0	17	7	2	0	-	chr1H	53376206	53377105	-	900	-	- && - && -	-
gene:HORVU1Hr1G016600	24	24	39	0	0	0	0	31	26	0	27	25	76	28	16	0	39	10	19	11	-	chr1H	53580054	53593622	-	3189	-	- && - && PF04578:Protein of unknown function, DUF594|PF13968:Domain of unknown function (DUF4220)	-
gene:HORVU1Hr1G016610	0	0	0	0	0	0	0	0	0	0	0	0	0	0	0	0	0	0	0	0	-	chr1H	53849850	53850631	-	679	-	- && Q6DBP3.1 RecName: Full=Probable sugar phosphate/phosphate translocator At5g05820 && -	-
gene:HORVU1Hr1G016630	1135	1251	1194	1312	632	787	587	779	1236	746	881	757	1108	1189	1112	1305	875	963	1037	1197	-	chr1H	54280574	54285108	+	3731	-	- && Q6AVZ9.1 RecName: Full=Putative RNA polymerase II subunit B1 CTD phosphatase RPAP2 homolog; AltName: Full=RNA polymerase II-associated protein 2 homolog && PF04181:Rtr1/RPAP2 family	-
gene:HORVU1Hr1G016640	2920	3050	2809	2983	2758	1928	1292	2136	3181	1885	2333	2069	2614	3001	3013	2911	2197	2735	2863	2989	-	chr1H	54286009	54288770	-	2554	-	- && Q6AUQ4.1 RecName: Full=Probable protein phosphatase 2C 47; Short=OsPP2C47 && -	-
gene:HORVU1Hr1G016660	7390	7755	7041	7709	8278	7606	6845	4524	11759	6146	7021	5669	3627	3617	3443	3781	3002	3663	4452	3746	-	chr1H	54541481	54545758	+	1834	-	- && Q9FEQ8.1 RecName: Full=Peroxidase 2; AltName: Full=Plasma membrane-bound peroxidase 2; Short=pmPOX2; Flags: Precursor && PF00141:Peroxidase	-
gene:HORVU1Hr1G016700	41	29	62	13	0	50	29	18	49	0	119	0	98	36	31	30	37	103	33	46	-	chr1H	55070614	55075264	-	2241	-	- && Q7XGU4.1 RecName: Full=Auxin transporter-like protein 3 && PF01490:Transmembrane amino acid transporter protein	Aa_trans
gene:HORVU1Hr1G016710	131	117	118	164	0	52	0	61	25	86	80	41	81	119	149	98	54	70	77	50	-	chr1H	55455998	55461062	-	3837	-	- && O22807.2 RecName: Full=Galactan beta-1,4-galactosyltransferase GALS1; AltName: Full=Beta-1,4-galactan synthase; AltName: Full=Galactan synthase 1 && PF01697:Glycosyltransferase family 92	-
gene:HORVU1Hr1G016720	0	0	0	0	0	0	0	0	0	0	0	0	0	0	0	0	0	0	0	0	-	chr1H	55486897	55488369	-	1354	-	- && A7QEU4.2 RecName: Full=Peroxidase 5; Flags: Precursor && PF00141:Peroxidase	-
gene:HORVU1Hr1G016730	0	0	0	0	0	0	0	0	0	0	0	0	0	0	0	0	0	0	0	0	-	chr1H	55496864	55498424	-	1405	-	- && Q9SI16.1 RecName: Full=Peroxidase 15; Short=Atperox P15; AltName: Full=ATP36; Flags: Precursor && PF00141:Peroxidase	-
gene:HORVU1Hr1G016760	0	0	0	0	0	0	0	0	0	0	0	0	0	0	0	0	0	0	0	0	-	chr1H	55812613	55813062	-	341	-	- && - && PF00544:Pectate lyase	-
gene:HORVU1Hr1G016770	58	32	23	7	25	22	0	28	41	109	27	42	12	15	34	31	43	18	12	34	-	chr1H	55918164	55920232	+	2069	-	- && A7QEU4.2 RecName: Full=Peroxidase 5; Flags: Precursor && PF00141:Peroxidase	-
gene:HORVU1Hr1G016790	1511	1587	1641	1560	720	1027	386	980	1898	1130	1322	694	1074	1443	1400	1277	1281	1258	1212	1332	-	chr1H	56118358	56130741	+	4829	-	- && - && -	-
gene:HORVU1Hr1G016800	10	26	4	0	36	0	0	8	5	0	0	0	0	8	34	0	0	7	11	0	-	chr1H	56125065	56125277	+	213	-	- && - && -	-
gene:HORVU1Hr1G016820	3	9	0	0	0	0	0	0	0	0	0	0	28	0	0	0	5	5	0	20	-	chr1H	56131786	56133188	-	1295	-	- && A7QEU4.2 RecName: Full=Peroxidase 5; Flags: Precursor && PF00141:Peroxidase	-
gene:HORVU1Hr1G016840	54	44	56	76	149	433	144	186	231	122	152	48	86	49	42	101	144	157	130	217	-	chr1H	56148395	56150007	-	1613	-	- && A7QEU4.2 RecName: Full=Peroxidase 5; Flags: Precursor && PF00141:Peroxidase	-
gene:ENSRNA049485876	0	0	0	0	0	0	0	0	0	0	0	0	0	0	0	0	0	0	0	0	5S_rRNA	chr1H	56239272	56239392	+	121	-	- && P0CY04.1 RecName: Full=Uncharacterized protein YLR157C-C >P0CY05.1 RecName: Full=Uncharacterized protein YLR159C-A >P0CY03.1 RecName: Full=Uncharacterized protein YLR156C-A >P0CY02.1 RecName: Full=Uncharacterized protein YLR154C-H && -	-
gene:HORVU1Hr1G016870	8	0	0	0	47	0	0	13	0	0	0	0	19	21	0	25	14	3	13	37	-	chr1H	56454577	56456069	+	1493	-	- && A7QEU4.2 RecName: Full=Peroxidase 5; Flags: Precursor && PF00141:Peroxidase	-
gene:HORVU1Hr1G016930	0	0	0	0	0	0	0	0	0	0	0	0	0	0	0	0	0	0	0	0	-	chr1H	57081505	57081900	+	396	-	- && - && -	-
gene:HORVU1Hr1G016960	0	0	1	0	0	0	0	0	0	0	0	0	0	0	0	0	0	0	0	0	-	chr1H	57159229	57159624	-	396	-	- && - && -	-
gene:HORVU1Hr1G016980	6811	7802	6717	6871	10646	10231	7354	6991	9845	7222	8091	5459	14640	9785	9305	14944	6503	7195	6974	10286	-	chr1H	57229915	57233663	+	2175	-	- && A7QEU4.2 RecName: Full=Peroxidase 5; Flags: Precursor && PF00141:Peroxidase	-
gene:HORVU1Hr1G017020	266	231	227	315	263	272	44	168	429	219	245	222	229	160	237	161	185	235	227	230	-	chr1H	57260119	57261381	+	1263	-	- && - && -	-
gene:HORVU1Hr1G017050	8897	8600	9248	8406	6661	10303	4269	8760	14551	7286	7185	6415	6571	9198	9687	6594	6228	8673	9763	7898	GST6	chr1H	57516547	57518016	+	1470	-	- && O65857.2 RecName: Full=Probable glutathione S-transferase GSTF1; AltName: Full=GST-I && PF02798:Glutathione S-transferase, N-terminal domain|PF00043:Glutathione S-transferase, C-terminal domain	GST_C
gene:HORVU1Hr1G017070	0	0	0	0	0	0	0	0	0	28	0	0	0	0	0	0	0	0	0	0	-	chr1H	57551552	57552163	+	612	-	- && Q10PI6.1 RecName: Full=Lecithin-cholesterol acyltransferase-like 1 && -	-
gene:HORVU1Hr1G017080	0	0	0	0	0	0	0	0	0	0	0	5	0	0	0	0	0	0	0	0	-	chr1H	57552257	57553268	+	1012	-	- && Q10PI6.1 RecName: Full=Lecithin-cholesterol acyltransferase-like 1 && PF02450:Lecithin:cholesterol acyltransferase	-
gene:HORVU1Hr1G017100	33	28	34	20	0	70	0	9	48	101	44	18	111	46	22	0	30	22	32	15	-	chr1H	57873489	57876933	+	3445	-	- && - && PF11955:Plant organelle RNA recognition domain	-
gene:HORVU1Hr1G017120	8329	8117	8001	8024	5666	6848	3017	7105	8565	4825	4210	4498	7398	7874	7909	7884	6851	7909	8409	7297	Pti1	chr1H	57887924	57892274	+	2496	-	- && O80719.1 RecName: Full=Probable receptor-like protein kinase At2g47060 && PF07714:Protein tyrosine kinase	Pkinase_Tyr
gene:HORVU1Hr1G017170	45	34	37	36	22	82	59	46	68	95	60	68	80	20	23	49	106	126	82	26	-	chr1H	57956392	57957752	+	1361	-	- && Q6I544.1 RecName: Full=Germin-like protein 5-1; Flags: Precursor && PF00190:Cupin	-
gene:HORVU1Hr1G017190	0	0	0	0	0	0	0	0	0	0	0	0	0	0	0	0	0	0	0	0	-	chr1H	58149622	58151068	+	1447	-	- && - && -	-
gene:HORVU1Hr1G017210	54	92	123	52	7	31	10	12	168	51	90	21	128	33	109	90	70	115	73	88	-	chr1H	58319729	58322866	+	2341	-	- && A7HTY3.1 RecName: Full=Peptide chain release factor 1; Short=RF-1 && PF03462:PCRF domain|PF00472:RF-1 domain	-
gene:HORVU1Hr1G017220	44	23	21	15	0	3	0	4	8	7	22	1	34	22	29	3	22	63	24	26	-	chr1H	58325300	58329575	+	3915	-	- && - && -	-
gene:HORVU1Hr1G017230	110	75	113	69	25	32	0	39	101	120	71	28	48	78	72	109	48	77	101	47	-	chr1H	58332650	58333916	-	995	-	- && - && -	-
gene:HORVU1Hr1G017240	291	429	286	270	617	512	410	480	681	528	490	313	403	496	508	590	499	463	496	632	-	chr1H	58438523	58442634	+	2147	-	- && Q75L42.1 RecName: Full=CBL-interacting protein kinase 17; AltName: Full=OsCIPK17 && PF00069:Protein kinase domain|PF03822:NAF domain	Pkinase
gene:HORVU1Hr1G017260	0	0	0	0	0	0	0	0	0	0	0	0	0	0	0	0	0	0	0	0	-	chr1H	58478014	58480423	+	1074	-	- && Q9FVU9.1 RecName: Full=COP9 signalosome complex subunit 5a; Short=Signalosome subunit 5a; AltName: Full=Jun activation domain-binding homolog 2 && PF01398:JAB1/Mov34/MPN/PAD-1 ubiquitin protease	Mov34
gene:HORVU1Hr1G017270	0	0	0	0	0	0	0	0	0	0	0	0	0	0	0	0	0	0	0	0	-	chr1H	58478818	58479862	-	379	-	- && Q8W583.1 RecName: Full=Acyl-acyl carrier protein thioesterase ATL3, chloroplastic; AltName: Full=Acyl-ACP thioesterase ATL3; AltName: Full=Acyl-lipid thioesterase 3; Flags: Precursor && PF13279:Thioesterase-like superfamily	-
gene:HORVU1Hr1G017290	0	0	0	0	0	0	0	0	0	0	0	0	0	0	0	0	0	0	0	0	-	chr1H	58689115	58689324	+	210	-	- && - && -	-
gene:HORVU1Hr1G017320	0	0	0	0	0	0	0	0	0	0	0	0	0	0	0	0	0	0	0	0	-	chr1H	58821595	58823691	-	1784	-	- && P17801.2 RecName: Full=Putative receptor protein kinase ZmPK1; Flags: Precursor && PF00954:S-locus glycoprotein domain	-
gene:HORVU1Hr1G017330	0	0	13	0	0	8	0	11	5	0	0	0	0	5	0	0	0	0	2	0	-	chr1H	58827085	58827448	+	364	-	- && Q12986.2 RecName: Full=Transcriptional repressor NF-X1; AltName: Full=Nuclear transcription factor, X box-binding protein 1 && -	-
gene:HORVU1Hr1G017370	0	0	0	0	0	0	0	0	0	0	0	0	0	0	0	0	0	0	0	0	-	chr1H	58848040	58849704	-	1450	-	- && Q9LZA6.1 RecName: Full=Triacylglycerol lipase SDP1; AltName: Full=Protein SUGAR-DEPENDENT 1 && -	-
gene:HORVU1Hr1G017380	1844	2054	1938	1775	2458	2435	1430	3049	3680	1656	2291	1970	1808	2073	2114	1572	2193	2456	2679	2192	-	chr1H	58852496	58857986	+	2014	-	- && Q75L42.1 RecName: Full=CBL-interacting protein kinase 17; AltName: Full=OsCIPK17 && PF00069:Protein kinase domain|PF03822:NAF domain	Pkinase
gene:HORVU1Hr1G017410	2246	2043	2157	1809	1781	2234	1413	1844	4613	2680	2229	2184	2461	2164	2017	2684	1376	1866	2011	1925	-	chr1H	59216198	59224810	+	1974	-	- && Q5JNT2.1 RecName: Full=Acyl transferase 4; Short=OsAT4; AltName: Full=p-coumaroyl-CoA monolignol transferase; Short=OsPMT && PF02458:Transferase family	-
gene:HORVU1Hr1G017430	0	0	0	0	0	0	0	0	0	0	0	0	0	0	0	0	0	0	0	0	-	chr1H	59253645	59254624	-	499	-	- && A4PBL4.1 RecName: Full=DNA repair and recombination protein RAD54; Short=OsRad54 && -	-
gene:HORVU1Hr1G017440	0	0	0	0	0	0	0	0	0	0	0	0	0	0	0	0	0	0	0	0	-	chr1H	59254787	59256596	-	483	-	- && A4PBL4.1 RecName: Full=DNA repair and recombination protein RAD54; Short=OsRad54 && -	-
gene:HORVU1Hr1G017460	7603	6965	7674	6861	5458	6061	3348	6432	10219	5156	6008	5174	4443	5670	5753	4560	4925	5979	6309	5775	-	chr1H	59275718	59285843	+	8308	-	- && Q9M1Q9.2 RecName: Full=ABC transporter B family member 21; Short=ABC transporter ABCB.21; Short=AtABCB21; AltName: Full=Multidrug resistance protein 17; AltName: Full=P-glycoprotein 21 && PF00005:ABC transporter|PF00664:ABC transporter transmembrane	ABC_membrane
gene:HORVU1Hr1G017470	496	441	477	385	175	247	72	170	557	383	203	210	29	121	94	39	123	114	100	98	-	chr1H	59535232	59537654	+	1429	-	- && Q9SUR3.1 RecName: Full=Reticulon-like protein B1; Short=AtRTNLB1; AltName: Full=VirB2-interacting protein 1 && PF02453:Reticulon	-
gene:HORVU1Hr1G017480	2501	2112	2690	2096	1345	937	1609	1489	2579	1341	1354	1500	1200	1938	1737	1135	1292	1761	2081	1240	-	chr1H	59558212	59560195	-	1440	-	- && - && -	-
gene:HORVU1Hr1G017490	0	0	0	0	0	0	1	0	1	0	0	0	1	1	8	1	0	0	2	1	-	chr1H	59578632	59582724	+	2413	-	- && Q9SJZ3.1 RecName: Full=Pentatricopeptide repeat-containing protein At2g22410, mitochondrial; Flags: Precursor && PF13041:PPR repeat family	-
gene:HORVU1Hr1G017500	7	3	2	5	5	27	1	1	2	2	1	2	33	7	17	16	4	6	9	6	-	chr1H	59581204	59584712	-	2550	-	- && Q9LFP7.1 RecName: Full=Probable receptor-like protein kinase At5g15080 && PF00069:Protein kinase domain	Pkinase
gene:HORVU1Hr1G017510	0	0	0	0	0	0	0	0	0	0	0	0	0	0	0	0	0	0	0	0	-	chr1H	59603055	59603282	+	228	-	- && - && -	-
gene:HORVU1Hr1G017520	0	0	0	0	0	0	0	0	0	0	0	0	0	0	0	0	0	0	0	0	-	chr1H	59608367	59608913	-	547	-	- && - && -	-
gene:HORVU1Hr1G017530	50	59	52	32	97	48	3	22	26	9	37	13	19	38	27	12	24	28	28	46	-	chr1H	59713423	59714763	-	1341	-	- && - && -	-
gene:HORVU1Hr1G017550	0	0	0	0	0	0	0	0	0	0	0	0	0	0	0	0	0	0	0	0	-	chr1H	59729558	59730433	-	876	-	- && - && -	-
gene:HORVU1Hr1G017570	7399	7158	7479	8050	9171	9640	6968	7057	12157	6784	6351	6802	6321	8433	7987	7191	5324	6541	7621	7533	-	chr1H	59785249	59792274	+	5033	-	- && P42211.2 RecName: Full=Aspartic proteinase; Flags: Precursor && PF00026:Eukaryotic aspartyl protease|PF03489:Saposin-like type B, region 2|PF05184:Saposin-like type B, region 1	Asp
gene:HORVU1Hr1G017580	456	616	457	458	117	558	416	417	683	436	454	317	197	365	540	290	249	360	588	365	-	chr1H	59794397	59797573	-	2503	-	- && Q9SX65.1 RecName: Full=1,4-dihydroxy-2-naphthoyl-CoA thioesterase 1; Short=AtDHNAT1; Short=DHNA-CoA thioesterase 1 && PF03061:Thioesterase superfamily	4HBT
gene:ENSRNA049485546	0	0	0	0	0	0	0	0	0	0	0	0	0	0	0	0	0	0	0	0	SNOR75	chr1H	60142489	60142575	+	87	-	- && - && -	-
gene:HORVU1Hr1G017660	90	44	103	16	0	121	0	37	130	44	117	109	23	9	10	11	23	60	18	2	-	chr1H	60907934	60909211	-	1278	-	- && - && -	-
gene:HORVU1Hr1G017670	0	0	0	0	0	0	0	0	15	0	0	0	0	0	0	0	0	0	0	0	-	chr1H	60972624	60974125	-	1404	-	- && Q5NB11.1 RecName: Full=Chitinase 10; AltName: Full=Pathogenesis related (PR)-3 chitinase 10; Flags: Precursor && PF00182:Chitinase class I	-
gene:HORVU1Hr1G017700	6520	6331	6017	6409	4619	5779	3753	5845	7164	4624	3846	3994	5396	5876	5560	5268	5251	6567	6383	6290	-	chr1H	61118615	61119514	-	900	-	- && Q0DKW8.1 RecName: Full=Hydrophobic protein LTI6B; AltName: Full=Low temperature-induced protein 6B >A2Y075.2 RecName: Full=Hydrophobic protein LTI6B; AltName: Full=Low temperature-induced protein 6B && PF01679:Proteolipid membrane potential modulator	-
gene:HORVU1Hr1G017710	1963	1953	1718	1714	1707	1686	1029	1464	2975	1597	1404	1464	1839	1798	1934	2045	1516	1803	1864	1975	-	chr1H	61124506	61129528	-	1490	-	- && P93045.2 RecName: Full=Chromatin structure-remodeling complex protein BSH; Short=AtBSH; AltName: Full=Protein BUSHY; AltName: Full=SNF5 homolog && PF04855:SNF5 / SMARCB1 / INI1	SNF5
gene:HORVU1Hr1G017720	98	119	143	167	34	92	0	208	148	38	6	26	200	166	136	98	107	79	90	159	-	chr1H	61130020	61135456	-	4114	-	- && Q9FPF0.1 RecName: Full=Protein DJ-1 homolog A; Short=AtDJ1A && PF04564:U-box domain|PF01965:DJ-1/PfpI family	DJ-1_PfpI
gene:HORVU1Hr1G017730	0	0	0	0	0	0	0	0	0	0	0	0	0	0	0	0	0	0	0	0	-	chr1H	61130176	61132451	+	1819	-	- && Q9LEX0.1 RecName: Full=F-box protein PP2-A13; AltName: Full=Protein PHLOEM PROTEIN 2-LIKE A13; Short=AtPP2-A13; AltName: Full=SKP1-interacting partner 9 && -	-
gene:HORVU1Hr1G017740	98	140	171	154	86	52	154	68	134	109	0	160	117	155	105	175	74	114	92	79	-	chr1H	61136677	61143259	-	6135	-	- && P29193.1 RecName: Full=Phosphoenolpyruvate carboxylase, housekeeping isozyme; Short=PEPC; Short=PEPCase && PF00311:Phosphoenolpyruvate carboxylase	-
gene:HORVU1Hr1G017750	0	0	0	0	0	0	0	0	0	0	0	0	0	0	0	0	0	0	0	0	-	chr1H	61137560	61143259	+	4872	-	- && - && -	-
gene:HORVU1Hr1G017770	48	56	30	49	0	33	0	47	95	38	136	11	19	48	29	20	20	38	67	33	-	chr1H	61271314	61272801	-	1488	-	- && A2WNM0.1 RecName: Full=Auxin-responsive protein IAA4; AltName: Full=Indoleacetic acid-induced protein 4 >A2ZRY8.1 RecName: Full=Auxin-responsive protein IAA4; AltName: Full=Indoleacetic acid-induced protein 4 && PF02309:AUX/IAA family	-
gene:HORVU1Hr1G017800	503	494	581	461	256	521	109	368	1510	522	814	659	551	542	700	512	439	784	688	568	-	chr1H	61341051	61341950	+	900	-	- && P68427.2 RecName: Full=Histone H3.2 >P68428.2 RecName: Full=Histone H3.2 >P68429.2 RecName: Full=Histone H3.2; AltName: Full=Histone H3.1; AltName: Full=Major histone H3 >P68430.2 RecName: Full=Histone H3.2 && PF00125:Core histone H2A/H2B/H3/H4	Histone
gene:HORVU1Hr1G017830	587	654	560	383	312	754	147	340	1228	704	717	444	661	522	685	597	490	782	586	653	-	chr1H	61356166	61357141	+	976	-	- && P59259.2 RecName: Full=Histone H4 >Q6LAF3.3 RecName: Full=Histone H4 >Q6PMI5.3 RecName: Full=Histone H4 >Q6WZ83.3 RecName: Full=Histone H4 >Q76H85.3 RecName: Full=Histone H4 >P62788.2 RecName: Full=Histone H4 >P62787.2 RecName: Full=Histone H4 >P6288	-
gene:HORVU1Hr1G017840	617	473	627	411	0	175	102	135	679	578	155	256	0	0	17	0	0	1	9	0	-	chr1H	61636807	61637396	-	590	-	- && - && -	-
gene:HORVU1Hr1G017850	0	0	0	0	0	0	0	0	0	0	0	0	0	0	0	0	0	0	0	0	-	chr1H	61748172	61748285	+	114	-	- && A1E9W6.1 RecName: Full=50S ribosomal protein L2, chloroplastic && PF00181:Ribosomal Proteins L2, RNA binding domain	-
gene:HORVU1Hr1G017860	0	0	0	0	0	0	0	0	0	0	0	0	0	0	0	0	0	0	0	0	-	chr1H	61749780	61749995	+	216	-	- && A8Y9C7.1 RecName: Full=30S ribosomal protein S19, chloroplastic && PF00203:Ribosomal protein S19	-
gene:HORVU1Hr1G017870	0	0	0	0	0	0	0	0	0	0	0	0	0	0	0	1	0	0	0	0	-	chr1H	61750115	61750351	-	237	-	- && P05337.1 RecName: Full=Photosystem II protein D1; Short=PSII D1 protein; AltName: Full=Photosystem II Q(B) protein; Flags: Precursor && -	-
gene:HORVU1Hr1G017900	2903	2867	2593	2734	2833	1968	1030	2165	2949	1481	1585	1566	1085	1335	1388	1090	1262	1527	1622	1369	-	chr1H	61919204	61923605	+	4288	-	- && Q6AT90.1 RecName: Full=Transcription factor APG; AltName: Full=Basic helix-loop-helix protein 106; Short=OsbHLH106; AltName: Full=Protein ANTAGONIST OF PGL1; AltName: Full=bHLH transcription factor bHLH106 && PF00010:Helix-loop-helix DNA-binding doma	HLH
gene:HORVU1Hr1G017920	0	0	0	0	0	0	0	0	0	0	0	0	0	0	0	0	0	0	0	0	-	chr1H	62113826	62114083	-	258	-	- && - && -	-
gene:HORVU1Hr1G017930	0	0	0	0	0	0	0	0	0	0	0	0	0	0	0	0	0	0	0	0	-	chr1H	62126957	62127214	-	258	-	- && - && -	-
gene:HORVU1Hr1G017970	206	132	137	218	135	160	67	103	261	107	157	80	33	109	197	122	70	161	139	203	-	chr1H	63226660	63235665	+	7000	-	- && Q8LPH6.1 RecName: Full=Transcription factor MYB86; AltName: Full=Myb homolog 4; Short=AtMyb4; AltName: Full=Myb-related protein 86; Short=AtMYB86 && PF00249:Myb-like DNA-binding domain	Myb_DNA-binding
gene:ENSRNA049449206	0	0	0	0	0	0	0	0	0	0	0	0	0	0	0	0	0	0	0	0	tRNA-Leu	chr1H	63236090	63236170	+	81	-	- && - && -	-
gene:HORVU1Hr1G018000	0	0	0	0	0	0	0	0	0	0	0	0	0	0	0	0	0	0	0	0	-	chr1H	63425128	63426986	+	1154	-	- && - && -	-
gene:HORVU1Hr1G018010	305	304	419	234	205	169	124	285	461	153	102	144	159	317	360	226	260	398	386	140	-	chr1H	63619002	63621305	+	2304	-	- && - && -	-
gene:HORVU1Hr1G018020	19	26	50	46	0	28	0	13	36	11	22	10	8	15	60	1	27	9	52	67	-	chr1H	63947104	63948559	-	1016	-	- && Q84RR2.1 RecName: Full=Probable E3 ubiquitin-protein ligase ARI2; AltName: Full=ARIADNE-like protein ARI2; AltName: Full=Protein ariadne homolog 2; AltName: Full=RING-type E3 ubiquitin transferase ARI2 && -	-
gene:HORVU1Hr1G018030	33	41	21	32	0	16	0	53	37	1	0	5	12	17	29	10	16	23	39	37	-	chr1H	63949612	63950400	-	624	-	- && - && -	-
gene:HORVU1Hr1G018040	0	0	1	0	0	0	0	0	0	0	0	0	0	3	0	0	0	0	0	0	-	chr1H	63953327	63953533	-	207	-	- && - && -	-
gene:HORVU1Hr1G018050	0	0	0	0	0	0	0	0	0	0	0	0	0	0	0	0	0	0	0	0	-	chr1H	64009152	64009956	-	531	-	- && Q54RZ2.2 RecName: Full=Protein YIPF6 homolog && -	-
gene:HORVU1Hr1G018060	3829	4375	3817	3942	3018	4285	2093	3250	7439	3865	4047	4506	5172	4631	4504	4842	3688	4217	4169	4940	-	chr1H	64110158	64114041	+	1258	-	- && Q28BZ1.1 RecName: Full=RNA-binding protein 8A; AltName: Full=RNA-binding motif protein 8A; AltName: Full=Ribonucleoprotein RBM8A && PF00076:RNA recognition motif. (a.k.a. RRM, RBD, or RNP domain)	RRM_1
gene:HORVU1Hr1G018080	1203	1035	1167	1116	663	660	383	612	998	709	794	398	1139	1196	848	828	875	1051	1002	1025	-	chr1H	64300950	64306233	-	4247	-	- && Q9XIF2.1 RecName: Full=DExH-box ATP-dependent RNA helicase DExH9; AltName: Full=Protein MTR4 homolog; Short=AtMTR4 && PF12631:MnmE helical domain	-
gene:HORVU1Hr1G018090	0	0	0	0	0	0	0	0	0	0	0	0	0	0	0	0	0	0	0	0	-	chr1H	64333184	64333538	+	355	-	- && - && -	-
gene:HORVU1Hr1G018100	0	0	0	0	0	0	0	0	0	0	0	0	0	0	0	0	0	0	0	0	-	chr1H	64437757	64438097	+	341	-	- && Q5N712.1 RecName: Full=Lysine-specific demethylase JMJ705; AltName: Full=Jumonji domain-containing protein 705; AltName: Full=Lysine-specific histone demethylase JMJ705; AltName: Full=Protein JUMONJI 705 && -	-
gene:HORVU1Hr1G018140	80	59	65	85	963	207	0	131	462	275	431	294	375	442	599	256	314	357	343	441	-	chr1H	65592166	65593858	-	1693	-	- && Q75KH3.2 RecName: Full=Glucose and ribitol dehydrogenase homolog && PF00106:short chain dehydrogenase	adh_short
gene:HORVU1Hr1G018150	873	1049	752	841	733	927	455	717	1388	714	947	973	1121	947	965	849	836	965	804	1096	-	chr1H	65593816	65606671	+	3020	-	- && Q9FM91.2 RecName: Full=Putative FBD-associated F-box protein At5g56400 && -	-
gene:HORVU1Hr1G018170	5	0	0	0	0	0	0	0	0	0	0	0	0	0	0	0	0	0	7	0	-	chr1H	65856588	65857266	-	679	-	- && Q8GT21.1 RecName: Full=Benzyl alcohol O-benzoyltransferase; AltName: Full=Benzoyl coenzyme A:benzyl alcohol benzoyl transferase && PF02458:Transferase family	-
gene:HORVU1Hr1G018180	0	0	0	0	0	0	0	0	0	0	0	0	0	0	0	0	0	0	0	0	-	chr1H	65911207	65911557	+	351	-	- && P03010.1 RecName: Full=Putative AC9 transposase && -	-
gene:HORVU1Hr1G018190	122	92	138	156	75	123	39	87	227	115	121	2	53	94	31	36	32	109	70	32	-	chr1H	65994447	65997560	-	3020	-	- && - && -	-
gene:HORVU1Hr1G018200	0	0	0	0	0	0	0	0	0	0	0	0	0	0	0	0	0	0	0	0	-	chr1H	66105260	66109104	-	2672	-	- && Q8GT21.1 RecName: Full=Benzyl alcohol O-benzoyltransferase; AltName: Full=Benzoyl coenzyme A:benzyl alcohol benzoyl transferase && PF13966:zinc-binding in reverse transcriptase|PF02458:Transferase family	-
gene:HORVU1Hr1G018260	591	660	537	546	420	638	262	589	1113	510	914	739	1130	832	698	972	646	943	871	1049	-	chr1H	66182621	66190998	-	3604	-	- && Q8GT21.1 RecName: Full=Benzyl alcohol O-benzoyltransferase; AltName: Full=Benzoyl coenzyme A:benzyl alcohol benzoyl transferase && PF00588:SpoU rRNA Methylase family|PF02458:Transferase family	SpoU_methylase
gene:HORVU1Hr1G018290	0	0	0	0	0	0	0	0	0	0	0	0	0	0	0	0	0	0	0	0	-	chr1H	66205800	66212895	+	3529	-	- && - && PF05970:PIF1-like helicase|PF14214:Helitron helicase-like domain at N-terminus	-
gene:HORVU1Hr1G018310	1429	1624	1570	1460	1127	1222	671	1513	2370	1796	1669	1021	1654	1577	1683	1598	1297	1613	1418	1893	-	chr1H	66430060	66435252	-	3928	-	- && Q9ZVT8.1 RecName: Full=Putative E3 ubiquitin-protein ligase RF4; AltName: Full=RING finger protein 4 && PF13920:Zinc finger, C3HC4 type (RING finger)	-
gene:HORVU1Hr1G018340	0	0	0	0	0	0	0	0	0	0	0	0	0	0	0	0	0	0	0	0	-	chr1H	66924826	66925035	-	184	-	- && B8AW64.1 RecName: Full=Nucleosome assembly protein 1;2; Short=OsNAP1;2; AltName: Full=Nucleosome assembly protein 1-like 2; Short=OsNAP1_L2; Flags: Precursor && -	-
gene:HORVU1Hr1G018350	975	935	824	871	779	768	557	597	1244	870	751	747	897	537	767	698	514	629	624	770	-	chr1H	67030513	67031321	-	809	-	- && - && -	-
gene:HORVU1Hr1G018360	177	186	147	128	92	112	84	113	238	42	146	291	342	215	243	225	161	275	302	147	-	chr1H	67255183	67255945	-	763	-	- && - && -	-
gene:HORVU1Hr1G018370	149	166	135	290	119	205	0	141	171	118	178	72	122	170	143	226	122	123	186	160	-	chr1H	67288427	67289119	-	693	-	- && - && -	-
gene:HORVU1Hr1G018380	160	232	163	164	117	159	0	97	336	108	198	172	209	162	290	361	192	200	203	258	-	chr1H	67297058	67303566	-	3373	-	- && Q65XV7.1 RecName: Full=Replication protein A 70 kDa DNA-binding subunit C; Short=OsRPA70c; AltName: Full=Replication factor A protein 1C; AltName: Full=Replication protein A 1C && PF00098:Zinc knuckle|PF04057:Replication factor-A protein 1, N-termina	zf-CCHC
gene:HORVU1Hr1G018420	0	0	0	0	0	0	0	0	0	0	0	0	0	1	0	0	0	0	0	0	-	chr1H	67691211	67692956	-	1045	-	- && - && PF03004:Plant transposase (Ptta/En/Spm family)	-
gene:HORVU1Hr1G018430	0	0	0	0	0	0	0	0	0	0	0	0	0	0	0	0	0	0	0	0	-	chr1H	67693936	67694133	+	198	-	- && - && PF06799:Protein of unknown function (DUF1230)	-
gene:HORVU1Hr1G018450	36	38	42	55	72	31	0	58	72	21	17	8	0	10	15	40	10	43	27	22	-	chr1H	67752824	67753894	-	1018	-	- && - && -	-
gene:HORVU1Hr1G018480	619	812	645	424	524	563	136	631	1225	679	914	902	998	687	731	562	539	944	809	892	-	chr1H	67896513	67897468	-	956	-	- && - && -	-
gene:HORVU1Hr1G018500	1376	1531	1357	1512	443	672	306	918	1241	509	535	631	911	1190	981	839	809	1132	1374	921	-	chr1H	68165234	68168695	+	2417	-	- && - && PF00583:Acetyltransferase (GNAT) family	Acetyltransf_1
gene:HORVU1Hr1G018530	0	4	0	6	0	0	0	0	7	0	0	0	0	3	0	0	0	11	1	0	-	chr1H	68362631	68364450	+	1820	-	- && - && PF13966:zinc-binding in reverse transcriptase	-
gene:HORVU1Hr1G018540	6535	5919	6952	6457	4017	6546	2456	4905	10603	6232	7094	6046	14603	12916	14049	16258	11277	12598	10716	13246	-	chr1H	68365070	68370382	-	3141	-	- && P52894.1 RecName: Full=Alanine aminotransferase 2; Short=ALAAT-2; AltName: Full=Glutamate pyruvate transaminase 2; Short=GPT; AltName: Full=Glutamic--alanine transaminase 2; AltName: Full=Glutamic--pyruvic transaminase 2 && PF00155:Aminotransferase c	Aminotran_1_2
gene:HORVU1Hr1G018590	0	0	0	0	0	0	0	0	0	0	0	0	0	0	0	0	0	0	0	0	-	chr1H	68581091	68581768	-	384	-	- && - && -	-
gene:HORVU1Hr1G018600	31	37	37	86	89	31	0	14	47	54	33	0	48	30	16	61	15	34	25	27	-	chr1H	68584248	68585869	-	1622	-	- && Q84TC2.1 RecName: Full=DIBOA-glucoside dioxygenase BX6; AltName: Full=2,4-dihydroxy-1,4-benzoxazin-3-one-glucoside dioxygenase; AltName: Full=2-oxoglutarate-dependent dioxygenase BX6; AltName: Full=Protein BENZOXAZINONE SYNTHESIS 6 && PF03171:2OG-Fe(	2OG-FeII_Oxy
gene:HORVU1Hr1G018610	0	0	0	0	0	0	0	0	0	0	0	0	0	0	0	0	0	0	0	0	-	chr1H	68584477	68585813	+	1091	-	- && Q84TC2.1 RecName: Full=DIBOA-glucoside dioxygenase BX6; AltName: Full=2,4-dihydroxy-1,4-benzoxazin-3-one-glucoside dioxygenase; AltName: Full=2-oxoglutarate-dependent dioxygenase BX6; AltName: Full=Protein BENZOXAZINONE SYNTHESIS 6 && PF14226:non-hae	2OG-FeII_Oxy
gene:HORVU1Hr1G018680	0	0	0	0	0	0	0	0	0	0	0	0	0	0	0	0	0	0	0	0	-	chr1H	69398178	69399404	-	291	-	- && B8AFI8.1 RecName: Full=Outer envelope pore protein 21, chloroplastic; AltName: Full=Chloroplastic outer envelope pore protein of 21 kDa && -	-
gene:HORVU1Hr1G018700	119	113	112	101	62	9	0	26	72	104	49	120	124	163	126	131	163	133	142	122	-	chr1H	69599927	69607665	+	6070	-	- && P08818.2 RecName: Full=Serine carboxypeptidase 2; AltName: Full=CP-MII; AltName: Full=Carboxypeptidase D; AltName: Full=Serine carboxypeptidase II; Contains: RecName: Full=Serine carboxypeptidase 2 chain A; AltName: Full=Serine carboxypeptidase II ch	Peptidase_S10
gene:HORVU1Hr1G018710	4	4	6	0	0	0	0	0	0	0	0	1	0	0	0	20	0	0	7	0	-	chr1H	69603547	69607758	-	4212	-	- && P08818.2 RecName: Full=Serine carboxypeptidase 2; AltName: Full=CP-MII; AltName: Full=Carboxypeptidase D; AltName: Full=Serine carboxypeptidase II; Contains: RecName: Full=Serine carboxypeptidase 2 chain A; AltName: Full=Serine carboxypeptidase II ch	Peptidase_S10
gene:HORVU1Hr1G018720	8987	8169	9445	8809	5062	4920	3816	5435	8825	4439	3361	4156	3644	6938	6212	3541	4534	6611	7951	4804	-	chr1H	69608303	69612780	-	4478	-	- && - && -	-
gene:HORVU1Hr1G018730	50	62	34	13	0	0	0	21	35	122	31	58	0	0	0	23	6	0	12	0	-	chr1H	69747080	69749950	+	2871	-	- && Q9S9N5.1 RecName: Full=Putative cyclic nucleotide-gated ion channel 7; AltName: Full=Cyclic nucleotide- and calmodulin-regulated ion channel 7 && PF00520:Ion transport protein|PF00027:Cyclic nucleotide-binding domain	Ion_trans
gene:HORVU1Hr1G018740	3061	2907	2744	3133	1963	1678	1226	1877	2970	1660	2100	1428	2439	2227	2179	2552	1717	2205	2352	2383	-	chr1H	69954814	69960705	+	2984	-	- && Q75KK8.1 RecName: Full=Mitogen-activated protein kinase 14; Short=MAP kinase 14 && PF00069:Protein kinase domain	Pkinase
gene:HORVU1Hr1G018750	1417	1429	1431	1167	1015	1522	857	1104	1852	850	807	781	1515	1490	1576	1281	1231	1537	1460	1456	-	chr1H	69966805	69971732	+	1971	-	- && O22892.2 RecName: Full=Uncharacterized protein At2g40430 && PF07767:Nop53 (60S ribosomal biogenesis)	-
gene:HORVU1Hr1G018770	97	127	54	38	133	66	25	57	242	188	63	93	76	66	120	14	29	95	113	142	-	chr1H	69971804	69972427	-	624	-	- && P01053.2 RecName: Full=Subtilisin-chymotrypsin inhibitor-2A; Short=CI-2A && PF00280:Potato inhibitor I family	-
gene:HORVU1Hr1G018780	1331	1340	1242	1295	1325	1115	370	1041	1652	751	1066	769	1351	1440	1262	1421	1212	1273	1128	1630	-	chr1H	70054432	70062041	-	4100	-	- && Q09758.4 RecName: Full=Putative membrane-bound O-acyltransferase C24H6.01c && PF03062:MBOAT, membrane-bound O-acyltransferase family	MBOAT
gene:HORVU1Hr1G018790	1418	1566	1505	1403	711	802	335	947	1445	856	955	728	1267	1351	1407	1220	1081	1349	1251	1054	-	chr1H	70062067	70069419	+	3645	-	- && O24467.1 RecName: Full=LEC14B homolog && -	-
gene:HORVU1Hr1G018840	0	0	0	0	0	0	0	0	0	0	0	0	0	0	0	0	0	0	0	0	-	chr1H	70339067	70347359	+	982	-	- && Q10251.1 RecName: Full=Eukaryotic translation initiation factor 5B; Short=eIF-5B; AltName: Full=Translation initiation factor IF-2 && PF00009:Elongation factor Tu GTP binding domain	GTP_EFTU
gene:HORVU1Hr1G018850	0	0	0	0	0	0	0	0	0	0	0	0	0	0	0	0	0	0	0	0	-	chr1H	71162233	71162448	+	216	-	- && A8Y9C7.1 RecName: Full=30S ribosomal protein S19, chloroplastic && PF00203:Ribosomal protein S19	-
gene:HORVU1Hr1G018870	0	0	0	0	0	0	0	0	0	0	0	0	0	0	0	0	0	0	0	0	-	chr1H	71163276	71163452	+	177	-	- && - && -	-
gene:HORVU1Hr1G018890	0	0	0	0	0	0	0	0	0	0	0	0	0	0	0	0	0	0	0	0	-	chr1H	71172036	71172613	+	578	-	- && A1E9N6.1 RecName: Full=30S ribosomal protein S15, chloroplastic && PF00312:Ribosomal protein S15	-
gene:ENSRNA049485696	0	0	0	0	0	0	0	0	0	0	0	0	0	0	0	0	0	0	0	0	SNORD24	chr1H	71308250	71308335	-	86	-	- && - && -	-
gene:HORVU1Hr1G018930	255	324	222	288	132	176	0	201	286	131	298	195	240	285	255	295	278	274	297	211	-	chr1H	71393267	71400691	+	7425	-	- && - && PF02536:mTERF	-
gene:HORVU1Hr1G019000	83	86	120	158	111	96	52	76	89	79	33	71	146	49	34	91	41	51	42	76	-	chr1H	71846595	71859036	+	3733	-	- && Q1EHT7.1 RecName: Full=Zinc finger CCCH domain-containing protein 4; Short=OsC3H4 && PF00270:DEAD/DEAH box helicase|PF00271:Helicase conserved C-terminal domain	Helicase_C
gene:HORVU1Hr1G019140	0	0	0	0	0	0	0	0	1	0	0	0	0	0	7	24	0	0	0	0	-	chr1H	72283743	72285738	-	1996	-	- && - && -	-
gene:HORVU1Hr1G019160	0	0	0	0	0	0	0	0	0	0	0	0	0	0	0	0	0	0	0	0	-	chr1H	72288162	72289493	+	1332	-	- && - && -	-
gene:HORVU1Hr1G019220	0	0	0	0	0	0	0	0	0	0	0	0	0	0	0	0	0	0	2	17	-	chr1H	72298413	72300624	-	2212	-	- && - && PF02458:Transferase family	-
gene:HORVU1Hr1G019290	124	112	202	113	30	43	0	40	323	88	48	147	76	164	233	182	131	173	196	107	-	chr1H	72311829	72320108	+	3372	-	- && F4J9M5.1 RecName: Full=Probable ATP-dependent DNA helicase CHR12; AltName: Full=Protein CHROMATIN REMODELING 12; Short=AtCHR12; AltName: Full=Protein MINUSCULE 1 && -	-
gene:HORVU1Hr1G019320	3348	3349	2841	3096	3268	2739	1868	2417	4052	2249	2137	2304	3541	3324	2996	2932	2556	2972	3150	3365	-	chr1H	72455521	72463987	+	5338	-	- && Q7XI08.1 RecName: Full=Probable E3 ubiquitin-protein ligase XBOS34; AltName: Full=Ankyrin repeat domain and RING finger-containing protein XBOS34; AltName: Full=XB3 protein homolog 4 && PF04770:ZF-HD protein dimerisation region|PF13920:Zinc finger, C	ZF-HD_dimer
gene:ENSRNA049449187	0	0	0	0	0	0	0	0	0	0	0	0	0	0	0	0	0	0	0	18	tRNA-Asn	chr1H	72480569	72480642	+	74	-	- && - && -	-
gene:HORVU1Hr1G019330	2744	2663	2333	2922	1854	1729	1126	1571	2466	1676	1755	1532	2223	2045	1816	2142	1725	2050	2181	2443	-	chr1H	72525566	72536032	-	5008	-	- && Q60EX6.1 RecName: Full=Serine/threonine-protein phosphatase BSL1 homolog; AltName: Full=BSU1-like protein 1 homolog && PF13415:Galactose oxidase, central domain|PF00149:Calcineurin-like phosphoesterase	Metallophos
gene:HORVU1Hr1G019340	570	564	452	470	324	465	129	385	673	458	428	263	668	396	645	570	436	503	381	530	-	chr1H	72624566	72630744	+	3192	-	- && Q8W4M7.1 RecName: Full=DNA repair helicase XPD; AltName: Full=ERCC2 homolog; AltName: Full=RAD3 homolog; AltName: Full=UV hypersensitive protein 6; Short=AtUVH6; AltName: Full=XPD homolog; Short=AtXPD && PF06777:Helical and beta-bridge domain|PF06733	-
gene:HORVU1Hr1G019380	8	0	0	0	0	0	0	2	15	9	1	1	25	8	10	0	0	0	5	18	-	chr1H	73145936	73147775	-	1728	-	- && Q8LMI4.1 RecName: Full=Tryptamine hydroxycinnamoyltransferase 2; Short=OsTHT2 && PF02458:Transferase family	-
gene:HORVU1Hr1G019390	986	1033	1118	1111	664	1326	792	880	1142	822	610	755	828	992	960	1024	874	1043	1115	1051	-	chr1H	73170889	73177063	+	2101	-	- && - && -	-
gene:HORVU1Hr1G019410	448	408	406	430	737	251	233	572	1072	474	365	392	91	294	235	151	272	279	364	139	-	chr1H	73282592	73284335	+	1736	-	- && Q8LMI4.1 RecName: Full=Tryptamine hydroxycinnamoyltransferase 2; Short=OsTHT2 && PF02458:Transferase family	-
gene:HORVU1Hr1G019480	233	264	307	175	144	9	0	84	241	86	93	53	211	203	179	195	212	245	175	299	-	chr1H	73571033	73572205	+	516	-	- && Q7SYK1.1 RecName: Full=Queuine tRNA-ribosyltransferase catalytic subunit 1; AltName: Full=Guanine insertion enzyme; AltName: Full=tRNA-guanine transglycosylase && PF01702:Queuine tRNA-ribosyltransferase	TGT
gene:HORVU1Hr1G019490	0	0	0	0	0	0	0	0	0	0	0	0	0	0	0	0	0	0	0	0	-	chr1H	73743483	73744060	-	300	-	- && - && -	-
gene:HORVU1Hr1G019500	25	47	54	49	47	84	0	106	113	36	126	60	53	32	129	121	27	32	76	63	-	chr1H	73807416	73810946	+	3347	-	- && A3AZW5.1 RecName: Full=Probable sucrose-phosphatase 3; Short=OsSPP3 && PF08472:Sucrose-6-phosphate phosphohydrolase C-terminal|PF05116:Sucrose-6F-phosphate phosphohydrolase	-
gene:HORVU1Hr1G019510	0	0	0	0	0	0	0	0	0	20	0	0	0	9	0	0	1	9	0	0	-	chr1H	73816424	73816942	+	519	-	- && - && -	-
gene:HORVU1Hr1G019520	188	161	423	132	0	40	122	329	237	86	66	19	0	0	0	0	0	0	0	10	CelB6	chr1H	73823183	73825890	+	1924	-	- && Q6ZA06.1 RecName: Full=Endoglucanase 20; AltName: Full=Endo-1,4-beta glucanase 20; AltName: Full=OsGLU15; Flags: Precursor && PF00759:Glycosyl hydrolase family 9	-
gene:HORVU1Hr1G019530	119	180	180	166	125	143	289	188	338	399	303	212	216	269	241	177	169	219	227	192	-	chr1H	73894562	73896903	+	2342	-	- && Q8RXT9.2 RecName: Full=GDSL esterase/lipase At1g28590; AltName: Full=Extracellular lipase At1g28590; Flags: Precursor && PF00657:GDSL-like Lipase/Acylhydrolase	Lipase_GDSL
gene:HORVU1Hr1G019560	0	0	0	0	0	0	0	0	0	0	0	0	0	0	0	0	0	0	0	0	-	chr1H	73917857	73919159	-	1303	-	- && - && PF14111:Domain of unknown function (DUF4283)|PF14392:Zinc knuckle	-
gene:HORVU1Hr1G019570	1650	1389	1480	1513	737	1199	554	1090	1603	1066	915	804	1434	1467	1350	1383	1060	1476	1444	1455	-	chr1H	73920478	73928662	+	5696	-	- && Q9LHF5.1 RecName: Full=VIN3-like protein 1; AltName: Full=Protein VERNALIZATION 5 && PF07227:PHD - plant homeodomain finger protein|PF00041:Fibronectin type III domain	fn3
gene:HORVU1Hr1G019580	173	171	151	197	22	152	137	181	202	223	204	145	196	219	88	164	121	133	111	306	-	chr1H	73929575	73934623	-	2779	-	- && Q67XL4.1 RecName: Full=Uncharacterized CRM domain-containing protein At3g25440, chloroplastic; Flags: Precursor && PF01985:CRS1 / YhbY (CRM) domain	-
gene:HORVU1Hr1G019590	3323	3706	3242	3397	3308	2587	2050	2663	4298	3079	2921	2922	3063	3313	3167	3142	2685	3398	3120	3867	-	chr1H	74214442	74218002	+	3046	-	- && Q9SG79.1 RecName: Full=Protein SAD1/UNC-84 domain protein 2; Short=AtSUN2 && PF07738:Sad1 / UNC-like C-terminal	-
gene:HORVU1Hr1G019600	1206	1171	1273	1058	745	1092	705	833	1960	1059	1210	1345	1544	1579	1467	1413	1313	1397	1310	1604	-	chr1H	74218747	74244557	-	2267	-	- && Q8VYR5.1 RecName: Full=Pentatricopeptide repeat-containing protein At4g35850, mitochondrial; Flags: Precursor && -	-
gene:HORVU1Hr1G019630	13	0	25	7	38	44	144	41	42	0	176	9	26	7	83	0	2	30	18	33	-	chr1H	74266247	74267294	+	375	-	- && Q8VYR5.1 RecName: Full=Pentatricopeptide repeat-containing protein At4g35850, mitochondrial; Flags: Precursor && -	-
gene:HORVU1Hr1G019640	58	70	30	30	0	0	0	46	15	23	44	32	35	35	66	138	75	87	42	49	-	chr1H	74325736	74331864	-	4866	-	- && - && -	-
gene:HORVU1Hr1G019650	80	139	198	66	123	54	0	74	198	71	130	43	263	155	140	241	47	133	124	85	-	chr1H	74327137	74338337	+	9427	-	- && Q5C9Z4.1 RecName: Full=Nucleolar MIF4G domain-containing protein 1; AltName: Full=SGD1 homolog && PF02854:MIF4G domain|PF02847:MA3 domain	-
gene:HORVU1Hr1G019660	4	5	5	0	0	0	0	0	0	0	0	0	32	0	0	0	0	0	0	16	-	chr1H	74334659	74338382	-	3517	-	- && Q9LRN6.1 RecName: Full=Probable calcium-binding protein CML22; AltName: Full=Calmodulin-like protein 22 && PF00036:EF hand|PF02847:MA3 domain	efhand
gene:HORVU1Hr1G019670	88	59	117	71	0	105	0	22	108	32	57	18	52	85	80	163	60	148	18	93	-	chr1H	74338498	74342145	-	3309	-	- && O64705.2 RecName: Full=Pentatricopeptide repeat-containing protein At2g34400 && PF13041:PPR repeat family	-
gene:HORVU1Hr1G019710	0	0	0	0	0	0	0	0	7	0	0	0	0	0	0	0	0	0	0	0	-	chr1H	74407069	74408871	+	1803	-	- && - && PF06813:Nodulin-like	-
gene:HORVU1Hr1G019740	1	0	2	1	0	2	0	0	2	0	0	1	2	2	3	2	2	4	4	8	-	chr1H	74543467	74545525	+	1987	-	- && Q2R0L2.1 RecName: Full=Laccase-19; AltName: Full=Benzenediol:oxygen oxidoreductase 19; AltName: Full=Diphenol oxidase 19; AltName: Full=Urishiol oxidase 19; Flags: Precursor && PF07731:Multicopper oxidase|PF07732:Multicopper oxidase|PF00394:Multicopp	-
gene:HORVU1Hr1G019750	6	5	6	0	0	3	0	0	0	0	0	3	10	3	1	1	2	7	6	18	-	chr1H	74584459	74586782	-	2248	-	- && Q2R0L2.1 RecName: Full=Laccase-19; AltName: Full=Benzenediol:oxygen oxidoreductase 19; AltName: Full=Diphenol oxidase 19; AltName: Full=Urishiol oxidase 19; Flags: Precursor && PF07731:Multicopper oxidase|PF07732:Multicopper oxidase|PF00394:Multicopp	-
gene:HORVU1Hr1G019770	77	100	143	71	67	72	0	78	17	52	43	17	109	80	68	138	82	84	115	56	-	chr1H	74708905	74711535	-	2126	-	- && Q8GXZ3.1 RecName: Full=Serine/threonine-protein kinase At5g01020 && PF07714:Protein tyrosine kinase	Pkinase_Tyr
gene:HORVU1Hr1G019830	0	0	0	0	0	0	0	0	0	0	0	0	0	0	0	0	0	0	0	0	-	chr1H	75384811	75385019	-	209	-	- && P36183.1 RecName: Full=Endoplasmin homolog; AltName: Full=Glucose-regulated protein 94 homolog; Short=GRP-94 homolog; Flags: Precursor && PF00183:Hsp90 protein	-
gene:HORVU1Hr1G019870	0	1	0	1	2	1	0	1	0	0	0	0	1	0	1	1	5	1	1	0	-	chr1H	75398304	75398759	-	456	-	- && - && -	-
gene:HORVU1Hr1G019900	1	3	11	4	0	0	0	2	0	0	0	8	4	4	5	1	0	3	10	2	-	chr1H	75453310	75453765	+	456	-	- && - && -	-
gene:HORVU1Hr1G019930	0	0	0	0	0	0	0	0	0	0	0	0	0	0	0	0	0	0	0	7	-	chr1H	75608501	75609871	-	1371	-	- && - && PF12937:F-box-like|PF03478:Protein of unknown function (DUF295)	DUF295
gene:HORVU1Hr1G019940	0	0	0	0	0	0	0	0	0	0	0	0	0	0	0	0	0	0	0	0	-	chr1H	75705158	75708948	-	1107	-	- && O22799.2 RecName: Full=Uncharacterized protein At2g33490 && -	-
gene:HORVU1Hr1G020000	2174	2205	2482	2363	1362	1438	748	1525	2474	1371	1208	1260	1553	1914	2105	2028	1791	1975	1944	1867	-	chr1H	76984039	76992770	+	2594	-	- && O82261.2 RecName: Full=Protease Do-like 2, chloroplastic; Flags: Precursor && PF13180:PDZ domain|PF13365:Trypsin-like peptidase domain	-
gene:HORVU1Hr1G020010	2	15	4	19	0	0	0	4	4	0	0	0	0	2	0	2	0	5	4	6	-	chr1H	76998224	77000693	+	2470	-	- && Q9MA85.2 RecName: Full=Pentatricopeptide repeat-containing protein At3g05340 && PF01535:PPR repeat|PF13041:PPR repeat family	PPR
gene:HORVU1Hr1G020020	0	0	0	0	0	0	0	0	0	0	0	0	0	0	0	0	0	0	0	0	-	chr1H	77001065	77004795	-	3480	-	- && O81832.4 RecName: Full=G-type lectin S-receptor-like serine/threonine-protein kinase At4g27290; Flags: Precursor && PF01453:D-mannose binding lectin|PF08276:PAN-like domain|PF07714:Protein tyrosine kinase|PF00954:S-locus glycoprotein domain	Pkinase_Tyr
gene:HORVU1Hr1G020030	0	0	0	0	0	0	0	0	0	0	0	0	0	0	0	0	0	0	0	0	-	chr1H	77224075	77228649	-	3079	-	- && Q9SZL8.1 RecName: Full=Protein FAR1-RELATED SEQUENCE 5 && PF10551:MULE transposase domain|PF03101:FAR1 DNA-binding domain	FAR1
gene:HORVU1Hr1G020040	17	10	16	18	3	19	0	8	19	6	17	5	8	12	10	3	6	18	10	17	-	chr1H	77482222	77483592	-	1371	-	- && P59259.2 RecName: Full=Histone H4 >Q6LAF3.3 RecName: Full=Histone H4 >Q6PMI5.3 RecName: Full=Histone H4 >Q6WZ83.3 RecName: Full=Histone H4 >Q76H85.3 RecName: Full=Histone H4 >P62788.2 RecName: Full=Histone H4 >P62787.2 RecName: Full=Histone H4 >P6288	-
gene:HORVU1Hr1G020050	79	63	41	10	33	0	1	47	189	125	92	31	28	34	42	94	43	41	90	67	-	chr1H	77485122	77486114	-	993	-	- && P68427.2 RecName: Full=Histone H3.2 >P68428.2 RecName: Full=Histone H3.2 >P68429.2 RecName: Full=Histone H3.2; AltName: Full=Histone H3.1; AltName: Full=Major histone H3 >P68430.2 RecName: Full=Histone H3.2 && PF00125:Core histone H2A/H2B/H3/H4	Histone
gene:HORVU1Hr1G020060	0	1	2	0	0	0	0	0	0	0	0	0	0	0	0	0	0	3	0	0	-	chr1H	77584846	77585454	-	423	-	- && P59259.2 RecName: Full=Histone H4 >Q6LAF3.3 RecName: Full=Histone H4 >Q6PMI5.3 RecName: Full=Histone H4 >Q6WZ83.3 RecName: Full=Histone H4 >Q76H85.3 RecName: Full=Histone H4 >P62788.2 RecName: Full=Histone H4 >P62787.2 RecName: Full=Histone H4 >P6288	-
gene:HORVU1Hr1G020070	0	0	0	0	0	0	0	0	0	2	0	0	0	0	0	0	0	0	8	0	-	chr1H	77587065	77588057	-	856	-	- && P68427.2 RecName: Full=Histone H3.2 >P68428.2 RecName: Full=Histone H3.2 >P68429.2 RecName: Full=Histone H3.2; AltName: Full=Histone H3.1; AltName: Full=Major histone H3 >P68430.2 RecName: Full=Histone H3.2 && PF00125:Core histone H2A/H2B/H3/H4	Histone
gene:HORVU1Hr1G020120	791	750	732	554	552	675	348	598	1145	624	686	441	634	875	885	857	649	828	866	755	-	chr1H	77735005	77737246	+	2242	-	- && - && -	-
gene:HORVU1Hr1G020140	549	436	599	519	420	564	280	293	682	296	291	322	275	399	261	150	253	292	342	323	-	chr1H	77984088	77986299	-	1478	-	- && Q9ZT66.1 RecName: Full=Endo-1,3;1,4-beta-D-glucanase; Flags: Precursor && PF01738:Dienelactone hydrolase family	-
gene:HORVU1Hr1G020150	257	195	248	311	168	232	141	201	361	89	228	141	156	223	237	302	210	218	161	424	-	chr1H	78035552	78037557	-	2006	-	- && - && -	-
gene:HORVU1Hr1G020160	0	0	0	0	0	0	0	0	0	0	0	0	0	0	0	0	0	0	0	0	-	chr1H	78038120	78038743	+	624	-	- && - && -	-
gene:HORVU1Hr1G020170	162	245	123	179	203	195	0	178	135	119	128	140	138	119	118	173	102	100	151	83	-	chr1H	78611600	78616423	+	2623	-	- && - && -	-
gene:HORVU1Hr1G020190	86	109	79	87	0	105	0	88	84	112	54	61	199	140	160	129	97	132	104	103	-	chr1H	78639448	78645462	-	4993	-	- && Q9CAY1.1 RecName: Full=Putative pentatricopeptide repeat-containing protein At3g11460 && -	-
gene:HORVU1Hr1G020200	165	173	141	185	31	68	72	86	206	41	113	85	155	145	84	60	185	93	97	105	-	chr1H	78700758	78703060	-	2303	-	- && - && PF13041:PPR repeat family|PF12854:PPR repeat	-
gene:HORVU1Hr1G020240	1626	1779	1580	1632	1092	1575	1028	1706	2114	1137	1074	1670	1278	1621	1290	1744	1304	1577	1457	1643	-	chr1H	78968804	79089572	+	21246	-	- && Q7XA42.2 RecName: Full=Putative disease resistance protein RGA1; AltName: Full=RGA3-blb && PF00931:NB-ARC domain	NB-ARC
gene:HORVU1Hr1G020270	76	69	87	77	133	59	0	52	26	65	59	19	61	67	34	58	25	64	70	86	-	chr1H	78980344	78982485	-	2142	-	- && Q9M8J9.1 RecName: Full=BTB/POZ and MATH domain-containing protein 2; AltName: Full=Protein BTB-POZ AND MATH DOMAIN 2; Short=AtBPM2 && PF00651:BTB/POZ domain	BTB
gene:HORVU1Hr1G020300	7	1	10	0	0	0	0	1	13	0	19	0	18	17	0	0	1	10	13	0	-	chr1H	79022049	79023519	+	805	-	- && Q7ZZ25.2 RecName: Full=ATPase family AAA domain-containing protein 1-A && PF00004:ATPase family associated with various cellular activities (AAA)	AAA
gene:HORVU1Hr1G020310	0	0	0	0	0	0	0	0	0	0	0	0	0	0	0	0	0	0	0	0	-	chr1H	79023613	79023792	+	180	-	- && - && -	-
gene:HORVU1Hr1G020330	3	8	11	0	0	0	0	0	0	36	0	0	0	11	8	0	0	6	0	0	-	chr1H	79061869	79063089	+	1221	-	- && - && -	-
gene:HORVU1Hr1G020340	481	506	479	410	238	353	280	337	1023	704	518	504	916	620	777	856	551	664	714	1022	-	chr1H	79062696	79064406	-	576	-	- && - && PF08293:Mitochondrial ribosomal subunit S27	-
gene:HORVU1Hr1G020360	4624	4846	4798	4951	3674	4439	3023	3759	4531	3000	3349	2440	3073	3707	3760	3672	3149	4097	3943	4484	-	chr1H	79212696	79218619	-	2829	-	- && Q68KI4.2 RecName: Full=Sodium/hydrogen exchanger 1; AltName: Full=Na(+)/H(+) exchanger 1; Short=NHE-1 && PF00999:Sodium/hydrogen exchanger family	Na_H_Exchanger
gene:HORVU1Hr1G020370	167	149	187	106	24	68	111	63	222	135	176	53	166	257	230	157	150	153	209	214	-	chr1H	79585011	79592522	+	2454	-	- && E3SXU5.1 RecName: Full=Truncated basic helix-loop-helix protein A [Pisum sativum] && PF14215:bHLH-MYC and R2R3-MYB transcription factors N-terminal|PF00010:Helix-loop-helix DNA-binding domain	HLH
gene:HORVU1Hr1G020380	12	11	19	0	0	13	0	0	0	0	0	0	18	12	27	0	0	0	0	0	-	chr1H	79595404	79597574	-	2171	-	- && - && PF02365:No apical meristem (NAM) protein	NAM
gene:HORVU1Hr1G020390	4078	4218	4530	3716	2619	2629	1272	2792	5793	3244	2933	2679	4482	4407	4654	4074	3201	4052	3979	4165	-	chr1H	80265150	80271749	-	3298	-	- && Q94AH6.1 RecName: Full=Cullin-1 && PF10557:Cullin protein neddylation domain|PF00888:Cullin family	Cullin
gene:HORVU1Hr1G020400	5627	5743	5461	5458	4085	5167	2272	4626	6720	4284	3971	3730	5533	5105	5234	5339	4331	5401	5040	5170	-	chr1H	80289668	80297396	-	3490	-	- && Q94AH6.1 RecName: Full=Cullin-1 && PF00888:Cullin family|PF10557:Cullin protein neddylation domain	Cullin
gene:HORVU1Hr1G020410	3562	3202	3855	3596	1435	1668	1031	2119	2873	1182	1305	1206	1330	2945	3235	1637	2196	3735	3963	2537	-	chr1H	80434081	80435278	-	1198	-	- && Q9FR99.1 RecName: Full=1-aminocyclopropane-1-carboxylate oxidase; Short=ACC oxidase; AltName: Full=Ethylene-forming enzyme; Short=EFE && PF03171:2OG-Fe(II) oxygenase superfamily|PF14226:non-haem dioxygenase in morphine synthesis N-terminal	2OG-FeII_Oxy
gene:HORVU1Hr1G020420	189	221	166	136	311	247	108	136	197	158	175	111	202	116	112	63	122	144	138	188	-	chr1H	80475435	80478390	+	2956	-	- && - && PF05686:Glycosyl transferase family 90	-
gene:HORVU1Hr1G020430	13	4	0	16	0	0	32	0	0	0	0	0	1	0	0	0	8	7	0	11	-	chr1H	80487032	80488367	-	1336	-	- && Q9FR99.1 RecName: Full=1-aminocyclopropane-1-carboxylate oxidase; Short=ACC oxidase; AltName: Full=Ethylene-forming enzyme; Short=EFE && PF03171:2OG-Fe(II) oxygenase superfamily|PF14226:non-haem dioxygenase in morphine synthesis N-terminal	2OG-FeII_Oxy
gene:HORVU1Hr1G020450	18217	17185	20148	17584	13142	12504	10305	14248	21134	8742	8506	9148	7930	16612	17012	11398	11411	16827	19940	12763	-	chr1H	80604309	80605970	+	1662	-	- && Q9FR99.1 RecName: Full=1-aminocyclopropane-1-carboxylate oxidase; Short=ACC oxidase; AltName: Full=Ethylene-forming enzyme; Short=EFE && PF03171:2OG-Fe(II) oxygenase superfamily|PF14226:non-haem dioxygenase in morphine synthesis N-terminal	2OG-FeII_Oxy
gene:HORVU1Hr1G020460	0	0	0	0	0	0	0	0	0	0	0	0	0	0	0	0	0	0	0	0	-	chr1H	80825648	80825788	-	141	-	- && - && -	-
gene:HORVU1Hr1G020470	244	246	342	334	89	201	161	194	271	207	180	62	200	366	340	325	191	361	271	280	-	chr1H	80827355	80832088	+	3501	-	- && Q8S9Z2.1 RecName: Full=UDP-D-apiose/UDP-D-xylose synthase && -	-
gene:HORVU1Hr1G020480	10	6	6	1	0	0	0	1	10	1	11	2	1	3	5	20	3	0	4	8	-	chr1H	80844666	80846697	-	1007	-	- && - && -	-
gene:HORVU1Hr1G020490	0	12	5	4	1	46	0	0	5	0	1	0	3	1	12	13	1	1	4	2	-	chr1H	80917498	80919759	+	1467	-	- && - && -	-
gene:HORVU1Hr1G020500	1814	1831	1677	1658	1588	1330	888	1565	2571	1370	1069	1514	1674	1519	1891	1616	1388	1589	1713	1774	-	chr1H	80950251	80959471	-	3965	-	- && - && PF00855:PWWP domain	PWWP
gene:HORVU1Hr1G020520	0	0	0	0	0	0	0	0	0	0	0	0	0	0	0	0	0	0	0	0	-	chr1H	81042669	81043514	+	733	-	- && - && -	-
gene:HORVU1Hr1G020530	1486	1655	1850	1217	802	915	487	1004	2993	1344	1491	1349	2108	2236	2325	2112	1776	1815	2156	2217	-	chr1H	81122342	81226203	+	2258	-	- && - && -	-
gene:HORVU1Hr1G020550	13	8	32	44	0	0	0	0	56	9	38	41	0	0	0	0	0	0	0	0	-	chr1H	81179740	81181175	-	1436	-	- && O04133.1 RecName: Full=Protein SRC2; AltName: Full=Protein SOYBEAN GENE REGULATED BY COLD 2 && PF00168:C2 domain	C2
gene:HORVU1Hr1G020560	4	10	0	9	0	0	0	16	0	0	0	0	0	0	0	0	0	0	6	11	-	chr1H	81291686	81293594	-	1909	-	- && Q6VAA8.1 RecName: Full=UDP-glycosyltransferase 91D1 && PF00201:UDP-glucoronosyl and UDP-glucosyl transferase	UDPGT
gene:HORVU1Hr1G020570	0	0	0	0	0	0	0	0	0	0	0	7	0	0	8	0	0	0	0	0	-	chr1H	81431827	81432377	-	551	-	- && - && -	-
gene:HORVU1Hr1G020580	0	0	0	0	0	0	0	0	0	0	0	0	0	4	0	0	1	0	0	0	-	chr1H	81432516	81432802	-	287	-	- && - && -	-
gene:HORVU1Hr1G020590	9	3	20	0	0	0	0	12	103	121	64	37	26	98	39	49	69	51	83	151	-	chr1H	81515624	81521507	-	3727	-	- && - && -	-
gene:HORVU1Hr1G020600	0	0	0	0	0	0	0	0	0	0	0	0	0	0	0	0	0	0	0	0	-	chr1H	81522877	81524484	+	1549	-	- && P12955.3 RecName: Full=Xaa-Pro dipeptidase; Short=X-Pro dipeptidase; AltName: Full=Imidodipeptidase; AltName: Full=Peptidase D; AltName: Full=Proline dipeptidase; Short=Prolidase && PF00557:Metallopeptidase family M24|PF05195:Aminopeptidase P, N-term	Peptidase_M24
gene:HORVU1Hr1G020620	497	644	738	494	388	384	185	259	866	320	465	335	700	700	647	696	316	523	521	448	-	chr1H	81825284	81832874	-	5218	-	- && F4I1S7.1 RecName: Full=Elongator complex protein 2; Short=AtELP2; AltName: Full=Elongator component 2; AltName: Full=Protein GREEN NPR1 SEEDLING ON SA MEDIUM 1 && -	-
gene:HORVU1Hr1G020650	0	0	0	0	0	0	0	0	0	0	0	0	0	0	0	0	0	0	0	0	-	chr1H	81960264	81962651	-	1071	-	- && A1U669.1 RecName: Full=Probable protein kinase UbiB; AltName: Full=Ubiquinone biosynthesis protein UbiB && PF03109:ABC1 family	ABC1
gene:HORVU1Hr1G020660	0	0	3	0	0	0	0	0	0	0	0	0	0	1	0	0	0	0	0	0	-	chr1H	81963547	81970237	-	3349	-	- && Q65XV7.1 RecName: Full=Replication protein A 70 kDa DNA-binding subunit C; Short=OsRPA70c; AltName: Full=Replication factor A protein 1C; AltName: Full=Replication protein A 1C && PF00098:Zinc knuckle|PF08646:Replication factor-A C terminal domain|PF	tRNA_anti
gene:HORVU1Hr1G020670	0	0	0	0	0	0	0	0	0	0	0	0	0	0	0	0	0	0	0	0	-	chr1H	82045116	82045379	+	264	-	- && P92812.2 RecName: Full=60S ribosomal protein L2, mitochondrial >P0C8K6.1 RecName: Full=60S ribosomal protein L2, mitochondrial >Q2F969.2 RecName: Full=60S ribosomal protein L2, mitochondrial && -	-
gene:HORVU1Hr1G020690	293	331	330	414	726	694	833	409	710	540	468	525	194	442	387	206	187	202	217	273	-	chr1H	82141298	82143805	-	2185	-	- && Q9FG34.1 RecName: Full=Peroxidase 54; Short=Atperox P54; AltName: Full=ATP29a; Flags: Precursor && PF00141:Peroxidase	-
gene:HORVU1Hr1G020710	0	0	0	0	0	0	0	0	0	0	0	0	0	0	0	0	0	0	0	0	-	chr1H	82454154	82454385	-	232	-	- && Q681X4.1 RecName: Full=Zinc finger protein ZAT5 && PF13912:C2H2-type zinc finger	-
gene:HORVU1Hr1G020720	44	41	24	4	153	100	0	56	320	188	63	164	18	92	24	12	38	35	29	69	-	chr1H	82523739	82525605	+	1680	-	- && Q42517.1 RecName: Full=Peroxidase N; AltName: Full=Neutral peroxidase; Flags: Precursor && PF00141:Peroxidase	-
gene:HORVU1Hr1G020760	0	0	0	0	0	0	0	0	0	0	0	3	0	0	0	0	0	0	0	0	-	chr1H	82759015	82759287	+	273	-	- && - && -	-
gene:HORVU1Hr1G020790	0	0	0	0	0	0	0	0	0	0	0	0	0	0	0	0	0	0	0	0	-	chr1H	82770645	82770815	+	171	-	- && - && -	-
gene:HORVU1Hr1G020800	7	0	0	0	0	0	0	0	24	0	0	0	0	0	0	0	0	6	0	0	-	chr1H	82780867	82783108	-	1449	-	- && Q42517.1 RecName: Full=Peroxidase N; AltName: Full=Neutral peroxidase; Flags: Precursor && PF00141:Peroxidase	-
gene:HORVU1Hr1G021000	227	196	150	163	192	121	0	104	294	219	94	117	306	342	334	237	225	297	135	304	-	chr1H	83689654	83727408	-	3193	-	- && Q9FGY4.1 RecName: Full=F-box protein At5g49610 && -	-
gene:HORVU1Hr1G021040	1	8	7	21	0	0	0	0	33	0	0	32	0	0	0	0	0	0	0	0	-	chr1H	83937478	83938092	-	615	-	- && - && -	-
gene:HORVU1Hr1G021070	0	0	0	0	0	0	0	0	0	0	0	0	0	0	0	0	0	0	0	0	-	chr1H	84054562	84056795	+	2098	-	- && Q9C614.1 RecName: Full=Probable L-gulonolactone oxidase 1; Short=AtGulLO1; Flags: Precursor && PF04030:D-arabinono-1,4-lactone oxidase|PF01565:FAD binding domain	FAD_binding_4
gene:HORVU1Hr1G021100	42	40	21	0	0	0	89	7	46	0	0	34	64	32	42	19	31	7	61	16	-	chr1H	84261800	84263472	-	1673	-	- && Q9LH89.1 RecName: Full=Uncharacterized protein At3g28850 && PF00462:Glutaredoxin	-
gene:HORVU1Hr1G021120	1341	1704	1362	1474	1074	1439	583	1231	2451	1400	1758	1431	2295	1851	1561	1615	1636	1507	1434	2131	-	chr1H	84326638	84338957	+	1725	-	- && Q67W29.1 RecName: Full=Probable 4-hydroxy-tetrahydrodipicolinate reductase 1, chloroplastic; Short=HTPA reductase 1; Flags: Precursor && PF05173:Dihydrodipicolinate reductase, C-terminus|PF01113:Dihydrodipicolinate reductase, N-terminus	DapB_N
gene:HORVU1Hr1G021130	3161	3217	3083	2861	2616	2799	1444	2436	4474	3091	2855	2502	4017	3519	3796	4003	2596	3447	3353	3288	-	chr1H	84343681	84347935	+	2248	-	- && Q9SW96.1 RecName: Full=Asparagine--tRNA ligase, cytoplasmic 1; AltName: Full=Asparaginyl-tRNA synthetase 1; Short=AsnRS 1; AltName: Full=Protein EMBRYO DEFECTIVE 2755 && PF01336:OB-fold nucleic acid binding domain|PF00458:WHEP-TRS domain|PF00152:tRNA	tRNA-synt_2
gene:HORVU1Hr1G021140	207	303	226	331	270	566	194	237	670	195	223	156	281	264	307	363	196	391	313	337	-	chr1H	84348112	84349441	+	1330	-	- && P46420.2 RecName: Full=Glutathione S-transferase 4; AltName: Full=GST class-phi member 4; AltName: Full=GST-27; AltName: Full=GST-IV && PF00043:Glutathione S-transferase, C-terminal domain|PF02798:Glutathione S-transferase, N-terminal domain	GST_N
gene:HORVU1Hr1G021150	79	87	145	137	174	285	136	129	142	50	47	56	33	99	111	0	110	144	125	124	-	chr1H	84399076	84400190	+	1115	-	- && P46420.2 RecName: Full=Glutathione S-transferase 4; AltName: Full=GST class-phi member 4; AltName: Full=GST-27; AltName: Full=GST-IV && PF02798:Glutathione S-transferase, N-terminal domain|PF00043:Glutathione S-transferase, C-terminal domain	GST_C
gene:HORVU1Hr1G021160	107	70	137	63	39	102	100	116	140	11	61	70	86	78	85	123	85	112	149	73	-	chr1H	84405715	84407984	+	2270	-	- && O65857.2 RecName: Full=Probable glutathione S-transferase GSTF1; AltName: Full=GST-I && PF02798:Glutathione S-transferase, N-terminal domain|PF00043:Glutathione S-transferase, C-terminal domain	GST_N
gene:HORVU1Hr1G021170	10	19	38	7	0	56	0	0	40	64	20	5	57	42	16	29	42	49	20	54	-	chr1H	84414501	84415817	+	1317	-	- && O65857.2 RecName: Full=Probable glutathione S-transferase GSTF1; AltName: Full=GST-I && PF02798:Glutathione S-transferase, N-terminal domain|PF00043:Glutathione S-transferase, C-terminal domain	GST_N
gene:HORVU1Hr1G021180	7	0	0	24	0	15	0	0	0	23	0	0	0	6	0	0	59	123	52	98	-	chr1H	84464305	84465425	+	1121	-	- && P46420.2 RecName: Full=Glutathione S-transferase 4; AltName: Full=GST class-phi member 4; AltName: Full=GST-27; AltName: Full=GST-IV && PF00043:Glutathione S-transferase, C-terminal domain|PF02798:Glutathione S-transferase, N-terminal domain	GST_C
gene:HORVU1Hr1G021190	2055	2113	1847	2128	1425	1634	1105	1557	2525	1438	1511	1152	1875	1996	1841	1820	1704	1704	1711	2063	-	chr1H	85081952	85093686	-	2120	-	- && Q9FEE2.1 RecName: Full=Probable serine/threonine-protein phosphatase 2A regulatory subunit B'' subunit TON2; AltName: Full=Protein EMBRYO DEFFECTIVE 40; AltName: Full=Protein GORDO; AltName: Full=Protein TONNEAU 2 && PF13499:EF-hand domain pair	-
gene:HORVU1Hr1G021230	567	395	409	541	223	465	129	343	646	262	355	348	379	401	534	493	447	366	421	360	-	chr1H	85356671	85366890	+	4334	-	- && Q8VY89.1 RecName: Full=Anaphase-promoting complex subunit 7; AltName: Full=Cyclosome subunit 7 && PF14559:Tetratricopeptide repeat	-
gene:HORVU1Hr1G021250	0	0	0	0	0	0	0	0	0	0	0	0	0	0	0	0	0	0	0	0	-	chr1H	85510486	85511891	+	1088	-	- && F4JTE7.1 RecName: Full=(DL)-glycerol-3-phosphatase 1; AltName: Full=Glycerol-1-phosphatase 1; AltName: Full=Haloacid dehalogenase-like hydrolase domain-containing protein GPP1; Flags: Precursor && -	-
gene:HORVU1Hr1G021340	28	35	27	15	0	17	0	16	84	11	18	20	7	22	42	12	40	21	47	12	-	chr1H	86127091	86130369	+	2236	-	- && Q9SD53.1 RecName: Full=UPF0481 protein At3g47200 && PF03140:Plant protein of unknown function	-
gene:HORVU1Hr1G021390	2728	2892	2796	2775	1621	1651	1505	1911	2491	1509	1501	1322	2334	2539	2092	2573	1885	2257	2408	2439	-	chr1H	86146478	86156255	-	8994	-	- && Q7XA42.2 RecName: Full=Putative disease resistance protein RGA1; AltName: Full=RGA3-blb && PF00931:NB-ARC domain	NB-ARC
gene:HORVU1Hr1G021410	0	0	0	0	0	0	0	0	0	0	0	0	0	0	0	0	0	0	0	0	-	chr1H	86184935	86185458	-	524	-	- && Q681X4.1 RecName: Full=Zinc finger protein ZAT5 && PF13912:C2H2-type zinc finger	-
gene:HORVU1Hr1G021490	0	0	0	0	0	0	0	0	0	0	0	0	0	0	0	0	0	0	0	0	-	chr1H	86311425	86313383	+	1959	-	- && - && -	-
gene:HORVU1Hr1G021530	1173	1472	1325	1213	1054	1196	424	1283	1671	913	1463	1173	1186	1216	1553	1740	1147	1260	901	1421	-	chr1H	86411786	86416434	+	2767	-	- && Q0DKP4.1 RecName: Full=Double-stranded RNA-binding protein 2; AltName: Full=dsRNA-binding protein 2; AltName: Full=dsRNA-binding protein 3; Short=OsDRB3 && PF00035:Double-stranded RNA binding motif	-
gene:HORVU1Hr1G021540	3581	3891	3712	3937	1762	3004	1397	3014	4389	2319	2371	1992	3401	3405	3352	3551	3107	3616	3280	3600	-	chr1H	86417388	86428500	-	5100	-	- && Q7G8Y3.2 RecName: Full=Probable chromatin-remodeling complex ATPase chain; AltName: Full=ISW2-like; AltName: Full=Sucrose nonfermenting protein 2 homolog && PF00271:Helicase conserved C-terminal domain|PF09111:SLIDE|PF09110:HAND|PF00176:SNF2 family N	SNF2_N
gene:HORVU1Hr1G021550	3664	3811	3247	4075	2729	1996	960	2398	4643	2706	3188	3062	3199	3285	3405	2393	2677	3064	3353	2671	-	chr1H	86789397	86795743	-	6293	-	- && Q0DKP3.2 RecName: Full=Transport inhibitor response 1-like protein Os05g0150500; Short=TIR1-like protein && -	-
gene:HORVU1Hr1G021560	565	613	544	667	558	439	488	289	655	320	347	349	460	440	506	499	534	543	402	573	-	chr1H	87332393	87349620	+	5773	-	- && Q9FT69.1 RecName: Full=ATP-dependent DNA helicase Q-like SIM; AltName: Full=RecQ-like protein SIM; Short=AtRecQsim; Short=Similar to RecQ protein && PF00270:DEAD/DEAH box helicase|PF16124:RecQ zinc-binding|PF00271:Helicase conserved C-terminal domain	DEAD
gene:HORVU1Hr1G021590	307	407	351	491	203	123	44	89	2081	2050	1560	1545	3417	2804	3322	4566	3132	3541	2603	3910	starch_synthase_IIIa	chr1H	87474794	87484696	+	5844	-	- && Q43846.1 RecName: Full=Soluble starch synthase 3, chloroplastic/amyloplastic; AltName: Full=Soluble starch synthase III; Short=SS III; Flags: Precursor && PF00534:Glycosyl transferases group 1|PF08323:Starch synthase catalytic domain|PF16760:Starch/c	Glycos_transf_1
gene:HORVU1Hr1G021600	388	479	370	480	188	98	58	216	318	267	232	93	194	290	299	468	313	427	297	454	-	chr1H	87552658	87558379	-	4163	-	- && Q9M7Z1.1 RecName: Full=Lipoamide acyltransferase component of branched-chain alpha-keto acid dehydrogenase complex, mitochondrial; AltName: Full=Branched-chain alpha-keto acid dehydrogenase complex component E2; Short=BCE2; Short=BCKAD-E2; Short=BCKA	Biotin_lipoyl
gene:HORVU1Hr1G021620	48	29	43	36	82	0	0	17	71	21	63	93	57	14	104	57	0	39	78	62	-	chr1H	87942726	87945212	+	2201	-	- && Q84J88.1 RecName: Full=Heavy metal-associated isoprenylated plant protein 36; Short=AtHIP36; Flags: Precursor && PF00403:Heavy-metal-associated domain	HMA
gene:HORVU1Hr1G021630	0	1	0	0	0	0	0	0	0	0	0	0	0	0	0	0	0	0	0	0	-	chr1H	87981669	87982939	-	1271	-	- && Q7XUF4.2 RecName: Full=Cyclin-dependent kinase G-2; Short=CDKG;2 >A2XUW1.1 RecName: Full=Cyclin-dependent kinase G-2; Short=CDKG;2 && PF00069:Protein kinase domain	Pkinase
gene:HORVU1Hr1G021640	0	0	0	0	0	0	0	0	0	0	0	0	0	0	0	0	0	0	0	0	-	chr1H	88006188	88007260	+	951	-	- && Q5R7I7.1 RecName: Full=Cyclin-dependent kinase 20; AltName: Full=Cell cycle-related kinase; AltName: Full=Cell division protein kinase 20 && PF00069:Protein kinase domain	Pkinase
gene:HORVU1Hr1G021650	105	166	93	117	124	195	0	46	190	219	99	113	14	82	24	116	80	292	62	177	-	chr1H	88073421	88075764	+	2262	-	- && P28493.1 RecName: Full=Pathogenesis-related protein 5; Short=PR-5; Flags: Precursor && PF00314:Thaumatin family	Thaumatin
gene:HORVU1Hr1G021660	0	0	0	0	0	0	0	0	0	0	0	0	0	0	0	0	0	0	0	0	-	chr1H	88167770	88167892	-	123	-	- && - && -	-
gene:HORVU1Hr1G021680	971	1027	838	1155	543	678	536	697	1134	626	900	678	913	1221	1120	971	847	721	949	907	-	chr1H	88346056	88349305	-	2337	-	- && Q43257.1 RecName: Full=indole-2-monooxygenase; AltName: Full=Cytochrome P450 71C4; AltName: Full=Protein benzoxazineless 2 && PF00067:Cytochrome P450	p450
gene:HORVU1Hr1G021690	3205	3156	3278	2911	1940	3143	2073	2826	5316	3203	2729	3274	3216	3593	3515	2215	2400	3061	3257	3534	-	chr1H	88534244	88536950	+	1231	-	- && Q9LHH7.1 RecName: Full=Bifunctional protein FolD 2; AltName: Full=Tetrahydrofolate dehydrogenase/cyclohydrolase 2; Includes: RecName: Full=Methylenetetrahydrofolate dehydrogenase; Includes: RecName: Full=Methenyltetrahydrofolate cyclohydrolase && PF0	-
gene:HORVU1Hr1G021700	993	1270	1317	1280	838	1338	197	1005	1890	1029	922	1358	1627	1313	1788	1225	1352	1247	1119	1534	-	chr1H	88537485	88579970	-	3599	-	- && P93422.2 RecName: Full=Histidine--tRNA ligase, cytoplasmic; AltName: Full=Histidyl-tRNA synthetase; Short=HisRS && PF03129:Anticodon binding domain|PF00221:Aromatic amino acid lyase|PF13393:Histidyl-tRNA synthetase	HGTP_anticodon
gene:HORVU1Hr1G021710	0	0	0	0	0	0	0	0	0	0	0	0	0	0	0	0	0	0	0	0	-	chr1H	88877827	88878976	+	1017	-	- && - && -	-
gene:HORVU1Hr1G021720	21424	23564	23221	18986	17236	21678	8376	17395	43081	24383	26118	23356	34783	29783	33706	31869	24059	30166	25116	30987	-	chr1H	88880792	88883398	+	1331	-	- && P49398.3 RecName: Full=40S ribosomal protein S4; AltName: Full=SCAR protein SS620 && PF00900:Ribosomal family S4e|PF16121:40S ribosomal protein S4 C-terminus|PF01479:S4 domain|PF00467:KOW motif|PF08071:RS4NT (NUC023) domain	Ribosomal_S4e
gene:HORVU1Hr1G021730	0	0	0	0	0	0	0	0	0	0	0	0	0	0	9	0	0	0	0	0	-	chr1H	88883599	88885079	-	1481	-	- && P22242.1 RecName: Full=Desiccation-related protein PCC13-62; Flags: Precursor [Craterostigma plantagineum] && PF13668:Ferritin-like domain	-
gene:HORVU1Hr1G021740	0	0	0	0	0	0	0	0	0	0	0	0	0	0	0	0	0	0	0	0	-	chr1H	88887229	88887633	+	405	-	- && - && -	-
gene:HORVU1Hr1G021750	48	54	37	43	398	62	0	88	124	59	72	45	0	15	36	60	0	41	22	16	-	chr1H	88953586	88959670	-	1217	-	- && O82245.1 RecName: Full=Translocator protein homolog; Short=AtTSPO && PF03073:TspO/MBR family	-
gene:HORVU1Hr1G021760	271	326	342	203	282	143	130	237	213	144	146	97	94	321	209	191	197	197	301	262	-	chr1H	89124090	89126535	+	2446	-	- && Q9M8J9.1 RecName: Full=BTB/POZ and MATH domain-containing protein 2; AltName: Full=Protein BTB-POZ AND MATH DOMAIN 2; Short=AtBPM2 && PF00651:BTB/POZ domain	BTB
gene:HORVU1Hr1G021780	18676	19534	18470	17546	12684	14362	8210	15812	26399	13308	14576	12257	16502	18221	17657	17595	13682	17416	18027	17512	-	chr1H	89129056	89132430	-	3375	-	- && A2Y0H2.1 RecName: Full=REF/SRPP-like protein OsI_017815 && PF05755:Rubber elongation factor protein (REF)|PF02790:Cytochrome C oxidase subunit II, transmembrane domain	-
gene:HORVU1Hr1G021790	0	0	0	0	0	0	0	0	0	0	0	0	0	0	0	0	0	0	0	0	-	chr1H	89129291	89129609	+	319	-	- && P04373.4 RecName: Full=Cytochrome c oxidase subunit 2; AltName: Full=Cytochrome c oxidase polypeptide II && PF02790:Cytochrome C oxidase subunit II, transmembrane domain	-
gene:HORVU1Hr1G021800	760	761	625	666	621	138	233	399	689	366	683	403	393	458	531	549	485	514	449	348	-	chr1H	89133143	89136676	+	1700	-	- && D2SMN4.1 RecName: Full=NAC transcription factor NAM-B1 && PF02365:No apical meristem (NAM) protein	NAM
gene:HORVU1Hr1G021810	0	0	0	0	0	0	0	0	0	0	0	0	0	0	0	0	0	0	0	0	-	chr1H	89138468	89139805	+	847	-	- && Q56Y74.1 RecName: Full=Protein MICRORCHIDIA 6; Short=AtMORC6; AltName: Full=Protein CRT1-homolog 6; Short=CRT1-h6; AltName: Full=Protein DEFECTIVE IN MERISTEM SILENCING 11 && -	-
gene:HORVU1Hr1G021830	0	0	0	0	0	0	0	0	0	0	0	0	0	0	0	0	0	0	0	0	-	chr1H	89179595	89180003	+	409	-	- && P0C317.1 RecName: Full=Cytochrome b6-f complex subunit 4; AltName: Full=17 kDa polypeptide >P0C318.1 RecName: Full=Cytochrome b6-f complex subunit 4; AltName: Full=17 kDa polypeptide >P0C319.1 RecName: Full=Cytochrome b6-f complex subunit 4; AltName:	-
gene:ENSRNA049485957	0	0	0	0	0	0	0	0	0	0	0	0	0	0	0	0	0	0	0	0	5S_rRNA	chr1H	89209456	89209576	+	121	-	- && P0CY04.1 RecName: Full=Uncharacterized protein YLR157C-C >P0CY05.1 RecName: Full=Uncharacterized protein YLR159C-A >P0CY03.1 RecName: Full=Uncharacterized protein YLR156C-A >P0CY02.1 RecName: Full=Uncharacterized protein YLR154C-H && -	-
gene:HORVU1Hr1G021840	5201	5004	5722	4967	2535	2717	2169	3845	7503	3979	4234	3344	4604	5590	5776	4436	4001	5242	5359	5033	-	chr1H	89367119	89372322	+	5204	-	- && O81283.1 RecName: Full=Translocase of chloroplast 159, chloroplastic; Short=AtToc159; AltName: Full=159 kDa chloroplast outer envelope protein; AltName: Full=Plastid protein import 2; AltName: Full=Translocase of chloroplast 160, chloroplastic; Short	-
gene:HORVU1Hr1G021880	31	65	56	60	0	13	0	56	417	234	523	462	502	378	435	703	513	433	400	703	-	chr1H	89563658	89564997	+	1267	-	- && - && -	-
gene:HORVU1Hr1G021890	954	926	863	747	550	650	591	702	1457	1071	795	974	1060	962	927	1219	770	916	787	1087	-	chr1H	89603397	89606493	-	2265	-	- && Q9LFQ0.1 RecName: Full=Beta-glucuronosyltransferase GlcAT14B; AltName: Full=GT14 family glucuronic acid transferase 2; Short=AtGlcAT14B && PF02485:Core-2/I-Branching enzyme	-
gene:HORVU1Hr1G021900	2736	3065	2665	3258	1279	2010	383	2168	2060	1444	1535	984	2448	2196	1636	2658	2057	2065	2173	1898	-	chr1H	89784104	89790207	-	3191	-	- && Q2V4B9.2 RecName: Full=Probable plastidic glucose transporter 3 && PF00083:Sugar (and other) transporter	Sugar_tr
gene:HORVU1Hr1G021920	150	197	177	121	61	17	94	86	245	115	87	69	424	156	289	462	75	94	93	215	-	chr1H	89981736	89992464	+	1580	-	- && Q9S7L2.1 RecName: Full=Transcription factor MYB98; AltName: Full=Myb-related protein 98; Short=AtMYB98 && PF00249:Myb-like DNA-binding domain	Myb_DNA-binding
gene:HORVU1Hr1G021930	496	497	577	527	523	418	342	316	660	267	386	510	336	396	383	513	235	437	326	470	-	chr1H	90008925	90015266	-	4934	-	- && B8AY58.1 RecName: Full=Villin-1 && PF00626:Gelsolin repeat	-
gene:HORVU1Hr1G021990	80	54	74	66	0	0	0	8	52	37	36	33	36	85	39	63	36	102	61	43	-	chr1H	90973554	90992122	+	2671	-	- && F4JH53.1 RecName: Full=Factor of DNA methylation 2; AltName: Full=Protein IDN2 PARALOG 2; AltName: Full=Protein IDN2-LIKE 2 && PF03468:XS domain|PF03470:XS zinc finger domain|PF13976:GAG-pre-integrase domain|PF03469:XH domain	-
gene:HORVU1Hr1G022000	92	125	53	105	0	12	79	39	143	45	107	109	65	36	104	65	52	59	41	69	-	chr1H	90997399	90997943	-	545	-	- && - && PF03469:XH domain	-
gene:HORVU1Hr1G022010	0	0	0	0	0	0	0	0	0	0	0	0	0	0	0	0	0	0	0	0	-	chr1H	91113422	91113796	+	375	-	- && - && -	-
gene:HORVU1Hr1G022020	14455	15265	17493	14557	8191	12043	3058	9433	12669	7074	10703	7778	6122	12663	13030	7453	7331	11118	9974	6796	-	chr1H	91598656	91603353	+	2183	-	- && P61871.1 RecName: Full=Lipase; AltName: Full=Lipase II; AltName: Full=RNL; AltName: Full=Triacylglycerol lipase; Flags: Precursor >P61872.1 RecName: Full=Lipase; AltName: Full=RDL; AltName: Full=Triacylglycerol lipase; Short=ROL; Flags: Precursor &&	Lipase_3
gene:HORVU1Hr1G022040	0	0	0	0	0	0	0	0	0	0	0	0	0	0	0	0	0	0	0	0	-	chr1H	91833450	91833672	+	223	-	- && - && -	-
gene:HORVU1Hr1G022050	61	27	78	33	46	90	69	13	40	74	0	30	93	31	12	44	25	34	36	37	-	chr1H	91835748	91838731	+	2984	-	- && Q9LW63.1 RecName: Full=Putative pentatricopeptide repeat-containing protein At3g23330 && PF13041:PPR repeat family	-
gene:HORVU1Hr1G022060	0	0	9	0	0	0	0	0	0	0	0	0	0	0	0	0	0	0	0	0	-	chr1H	91840019	91842898	-	2880	-	- && Q43210.1 RecName: Full=Phenylalanine ammonia-lyase && PF00221:Aromatic amino acid lyase	-
gene:HORVU1Hr1G022070	0	0	0	0	0	0	0	0	0	0	0	0	0	0	0	0	0	0	0	0	-	chr1H	92200323	92201320	+	742	-	- && Q9FJP6.1 RecName: Full=U-box domain-containing protein 38; AltName: Full=Plant U-box protein 38 && -	-
gene:HORVU1Hr1G022080	334	248	262	213	105	129	128	221	297	275	96	244	0	3	27	0	6	25	18	14	-	chr1H	92315890	92316692	-	536	-	- && - && -	-
gene:HORVU1Hr1G022100	837	847	813	894	298	624	337	585	710	490	546	413	987	910	876	962	732	737	851	1080	-	chr1H	92414575	92422343	-	3768	-	- && Q9M350.2 RecName: Full=Gamma-tubulin complex component 4; Short=AtGCP4; Short=GCP-4 && PF04525:LURP-one-related|PF04130:Spc97 / Spc98 family	-
gene:HORVU1Hr1G022110	25	0	14	0	0	0	0	13	0	21	0	0	21	0	9	0	2	0	0	0	-	chr1H	92429318	92430854	+	458	-	- && Q9HD47.1 RecName: Full=Ran guanine nucleotide release factor; Short=RanGNRF; AltName: Full=Ran-binding protein MOG1 && PF04603:Ran-interacting Mog1 protein	-
gene:HORVU1Hr1G022130	3472	3856	3323	3584	2680	2955	1474	3089	4851	3485	2741	2957	2949	3509	3361	3550	2898	3455	3703	3725	-	chr1H	92431710	92440089	-	2163	-	- && - && PF13639:Ring finger domain	-
gene:HORVU1Hr1G022150	0	0	0	0	0	0	0	0	0	0	0	0	0	0	0	0	0	0	0	0	-	chr1H	92751562	92753092	+	270	-	- && - && -	-
gene:HORVU1Hr1G022170	93	105	121	89	40	44	0	43	64	34	11	34	73	88	70	85	57	154	124	84	-	chr1H	92982183	92983128	+	374	-	- && Q0WTP1.1 RecName: Full=AUGMIN subunit 7 && PF06694:Plant nuclear matrix protein 1 (NMP1)	-
gene:HORVU1Hr1G022180	425	637	414	728	503	675	304	407	592	316	245	378	583	433	409	560	532	404	522	558	-	chr1H	92986275	92986412	+	138	-	- && - && -	-
gene:HORVU1Hr1G022190	753	738	617	1067	379	768	34	559	767	442	533	480	793	656	637	894	537	673	752	891	-	chr1H	92993069	92999741	+	3459	-	- && A2X052.2 RecName: Full=Autophagy protein 5 && -	-
gene:HORVU1Hr1G022250	3900	3989	4207	3658	2096	3176	1577	3239	4817	2861	2747	2815	4630	3765	3693	4399	3191	4114	3468	4012	-	chr1H	93523369	93554662	+	4556	-	- && B9FMJ3.1 RecName: Full=Kinesin-like protein KIN-13A; AltName: Full=Protein SMALL AND ROUND SEED 3 && PF00225:Kinesin motor domain	Kinesin
gene:HORVU1Hr1G022270	174	143	206	53	21	191	0	75	225	114	147	56	194	170	209	141	102	131	139	150	-	chr1H	93698275	93699101	-	460	-	- && B9FMJ3.1 RecName: Full=Kinesin-like protein KIN-13A; AltName: Full=Protein SMALL AND ROUND SEED 3 && PF00225:Kinesin motor domain	Kinesin
gene:HORVU1Hr1G022290	65	50	90	18	30	15	0	74	77	77	141	51	92	54	105	21	36	41	57	26	-	chr1H	93760143	93763447	+	1631	-	- && - && -	-
gene:HORVU1Hr1G022310	227	257	213	255	374	97	51	181	344	219	231	225	337	304	197	149	199	239	159	200	-	chr1H	93773113	93889030	-	6430	-	- && Q8L7Y9.1 RecName: Full=Non-specific phospholipase C1; Flags: Precursor && PF00249:Myb-like DNA-binding domain|PF04185:Phosphoesterase family	Myb_DNA-binding
gene:HORVU1Hr1G022370	2332	2258	2051	2215	1190	1301	1150	1358	2378	1162	1198	1282	1659	1833	1979	1954	1546	1878	1789	1589	-	chr1H	94326697	94334261	+	1950	-	- && Q9M9W3.1 RecName: Full=Serine/threonine-protein phosphatase PP1 isozyme 9 && PF00149:Calcineurin-like phosphoesterase|PF16891:Serine-threonine protein phosphatase N-terminal domain	Metallophos
gene:HORVU1Hr1G022380	622	566	594	641	302	564	116	374	730	332	262	389	618	491	476	405	353	491	434	616	-	chr1H	94568086	94570047	-	1962	-	- && Q9FGG3.1 RecName: Full=WAT1-related protein At5g64700 && PF00892:EamA-like transporter family	DUF6
gene:HORVU1Hr1G022390	878	817	901	570	666	699	77	505	1518	968	1092	933	795	770	944	1157	914	1000	758	1211	-	chr1H	94904006	94904895	-	890	-	- && P62786.2 RecName: Full=Histone H4 variant TH091 && PF15511:Centromere kinetochore component CENP-T histone fold	-
gene:HORVU1Hr1G022400	927	733	1004	628	269	732	158	568	1872	1126	1052	695	697	1010	1030	797	835	1184	989	962	-	chr1H	94907188	94908511	-	1324	-	- && P68427.2 RecName: Full=Histone H3.2 >P68428.2 RecName: Full=Histone H3.2 >P68429.2 RecName: Full=Histone H3.2; AltName: Full=Histone H3.1; AltName: Full=Major histone H3 >P68430.2 RecName: Full=Histone H3.2 && PF00125:Core histone H2A/H2B/H3/H4	Histone
gene:HORVU1Hr1G022410	474	606	422	406	396	497	112	301	1079	831	683	674	705	680	735	833	561	612	498	834	-	chr1H	95028439	95031122	+	836	-	- && Q9LFA5.1 RecName: Full=Mediator of RNA polymerase II transcription subunit 28 && -	-
gene:HORVU1Hr1G022420	1430	1650	1363	1149	997	1309	559	887	2002	1352	1728	1975	1915	1882	2099	1956	1698	1833	1740	1807	-	chr1H	95033668	95037066	-	1093	-	- && Q0DKM4.1 RecName: Full=U1 small nuclear ribonucleoprotein A; Short=U1 snRNP protein A >A2Y0J7.1 RecName: Full=U1 small nuclear ribonucleoprotein A; Short=U1 snRNP protein A && PF13893:RNA recognition motif. (a.k.a. RRM, RBD, or RNP domain)|PF00076:RN	RRM_1
gene:HORVU1Hr1G022430	162	186	145	71	311	205	87	184	344	219	105	63	117	178	148	144	154	142	144	175	-	chr1H	95052884	95059224	+	2888	-	- && Q6K669.1 RecName: Full=Leucine aminopeptidase 2, chloroplastic; AltName: Full=Leucyl aminopeptidase 2; Short=LAP 2; AltName: Full=Proline aminopeptidase 2; AltName: Full=Prolyl aminopeptidase 2; Flags: Precursor && PF02789:Cytosol aminopeptidase fami	-
gene:HORVU1Hr1G022450	503	534	472	463	140	398	122	291	329	135	251	226	384	568	394	522	314	411	356	545	-	chr1H	95359731	95365082	+	4668	-	- && O49809.2 RecName: Full=Glyoxysomal fatty acid beta-oxidation multifunctional protein MFP-a; Includes: RecName: Full=Enoyl-CoA hydratase/3-2-trans-enoyl-CoA isomerase/3-hydroxybutyryl-CoA epimerase; Includes: RecName: Full=3-hydroxyacyl-CoA dehydrogen	3HCDH_N
gene:HORVU1Hr1G022460	0	0	0	0	0	0	0	0	0	0	0	0	0	0	0	0	0	0	0	0	-	chr1H	95377662	95377934	+	273	-	- && - && -	-
gene:HORVU1Hr1G022470	64	33	30	12	31	8	70	9	58	59	0	113	120	89	55	67	32	68	48	82	-	chr1H	95388867	95390473	+	1607	-	- && - && -	-
gene:HORVU1Hr1G022500	0	0	0	0	0	0	0	0	0	0	0	0	0	0	0	0	0	0	0	0	-	chr1H	95736386	95738542	-	601	-	- && - && -	-
gene:HORVU1Hr1G022510	0	0	0	0	0	0	0	0	0	0	0	0	0	0	0	0	0	0	0	0	-	chr1H	95758172	95758516	+	345	-	- && Q9FVQ0.1 RecName: Full=Probable indole-3-pyruvate monooxygenase YUCCA10; AltName: Full=Flavin-containing monooxygenase YUCCA10 && PF00743:Flavin-binding monooxygenase-like	FMO-like
gene:HORVU1Hr1G022530	92	75	114	79	89	12	0	79	151	62	58	105	47	81	57	18	60	54	65	22	-	chr1H	96131514	96135442	-	3929	-	- && Q9FVQ0.1 RecName: Full=Probable indole-3-pyruvate monooxygenase YUCCA10; AltName: Full=Flavin-containing monooxygenase YUCCA10 && PF13738:Pyridine nucleotide-disulphide oxidoreductase	-
gene:HORVU1Hr1G022540	0	0	0	0	0	0	0	0	0	0	0	0	0	0	0	0	0	0	0	0	-	chr1H	96380113	96381513	+	1343	-	- && - && -	-
gene:HORVU1Hr1G022550	1565	1660	1446	2032	1640	1611	1239	1705	1726	787	1264	1434	1604	1314	1512	1943	1368	1392	1563	1500	-	chr1H	96388027	96393952	+	3892	-	- && Q0DKM0.1 RecName: Full=Probable ethylene response sensor 2; Short=OsERS2; AltName: Full=Ethylene response factor 2 && PF02518:Histidine kinase-, DNA gyrase B-, and HSP90-like ATPase|PF00512:His Kinase A (phospho-acceptor) domain|PF01590:GAF domain	HATPase_c
gene:HORVU1Hr1G022570	17383	18864	16639	14275	12301	16495	7361	14091	31505	18381	19963	17922	24033	20643	22515	21392	17785	20017	17997	21629	-	chr1H	96478835	96482591	-	1188	-	- && P42791.2 RecName: Full=60S ribosomal protein L18-2 && -	-
gene:HORVU1Hr1G022620	0	1	1	3	0	0	0	0	0	0	1	0	3	2	1	3	0	2	0	2	-	chr1H	96575803	96576785	+	323	-	- && Q6YYA3.1 RecName: Full=Chloroplastic group IIA intron splicing facilitator CRS1, chloroplastic; AltName: Full=Chloroplastic RNA splicing factor 1; AltName: Full=Protein CHLOROPLAST RNA SPLICING 1; Flags: Precursor && PF01985:CRS1 / YhbY (CRM) domain	-
gene:HORVU1Hr1G022630	0	0	1	0	0	0	0	0	0	0	0	0	0	0	0	0	0	0	0	0	-	chr1H	96609398	96610540	+	1037	-	- && A5H8G4.1 RecName: Full=Peroxidase 1; AltName: Full=Plasma membrane-bound peroxidase 1; Short=pmPOX1; Flags: Precursor && PF00141:Peroxidase	-
gene:HORVU1Hr1G022660	2679	2685	2607	2554	1622	1919	1196	2681	5205	2843	2576	2292	1042	2374	2316	1511	1578	2194	2631	1658	-	chr1H	96997292	96998314	-	1023	-	- && Q9T0A4.1 RecName: Full=NAD(P)H-quinone oxidoreductase subunit S, chloroplastic; AltName: Full=NAD(P)H dehydrogenase subunit S; Short=NDH subunit S; AltName: Full=NADH-plastoquinone oxidoreductase subunit S; AltName: Full=Protein CHLORORESPIRATORY RED	-
gene:HORVU1Hr1G022670	0	0	0	0	0	0	0	0	0	0	0	0	0	0	0	0	0	0	0	0	-	chr1H	97050060	97051647	-	1236	-	- && Q9FVQ0.1 RecName: Full=Probable indole-3-pyruvate monooxygenase YUCCA10; AltName: Full=Flavin-containing monooxygenase YUCCA10 && PF00743:Flavin-binding monooxygenase-like	FMO-like
gene:HORVU1Hr1G022680	0	0	0	0	0	0	0	0	0	0	0	0	0	0	0	0	0	0	0	0	-	chr1H	97105767	97106009	+	243	-	- && - && -	-
gene:HORVU1Hr1G022700	5	3	8	0	0	0	0	10	3	0	0	0	0	27	2	0	0	6	8	11	-	chr1H	97474149	97481022	-	5354	-	- && Q9LIG6.1 RecName: Full=NifU-like protein 4, mitochondrial; Short=AtNfu-III; Short=AtNfu4; Flags: Precursor && PF00320:GATA zinc finger|PF01106:NifU-like domain|PF08712:Scaffold protein Nfu/NifU N terminal	GATA
gene:HORVU1Hr1G022710	1	0	0	0	0	0	0	0	0	0	0	0	3	0	0	0	0	0	0	7	-	chr1H	97474152	97478514	+	4363	-	- && Q9LIG6.1 RecName: Full=NifU-like protein 4, mitochondrial; Short=AtNfu-III; Short=AtNfu4; Flags: Precursor && PF08712:Scaffold protein Nfu/NifU N terminal|PF00320:GATA zinc finger|PF01106:NifU-like domain	GATA
gene:HORVU1Hr1G022720	469	462	451	571	177	329	54	240	535	191	254	216	573	494	587	660	335	390	428	589	-	chr1H	97479523	97484236	+	3101	-	- && Q9C8J2.1 RecName: Full=NifU-like protein 5, mitochondrial; Short=AtNfu-I; Short=AtNfu5; Flags: Precursor && PF05132:RNA polymerase III RPC4|PF08712:Scaffold protein Nfu/NifU N terminal	-
gene:HORVU1Hr1G022750	9779	9864	9723	8189	6977	7095	3817	7109	12335	6949	6969	6616	11254	9467	10057	9653	7111	9611	8573	9612	-	chr1H	98022462	98027097	+	2915	-	- && Q9SLX0.2 RecName: Full=Importin subunit alpha-1b && PF01749:Importin beta binding domain|PF16186:Atypical Arm repeat|PF00514:Armadillo/beta-catenin-like repeat	Arm
gene:HORVU1Hr1G022780	0	0	1	0	0	0	0	0	0	0	0	0	0	0	0	0	0	0	0	0	-	chr1H	98549827	98551185	-	907	-	- && Q500U8.1 RecName: Full=Tetraketide alpha-pyrone reductase 1; AltName: Full=Protein DIHYDROFLAVONOL 4-REDUCTASE-LIKE 1 && PF05368:NmrA-like family|PF01073:3-beta hydroxysteroid dehydrogenase/isomerase family	NmrA
gene:HORVU1Hr1G022790	643	706	592	602	576	700	484	503	900	403	493	493	853	718	652	944	704	710	584	911	-	chr1H	98557721	98564547	+	2407	-	- && Q68CP4.2 RecName: Full=Heparan-alpha-glucosaminide N-acetyltransferase; AltName: Full=Transmembrane protein 76 && PF07786:Protein of unknown function (DUF1624)	-
gene:ENSRNA049447447	0	0	0	0	0	0	0	0	0	0	0	0	0	0	0	0	0	0	0	0	tRNA-Thr	chr1H	98557760	98557833	-	74	-	- && - && -	-
gene:HORVU1Hr1G022800	255	267	258	302	173	250	213	186	508	193	182	308	143	271	238	191	166	225	190	215	-	chr1H	98735315	98738810	+	1359	-	- && - && -	-
gene:HORVU1Hr1G022810	17309	20675	16614	19165	15596	22226	10928	12794	27259	15579	18452	17075	22505	19507	21667	23469	17973	18248	17102	22948	-	chr1H	98741192	98744845	-	1549	-	- && Q75M08.2 RecName: Full=Protein disulfide isomerase-like 2-1; Short=OsPDIL2-1; AltName: Full=Protein disulfide isomerase-like 4-1; Short=OsPDIL4-1; Flags: Precursor && PF07749:Endoplasmic reticulum protein ERp29, C-terminal domain|PF00085:Thioredoxin	-
gene:HORVU1Hr1G022830	0	0	0	0	0	0	0	0	0	0	0	0	0	0	0	0	0	0	0	0	-	chr1H	99164253	99164540	+	288	-	- && - && -	-
gene:HORVU1Hr1G022840	3359	3279	4010	2641	2277	1525	1435	1517	2336	1288	801	1161	1174	1953	1911	1322	1715	2253	2922	1615	-	chr1H	99174025	99176800	+	1768	-	- && - && PF04117:Mpv17 / PMP22 family	Mpv17_PMP22
gene:HORVU1Hr1G022870	0	0	0	0	0	0	0	0	0	0	0	0	0	0	0	0	0	0	0	0	-	chr1H	99299716	99301061	-	1086	-	- && - && PF12776:Myb/SANT-like DNA-binding domain	-
gene:HORVU1Hr1G022880	0	0	0	0	0	0	0	0	0	0	0	0	0	0	0	0	0	0	0	0	-	chr1H	99301912	99302187	-	276	-	- && - && -	-
gene:HORVU1Hr1G022900	473	520	464	683	422	447	0	180	5603	3889	4450	4513	5887	4074	5088	9061	5855	5339	3700	6934	-	chr1H	99317421	99321794	-	3540	-	- && Q84S18.1 RecName: Full=Probable mixed-linked glucan synthase 8; AltName: Full=1,3;1,4-beta-D-glucan synthase 8; AltName: Full=Cellulose synthase-like protein F8; AltName: Full=OsCslF8 && PF03552:Cellulose synthase	-
gene:HORVU1Hr1G022990	2700	2964	2488	2598	2662	2925	1554	2002	3408	2181	1790	1975	2862	2701	2562	3218	2385	2739	2842	3048	-	chr1H	100042603	100068893	+	1622	-	- && Q9LZK5.1 RecName: Full=DnaJ protein ERDJ3B; AltName: Full=Chaperone protein dnaJ 19; Short=AtDjB19; Short=AtJ19; AltName: Full=Endoplasmic reticulum dnaJ domain-containing protein 3B; Short=AtERdj3B; AltName: Full=Protein SCJ1 homolog ERDJ3B; Flags:	DnaJ
gene:HORVU1Hr1G023010	25	7	22	10	0	22	0	31	0	0	0	0	0	13	0	0	75	11	32	0	-	chr1H	100183756	100184625	-	870	-	- && - && -	-
gene:HORVU1Hr1G023030	1074	1252	1152	1095	868	1258	301	839	1622	1044	1156	1173	1189	1173	1466	1378	958	1172	1020	1268	-	chr1H	100249061	100261649	+	2445	-	- && O49068.1 RecName: Full=Tubulin gamma-2 chain; AltName: Full=Gamma-2-tubulin && PF03953:Tubulin C-terminal domain|PF00091:Tubulin/FtsZ family, GTPase domain	Tubulin
gene:HORVU1Hr1G023060	3350	3239	3474	3103	1999	2042	805	2225	4255	2882	2887	2614	4297	4070	4346	4064	2965	4007	3438	4181	-	chr1H	100490063	100496804	+	2363	-	- && A8MS68.1 RecName: Full=Dihydrolipoyl dehydrogenase 1, chloroplastic; Short=ptLPD1; AltName: Full=Dihydrolipoamide dehydrogenase 1; AltName: Full=Protein LIPOAMIDE DEHYDROGENASE 1; AltName: Full=Pyruvate dehydrogenase complex E3 subunit 1; Short=E3-1;	Pyr_redox_2
gene:HORVU1Hr1G023070	1990	1960	2147	2126	1196	1239	611	1206	1594	869	1196	949	1980	1774	1617	1797	1327	1534	1459	1598	-	chr1H	100799623	100829276	+	5734	-	- && Q6INN7.1 RecName: Full=Serine/threonine-protein phosphatase 4 regulatory subunit 3; AltName: Full=SMEK homolog 1 && PF04802:Component of IIS longevity pathway SMK-1	-
gene:HORVU1Hr1G023100	2479	2966	3268	4934	1496	3124	43	924	33762	31488	31456	31677	47267	32779	41308	65525	45267	42340	31478	52571	-	chr1H	100906977	100911501	-	3018	-	- && P21616.4 RecName: Full=Pyrophosphate-energized vacuolar membrane proton pump; AltName: Full=Pyrophosphate-energized inorganic pyrophosphatase; Short=H(+)-PPase; AltName: Full=Vacuolar H(+)-pyrophosphatase && PF03030:Inorganic H+ pyrophosphatase	-
gene:HORVU1Hr1G023120	138	238	231	344	0	66	26	454	314	31	84	14	82	133	111	106	36	42	121	62	-	chr1H	100915616	100918121	+	2052	-	- && P10478.3 RecName: Full=Endo-1,4-beta-xylanase Z; Short=Xylanase Z; AltName: Full=1,4-beta-D-xylan xylanohydrolase Z; Flags: Precursor && PF00331:Glycosyl hydrolase family 10|PF02018:Carbohydrate binding domain	-
gene:HORVU1Hr1G023130	0	0	8	0	0	0	0	0	0	0	0	2	0	0	0	0	0	8	0	0	-	chr1H	101341395	101342287	-	615	-	- && Q94KK7.1 RecName: Full=Syntaxin-52; Short=AtSYP52 && -	-
gene:HORVU1Hr1G023160	32	12	9	29	0	0	0	0	34	0	22	30	0	21	10	0	19	12	11	0	-	chr1H	101367935	101372386	+	1937	-	- && Q9LMA1.1 RecName: Full=Probable flavin-containing monooxygenase 1 && PF00743:Flavin-binding monooxygenase-like	FMO-like
gene:HORVU1Hr1G023170	19	25	34	14	96	43	0	18	78	55	117	41	125	87	105	56	18	23	28	52	-	chr1H	101372852	101379111	-	3631	-	- && Q9SSE9.1 RecName: Full=Lysine-specific demethylase JMJ25; AltName: Full=Jumonji domain-containing protein 25; AltName: Full=Lysine-specific histone demethylase JMJ25; AltName: Full=Protein INCREASE IN BONSAI METHYLATION 1; AltName: Full=Protein JUMON	JmjC
gene:HORVU1Hr1G023180	0	0	0	0	0	0	0	0	0	0	0	0	0	0	0	0	0	0	0	0	-	chr1H	101409419	101409682	-	264	-	- && P92812.2 RecName: Full=60S ribosomal protein L2, mitochondrial >P0C8K6.1 RecName: Full=60S ribosomal protein L2, mitochondrial >Q2F969.2 RecName: Full=60S ribosomal protein L2, mitochondrial && -	-
gene:HORVU1Hr1G023190	0	0	1	0	0	0	0	3	0	0	0	0	0	0	1	0	0	1	0	0	-	chr1H	101452725	101453751	-	823	-	- && F4JNX2.1 RecName: Full=Senescence/dehydration-associated protein At4g35985, chloroplastic; Flags: Precursor && -	-
gene:HORVU1Hr1G023220	3102	3503	2914	2637	3467	4179	2436	4075	8525	4125	3994	4202	3270	3465	3335	3163	2264	2935	2600	3065	-	chr1H	101577960	101579688	-	1729	-	- && Q5G8Z3.1 RecName: Full=Protein EGG APPARATUS-1; AltName: Full=ZmEA1 && -	-
gene:HORVU1Hr1G023250	0	0	0	0	0	0	0	0	0	0	0	0	0	0	0	0	0	0	0	0	-	chr1H	101683881	101684090	-	210	-	- && - && -	-
gene:HORVU1Hr1G023260	1063	1083	1580	921	1227	890	355	768	1717	734	936	826	1170	1321	1264	1374	705	1532	1387	1165	-	chr1H	101686483	101692849	+	4893	-	- && A6QRA1.1 RecName: Full=DNA-directed RNA polymerase V subunit 7 && PF00582:Universal stress protein family|PF03876:SHS2 domain found in N terminus of Rpb7p/Rpc25p/MJ0397	Usp
gene:HORVU1Hr1G023270	154	164	130	141	0	60	76	97	102	0	39	70	294	192	173	153	67	101	129	161	-	chr1H	101687469	101692767	-	3938	-	- && A6QRA1.1 RecName: Full=DNA-directed RNA polymerase V subunit 7 && PF03876:SHS2 domain found in N terminus of Rpb7p/Rpc25p/MJ0397|PF00582:Universal stress protein family	Usp
gene:HORVU1Hr1G023280	0	0	0	0	0	0	0	0	0	0	0	0	0	0	0	0	0	0	0	0	-	chr1H	101717893	101718919	+	823	-	- && F4JNX2.1 RecName: Full=Senescence/dehydration-associated protein At4g35985, chloroplastic; Flags: Precursor && -	-
gene:HORVU1Hr1G023320	1130	977	1110	1081	643	578	373	743	1395	693	1055	500	849	930	821	801	673	935	985	731	-	chr1H	101909394	101914110	+	2376	-	- && - && PF12617:Iron-Sulfur binding protein C terminal	-
gene:HORVU1Hr1G023330	6	7	4	29	0	17	0	13	4	0	11	0	0	0	0	0	0	0	6	7	-	chr1H	102238858	102239794	+	937	-	- && - && -	-
gene:HORVU1Hr1G023350	153	181	164	238	190	114	112	120	179	63	153	53	192	183	112	186	102	181	143	157	-	chr1H	102342822	102355595	-	7671	-	- && Q9LQ02.1 RecName: Full=DNA-directed RNA polymerase IV subunit 1; AltName: Full=DNA-directed RNA polymerase D subunit 1; Short=AtNRPD1a; Short=Nuclear RNA polymerase D 1a; AltName: Full=Protein RNA-DIRECTED DNA METHYLATION DEFECTIVE 3; AltName: Full=P	-
gene:HORVU1Hr1G023460	29	36	38	37	0	0	46	15	9	34	18	27	44	38	10	68	9	17	35	27	-	chr1H	103515686	103524335	-	5717	-	- && Q9XHM5.1 RecName: Full=Gibberellin 2-beta-dioxygenase 2; AltName: Full=GA 2-oxidase 2; AltName: Full=Gibberellin 2-beta-hydroxylase 2; AltName: Full=Gibberellin 2-oxidase 2 && PF03171:2OG-Fe(II) oxygenase superfamily	2OG-FeII_Oxy
gene:HORVU1Hr1G023480	2944	2908	2798	2729	1675	2401	1136	2076	2529	1708	1396	1257	2968	2699	2308	2269	2006	2904	2390	2409	-	chr1H	103604299	103619610	+	4078	-	- && Q8RWB8.1 RecName: Full=E3 ubiquitin-protein ligase UPL6; Short=Ubiquitin-protein ligase 6; AltName: Full=HECT-type E3 ubiquitin transferase UPL6 && PF00632:HECT-domain (ubiquitin-transferase)	HECT
gene:HORVU1Hr1G023500	2946	3185	2860	3212	1794	2818	2245	2106	4519	2526	2615	3357	3906	3878	3878	5226	3210	3821	3494	4640	-	chr1H	103969528	103975489	+	3758	-	- && Q8LEK2.1 RecName: Full=Golgi apparatus membrane protein-like protein ECHIDNA && PF05832:Eukaryotic protein of unknown function (DUF846)	-
gene:HORVU1Hr1G023510	4891	5496	5334	5109	6043	5831	4147	3093	6177	3390	4041	3409	4710	4931	5044	4368	3692	4215	4937	4609	-	chr1H	103974787	103980161	-	5375	-	- && Q9FXB6.1 RecName: Full=GDSL esterase/lipase LIP-4; AltName: Full=Extracellular lipase LIP-4; Flags: Precursor && PF00657:GDSL-like Lipase/Acylhydrolase	Lipase_GDSL
gene:HORVU1Hr1G023520	3071	3543	2890	3030	3284	3646	3213	2151	4941	3150	2896	2368	3654	3135	2959	3978	2363	2961	2612	3039	-	chr1H	103980541	104042136	-	6882	-	- && O80522.1 RecName: Full=GDSL esterase/lipase At1g09390; AltName: Full=Extracellular lipase At1g09390; Flags: Precursor && PF00657:GDSL-like Lipase/Acylhydrolase	Lipase_GDSL
gene:HORVU1Hr1G023620	1418	1340	1521	1084	528	748	352	740	1510	802	929	976	1594	1328	1736	892	1119	1295	1123	1929	-	chr1H	104414916	104421746	-	1538	-	- && Q2QW53.2 RecName: Full=MADS-box transcription factor 13; AltName: Full=OsMADS13; AltName: Full=RMADS206 && PF00319:SRF-type transcription factor (DNA-binding and dimerisation domain)|PF01486:K-box region	SRF-TF
gene:HORVU1Hr1G023630	4827	5008	5091	4085	3848	4391	1689	3829	8742	4510	4406	5373	6259	5888	6502	5386	4390	5889	5347	5885	-	chr1H	104746260	104750117	-	2019	-	- && Q9M5K3.2 RecName: Full=Dihydrolipoyl dehydrogenase 1, mitochondrial; Short=AtmLPD1; Short=mtLPD1; AltName: Full=Dihydrolipoamide dehydrogenase 1; AltName: Full=Glycine cleavage system L protein 1; AltName: Full=Pyruvate dehydrogenase complex E3 subun	Pyr_redox_2
gene:ENSRNA049486852	0	0	0	0	2	2	2	0	3	0	0	3	0	0	1	0	0	0	1	0	SSU_rRNA_eukarya	chr1H	104847292	104847891	-	600	-	- && - && -	-
gene:ENSRNA049486867	0	0	0	0	0	0	0	0	0	0	0	0	0	0	0	0	0	0	0	0	5S_rRNA	chr1H	104849899	104850019	+	121	-	- && P0CY04.1 RecName: Full=Uncharacterized protein YLR157C-C >P0CY05.1 RecName: Full=Uncharacterized protein YLR159C-A >P0CY03.1 RecName: Full=Uncharacterized protein YLR156C-A >P0CY02.1 RecName: Full=Uncharacterized protein YLR154C-H && -	-
gene:ENSRNA049486859	0	0	0	0	0	0	0	0	0	0	0	0	0	0	0	0	0	0	0	0	5_8S_rRNA	chr1H	104864782	104864935	-	154	-	- && Q8TGM5.1 RecName: Full=Putative uncharacterized protein ART3; AltName: Full=Antisense to ribosomal RNA transcript protein 3 && -	-
gene:ENSRNA049486862	0	0	0	0	0	0	0	0	0	0	0	0	0	0	0	0	0	0	0	0	SSU_rRNA_eukarya	chr1H	104865312	104865470	-	159	-	- && P0C5Q0.1 RecName: Full=Putative uncharacterized protein YLR154W-F && -	-
gene:ENSRNA049486870	7	12	6	12	75	53	5	54	121	60	93	133	24	13	20	13	7	11	11	25	SSU_rRNA_eukarya	chr1H	104865533	104865635	-	103	-	- && - && -	-
gene:ENSRNA049486863	0	0	0	0	0	0	0	0	0	0	0	0	0	0	0	0	0	0	0	0	5_8S_rRNA	chr1H	104872671	104872826	+	156	-	- && - && -	-
gene:HORVU1Hr1G023650	0	0	0	0	0	0	0	0	1	22	0	3	1	0	0	1	0	0	0	1	-	chr1H	104873029	104873369	-	341	-	- && - && -	-
gene:ENSRNA049486864	0	0	0	0	0	0	0	0	0	0	0	0	0	0	0	0	0	0	0	0	SSU_rRNA_eukarya	chr1H	104882182	104882528	-	347	-	- && - && -	-
gene:ENSRNA049486857	0	0	0	0	0	0	0	0	0	0	0	0	0	0	0	0	0	0	0	0	SSU_rRNA_eukarya	chr1H	104882640	104883130	-	491	-	- && - && -	-
gene:HORVU1Hr1G023660	10377	10686	10784	9322	8963	10121	4556	9287	20810	11564	12323	11667	14997	12238	13873	11910	10053	12771	11073	13383	-	chr1H	104959326	104960914	-	1589	-	- && P0CG86.1 RecName: Full=Ubiquitin-40S ribosomal protein S27a; Contains: RecName: Full=Ubiquitin; Contains: RecName: Full=40S ribosomal protein S27a; Flags: Precursor && PF01599:Ribosomal protein S27a|PF00240:Ubiquitin family	ubiquitin
gene:HORVU1Hr1G023670	1381	1663	1290	1454	967	1076	388	1303	2160	947	1069	1142	1226	1596	1686	1674	1379	1456	1285	1794	-	chr1H	104961244	104966628	-	1553	-	- && Q7SXR3.2 RecName: Full=Macrophage erythroblast attacher && PF10607:CTLH/CRA C-terminal to LisH motif domain|PF13445:RING-type zinc-finger	-
gene:HORVU1Hr1G023690	969	1060	1063	998	431	480	259	628	1146	685	568	883	734	856	965	441	605	738	864	533	-	chr1H	105079564	105083243	+	2610	-	- && Q6ATB4.1 RecName: Full=Probable GTP diphosphokinase CRSH1, chloroplastic; AltName: Full=Calcium-activated RelA/Spot homolog 1; Short=OsCRSH1; AltName: Full=ppGpp synthetase CRSH1; Flags: Precursor && PF13328:HD domain|PF04607:Region found in RelA / S	-
gene:ENSRNA049486866	0	0	0	0	0	0	0	0	0	0	0	0	0	0	0	0	0	0	0	0	5S_rRNA	chr1H	105088052	105088170	+	119	-	- && - && -	-
gene:HORVU1Hr1G023710	0	0	0	0	0	0	0	0	0	0	0	0	0	0	0	0	0	0	0	0	-	chr1H	105089002	105093675	+	4154	-	- && - && PF05970:PIF1-like helicase|PF14214:Helitron helicase-like domain at N-terminus	-
gene:HORVU1Hr1G023720	0	0	0	0	0	0	0	0	0	0	0	0	0	0	0	0	0	0	0	0	-	chr1H	105104635	105105186	-	552	-	- && Q5ZCK5.1 RecName: Full=Probable calcium-binding protein CML16; AltName: Full=Calmodulin-like protein 16 && -	-
gene:HORVU1Hr1G023730	20	18	30	22	0	2	2	0	10	0	3	1	17	20	64	37	5	44	24	47	-	chr1H	105456923	105457931	-	648	-	- && - && -	-
gene:HORVU1Hr1G023740	0	0	0	0	0	0	0	0	0	0	0	0	0	0	0	0	0	0	0	0	-	chr1H	105458147	105459064	-	451	-	- && Q9ZUY3.1 RecName: Full=Arogenate dehydratase 3, chloroplastic; Short=AtADT3; AltName: Full=Prephenate dehydratase 1; Short=AtPDT1; Flags: Precursor && -	-
gene:HORVU1Hr1G023750	73	30	169	36	165	2	8	13	95	62	49	5	1	25	57	0	31	88	77	26	-	chr1H	105662511	105664061	-	1434	-	- && A5H8G4.1 RecName: Full=Peroxidase 1; AltName: Full=Plasma membrane-bound peroxidase 1; Short=pmPOX1; Flags: Precursor && PF00141:Peroxidase	-
gene:ENSRNA049449159	0	0	0	0	0	0	0	0	0	0	0	0	0	0	0	0	0	0	0	0	tRNA-Arg	chr1H	105680272	105680345	+	74	-	- && - && -	-
gene:HORVU1Hr1G023820	123	58	103	154	88	42	30	106	182	114	96	59	78	75	104	95	14	96	124	74	-	chr1H	105889894	105890848	-	955	-	- && - && -	-
gene:HORVU1Hr1G023830	0	0	0	0	0	0	0	0	0	0	0	0	0	0	0	0	0	0	0	0	-	chr1H	105973560	105973949	+	153	-	- && - && -	-
gene:HORVU1Hr1G023840	28	42	12	0	0	15	0	16	129	58	42	58	0	0	0	0	0	0	0	0	-	chr1H	106033852	106034540	+	554	-	- && - && PF00304:Gamma-thionin family	-
gene:HORVU1Hr1G023860	0	0	0	0	0	0	0	0	0	0	0	0	0	0	0	0	0	0	0	0	-	chr1H	106103321	106104056	+	501	-	- && - && -	-
gene:HORVU1Hr1G023870	0	0	0	0	0	0	0	0	0	0	0	0	0	0	0	0	0	0	0	0	-	chr1H	106104972	106106123	-	777	-	- && Q7U3W4.1 RecName: Full=Endoribonuclease YbeY && PF02130:Uncharacterized protein family UPF0054	-
gene:HORVU1Hr1G023940	0	0	0	0	0	0	0	0	0	0	0	0	0	0	0	0	0	0	0	0	-	chr1H	106510569	106510711	+	143	-	- && A8Y9B2.1 RecName: Full=Photosystem II CP47 reaction center protein; AltName: Full=PSII 47 kDa protein; AltName: Full=Protein CP-47 && PF00421:Photosystem II protein	-
gene:HORVU1Hr1G023960	0	0	0	0	0	0	0	0	0	0	0	0	0	0	0	0	1	0	0	0	-	chr1H	106628543	106629013	-	471	-	- && - && -	-
gene:HORVU1Hr1G024000	86	73	40	54	16	25	0	89	47	3	85	37	101	37	40	56	19	40	61	64	-	chr1H	106882819	106883768	-	715	-	- && Q1W374.1 RecName: Full=Phosphomannomutase; AltName: Full=TaPMM && PF03332:Eukaryotic phosphomannomutase	-
gene:HORVU1Hr1G024040	0	0	0	0	0	0	0	0	0	0	0	0	0	0	0	0	0	0	0	0	-	chr1H	106920003	106921070	+	636	-	- && Q9ZPW2.2 RecName: Full=Anaphase-promoting complex subunit 10; Short=APC10; AltName: Full=Cyclosome subunit 10 && PF03256:Anaphase-promoting complex, subunit 10 (APC10)	-
gene:HORVU1Hr1G024050	0	0	0	0	0	0	0	0	0	0	0	0	0	0	0	0	0	0	0	0	-	chr1H	106930822	106931240	-	419	-	- && - && -	-
gene:HORVU1Hr1G024060	740	621	592	666	606	378	63	426	865	471	639	418	774	711	601	692	717	582	633	616	-	chr1H	107289291	107295231	+	5304	-	- && Q8VYA5.1 RecName: Full=Serine/arginine-rich splicing factor RS2Z33; AltName: Full=RS-containing zinc finger protein 33; Short=At-RS2Z33; Short=At-RSZ33; Short=AtRSZ33 && PF00076:RNA recognition motif. (a.k.a. RRM, RBD, or RNP domain)|PF00098:Zinc knu	RRM_1
gene:HORVU1Hr1G024070	964	894	1165	761	552	769	568	579	1455	776	739	781	1100	1072	1213	1004	1011	1111	959	1172	-	chr1H	107294359	107299123	-	4765	-	- && Q9LX66.1 RecName: Full=Receptor-like protein kinase HERK 1; AltName: Full=Protein HERCULES RECEPTOR KINASE 1; Flags: Precursor && PF12819:Carbohydrate-binding protein of the ER|PF07714:Protein tyrosine kinase	Pkinase_Tyr
gene:HORVU1Hr1G024090	165	222	119	272	75	284	81	208	322	128	87	186	216	146	81	178	172	90	93	135	-	chr1H	107444533	107444946	-	310	-	- && - && -	-
gene:HORVU1Hr1G024100	0	10	1	0	0	0	0	0	0	5	1	0	1	0	0	0	4	0	0	0	-	chr1H	107445975	107449220	-	784	-	- && - && -	-
gene:HORVU1Hr1G024140	1295	1447	1240	1121	1005	1589	607	1243	1628	915	848	828	1174	1078	1284	988	819	1145	1149	1448	-	chr1H	107887893	107890629	+	1976	-	- && Q6NQH4.1 RecName: Full=Transcription initiation factor TFIID subunit 13; AltName: Full=TBP-associated factor 13; Short=AtTAF13 && PF02269:Transcription initiation factor IID, 18kD subunit	-
gene:HORVU1Hr1G024150	0	0	0	0	0	0	0	0	0	0	0	0	0	0	0	0	0	0	0	0	-	chr1H	108054985	108064322	-	1626	-	- && Q9LUC6.1 RecName: Full=Cytochrome P450 72A14 && PF00067:Cytochrome P450	p450
gene:HORVU1Hr1G024170	4161	4393	4426	3872	2705	3795	2063	3174	5396	3116	3219	2927	5235	4751	4690	4976	3824	4752	4321	4729	-	chr1H	108166411	108190963	+	5041	-	- && O23247.1 RecName: Full=Arginine--tRNA ligase, chloroplastic/mitochondrial; AltName: Full=Arginyl-tRNA synthetase; Short=ArgRS; AltName: Full=Protein EMBRYO DEFECTIVE 1027; Flags: Precursor && PF00750:tRNA synthetases class I (R)|PF03485:Arginyl tRNA	-
gene:HORVU1Hr1G024180	1937	1905	1673	2321	2927	2324	3785	1456	3538	3163	2911	2827	782	654	632	892	792	760	1124	1006	-	chr1H	108240030	108241571	-	1542	-	- && Q8LEJ6.2 RecName: Full=Fasciclin-like arabinogalactan protein 11; Flags: Precursor && PF02469:Fasciclin domain	-
gene:HORVU1Hr1G024190	3319	3246	2754	3604	1771	1908	753	2317	2650	1273	1718	1741	2645	2693	2273	2751	2188	2701	2575	2742	-	chr1H	108242417	108251272	-	8198	-	- && Q7XTV7.2 RecName: Full=Probable E3 ubiquitin-protein ligase HIP1; AltName: Full=HAL3-interacting protein 1; Short=OsHIP1; AltName: Full=RING-H2 finger HIP1 && PF13639:Ring finger domain	-
gene:HORVU1Hr1G024210	2111	2217	2284	1976	1517	2126	1129	1753	3246	1751	2733	1837	3086	2801	2884	2898	2414	2586	2441	2871	-	chr1H	108598601	108604330	+	1501	-	- && Q75IR6.1 RecName: Full=PHD finger protein ALFIN-LIKE 1 >A2Y0Q2.1 RecName: Full=PHD finger protein ALFIN-LIKE 1 && PF12165:Domain of unknown function (DUF3594)|PF00628:PHD-finger	PHD
gene:HORVU1Hr1G024220	431	336	319	439	302	396	58	309	624	290	253	314	349	374	330	474	353	333	350	415	-	chr1H	109039019	109045407	-	6389	-	- && - && -	-
gene:HORVU1Hr1G024240	4404	4567	4019	4300	3086	3737	2331	3424	5493	3099	2884	2986	3180	4038	4117	3063	3352	4095	4154	4061	-	chr1H	109045587	109055596	-	3528	-	- && Q96329.1 RecName: Full=Acyl-coenzyme A oxidase 4, peroxisomal; Short=AOX 4; AltName: Full=G6p; AltName: Full=Short-chain acyl-CoA oxidase; Short=AtCX4; Short=AtG6; Short=SAOX && PF02771:Acyl-CoA dehydrogenase, N-terminal domain|PF00441:Acyl-CoA dehyd	-
gene:HORVU1Hr1G024280	42	46	36	34	80	19	0	11	35	23	21	18	28	15	7	23	18	21	50	6	-	chr1H	109702688	109704573	+	1886	-	- && Q9XEF0.1 RecName: Full=Transcription factor bHLH51; AltName: Full=Basic helix-loop-helix protein 51; Short=AtbHLH51; Short=bHLH 51; AltName: Full=Transcription factor EN 57; AltName: Full=bHLH transcription factor bHLH051 && PF00010:Helix-loop-helix	HLH
gene:HORVU1Hr1G024290	0	0	0	0	0	0	0	0	0	0	0	0	0	0	0	0	0	0	0	0	-	chr1H	109985375	109986289	+	384	-	- && Q9LN20.1 RecName: Full=Probable prolyl 4-hydroxylase 3; Short=AtP4H3 && -	-
gene:HORVU1Hr1G024300	0	0	0	0	0	0	0	0	0	0	0	0	0	0	0	0	0	0	0	0	-	chr1H	110313304	110313531	-	228	-	- && Q69Q47.1 RecName: Full=CBL-interacting protein kinase 24; AltName: Full=OsCIPK24 && -	-
gene:HORVU1Hr1G024390	933	836	978	775	827	741	523	618	1292	634	642	585	522	736	523	356	560	751	648	716	-	chr1H	111047458	111050702	+	1684	-	- && Q6L8F9.1 RecName: Full=Zinc transporter 6; AltName: Full=ZRT/IRT-like protein 6; Short=OsZIP6; Flags: Precursor && PF02535:ZIP Zinc transporter	-
gene:HORVU1Hr1G024400	8244	8551	8859	8994	5113	6419	4591	6861	9754	5180	5535	5616	4301	6597	6246	4983	6362	6769	7607	5824	-	chr1H	111053076	111064535	-	5195	-	- && Q9MB58.1 RecName: Full=6-phosphofructo-2-kinase/fructose-2,6-bisphosphatase; Short=6PF-2-K/Fru-2,6-P2ase; Short=AtF2KP; Short=PFK/FBPase; Includes: RecName: Full=6-phosphofructo-2-kinase; Includes: RecName: Full=Fructose-2,6-bisphosphatase && PF01591	-
gene:HORVU1Hr1G024420	894	987	776	1242	664	475	377	821	826	500	511	531	694	816	868	998	858	860	780	1128	-	chr1H	111584929	111590266	-	3668	-	- && Q8H104.1 RecName: Full=Aspartate--tRNA ligase 1, cytoplasmic; AltName: Full=Aspartyl-tRNA synthetase; Short=AspRS && PF00152:tRNA synthetases class II (D, K and N)	tRNA-synt_2
gene:HORVU1Hr1G024440	0	0	0	0	0	0	0	0	0	0	0	0	0	0	0	0	0	0	0	0	-	chr1H	112437786	112438178	+	393	-	- && - && -	-
gene:HORVU1Hr1G024460	501	457	504	490	140	294	79	443	580	204	279	300	553	508	589	510	408	543	587	692	-	chr1H	112794029	112801551	-	3628	-	- && P37707.1 RecName: Full=B2 protein && PF01344:Kelch motif|PF10539:Development and cell death domain	Kelch_1
gene:HORVU1Hr1G024490	0	0	0	0	0	0	0	0	0	0	0	0	0	0	19	0	0	5	0	0	-	chr1H	113482829	113484314	+	857	-	- && Q8L5T5.2 RecName: Full=LOB domain-containing protein 15; AltName: Full=ASYMMETRIC LEAVES 2-like protein 11; Short=AS2-like protein 11 && PF03195:Protein of unknown function DUF260	-
gene:HORVU1Hr1G024510	370	472	379	340	333	211	141	280	362	329	260	219	262	356	234	386	283	220	308	251	-	chr1H	113485215	113489277	-	3137	-	- && - && PF10181:GPI-GlcNAc transferase complex, PIG-H component	-
gene:HORVU1Hr1G024540	2077	2482	1993	1642	1203	1591	943	1621	3058	1326	1433	1276	1719	1602	1573	1674	1278	1478	1534	1488	-	chr1H	113714751	113716149	+	1399	-	- && - && -	-
gene:HORVU1Hr1G024550	0	0	0	0	0	0	0	0	0	0	0	0	0	0	0	0	0	0	0	0	-	chr1H	113802636	113803125	+	435	-	- && O82201.1 RecName: Full=AP-4 complex subunit sigma; AltName: Full=AP-4 adaptor complex subunit sigma; AltName: Full=Adaptor-related protein complex 4 subunit sigma; AltName: Full=Sigma subunit of AP-4; AltName: Full=Sigma4-adaptin && PF01217:Clathrin	-
gene:HORVU1Hr1G024580	2314	2175	2468	2543	931	1565	397	1703	2667	1345	1415	1407	1261	1911	1780	1121	1142	1872	2046	1401	-	chr1H	114023249	114026649	+	1746	-	- && - && PF13419:Haloacid dehalogenase-like hydrolase	-
gene:ENSRNA049447474	0	8	0	0	0	0	0	0	0	0	0	0	0	0	0	0	0	0	0	0	tRNA-Ser	chr1H	114040298	114040379	-	82	-	- && - && -	-
gene:HORVU1Hr1G024620	0	0	0	0	0	0	0	0	0	0	0	0	0	0	0	0	0	0	0	0	-	chr1H	114235091	114235243	+	153	-	- && - && -	-
gene:HORVU1Hr1G024640	506	646	635	378	411	647	0	354	935	539	647	590	1078	580	677	717	505	720	519	783	-	chr1H	114810823	114815858	+	3150	-	- && F4KEW8.1 RecName: Full=Protein NETWORKED 4A && PF07765:KIP1-like protein	-
gene:HORVU1Hr1G024660	0	0	0	0	0	0	0	0	0	0	0	0	0	0	0	0	0	0	0	0	-	chr1H	114851140	114855324	+	2260	-	- && Q8RXL8.1 RecName: Full=Uncharacterized membrane protein At1g06890 && PF03151:Triose-phosphate Transporter family	-
gene:HORVU1Hr1G024670	593	607	569	601	190	460	209	294	600	473	389	220	880	678	645	553	575	732	563	594	-	chr1H	114851474	114862830	-	4748	-	- && Q8RXL8.1 RecName: Full=Uncharacterized membrane protein At1g06890 && -	-
gene:HORVU1Hr1G024700	197	173	236	130	44	58	23	62	148	144	58	49	224	184	225	117	162	224	184	196	-	chr1H	115486723	115488308	-	510	-	- && Q0DKF1.1 RecName: Full=Thioredoxin H4-2; Short=OsTrxh4-2; AltName: Full=OsTrx18 && PF00085:Thioredoxin	-
gene:HORVU1Hr1G024710	15639	16211	16525	13991	11171	12528	5862	12427	27012	15809	15684	13461	20069	20270	20835	18528	14681	19824	17011	17865	-	chr1H	115706038	115708321	+	1121	-	- && Q0DKF0.1 RecName: Full=60S ribosomal protein L10-2; AltName: Full=Protein QM1; AltName: Full=Putative tumor suppressor SG12 >A2Y0T4.2 RecName: Full=60S ribosomal protein L10-2; AltName: Full=Protein QM1; AltName: Full=Putative tumor suppressor SG12 &	-
gene:HORVU1Hr1G024740	1765	1770	1484	1562	869	1436	829	1328	2180	1364	1762	1079	1325	1487	1549	1768	1222	1464	1473	1472	-	chr1H	115708752	115713008	+	1981	-	- && Q96EX2.2 RecName: Full=RING finger and transmembrane domain-containing protein 2; AltName: Full=Transmembrane protein 118 && PF13920:Zinc finger, C3HC4 type (RING finger)	-
gene:HORVU1Hr1G024750	0	0	0	0	0	0	0	0	0	0	0	0	0	0	0	0	0	0	0	0	-	chr1H	116223807	116224691	+	478	-	- && Q6Z7L3.2 RecName: Full=Thioredoxin-like 3-1, chloroplastic && PF00085:Thioredoxin	-
gene:HORVU1Hr1G024770	0	0	0	0	0	0	0	0	0	0	0	0	0	0	0	0	0	0	0	0	-	chr1H	116387863	116388749	-	445	-	- && Q6Z7L3.2 RecName: Full=Thioredoxin-like 3-1, chloroplastic && PF00085:Thioredoxin	-
gene:HORVU1Hr1G024800	0	0	0	0	0	0	0	0	0	0	0	0	0	0	0	0	0	0	0	0	-	chr1H	116828743	116828937	-	195	-	- && - && -	-
gene:HORVU1Hr1G024810	1358	1628	1193	1585	1339	1494	868	1258	2780	1623	1358	1283	1538	1487	1736	1456	1132	1305	1248	1632	-	chr1H	116956340	116968562	+	1938	-	- && Q38859.1 RecName: Full=DNA-directed RNA polymerases II, IV and V subunit 11; AltName: Full=DNA-directed RNA polymerase II 13.6 kDa polypeptide; AltName: Full=DNA-directed RNA polymerase II subunit J; AltName: Full=DNA-directed RNA polymerase II subun	-
gene:HORVU1Hr1G024860	517	662	593	439	261	647	340	349	750	517	635	485	1199	551	736	535	275	469	320	573	-	chr1H	116968884	116969646	+	674	-	- && O82337.1 RecName: Full=Arabinogalactan peptide 16; Short=AG-peptide 16; Flags: Precursor && PF06376:Protein of unknown function (DUF1070)	-
gene:HORVU1Hr1G024870	2228	2244	2360	2601	1610	1584	1793	1628	2081	1185	1371	1170	676	1298	1396	1176	1455	1413	1768	1344	-	chr1H	117662362	117665336	-	2296	-	- && Q9SD81.1 RecName: Full=Glycerophosphodiester phosphodiesterase GDPD6; AltName: Full=Glycerophosphodiester phosphodiesterase 6; Short=ATGDPD6; Flags: Precursor && PF03009:Glycerophosphoryl diester phosphodiesterase family	-
gene:HORVU1Hr1G024880	0	0	0	0	0	0	0	0	0	0	0	0	0	0	0	0	0	0	0	0	-	chr1H	117947664	117948156	+	407	-	- && - && -	-
gene:HORVU1Hr1G024890	3	3	5	0	0	0	0	2	13	1	3	0	12	2	0	0	0	0	6	9	-	chr1H	117975467	117976315	-	467	-	- && Q9FG89.1 RecName: Full=Photosynthetic NDH subunit of subcomplex B 5, chloroplastic; Short=Protein PnsB5; AltName: Full=NAD(P)H dehydrogenase 18; Flags: Precursor && -	-
gene:HORVU1Hr1G024900	0	0	0	0	0	0	0	0	0	0	0	0	0	0	0	0	0	0	0	0	-	chr1H	118038063	118038452	-	390	-	- && - && -	-
gene:HORVU1Hr1G024990	18	13	25	7	0	32	0	0	32	21	0	0	0	0	0	29	14	12	5	0	-	chr1H	118627419	118633245	+	1971	-	- && Q94A02.1 RecName: Full=Tryptophan aminotransferase-related protein 2 && PF04864:Allinase	-
gene:HORVU1Hr1G025010	0	0	0	0	0	0	0	0	0	0	0	0	0	0	0	0	0	0	0	0	-	chr1H	118905140	118912027	+	1606	-	- && P10978.1 RecName: Full=Retrovirus-related Pol polyprotein from transposon TNT 1-94; Includes: RecName: Full=Protease; Includes: RecName: Full=Reverse transcriptase; Includes: RecName: Full=Endonuclease && PF02365:No apical meristem (NAM) protein|PF07	RVT_2
gene:HORVU1Hr1G025020	2383	2220	2512	1860	1589	2040	962	2008	4121	2201	1736	1726	1903	2309	2113	2308	1699	2044	2282	1978	-	chr1H	118930008	118936277	-	4100	-	- && Q94A02.1 RecName: Full=Tryptophan aminotransferase-related protein 2 && PF07223:Protein of unknown function (DUF1421)|PF04864:Allinase	-
gene:HORVU1Hr1G025030	0	0	0	0	0	0	0	0	3	0	0	0	0	0	1	0	0	0	0	0	-	chr1H	119172407	119175073	+	1423	-	- && B8AY58.1 RecName: Full=Villin-1 && PF00626:Gelsolin repeat	-
gene:HORVU1Hr1G025040	11	23	76	22	0	18	0	28	58	0	0	25	34	24	16	24	14	29	27	11	-	chr1H	119370519	119378506	-	4614	-	- && C0LGR3.1 RecName: Full=Probable LRR receptor-like serine/threonine-protein kinase At4g26540; Flags: Precursor && PF13855:Leucine rich repeat|PF00069:Protein kinase domain|PF07714:Protein tyrosine kinase	Pkinase
gene:HORVU1Hr1G025060	3	2	3	8	74	4	112	28	16	0	1	27	7	2	3	17	4	3	1	14	-	chr1H	119684607	119903379	-	5922	-	- && P07924.2 RecName: Full=Ribosomal protein S13, mitochondrial && PF00146:NADH dehydrogenase|PF00416:Ribosomal protein S13/S18	-
gene:HORVU1Hr1G025070	0	0	0	0	0	0	0	0	0	0	0	0	0	0	0	0	0	0	0	0	-	chr1H	119694195	119695018	+	824	-	- && P93286.2 RecName: Full=Cytochrome c biogenesis CcmF C-terminal-like mitochondrial protein; AltName: Full=Cytochrome c biogenesis orf452 && -	-
gene:HORVU1Hr1G025080	0	0	0	0	0	0	0	0	0	0	0	0	0	0	0	0	0	0	0	0	-	chr1H	119695903	119696394	+	492	-	- && P93286.2 RecName: Full=Cytochrome c biogenesis CcmF C-terminal-like mitochondrial protein; AltName: Full=Cytochrome c biogenesis orf452 && -	-
gene:HORVU1Hr1G025090	0	0	0	0	1	0	2	0	2	0	2	0	0	0	0	0	0	0	0	0	-	chr1H	119712992	119714432	-	1441	-	- && Q01902.1 RecName: Full=Ribosomal protein S7, mitochondrial && PF00177:Ribosomal protein S7p/S5e	-
gene:HORVU1Hr1G025100	0	0	0	0	0	0	0	0	0	0	0	0	0	0	0	0	0	0	0	0	-	chr1H	119757607	119758317	+	711	-	- && Q35322.2 RecName: Full=NADH dehydrogenase [ubiquinone] iron-sulfur protein 3; AltName: Full=NADH dehydrogenase subunit 9 && PF00329:Respiratory-chain NADH dehydrogenase, 30 Kd subunit	-
gene:HORVU1Hr1G025110	0	0	0	0	0	0	0	0	0	0	0	0	0	0	0	0	0	0	0	0	-	chr1H	119759007	119759471	+	465	-	- && P27062.1 RecName: Full=NADH-ubiquinone oxidoreductase chain 3; AltName: Full=NADH dehydrogenase subunit 3 && PF00507:NADH-ubiquinone/plastoquinone oxidoreductase, chain 3	-
gene:HORVU1Hr1G025120	0	1	1	0	5	0	0	3	0	0	0	2	0	0	0	1	1	0	2	0	-	chr1H	119884855	119886434	-	1580	-	- && P68539.1 RecName: Full=Cytochrome c oxidase subunit 1; AltName: Full=Cytochrome c oxidase polypeptide I >P68540.1 RecName: Full=Cytochrome c oxidase subunit 1; AltName: Full=Cytochrome c oxidase polypeptide I && PF00115:Cytochrome C and Quinol oxidas	-
gene:HORVU1Hr1G025150	0	0	0	0	0	0	0	0	0	0	0	0	0	0	0	0	0	0	0	0	-	chr1H	120373212	120376223	+	988	-	- && Q9SAV3.1 RecName: Full=2-oxoisovalerate dehydrogenase subunit beta 1, mitochondrial; AltName: Full=Branched-chain alpha-keto acid dehydrogenase E1 component beta chain; Short=BCKDE1B; Short=BCKDH E1-beta; Flags: Precursor && PF01693:Caulimovirus viro	-
gene:HORVU1Hr1G025160	23	9	24	35	1	38	0	1	12	34	0	16	28	10	4	0	15	23	12	19	-	chr1H	120864470	120897403	+	5655	-	- && F4JXF9.1 RecName: Full=DNA-directed RNA polymerase III subunit 1; AltName: Full=DNA-directed RNA polymerase III subunit RPC1; Short=DNA polymerase I subunit C1; AltName: Full=Nuclear RNA polymerase C1 && PF04997:RNA polymerase Rpb1, domain 1|PF00623:	-
gene:HORVU1Hr1G025190	0	0	0	0	0	0	0	0	0	0	0	0	0	0	0	0	0	0	0	0	-	chr1H	120883425	120883595	-	171	-	- && - && -	-
gene:HORVU1Hr1G025200	0	0	0	0	0	0	0	0	0	0	0	0	0	0	0	0	0	0	0	0	-	chr1H	120883819	120883962	-	144	-	- && - && -	-
gene:HORVU1Hr1G025250	395	377	371	243	205	343	0	267	609	254	252	232	47	204	298	139	222	236	280	153	-	chr1H	121429860	121436599	-	5047	-	- && - && PF13855:Leucine rich repeat|PF08263:Leucine rich repeat N-terminal domain	LRRNT_2
gene:HORVU1Hr1G025280	417	534	496	440	50	365	0	179	1239	899	777	792	1631	854	1163	936	1123	814	611	1350	-	chr1H	121597291	121609076	+	3565	-	- && Q93ZS4.1 RecName: Full=Protein NSP-INTERACTING KINASE 3; AltName: Full=LRR receptor-like serine/threonine-protein kinase NIK3; Flags: Precursor && PF13855:Leucine rich repeat|PF08263:Leucine rich repeat N-terminal domain|PF00069:Protein kinase domain	Pkinase
gene:HORVU1Hr1G025300	0	0	0	0	0	0	0	0	0	0	0	0	0	0	0	0	0	0	0	0	-	chr1H	121708349	121708921	+	573	-	- && - && PF11947:Protein of unknown function (DUF3464)	-
gene:HORVU1Hr1G025340	3253	3213	2962	3367	1996	1985	1993	2541	4171	1812	1835	2148	1466	2547	2631	1900	2169	2874	3231	2135	-	chr1H	121994096	121997684	-	3513	-	- && Q2VZE7.1 RecName: Full=Protein ApaG && PF04379:Protein of unknown function (DUF525)	-
gene:HORVU1Hr1G025360	926	964	792	943	409	777	313	611	995	637	725	635	1176	941	1144	691	885	1046	967	1004	-	chr1H	122695030	122698867	-	2197	-	- && Q6Z9U7.1 RecName: Full=mRNA cap guanine-N7 methyltransferase 1; AltName: Full=mRNA (guanine-N(7)-)-methyltransferase 1; AltName: Full=mRNA cap methyltransferase 1 && PF03291:mRNA capping enzyme	-
gene:HORVU1Hr1G025370	473	497	557	449	323	195	0	379	958	564	395	313	99	240	261	186	175	255	216	62	-	chr1H	123287176	123303111	+	7314	-	- && Q43007.2 RecName: Full=Phospholipase D alpha 1; Short=PLD alpha 1; AltName: Full=Choline phosphatase 1; AltName: Full=Phosphatidylcholine-hydrolyzing phospholipase D 1; Flags: Precursor && PF00168:C2 domain|PF12357:Phospholipase D C terminal|PF00614:	C2
gene:HORVU1Hr1G025380	9	0	0	0	0	0	0	0	0	0	0	0	0	12	12	4	3	6	4	0	-	chr1H	123293348	123295579	-	1720	-	- && - && PF14303:No apical meristem-associated C-terminal domain	-
gene:HORVU1Hr1G025390	344	311	527	326	190	98	85	72	800	717	641	605	1156	693	825	1016	561	799	583	683	-	chr1H	123301589	123308893	-	3039	-	- && Q5VQL3.1 RecName: Full=Phosphoenolpyruvate/phosphate translocator 3, chloroplastic; Short=OsPPT3; Flags: Precursor && PF03151:Triose-phosphate Transporter family	-
gene:HORVU1Hr1G025440	1388	1743	1677	2034	1575	1699	720	1164	2747	1205	1611	1554	1811	1304	1969	1676	1263	1598	1661	1729	-	chr1H	123663572	123665116	-	1545	-	- && - && PF06232:Embryo-specific protein 3, (ATS3)	-
gene:ENSRNA049447495	0	0	0	0	0	0	0	0	0	0	0	0	0	0	0	0	0	0	0	0	tRNA-Pro	chr1H	123665151	123665222	-	72	-	- && - && -	-
gene:HORVU1Hr1G025450	0	0	0	0	0	0	0	0	0	0	0	0	0	0	0	0	0	0	0	0	-	chr1H	123809683	123814460	-	1288	-	- && O23657.1 RecName: Full=Ras-related protein RABC1; Short=AtRABC1; AltName: Full=Ras-related protein Rab18; Short=AtRab18 && PF00071:Ras family	Ras
gene:HORVU1Hr1G025470	0	0	1	0	0	0	0	0	0	0	0	0	0	0	0	0	0	0	0	0	-	chr1H	123824371	123825122	-	394	-	- && - && PF00582:Universal stress protein family	Usp
gene:HORVU1Hr1G025480	378	356	405	385	91	348	64	199	470	243	353	215	289	359	304	222	260	322	322	406	-	chr1H	123839352	123842978	+	2136	-	- && Q9SUV1.1 RecName: Full=Adenine nucleotide transporter BT1, chloroplastic/mitochondrial; AltName: Full=Protein BRITTLE 1 homolog; Short=AtBT1; AltName: Full=Protein EMBRYO DEFECTIVE 104; AltName: Full=Protein EMBRYO DEFECTIVE 42; AltName: Full=Protein	Mito_carr
gene:HORVU1Hr1G025500	10	25	12	53	0	57	0	21	40	9	21	0	0	20	10	0	44	21	56	52	-	chr1H	123843639	123844947	-	781	-	- && O22969.1 RecName: Full=Uncharacterized protein At2g34160 && PF01918:Alba	-
gene:HORVU1Hr1G025530	673	620	698	540	881	840	431	875	1692	690	1072	754	582	769	928	542	617	823	790	1011	-	chr1H	124699475	124704486	-	4780	-	- && - && PF12681:Glyoxalase-like domain	-
gene:HORVU1Hr1G025560	3	13	0	0	0	0	0	0	18	7	0	0	0	0	0	0	0	0	0	0	-	chr1H	124891049	124892161	+	1113	-	- && - && -	-
gene:HORVU1Hr1G025570	17	34	37	52	100	92	0	81	45	73	50	44	28	13	9	0	2	13	47	33	-	chr1H	124905707	124916152	-	1513	-	- && - && PF12681:Glyoxalase-like domain	-
gene:HORVU1Hr1G025580	845	790	773	1135	442	357	222	577	851	501	415	489	0	5	10	41	90	72	69	73	-	chr1H	125063071	125064423	+	1279	-	- && - && PF12681:Glyoxalase-like domain	-
gene:HORVU1Hr1G025600	756	718	823	661	285	673	268	492	869	341	540	356	613	672	497	463	400	720	670	734	-	chr1H	125856695	125861689	+	2564	-	- && Q9LN71.1 RecName: Full=E3 ubiquitin-protein ligase At1g12760; AltName: Full=RING finger protein At1g12760 && PF13639:Ring finger domain	-
gene:HORVU1Hr1G025660	1091	1251	1108	1004	427	690	152	824	1103	637	905	601	1059	1003	1020	1163	923	1044	937	989	-	chr1H	126245265	126249571	-	3061	-	- && Q80SY5.1 RecName: Full=Pre-mRNA-splicing factor 38B && PF03371:PRP38 family|PF12871:Pre-mRNA-splicing factor 38-associated hydrophilic C-term	PRP38
gene:HORVU1Hr1G025670	3995	3881	3773	3357	1866	2466	751	2549	2983	1435	1849	1241	2617	2566	2318	2412	2042	2831	3118	2442	-	chr1H	126419113	126422184	+	3072	-	- && Q6AT10.1 RecName: Full=Auxin-responsive protein IAA15; AltName: Full=Indoleacetic acid-induced protein 15 && PF02309:AUX/IAA family	-
gene:HORVU1Hr1G025690	1131	967	1118	979	655	831	300	776	1670	842	895	764	990	1190	1182	1454	853	1349	1062	1353	-	chr1H	126940575	126946796	+	4638	-	- && Q93YV6.1 RecName: Full=Serine/threonine protein phosphatase 2A 57 kDa regulatory subunit B' iota isoform; Short=AtB' iota; Short=PP2A, B' subunit, iota isoform && PF01603:Protein phosphatase 2A regulatory B subunit (B56 family)|PF12734:Cysteine-rich	-
gene:HORVU1Hr1G025710	4	13	0	6	0	20	0	9	0	0	0	0	0	0	0	0	0	6	0	0	-	chr1H	126947721	126948429	-	709	-	- && - && -	-
gene:HORVU1Hr1G025810	0	0	0	0	0	0	0	0	0	0	0	0	0	0	0	0	0	0	0	0	-	chr1H	127600884	127601707	+	655	-	- && Q9LJR3.1 RecName: Full=Protein SPA1-RELATED 3 && -	-
gene:HORVU1Hr1G025830	224	121	185	106	39	89	0	87	151	77	18	115	64	160	169	76	102	162	163	124	-	chr1H	127734266	127736212	-	1947	-	- && Q9SCP6.1 RecName: Full=UDP-glycosyltransferase 73D1 && PF00201:UDP-glucoronosyl and UDP-glucosyl transferase	UDPGT
gene:HORVU1Hr1G025840	0	0	0	0	0	0	0	0	0	0	0	0	0	0	0	0	0	0	0	0	-	chr1H	127780744	127781009	+	266	-	- && P92812.2 RecName: Full=60S ribosomal protein L2, mitochondrial >P0C8K6.1 RecName: Full=60S ribosomal protein L2, mitochondrial >Q2F969.2 RecName: Full=60S ribosomal protein L2, mitochondrial && -	-
gene:ENSRNA049486594	0	0	0	0	0	0	0	0	0	0	0	0	0	0	0	0	0	0	0	0	snoZ221_snoR21b	chr1H	127868101	127868192	-	92	-	- && - && -	-
gene:ENSRNA049486596	0	0	0	0	0	0	0	0	0	0	0	0	0	0	0	0	0	0	0	0	snoZ221_snoR21b	chr1H	127868531	127868624	-	94	-	- && - && -	-
gene:HORVU1Hr1G025850	4	0	18	0	0	24	0	0	0	0	0	0	0	10	0	0	0	0	6	0	-	chr1H	127883596	127884214	-	619	-	- && - && -	-
gene:HORVU1Hr1G025860	0	0	0	0	0	0	0	0	0	0	0	0	0	0	0	0	0	0	0	0	-	chr1H	127932957	127933222	+	266	-	- && P92812.2 RecName: Full=60S ribosomal protein L2, mitochondrial >P0C8K6.1 RecName: Full=60S ribosomal protein L2, mitochondrial >Q2F969.2 RecName: Full=60S ribosomal protein L2, mitochondrial && -	-
gene:HORVU1Hr1G025870	119	63	122	152	300	75	241	158	243	161	222	140	71	95	129	55	52	131	142	57	-	chr1H	128022845	128026963	-	1970	-	- && Q6VAA9.1 RecName: Full=UDP-glycosyltransferase 73E1 && PF00201:UDP-glucoronosyl and UDP-glucosyl transferase	UDPGT
gene:HORVU1Hr1G025890	2439	1974	2654	2404	1898	1871	2121	1992	2264	793	1219	984	375	494	483	436	664	633	1201	840	-	chr1H	128156559	128163806	-	4143	-	- && Q9XI23.1 RecName: Full=Boron transporter 4 && PF00955:HCO3- transporter family	-
gene:HORVU1Hr1G025910	97	94	74	92	57	66	0	127	101	30	45	74	89	125	86	192	110	48	93	63	-	chr1H	128168548	128176653	-	7437	-	- && - && PF13041:PPR repeat family|PF12854:PPR repeat	-
gene:HORVU1Hr1G025940	0	0	0	0	0	0	0	0	0	0	0	0	1	0	0	0	1	0	0	0	-	chr1H	128736526	128737325	-	800	-	- && - && -	-
gene:HORVU1Hr1G025960	100	104	127	103	0	64	0	58	118	67	76	45	97	108	112	28	49	64	57	52	-	chr1H	129332365	129337272	+	4793	-	- && Q8VZ17.2 RecName: Full=Histone-lysine N-methyltransferase, H3 lysine-9 specific SUVH6; AltName: Full=Histone H3-K9 methyltransferase 6; Short=H3-K9-HMTase 6; AltName: Full=Protein SET DOMAIN GROUP 23; AltName: Full=Suppressor of variegation 3-9 homol	Pre-SET
gene:HORVU1Hr1G025970	0	0	0	1	0	0	0	0	0	0	0	0	0	0	0	0	0	0	0	0	-	chr1H	129628027	129629470	-	1027	-	- && Q9LVI6.1 RecName: Full=Probable inactive receptor kinase RLK902; AltName: Full=Receptor-like kinase 902; Flags: Precursor && PF00069:Protein kinase domain	Pkinase
gene:HORVU1Hr1G026020	0	0	0	0	0	0	0	0	0	0	0	0	0	0	0	0	0	0	0	1	-	chr1H	130043908	130044182	-	275	-	- && A3BE68.1 RecName: Full=Probable histidine kinase 1; Short=OsHK1 && PF00512:His Kinase A (phospho-acceptor) domain	HisKA
gene:HORVU1Hr1G026040	0	0	0	0	0	0	0	0	0	0	0	0	0	0	0	0	0	0	0	0	-	chr1H	130045073	130047026	-	1156	-	- && - && -	-
gene:HORVU1Hr1G026060	0	0	0	0	0	0	0	0	0	0	0	0	0	0	0	0	0	0	0	0	-	chr1H	130131382	130131940	-	391	-	- && - && -	-
gene:HORVU1Hr1G026100	13	25	9	1	1	7	32	5	58	20	2	14	6	9	6	8	3	4	13	2	-	chr1H	130372437	130372778	-	342	-	- && - && -	-
gene:HORVU1Hr1G026110	0	0	0	12	0	0	0	0	0	0	0	0	33	0	0	29	0	0	3	0	-	chr1H	130489459	130490683	-	1225	-	- && - && -	-
gene:HORVU1Hr1G026130	311	284	321	284	283	428	105	236	613	405	360	298	508	483	508	465	367	512	374	481	-	chr1H	130504096	130508358	-	4049	-	- && - && PF05176:ATP10 protein	-
gene:HORVU1Hr1G026140	823	1010	698	997	382	923	184	679	1341	852	815	899	1146	1173	1221	1310	989	964	897	1210	-	chr1H	130507078	130510613	+	2404	-	- && - && -	-
gene:HORVU1Hr1G026150	0	0	0	0	0	0	0	0	0	0	0	0	0	0	0	0	0	0	0	0	-	chr1H	130569997	130571132	-	871	-	- && Q5NAI4.1 RecName: Full=Phospholipase A1-II 5 && -	-
gene:HORVU1Hr1G026180	0	0	0	0	0	0	0	0	0	0	0	0	0	0	0	0	0	0	0	0	-	chr1H	130661097	130661597	-	501	-	- && - && PF00564:PB1 domain	-
gene:HORVU1Hr1G026240	0	0	0	0	0	0	0	0	0	0	0	0	27	0	0	50	0	0	0	19	-	chr1H	130828697	130829546	+	850	-	- && - && -	-
gene:HORVU1Hr1G026250	0	0	0	0	0	0	0	0	0	0	0	0	0	0	0	1	0	0	0	0	-	chr1H	131205652	131206885	+	261	-	- && Q9LFS8.1 RecName: Full=Structural maintenance of chromosomes protein 5; AltName: Full=Protein EMBRYO DEFECTIVE 2782 && -	-
gene:HORVU1Hr1G026280	83	24	54	25	0	77	55	21	53	31	57	61	46	64	42	47	72	21	71	30	-	chr1H	131439489	131442457	+	2086	-	- && Q6AT25.1 RecName: Full=Zinc finger CCCH domain-containing protein 34; Short=OsC3H34 && PF15663:Zinc-finger containing family	-
gene:HORVU1Hr1G026320	39	53	134	48	77	53	11	46	106	119	116	40	131	106	89	204	56	256	82	278	-	chr1H	131743225	131748541	-	3431	-	- && Q6AT26.1 RecName: Full=Probable cellulose synthase A catalytic subunit 1 [UDP-forming]; AltName: Full=OsCesA1 >A2Y0X2.1 RecName: Full=Probable cellulose synthase A catalytic subunit 1 [UDP-forming]; AltName: Full=OsCesA1 && PF03552:Cellulose synthase	-
gene:HORVU1Hr1G026330	1932	2544	1324	2491	2489	2699	1448	1889	2492	1841	1811	2222	2232	1809	1850	2504	1985	1405	1255	2377	-	chr1H	131936801	131938102	+	1181	-	- && Q6AT26.1 RecName: Full=Probable cellulose synthase A catalytic subunit 1 [UDP-forming]; AltName: Full=OsCesA1 >A2Y0X2.1 RecName: Full=Probable cellulose synthase A catalytic subunit 1 [UDP-forming]; AltName: Full=OsCesA1 && PF03552:Cellulose synthase	-
gene:HORVU1Hr1G026400	102	77	73	91	121	84	0	13	334	212	192	145	250	133	223	153	132	136	94	210	-	chr1H	132233741	132236033	+	2138	-	- && Q2QR54.1 RecName: Full=TPD1 protein homolog 1A; AltName: Full=Protein MICROSPORELESS 2; AltName: Full=TPD1-like protein 1A; Short=OsTDL1A; Flags: Precursor && -	-
gene:HORVU1Hr1G026430	3	6	9	8	3	0	0	0	7	4	2	0	1	7	5	4	13	1	5	12	-	chr1H	132633268	132635458	+	480	-	- && - && -	-
gene:HORVU1Hr1G026480	148	88	176	172	113	95	0	99	222	88	284	70	33	55	94	26	47	78	100	69	-	chr1H	132849363	132851336	-	1974	-	- && F8WKW0.1 RecName: Full=Crocetin glucosyltransferase, chloroplastic; AltName: Full=UDP-glucose glucosyltransferase 1; Short=GjUGT1; AltName: Full=UDP-glycosyltransferase 75L6; Flags: Precursor && PF00201:UDP-glucoronosyl and UDP-glucosyl transferase	UDPGT
gene:HORVU1Hr1G026510	0	0	0	0	0	0	0	0	7	0	0	0	0	0	0	0	0	0	0	0	-	chr1H	133114625	133115592	+	637	-	- && P27061.1 RecName: Full=Acid phosphatase 1; AltName: Full=Apase-1(1); Flags: Precursor && PF03767:HAD superfamily, subfamily IIIB (Acid phosphatase)	-
gene:HORVU1Hr1G026520	1870	1750	1828	1839	1248	1265	786	1370	2212	1255	1154	907	1014	1071	1203	1052	932	1284	1395	1304	-	chr1H	133886000	133888304	-	2208	-	- && Q0DKA5.1 RecName: Full=Acyl transferase 7; Short=OsAT7 && PF02458:Transferase family	-
gene:HORVU1Hr1G026530	41	23	12	29	30	23	0	23	74	6	25	0	0	22	16	0	2	13	36	0	-	chr1H	134148190	134148944	+	755	-	- && - && PF08137:DVL family	-
gene:HORVU1Hr1G026570	0	0	0	0	0	0	0	0	0	0	0	0	0	6	0	0	0	9	9	0	-	chr1H	134877158	134878511	+	1245	-	- && Q10QA5.1 RecName: Full=Strigolactone esterase D14; AltName: Full=Protein DWARF 14; AltName: Full=Protein DWARF 88; AltName: Full=Protein HIGH-TILLERING DWARF 2 && PF12697:Alpha/beta hydrolase family	-
gene:HORVU1Hr1G026580	109	214	136	193	56	164	225	71	146	11	65	113	125	104	86	30	123	93	110	168	-	chr1H	135072892	135077735	-	3354	-	- && - && -	-
gene:HORVU1Hr1G026590	788	810	831	923	561	969	374	699	936	428	407	457	597	564	617	441	435	537	682	632	-	chr1H	135084173	135088860	-	2068	-	- && - && -	-
gene:HORVU1Hr1G026620	0	0	0	0	0	0	0	0	0	0	0	0	0	0	0	0	0	0	0	0	-	chr1H	135748402	135750642	-	1451	-	- && - && PF03004:Plant transposase (Ptta/En/Spm family)	-
gene:HORVU1Hr1G026630	0	0	0	0	0	0	0	0	0	0	0	0	0	0	0	0	0	0	0	0	-	chr1H	135753557	135753940	-	384	-	- && - && PF13966:zinc-binding in reverse transcriptase	-
gene:HORVU1Hr1G026650	1207	1252	1222	1247	1601	1257	966	1066	2585	1604	1467	1494	1829	1417	1747	1395	1198	1480	1235	1922	-	chr1H	136143576	136146151	+	2576	-	- && Q9T0K5.1 RecName: Full=Leucine-rich repeat extensin-like protein 3; Short=AtLRX3; Short=LRR/EXTENSIN3; AltName: Full=Cell wall hydroxyproline-rich glycoprotein; Flags: Precursor && PF13855:Leucine rich repeat	-
gene:HORVU1Hr1G026680	0	0	0	0	0	0	0	0	0	0	0	0	0	0	0	0	0	0	0	0	-	chr1H	136393865	136395135	+	498	-	- && Q9M077.1 RecName: Full=Serine/threonine-protein kinase Aurora-1; Short=AtAur1; AltName: Full=Aurora-like kinase 1 && PF00069:Protein kinase domain	Pkinase
gene:HORVU1Hr1G026740	0	0	0	0	0	0	0	0	0	0	0	0	0	0	0	0	0	0	0	0	-	chr1H	136514916	136515251	+	336	-	- && - && -	-
gene:HORVU1Hr1G026750	10	5	16	20	29	3	0	5	12	6	6	7	20	8	82	28	21	11	11	56	-	chr1H	136530041	136535419	-	2756	-	- && - && -	-
gene:HORVU1Hr1G026780	307	308	260	220	206	298	56	159	818	381	470	523	685	685	766	1038	593	579	651	792	-	chr1H	136785040	136787127	+	1784	-	- && - && PF04570:zinc-finger of the FCS-type, C2-C2	-
gene:HORVU1Hr1G026800	0	0	0	0	0	0	0	0	0	0	0	0	0	0	0	0	0	0	0	0	-	chr1H	137738598	137739199	+	602	-	- && - && -	-
gene:HORVU1Hr1G026820	0	0	0	0	0	0	0	0	0	0	0	0	0	0	0	0	0	0	0	0	-	chr1H	138106124	138106908	-	451	-	- && P0C0L1.1 RecName: Full=Probable L-ascorbate peroxidase 6, chloroplastic; AltName: Full=OsAPx06; Flags: Precursor && PF00141:Peroxidase	-
gene:HORVU1Hr1G026840	3626	3957	4049	3173	2171	2674	1783	2815	5410	3173	3019	2651	5216	4661	4822	3500	3558	4999	4239	4794	-	chr1H	138926998	138941215	+	3489	-	- && Q9S7C0.1 RecName: Full=Heat shock 70 kDa protein 14; AltName: Full=Heat shock protein 70-14; Short=AtHsp70-14; AltName: Full=Heat shock protein 91 && PF00012:Hsp70 protein|PF10712:NAD-specific glutamate dehydrogenase	HSP70
gene:HORVU1Hr1G026850	1	10	0	0	0	0	0	0	0	0	0	25	0	0	0	0	5	14	0	18	-	chr1H	138932756	138937351	+	821	-	- && - && -	-
gene:ENSRNA049486424	0	0	0	0	0	0	0	0	0	0	0	0	0	0	0	0	0	0	0	0	LSU_rRNA_eukarya	chr1H	139043748	139043793	+	46	-	- && - && -	-
gene:ENSRNA049486370	0	0	0	0	0	0	0	0	0	0	0	0	0	0	0	0	0	0	0	0	LSU_rRNA_eukarya	chr1H	139043795	139044002	+	208	-	- && - && -	-
gene:ENSRNA049486358	0	0	0	0	0	0	0	0	0	0	0	0	0	0	0	0	0	0	0	0	LSU_rRNA_eukarya	chr1H	139044079	139044510	+	432	-	- && - && -	-
gene:HORVU1Hr1G026860	0	0	0	0	0	0	0	0	0	0	0	0	0	0	0	0	0	0	0	0	-	chr1H	139044178	139044509	-	332	-	- && - && -	-
gene:ENSRNA049486329	0	0	0	0	0	0	0	0	0	0	0	0	0	0	0	0	0	0	0	0	LSU_rRNA_eukarya	chr1H	139044511	139045866	+	1356	-	- && - && -	-
gene:HORVU1Hr1G026870	0	0	0	0	0	0	0	0	0	0	0	0	0	0	0	0	0	0	0	0	-	chr1H	139045230	139045621	-	392	-	- && - && -	-
gene:HORVU1Hr1G026880	0	0	1	0	0	0	0	0	0	0	0	0	0	0	0	0	0	0	0	0	-	chr1H	139055284	139055895	-	252	-	- && - && -	-
gene:ENSRNA049486418	0	0	0	0	0	0	0	0	0	0	0	0	0	0	0	0	0	0	0	0	LSU_rRNA_eukarya	chr1H	139089104	139089182	-	79	-	- && - && -	-
gene:ENSRNA049486383	0	0	0	0	0	0	0	0	0	0	0	0	0	0	0	0	0	0	0	0	5_8S_rRNA	chr1H	139089427	139089582	-	156	-	- && - && -	-
gene:ENSRNA049486305	0	0	0	0	0	0	0	0	0	0	0	0	0	0	0	0	0	0	0	0	SSU_rRNA_eukarya	chr1H	139089805	139091902	-	2098	-	- && - && -	-
gene:HORVU1Hr1G026900	0	0	0	0	0	0	0	0	0	0	0	0	0	0	0	0	0	0	0	0	-	chr1H	139089912	139090729	-	818	-	- && - && -	-
gene:ENSRNA049486326	0	0	0	1	3	0	0	1	0	0	2	10	0	0	0	0	0	0	1	0	LSU_rRNA_eukarya	chr1H	139116302	139117770	+	1469	-	- && Q8TGM7.1 RecName: Full=Putative uncharacterized protein ART2; AltName: Full=Antisense to ribosomal RNA transcript protein 2 && -	-
gene:HORVU1Hr1G026920	26	23	10	34	124	75	20	23	210	138	252	274	79	37	15	71	48	24	29	80	-	chr1H	139116573	139150928	-	5237	-	- && - && -	-
gene:HORVU1Hr1G026940	0	1	2	2	11	11	17	5	7	18	11	24	11	0	1	7	1	3	4	10	-	chr1H	139117313	139142585	-	493	-	- && - && -	-
gene:ENSRNA049486353	0	0	0	0	0	0	0	0	0	0	0	0	0	0	0	0	0	0	0	0	LSU_rRNA_eukarya	chr1H	139118826	139119257	+	432	-	- && - && -	-
gene:ENSRNA049486310	0	0	0	0	0	0	0	0	0	0	0	0	0	0	0	0	0	0	0	0	LSU_rRNA_eukarya	chr1H	139119258	139120768	+	1511	-	- && - && -	-
gene:ENSRNA049486380	0	0	0	0	0	0	0	0	0	0	0	0	0	0	0	0	0	0	0	0	5_8S_rRNA	chr1H	139122124	139122279	+	156	-	- && - && -	-
gene:HORVU1Hr1G026960	2	15	4	2	15	4	1	2	16	35	30	61	35	18	2	3	16	1	14	13	-	chr1H	139122758	139122994	-	237	-	- && Q6CQE5.2 RecName: Full=Protein TAR1 && -	-
gene:ENSRNA049486349	0	0	0	0	0	0	0	0	0	0	0	0	0	0	0	0	0	0	0	0	LSU_rRNA_eukarya	chr1H	139124664	139125163	+	500	-	- && - && -	-
gene:ENSRNA049486350	0	0	0	0	0	0	0	0	0	0	0	0	0	0	0	0	0	0	0	0	LSU_rRNA_eukarya	chr1H	139125187	139125601	+	415	-	- && - && -	-
gene:ENSRNA049486409	0	0	0	0	0	0	0	0	0	0	0	0	0	0	0	0	0	0	0	0	5_8S_rRNA	chr1H	139132763	139132918	-	156	-	- && - && -	-
gene:ENSRNA049486391	0	0	0	0	0	0	0	0	0	0	0	0	0	0	0	0	0	0	0	0	SSU_rRNA_eukarya	chr1H	139133149	139133309	-	161	-	- && - && -	-
gene:ENSRNA049486425	0	0	0	0	0	0	0	0	0	0	0	0	0	0	0	0	0	0	0	0	SSU_rRNA_eukarya	chr1H	139133372	139133472	-	101	-	- && - && -	-
gene:ENSRNA049486397	0	0	0	1	0	0	0	0	0	0	0	0	0	0	0	1	0	1	0	0	5_8S_rRNA	chr1H	139134905	139135060	-	156	-	- && - && -	-
gene:HORVU1Hr1G026990	0	1	0	0	0	0	0	0	0	0	0	0	0	0	0	0	1	0	0	0	-	chr1H	139135255	139144735	+	1829	-	- && - && -	-
gene:HORVU1Hr1G027000	0	0	0	0	0	0	0	0	0	0	1	1	0	0	0	0	0	0	0	0	-	chr1H	139135272	139270538	-	2036	-	- && - && -	-
gene:ENSRNA049486374	0	0	0	0	0	0	0	0	0	0	0	0	0	0	0	0	0	0	0	0	SSU_rRNA_eukarya	chr1H	139135291	139135451	-	161	-	- && - && -	-
gene:ENSRNA049486347	0	0	0	0	0	0	0	0	0	0	0	0	0	0	0	0	0	0	0	0	SSU_rRNA_eukarya	chr1H	139135462	139135934	-	473	-	- && - && -	-
gene:ENSRNA049486384	0	0	0	0	0	0	0	0	0	0	0	0	0	0	0	0	0	0	0	0	5_8S_rRNA	chr1H	139136481	139136636	-	156	-	- && - && -	-
gene:ENSRNA049486340	0	0	0	0	0	0	0	0	0	0	0	0	0	0	0	0	0	0	0	0	SSU_rRNA_eukarya	chr1H	139136867	139137521	-	655	-	- && - && -	-
gene:ENSRNA049486405	0	0	0	0	0	0	0	0	0	0	0	0	0	0	0	0	0	0	0	0	SSU_rRNA_eukarya	chr1H	139137526	139137653	-	128	-	- && - && -	-
gene:HORVU1Hr1G027010	0	1	1	1	8	2	4	1	9	5	5	5	7	2	8	4	2	0	1	1	-	chr1H	139138117	139138297	+	181	-	- && Q6CQE5.2 RecName: Full=Protein TAR1 && -	-
gene:ENSRNA049486376	0	0	0	0	0	0	0	0	0	0	0	0	0	0	0	0	0	0	0	0	5_8S_rRNA	chr1H	139138770	139138925	-	156	-	- && - && -	-
gene:HORVU1Hr1G027020	0	0	0	0	0	0	0	0	0	0	0	0	0	0	0	0	0	0	0	0	-	chr1H	139138775	139138919	+	145	-	- && - && -	-
gene:ENSRNA049486394	1	5	2	7	19	18	1	2	24	7	14	12	9	2	1	5	13	3	7	19	LSU_rRNA_eukarya	chr1H	139139394	139139591	-	198	-	- && - && -	-
gene:ENSRNA049486355	7	8	10	6	20	10	12	9	51	27	49	28	27	3	5	28	17	8	15	24	LSU_rRNA_eukarya	chr1H	139139886	139140316	-	431	-	- && - && -	-
gene:ENSRNA049486368	1	5	1	4	12	6	1	16	18	14	20	20	13	6	1	8	5	4	3	4	LSU_rRNA_eukarya	chr1H	139140393	139140600	-	208	-	- && - && -	-
gene:ENSRNA049486426	0	0	0	1	0	0	0	0	0	1	0	1	0	0	0	0	0	0	0	0	LSU_rRNA_eukarya	chr1H	139140602	139140647	-	46	-	- && - && -	-
gene:ENSRNA049486314	2	11	3	9	11	4	2	3	19	34	14	13	5	5	1	6	1	3	2	8	SSU_rRNA_eukarya	chr1H	139144073	139145440	-	1368	-	- && - && -	-
gene:ENSRNA049486360	0	0	0	0	0	0	0	0	0	0	2	14	0	0	0	0	0	0	0	0	SSU_rRNA_eukarya	chr1H	139147281	139147614	-	334	-	- && - && -	-
gene:ENSRNA049486338	2	0	1	3	2	0	0	0	9	2	32	3	3	2	1	0	0	1	7	1	SSU_rRNA_eukarya	chr1H	139148421	139151174	+	2754	-	- && - && -	-
gene:ENSRNA049486427	0	0	0	0	0	0	0	0	0	0	0	0	0	0	0	0	0	0	0	0	LSU_rRNA_eukarya	chr1H	139150258	139150303	+	46	-	- && - && -	-
gene:ENSRNA049486366	0	0	0	0	0	0	0	0	0	0	0	0	0	0	0	0	0	0	0	0	LSU_rRNA_eukarya	chr1H	139150305	139150512	+	208	-	- && - && -	-
gene:ENSRNA049486362	0	0	0	0	0	0	0	0	0	0	0	0	0	0	0	0	0	0	0	0	LSU_rRNA_eukarya	chr1H	139150575	139150802	+	228	-	- && - && -	-
gene:HORVU1Hr1G027070	0	0	0	0	0	0	0	0	0	0	0	0	0	0	0	0	0	0	0	0	-	chr1H	139151036	139151341	+	306	-	- && - && -	-
gene:ENSRNA049486345	0	0	0	0	0	0	0	0	0	0	0	0	0	0	0	0	0	0	0	0	SSU_rRNA_eukarya	chr1H	139151176	139151704	+	529	-	- && - && -	-
gene:HORVU1Hr1G027080	0	0	0	0	0	0	0	0	0	0	0	0	0	0	0	0	0	0	0	0	-	chr1H	139151447	139151765	+	319	-	- && - && -	-
gene:HORVU1Hr1G027090	1	2	0	3	4	23	0	4	10	27	12	31	6	1	0	5	3	9	0	0	-	chr1H	139154628	139155170	+	543	-	- && Q6CQE5.2 RecName: Full=Protein TAR1 && -	-
gene:HORVU1Hr1G027120	0	4	0	0	2	0	0	1	2	4	12	8	1	1	1	0	0	1	0	1	-	chr1H	139155484	139155814	+	331	-	- && Q6CQE5.2 RecName: Full=Protein TAR1 && -	-
gene:ENSRNA049486414	0	0	0	0	0	0	0	0	0	0	0	0	0	0	0	0	0	0	0	0	LSU_rRNA_eukarya	chr1H	139155677	139155914	-	238	-	- && Q6CQE5.2 RecName: Full=Protein TAR1 && -	-
gene:ENSRNA049486364	0	0	0	0	0	0	0	0	0	0	0	1	1	0	1	0	0	0	0	0	SSU_rRNA_eukarya	chr1H	139155919	139156252	-	334	-	- && - && -	-
gene:HORVU1Hr1G027140	0	0	0	0	0	0	0	0	0	0	0	0	0	0	0	0	0	0	0	0	-	chr1H	139174418	139174532	-	115	-	- && Q6CQE5.2 RecName: Full=Protein TAR1 && -	-
gene:ENSRNA049486412	0	0	0	0	0	0	0	0	0	0	0	0	0	0	0	0	0	0	0	0	5_8S_rRNA	chr1H	139175111	139175266	-	156	-	- && - && -	-
gene:HORVU1Hr1G027170	0	0	0	0	0	0	0	0	0	0	0	0	0	0	0	0	0	0	0	0	-	chr1H	139192072	139193272	+	247	-	- && - && -	-
gene:ENSRNA049486320	0	0	0	2	2	0	0	1	3	1	1	0	1	0	1	0	1	0	1	0	LSU_rRNA_eukarya	chr1H	139192852	139194334	-	1483	-	- && - && -	-
gene:HORVU1Hr1G027180	0	0	0	0	0	0	0	0	0	0	0	0	0	0	0	0	0	0	0	0	-	chr1H	139193091	139193190	+	100	-	- && - && -	-
gene:HORVU1Hr1G027190	0	0	0	0	0	0	0	0	0	0	0	0	0	0	0	0	0	0	0	0	-	chr1H	139193387	139193485	-	99	-	- && - && -	-
gene:ENSRNA049486332	1	0	0	1	23	0	1	0	3	6	28	12	1	1	0	3	1	1	0	1	LSU_rRNA_eukarya	chr1H	139194335	139195453	-	1119	-	- && - && -	-
gene:HORVU1Hr1G027220	0	2	0	3	28	27	0	7	5	1	6	5	14	1	1	2	1	2	1	0	-	chr1H	139216248	139216626	+	379	-	- && - && -	-
gene:HORVU1Hr1G027230	0	0	0	0	0	0	0	0	0	0	0	0	0	0	0	0	0	0	0	0	-	chr1H	139217578	139217677	+	100	-	- && - && -	-
gene:ENSRNA050017300	0	0	0	0	0	0	0	0	0	0	0	0	0	0	0	0	0	0	0	0	5_8S_rRNA	chr1H	139220037	139220192	-	156	-	- && - && -	-
gene:ENSRNA050017312	0	0	0	0	0	0	0	0	0	0	0	0	0	0	0	0	0	0	0	0	SSU_rRNA_eukarya	chr1H	139220411	139220571	-	161	-	- && - && -	-
gene:ENSRNA050017287	0	0	0	0	0	0	0	0	0	0	0	0	0	0	0	0	0	0	0	0	SSU_rRNA_eukarya	chr1H	139220634	139220734	-	101	-	- && - && -	-
gene:ENSRNA049486420	0	0	0	0	0	0	0	0	0	0	0	0	0	0	0	0	0	0	0	0	SSU_rRNA_eukarya	chr1H	139239492	139239594	+	103	-	- && - && -	-
gene:HORVU1Hr1G027250	0	0	0	0	0	0	0	0	0	0	0	0	0	0	0	0	0	0	0	0	-	chr1H	139239600	139239767	+	168	-	- && - && -	-
gene:ENSRNA049486398	0	0	0	0	0	0	0	0	0	0	0	0	0	0	0	0	0	0	0	0	SSU_rRNA_eukarya	chr1H	139239657	139239814	+	158	-	- && - && -	-
gene:ENSRNA049486413	0	0	0	0	0	0	0	0	0	0	0	0	0	0	0	0	0	0	0	0	5_8S_rRNA	chr1H	139240045	139240200	+	156	-	- && - && -	-
gene:HORVU1Hr1G027280	0	0	0	0	0	0	0	0	0	0	0	0	0	0	0	0	0	0	0	0	-	chr1H	139242017	139242146	-	130	-	- && - && -	-
gene:ENSRNA050017323	0	0	1	0	8	0	0	0	1	1	2	7	0	0	1	0	0	0	0	1	LSU_rRNA_eukarya	chr1H	139249413	139249805	+	393	-	- && - && -	-
gene:ENSRNA049486416	0	0	0	0	0	0	0	0	0	0	0	0	0	0	0	0	0	0	0	0	LSU_rRNA_eukarya	chr1H	139264954	139265018	-	65	-	- && - && -	-
gene:HORVU1Hr1G027300	0	0	0	0	0	9	0	0	0	0	0	0	0	0	0	1	0	0	0	0	-	chr1H	139264983	139297911	+	168	-	- && - && -	-
gene:ENSRNA049486428	0	0	0	0	0	0	0	0	0	0	0	0	0	0	0	0	0	0	0	0	LSU_rRNA_eukarya	chr1H	139265034	139265075	-	42	-	- && - && -	-
gene:ENSRNA049486352	1	0	0	0	3	0	1	0	1	3	2	1	0	0	1	1	1	0	1	1	LSU_rRNA_eukarya	chr1H	139265084	139265498	-	415	-	- && Q8TGM7.1 RecName: Full=Putative uncharacterized protein ART2; AltName: Full=Antisense to ribosomal RNA transcript protein 2 && -	-
gene:ENSRNA049486407	0	0	0	0	0	0	34	0	8	42	0	10	0	0	0	0	0	0	3	0	LSU_rRNA_eukarya	chr1H	139265589	139265712	-	124	-	- && - && -	-
gene:ENSRNA049486400	0	0	0	0	0	0	0	0	0	0	0	0	0	0	0	0	0	0	0	0	5_8S_rRNA	chr1H	139269535	139269690	-	156	-	- && - && -	-
gene:ENSRNA049486308	0	0	0	0	0	0	0	0	0	0	0	0	0	0	0	0	0	0	0	0	SSU_rRNA_eukarya	chr1H	139269897	139271637	-	1741	-	- && - && -	-
gene:HORVU1Hr1G027310	0	0	0	0	0	0	0	0	0	0	0	0	0	0	0	0	0	0	0	0	-	chr1H	139270658	139270859	-	202	-	- && - && -	-
gene:ENSRNA049486335	1	1	0	0	2	0	0	2	3	11	0	20	1	0	1	1	2	0	0	0	LSU_rRNA_eukarya	chr1H	139297274	139298279	-	1006	-	- && - && -	-
gene:ENSRNA049486344	0	0	0	0	0	0	0	0	0	0	0	0	0	0	0	0	0	0	0	0	LSU_rRNA_eukarya	chr1H	139313295	139314052	-	758	-	- && - && -	-
gene:HORVU1Hr1G027340	0	0	0	1	0	1	2	1	2	2	4	6	0	2	0	2	3	1	0	0	-	chr1H	139313573	139328119	+	1943	-	- && - && -	-
gene:ENSRNA049486386	0	0	0	0	0	0	0	0	0	0	0	0	0	0	0	0	0	0	0	0	5_8S_rRNA	chr1H	139314916	139315071	-	156	-	- && - && -	-
gene:ENSRNA049486307	0	0	0	0	0	0	0	0	0	0	0	0	0	0	0	0	0	0	0	0	SSU_rRNA_eukarya	chr1H	139315294	139317101	-	1808	-	- && - && -	-
gene:HORVU1Hr1G027350	0	0	0	0	0	0	0	0	0	0	0	0	0	0	0	0	0	0	0	0	-	chr1H	139315446	139316527	-	1082	-	- && - && -	-
gene:HORVU1Hr1G027360	0	0	0	0	0	0	3	0	0	0	0	0	0	0	0	0	1	0	0	0	-	chr1H	139325011	139325489	+	479	-	- && - && -	-
gene:HORVU1Hr1G027400	152	135	149	144	0	165	0	153	101	176	33	23	75	100	111	128	57	152	97	33	-	chr1H	139689666	139692709	+	1652	-	- && - && -	-
gene:HORVU1Hr1G027410	10	4	31	41	0	0	0	0	0	0	0	22	0	0	14	0	0	0	0	0	-	chr1H	139694725	139696293	-	1569	-	- && Q9FVS9.1 RecName: Full=Alkane hydroxylase MAH1; AltName: Full=Cytochrome P450 96A15; AltName: Full=Protein MID-CHAIN ALKANE HYDROXYLASE 1 && PF00067:Cytochrome P450	p450
gene:HORVU1Hr1G027420	9885	9586	10037	8372	5936	7613	3546	7263	11027	6401	6172	5405	9708	10457	11105	8895	7281	9802	9079	9771	-	chr1H	139725407	139733069	-	3389	-	- && Q9S7C0.1 RecName: Full=Heat shock 70 kDa protein 14; AltName: Full=Heat shock protein 70-14; Short=AtHsp70-14; AltName: Full=Heat shock protein 91 && PF00012:Hsp70 protein	HSP70
gene:HORVU1Hr1G027440	0	0	0	0	0	0	0	0	0	0	0	0	0	0	0	0	0	0	0	0	-	chr1H	139856340	139856579	+	240	-	- && - && -	-
gene:HORVU1Hr1G027460	0	0	1	0	0	0	0	0	0	0	0	0	0	0	0	0	0	0	0	0	-	chr1H	140135274	140135773	+	410	-	- && P38385.1 RecName: Full=Protein transport protein Sec61 subunit gamma && PF00584:SecE/Sec61-gamma subunits of protein translocation complex	-
gene:HORVU1Hr1G027490	1191	1236	1134	1115	870	1346	702	1203	2354	1428	1369	1404	1401	1491	1768	1742	1233	1509	1275	1456	-	chr1H	140145386	140147274	-	1889	-	- && - && -	-
gene:HORVU1Hr1G027500	34	16	49	23	0	21	0	6	14	0	27	0	0	4	0	0	0	0	0	0	-	chr1H	140214329	140217333	-	2919	-	- && Q9SIT5.1 RecName: Full=Cation/H(+) antiporter 15; AltName: Full=Protein CATION/H+ EXCHANGER 15; Short=AtCHX15 && PF00999:Sodium/hydrogen exchanger family	Na_H_Exchanger
gene:HORVU1Hr1G027510	0	0	0	0	0	0	0	0	0	0	0	0	0	0	0	0	0	0	0	0	-	chr1H	140568762	140569095	+	334	-	- && Q9T0A0.1 RecName: Full=Long chain acyl-CoA synthetase 4 && -	-
gene:HORVU1Hr1G027520	0	0	0	0	0	0	0	0	5	0	0	0	0	1	0	0	0	0	0	0	-	chr1H	140575820	140576828	+	509	-	- && - && PF05641:Agenet domain	Agenet
gene:HORVU1Hr1G027540	169	127	162	149	72	37	124	87	383	228	66	146	0	10	19	43	0	7	0	16	-	chr1H	140977022	140978353	+	1332	-	- && - && -	-
gene:HORVU1Hr1G027550	1424	1071	1355	1144	1566	761	583	1149	2108	1220	900	975	1000	1327	1375	1127	825	1207	1372	1245	-	chr1H	141090122	141092829	-	2708	-	- && Q9LS48.1 RecName: Full=protein SLOW GREEN 1, chloroplastic; Flags: Precursor && -	-
gene:HORVU1Hr1G027570	387	351	542	351	201	199	51	270	528	262	277	295	240	305	310	243	260	365	455	346	-	chr1H	141096030	141099062	-	950	-	- && Q839B2.1 RecName: Full=Hypoxanthine-guanine phosphoribosyltransferase; Short=HGPRT; Short=HGPRTase && PF00156:Phosphoribosyl transferase domain	Pribosyltran
gene:HORVU1Hr1G027600	2629	2607	2352	2673	1890	2580	910	2423	3584	1913	1865	2212	2571	2507	2594	2586	2155	2412	2199	2350	-	chr1H	141561006	141570796	-	1900	-	- && P25866.1 RecName: Full=Ubiquitin-conjugating enzyme E2 2; AltName: Full=E2 ubiquitin-conjugating enzyme 2; AltName: Full=Ubiquitin carrier protein 2; AltName: Full=Ubiquitin-conjugating enzyme E2-16 kDa; AltName: Full=Ubiquitin-protein ligase 2 && PF	UQ_con
gene:HORVU1Hr1G027620	4588	4413	4434	4554	3141	3474	1543	2913	4887	3136	3010	2099	4867	4173	4503	4383	3788	4045	4155	4154	-	chr1H	142426894	142446852	+	3262	-	- && Q65WY8.1 RecName: Full=FACT complex subunit SSRP1-B; AltName: Full=Facilitates chromatin transcription complex subunit SSRP1-B; AltName: Full=Recombination signal sequence recognition protein 1-B && PF08512:Histone chaperone Rttp106-like|PF03531:Stru	HMG_box
gene:HORVU1Hr1G027660	221	221	179	211	98	97	61	61	290	81	243	181	308	188	267	149	172	130	167	218	-	chr1H	142831749	142921058	-	3389	-	- && - && PF13041:PPR repeat family|PF12854:PPR repeat	-
gene:HORVU1Hr1G027690	5162	5910	4553	5792	3600	3861	2426	3760	6321	3913	3724	3734	5371	5153	5395	5240	4181	4992	4861	5409	-	chr1H	143351069	143358345	-	1639	-	- && - && PF07889:Protein of unknown function (DUF1664)	-
gene:HORVU1Hr1G027700	1276	1311	1178	1009	1117	916	577	1063	1240	551	511	380	986	1188	1168	1126	801	1069	1115	897	-	chr1H	143405694	143407012	+	1319	-	- && Q8VWQ5.1 RecName: Full=Probable WRKY transcription factor 50; AltName: Full=WRKY DNA-binding protein 50 && PF03106:WRKY DNA -binding domain	WRKY
gene:HORVU1Hr1G027770	2204	2387	2131	2252	1786	1681	1879	1725	2225	1269	1446	1386	2093	1855	1984	1979	1588	1739	1996	2110	-	chr1H	143837029	143854668	-	3606	-	- && Q9Y2H1.3 RecName: Full=Serine/threonine-protein kinase 38-like; AltName: Full=NDR2 protein kinase; AltName: Full=Nuclear Dbf2-related kinase 2 && PF00069:Protein kinase domain	Pkinase
gene:HORVU1Hr1G027810	5094	5471	4624	5215	3071	4259	2184	4576	5012	2784	3411	2804	4465	4340	4072	4745	3941	4104	4477	4833	-	chr1H	144208108	144236671	-	4486	-	- && O49809.2 RecName: Full=Glyoxysomal fatty acid beta-oxidation multifunctional protein MFP-a; Includes: RecName: Full=Enoyl-CoA hydratase/3-2-trans-enoyl-CoA isomerase/3-hydroxybutyryl-CoA epimerase; Includes: RecName: Full=3-hydroxyacyl-CoA dehydrogen	3HCDH_N
gene:HORVU1Hr1G027840	8740	8644	8477	9209	4623	5707	3688	6177	11897	5154	5199	5709	3228	6561	6642	3866	5197	6827	7834	5191	-	chr1H	144464332	144470550	-	1062	-	- && - && -	-
gene:HORVU1Hr1G027850	82	27	123	17	78	46	0	35	99	89	63	124	159	110	194	235	149	185	146	159	-	chr1H	144826308	144853942	+	3155	-	- && - && -	-
gene:HORVU1Hr1G027910	0	0	0	0	0	0	0	0	0	0	0	0	0	0	0	0	0	0	0	0	-	chr1H	145520661	145521374	-	714	-	- && - && -	-
gene:HORVU1Hr1G027920	420	496	459	459	288	291	307	287	586	250	224	305	201	169	209	189	143	203	252	332	-	chr1H	145560113	145565113	+	3379	-	- && Q9LI74.1 RecName: Full=Protein CHUP1, chloroplastic; AltName: Full=Protein CHLOROPLAST UNUSUAL POSITIONING 1 && -	-
gene:HORVU1Hr1G027930	0	0	2	0	0	0	1	0	0	0	0	0	0	0	0	0	1	0	0	0	-	chr1H	145600376	145603040	-	881	-	- && - && -	-
gene:HORVU1Hr1G027980	768	709	684	664	336	317	225	430	535	270	315	235	608	594	561	1043	442	554	632	707	-	chr1H	145914104	145928579	+	9908	-	- && Q0DK78.3 RecName: Full=Pseudo histidine-containing phosphotransfer protein 2; AltName: Full=OsHpt4 && PF01627:Hpt domain	Hpt
gene:HORVU1Hr1G028010	0	0	0	0	0	0	0	0	0	0	0	0	0	0	0	0	0	0	0	0	-	chr1H	146783685	146783972	+	288	-	- && - && PF02362:B3 DNA binding domain	B3
gene:HORVU1Hr1G028030	15633	15518	15277	14775	8221	8478	4530	9176	12656	6025	6177	5239	7904	11326	10930	8746	8149	10103	12223	8912	-	chr1H	147239826	147280641	-	10416	-	- && P43279.2 RecName: Full=NADP-dependent malic enzyme, chloroplastic; Short=NADP-ME; Flags: Precursor && PF00390:Malic enzyme, N-terminal domain|PF03949:Malic enzyme, NAD binding domain	Malic_M
gene:HORVU1Hr1G028090	0	0	0	0	0	0	0	0	0	0	0	8	0	0	0	0	0	0	0	7	-	chr1H	147667489	147667728	-	163	-	- && F4IXW2.2 RecName: Full=Brefeldin A-inhibited guanine nucleotide-exchange protein 5; Short=BIG5; AltName: Full=ARF guanine-nucleotide exchange factor BIG5; AltName: Full=Protein BFA-VISUALIZED ENDOCYTIC TRAFFICKING DEFECTIVE 1; Short=Protein BEN1; Alt	-
gene:HORVU1Hr1G028150	0	0	0	0	0	0	0	0	0	0	0	0	0	0	0	0	0	0	0	0	-	chr1H	148381850	148382078	+	229	-	- && - && -	-
gene:ENSRNA049486527	0	0	0	0	0	0	0	0	0	0	0	0	0	0	0	0	0	0	0	0	5_8S_rRNA	chr1H	148631704	148631857	+	154	-	- && Q8TGM5.1 RecName: Full=Putative uncharacterized protein ART3; AltName: Full=Antisense to ribosomal RNA transcript protein 3 && -	-
gene:HORVU1Hr1G028170	51	32	35	46	53	67	0	27	52	38	79	30	193	57	66	74	40	74	30	110	-	chr1H	148724184	148726408	+	1980	-	- && P0C127.1 RecName: Full=Auxin-responsive protein IAA16; AltName: Full=Indoleacetic acid-induced protein 16 && PF02309:AUX/IAA family	-
gene:HORVU1Hr1G028190	119	95	150	155	219	81	117	88	223	139	172	118	217	182	205	182	158	210	213	196	-	chr1H	149524661	149527456	+	1242	-	- && Q7DLS1.2 RecName: Full=Proteasome subunit beta type-7-B; AltName: Full=20S proteasome beta subunit B-2; AltName: Full=Proteasome component FC; AltName: Full=Proteasome subunit beta type-2; Flags: Precursor && PF00227:Proteasome subunit	Proteasome
gene:HORVU1Hr1G028200	636	603	662	461	484	541	176	343	940	347	374	426	892	724	930	987	652	871	721	1012	-	chr1H	149579824	149583837	-	2375	-	- && Q1WM16.2 RecName: Full=Hexokinase-7; AltName: Full=Hexokinase-6 && PF03727:Hexokinase|PF00349:Hexokinase	-
gene:HORVU1Hr1G028210	0	0	0	0	0	0	0	0	0	0	0	0	0	0	0	0	0	0	0	0	-	chr1H	149739921	149741060	-	329	-	- && O80594.2 RecName: Full=Ergosterol biosynthetic protein 28 && PF03694:Erg28 like protein	-
gene:ENSRNA050016287	0	0	0	0	0	0	0	0	0	0	0	0	0	0	0	0	0	0	0	0	U6	chr1H	149869808	149869895	-	88	-	- && - && -	-
gene:HORVU1Hr1G028250	63	45	30	50	221	123	63	26	85	23	40	10	0	0	7	2	19	150	41	27	-	chr1H	151340636	151343662	-	2848	-	- && - && PF13178:Protein of unknown function (DUF4005)	-
gene:HORVU1Hr1G028260	0	0	0	0	38	0	0	0	0	0	0	0	0	0	0	0	0	0	0	0	-	chr1H	151720065	151720823	+	571	-	- && P69646.2 RecName: Full=30S ribosomal protein S4, chloroplastic && PF01479:S4 domain	S4
gene:HORVU1Hr1G028270	121	142	106	103	80	81	246	71	93	82	82	78	0	56	55	31	29	119	64	69	-	chr1H	152194405	152197325	+	2921	-	- && - && PF13855:Leucine rich repeat|PF08263:Leucine rich repeat N-terminal domain	LRRNT_2
gene:HORVU1Hr1G028280	1685	1952	1547	1866	1626	1917	1022	1372	2697	1367	1753	1437	2288	2143	2101	1960	1871	1828	1756	2472	-	chr1H	152295627	152301653	-	1391	-	- && Q06397.2 RecName: Full=Derlin-1; AltName: Full=18 kDa cold-induced protein; AltName: Full=DER1-like protein 1; AltName: Full=OsDerlin 1-1 && PF04511:Der1-like family	-
gene:HORVU1Hr1G028330	630	704	721	779	715	903	363	701	1198	724	753	784	1065	841	699	1121	786	852	644	833	-	chr1H	152996178	153011155	-	2345	-	- && A7SXZ6.1 RecName: Full=Probable tRNA N6-adenosine threonylcarbamoyltransferase; AltName: Full=N6-L-threonylcarbamoyladenine synthase; Short=t(6)A synthase; AltName: Full=t(6)A37 threonylcarbamoyladenosine biosynthesis protein osgep; AltName: Full=tRN	Peptidase_M22
gene:HORVU1Hr1G028430	23	30	44	22	134	110	0	91	52	75	46	46	125	30	49	15	0	85	37	53	-	chr1H	154859319	154861440	+	2122	-	- && - && PF04859:Plant protein of unknown function (DUF641)	-
gene:HORVU1Hr1G028450	1057	1261	999	1076	447	628	256	758	942	519	677	509	1065	1044	966	935	788	1031	981	908	-	chr1H	155202239	155343076	-	4122	-	- && Q852L0.1 RecName: Full=Casein kinase 1-like protein HD16; AltName: Full=Os03g0793500 protein; AltName: Full=Protein EARLY FLOWERING 1; AltName: Full=Protein HEADING DATE 16 && PF00069:Protein kinase domain	Pkinase
gene:HORVU1Hr1G028500	65	24	7	1	3	2	0	0	6	3	5	1	24	5	7	9	9	22	38	7	-	chr1H	155618189	155621764	+	1637	-	- && O65202.1 RecName: Full=Peroxisomal acyl-coenzyme A oxidase 1; Short=AOX 1; AltName: Full=Long-chain acyl-CoA oxidase; Short=AtCX1 && PF04057:Replication factor-A protein 1, N-terminal domain|PF04189:Gcd10p family|PF01756:Acyl-CoA oxidase	-
gene:HORVU1Hr1G028510	12	10	8	92	7	1	12	5	2	6	1	0	6	10	12	8	1	5	7	9	-	chr1H	155820982	155824650	-	1803	-	- && O65202.1 RecName: Full=Peroxisomal acyl-coenzyme A oxidase 1; Short=AOX 1; AltName: Full=Long-chain acyl-CoA oxidase; Short=AtCX1 && PF01756:Acyl-CoA oxidase|PF04189:Gcd10p family|PF04057:Replication factor-A protein 1, N-terminal domain	-
gene:HORVU1Hr1G028520	0	0	0	0	0	0	0	0	0	0	0	0	0	0	0	0	0	0	0	0	-	chr1H	155955416	155956363	+	948	-	- && Q9LIC6.1 RecName: Full=PRA1 family protein F3; Short=AtPRA1.F3; AltName: Full=Prenylated Rab acceptor 8 && PF03208:PRA1 family protein	-
gene:HORVU1Hr1G028530	0	0	0	0	0	0	0	0	0	0	0	0	0	0	0	0	0	0	0	0	-	chr1H	156167699	156167956	+	258	-	- && - && -	-
gene:HORVU1Hr1G028540	0	0	0	0	0	0	0	0	0	0	0	0	0	0	0	0	0	0	0	0	-	chr1H	156168310	156169005	+	696	-	- && - && -	-
gene:HORVU1Hr1G028560	0	0	0	0	0	0	0	0	0	0	0	0	0	0	0	0	0	0	0	0	-	chr1H	156228762	156230816	+	646	-	- && F4K265.1 RecName: Full=Autophagy-related protein 101 && PF07855:Protein of unknown function (DUF1649)	-
gene:HORVU1Hr1G028570	2087	2028	1915	2219	751	756	609	958	1602	819	1218	755	1086	1852	1428	1470	1381	1476	1676	1517	-	chr1H	156245831	156256550	-	10720	-	- && Q23892.2 RecName: Full=Lysosomal beta glucosidase; Flags: Precursor && PF00933:Glycosyl hydrolase family 3 N terminal domain|PF03256:Anaphase-promoting complex, subunit 10 (APC10)	Glyco_hydro_3
gene:HORVU1Hr1G028640	0	0	0	0	0	0	0	0	0	0	0	0	0	0	0	0	0	0	0	0	-	chr1H	156687241	156688833	+	1237	-	- && - && -	-
gene:HORVU1Hr1G028650	57	22	63	11	0	94	40	51	18	40	110	13	4	10	2	0	16	38	5	0	-	chr1H	156941104	156944279	-	3176	-	- && - && -	-
gene:HORVU1Hr1G028660	0	0	0	0	0	0	0	0	0	0	0	0	0	0	0	0	0	0	0	0	-	chr1H	156944484	156959302	+	1433	-	- && P35336.1 RecName: Full=Polygalacturonase; Short=PG; AltName: Full=Pectinase; Flags: Precursor [Actinidia deliciosa] && PF00295:Glycosyl hydrolases family 28|PF12708:Pectate lyase superfamily protein	-
gene:HORVU1Hr1G028680	1475	1733	1401	1506	889	820	314	1339	2440	1281	1376	1124	656	1396	1383	864	911	1238	1404	1160	-	chr1H	156960838	156966885	-	2410	-	- && Q5TKD8.1 RecName: Full=Thioredoxin-like 2, chloroplastic; AltName: Full=Lilium-type thioredoxin 2; AltName: Full=OsTrx19; Flags: Precursor && PF00085:Thioredoxin	-
gene:HORVU1Hr1G028690	8	4	0	0	0	20	0	0	13	0	24	0	0	0	0	14	23	0	8	0	-	chr1H	157340185	157341277	-	1093	-	- && - && PF05553:Cotton fibre expressed protein	-
gene:HORVU1Hr1G028720	8810	9354	8952	8893	5593	7734	3244	6686	15056	8147	8123	7790	11719	11096	11369	11227	8894	10354	8414	10248	-	chr1H	157548928	157553341	+	2427	-	- && Q9C5M0.1 RecName: Full=Mitochondrial dicarboxylate/tricarboxylate transporter DTC; AltName: Full=Dicarboxylate/tricarboxylate carrier && PF00153:Mitochondrial carrier protein	Mito_carr
gene:HORVU1Hr1G028780	810	750	632	755	754	893	312	520	1061	677	982	914	1025	824	698	904	850	890	624	909	-	chr1H	157817213	157829357	+	2120	-	- && Q0WRY5.1 RecName: Full=Serine/threonine-protein kinase CDL1; AltName: Full=Protein CDG1-like 1 && PF07714:Protein tyrosine kinase	Pkinase_Tyr
gene:HORVU1Hr1G028810	0	11	0	0	0	0	0	0	0	0	0	0	0	0	0	0	0	0	0	0	-	chr1H	158547488	158578163	+	504	-	- && - && PF12906:RING-variant domain	-
gene:HORVU1Hr1G028820	4739	5070	5665	4377	3708	4744	1248	3831	10564	5770	6996	5695	8332	7539	7907	8526	5463	6901	6088	6486	-	chr1H	158586780	158588899	-	849	-	- && Q0DK10.1 RecName: Full=60S ribosomal protein L11 >A2YDY2.2 RecName: Full=60S ribosomal protein L11 && PF00281:Ribosomal protein L5|PF00673:ribosomal L5P family C-terminus	-
gene:HORVU1Hr1G028850	39	2	74	20	0	50	0	121	27	21	19	37	53	80	36	36	73	68	53	68	-	chr1H	159153905	159154573	-	669	-	- && - && -	-
gene:HORVU1Hr1G028870	0	0	0	0	0	0	0	0	0	0	0	0	0	0	0	0	0	0	0	0	-	chr1H	159469269	159470186	-	726	-	- && Q3T196.1 RecName: Full=Protein YIF1A; AltName: Full=YIP1-interacting factor homolog A && PF03878:YIF1	-
gene:HORVU1Hr1G028890	1417	1385	1417	1472	1193	1625	819	1349	1987	1488	1417	1273	1660	1451	1367	1812	1234	1375	1175	1567	-	chr1H	159592073	159607470	-	6389	-	- && Q9SLD2.2 RecName: Full=Diacylglycerol O-acyltransferase 1 && PF03062:MBOAT, membrane-bound O-acyltransferase family	MBOAT
gene:HORVU1Hr1G028900	143	158	154	101	0	109	98	111	68	67	35	77	136	159	113	146	158	156	189	204	-	chr1H	159594352	159598060	+	2701	-	- && Q058N0.1 RecName: Full=IQ domain-containing protein IQM5; AltName: Full=IQ motif-containing protein 5 && -	-
gene:HORVU1Hr1G028920	1416	1526	1541	1329	1269	1141	783	899	1589	845	955	886	1171	1281	1228	1549	776	1166	1382	1163	-	chr1H	160008585	160012092	+	2122	-	- && Q6L8F7.1 RecName: Full=Zinc transporter 7; AltName: Full=ZRT/IRT-like protein 7; Short=OsZIP7; Flags: Precursor && PF02535:ZIP Zinc transporter	-
gene:HORVU1Hr1G028970	1	0	12	0	0	0	0	0	0	0	0	0	17	9	0	0	0	0	3	0	-	chr1H	160784942	160814388	+	1426	-	- && - && -	-
gene:HORVU1Hr1G029020	0	0	0	0	0	0	0	0	0	0	0	0	0	0	0	0	0	0	0	0	-	chr1H	160813488	160814028	-	541	-	- && - && -	-
gene:HORVU1Hr1G029050	0	0	0	0	0	0	0	0	0	0	0	0	0	0	0	0	0	0	0	0	-	chr1H	160839895	160840863	-	291	-	- && - && -	-
gene:HORVU1Hr1G029060	0	0	0	0	0	0	0	0	0	0	0	0	0	0	0	0	0	0	0	0	-	chr1H	160840968	160841268	-	195	-	- && - && -	-
gene:HORVU1Hr1G029080	0	0	0	0	0	0	0	0	0	0	0	0	0	0	0	0	0	0	0	0	-	chr1H	160995218	160995917	+	700	-	- && - && -	-
gene:HORVU1Hr1G029090	456	355	568	275	162	142	62	141	706	283	296	318	253	474	764	305	435	905	536	608	-	chr1H	161000299	161000996	-	698	-	- && P59259.2 RecName: Full=Histone H4 >Q6LAF3.3 RecName: Full=Histone H4 >Q6PMI5.3 RecName: Full=Histone H4 >Q6WZ83.3 RecName: Full=Histone H4 >Q76H85.3 RecName: Full=Histone H4 >P62788.2 RecName: Full=Histone H4 >P62787.2 RecName: Full=Histone H4 >P6288	-
gene:HORVU1Hr1G029110	728	1001	672	881	785	962	526	749	1143	1221	843	815	967	824	964	1191	920	820	805	1189	-	chr1H	161035667	161047820	+	1993	-	- && Q66GS2.1 RecName: Full=Probable beta-1,3-galactosyltransferase 12 && PF01762:Galactosyltransferase	Galactosyl_T
gene:HORVU1Hr1G029170	0	0	0	0	0	0	0	0	0	0	0	0	0	0	0	0	0	0	0	0	-	chr1H	161394381	161394833	-	303	-	- && - && -	-
gene:HORVU1Hr1G029180	3553	3802	3778	3788	3827	4398	2424	3662	6107	2917	3882	2654	3961	4363	4284	4859	3163	3387	3486	4384	-	chr1H	161555024	161556792	-	1601	-	- && - && PF03168:Late embryogenesis abundant protein	-
gene:HORVU1Hr1G029220	2822	2494	3175	2847	872	1487	429	1092	3533	1258	2131	1815	2240	2707	3154	1697	1920	2532	2382	2721	AG2	chr1H	162380897	162388573	-	1689	-	- && Q2V0P1.1 RecName: Full=MADS-box transcription factor 58; AltName: Full=OsMADS58 && PF00319:SRF-type transcription factor (DNA-binding and dimerisation domain)|PF01486:K-box region	SRF-TF
gene:HORVU1Hr1G029240	0	0	0	0	0	0	0	0	13	0	0	0	0	0	0	0	0	0	0	0	-	chr1H	162655350	162656119	-	616	-	- && - && -	-
gene:HORVU1Hr1G029280	155	165	145	181	103	156	0	164	243	81	93	165	101	178	139	151	87	252	211	124	-	chr1H	163242071	163243149	-	1079	-	- && - && PF10604:Polyketide cyclase / dehydrase and lipid transport	-
gene:HORVU1Hr1G029290	446	540	426	477	419	456	86	303	465	175	285	241	649	445	423	528	663	362	436	479	-	chr1H	163253559	163264273	-	7738	-	- && Q65XK0.1 RecName: Full=Ketol-acid reductoisomerase, chloroplastic; AltName: Full=Acetohydroxy-acid reductoisomerase; AltName: Full=Alpha-keto-beta-hydroxylacyl reductoisomerase; AltName: Full=Protein KARI; Flags: Precursor && -	-
gene:HORVU1Hr1G029350	0	0	0	0	0	0	0	0	0	0	0	0	0	0	0	0	0	0	0	0	-	chr1H	163281187	163281882	-	696	-	- && - && -	-
gene:HORVU1Hr1G029360	0	0	0	0	0	0	0	0	0	0	0	0	0	0	0	0	0	0	0	0	-	chr1H	163282316	163282549	-	234	-	- && - && PF14111:Domain of unknown function (DUF4283)	-
gene:HORVU1Hr1G029370	640	791	583	745	508	698	362	586	1021	460	568	612	829	548	736	846	748	662	544	908	-	chr1H	163286352	163288051	-	1411	-	- && O80438.1 RecName: Full=N-alpha-acetyltransferase MAK3; AltName: Full=N-acetyltransferase MAK3 homolog; Short=AtMAK3; AltName: Full=Protein PHOTOSYNTHESIS ALTERED MUTANT 21 && PF00583:Acetyltransferase (GNAT) family	Acetyltransf_1
gene:HORVU1Hr1G029460	984	1315	1037	1107	804	998	719	838	1431	722	928	745	1867	1056	962	1157	685	1047	839	1054	-	chr1H	163825897	163828523	+	2147	-	- && Q9FXJ2.1 RecName: Full=GDSL esterase/lipase At1g28580; AltName: Full=Extracellular lipase At1g28580; Flags: Precursor && PF00657:GDSL-like Lipase/Acylhydrolase	Lipase_GDSL
gene:HORVU1Hr1G029480	636	671	657	644	224	549	194	440	906	355	512	418	469	574	522	657	456	605	534	404	-	chr1H	164026166	164052319	+	2088	-	- && Q8GYB1.2 RecName: Full=Nudix hydrolase 15, mitochondrial; Short=AtNUDT15; AltName: Full=Coenzyme A diphosphatase NUDT15; Flags: Precursor && PF00293:NUDIX domain	NUDIX
gene:HORVU1Hr1G029490	1717	1777	2010	1781	1439	1640	1029	1220	2242	1660	1161	1197	2480	2124	1858	2157	1763	1814	1783	2309	-	chr1H	164459050	164485343	-	7777	-	- && Q93Y37.1 RecName: Full=Mannosyl-oligosaccharide 1,2-alpha-mannosidase MNS3 && PF01532:Glycosyl hydrolase family 47	-
gene:HORVU1Hr1G029510	7	3	0	34	74	30	0	6	3	0	46	32	0	1	0	18	0	16	4	0	-	chr1H	164884704	164885861	+	1158	-	- && O64763.1 RecName: Full=E3 ubiquitin-protein ligase ATL9; AltName: Full=RING-H2 finger protein ATL9; AltName: Full=RING-type E3 ubiquitin transferase ATL9; Flags: Precursor && PF13639:Ring finger domain	-
gene:HORVU1Hr1G029520	42	59	48	42	44	21	0	16	46	111	4	18	23	25	79	39	8	68	44	69	-	chr1H	165138683	165145615	-	2336	-	- && Q9XG83.1 RecName: Full=Gibberellin 2-beta-dioxygenase; AltName: Full=GA 2-oxidase; AltName: Full=Gibberellin 2-beta-hydroxylase; AltName: Full=Gibberellin 2-oxidase && PF14226:non-haem dioxygenase in morphine synthesis N-terminal|PF03171:2OG-Fe(II) o	2OG-FeII_Oxy
gene:HORVU1Hr1G029540	316	242	298	177	80	328	37	113	342	167	208	123	472	161	202	227	166	289	235	160	-	chr1H	165227253	165255919	-	3786	-	- && Q9S7G7.1 RecName: Full=Myb-related protein 3R-1; AltName: Full=Plant c-MYB-like protein 1; Short=Protein PC-MYB1 && PF13921:Myb-like DNA-binding domain|PF00249:Myb-like DNA-binding domain	Myb_DNA-binding
gene:HORVU1Hr1G029640	1	0	0	0	0	0	0	0	4	28	0	0	0	3	0	0	0	14	13	0	-	chr1H	165596422	165597899	-	1478	-	- && - && -	-
gene:HORVU1Hr1G029680	4	0	1	0	0	0	0	0	0	0	0	0	0	0	0	0	0	0	4	0	-	chr1H	165602325	165603278	-	954	-	- && - && -	-
gene:HORVU1Hr1G029710	0	0	0	0	0	0	0	0	0	0	0	0	0	0	0	0	0	0	0	0	-	chr1H	165842479	165842958	+	480	-	- && - && -	-
gene:HORVU1Hr1G029760	0	0	0	0	0	0	0	0	0	0	0	0	0	0	0	0	0	0	0	0	-	chr1H	165980125	165980275	+	151	-	- && - && -	-
gene:HORVU1Hr1G029770	1333	1334	1503	1143	736	1110	286	708	2603	2029	1768	1308	2439	2332	2672	2973	1968	2030	1753	2419	-	chr1H	166004923	166011321	-	3582	-	- && Q6F353.1 RecName: Full=DNA replication licensing factor MCM6; AltName: Full=Minichromosome maintenance protein 6; Short=OsMCM6 && PF14551:MCM N-terminal domain|PF00493:MCM2/3/5 family	MCM
gene:HORVU1Hr1G029800	1247	1157	1222	1088	839	724	690	890	1356	603	1138	1034	1218	1171	1232	1235	1059	1156	1166	1139	-	chr1H	166547949	166565013	+	5751	-	- && Q9LUQ5.1 RecName: Full=Probable ubiquitin-conjugating enzyme E2 25; AltName: Full=E2 ubiquitin-conjugating enzyme 25; AltName: Full=Ubiquitin carrier protein 25 && PF00179:Ubiquitin-conjugating enzyme	UQ_con
gene:HORVU1Hr1G029820	0	0	0	0	0	0	0	0	0	0	0	0	0	0	0	0	0	0	0	0	-	chr1H	166556538	166556945	-	408	-	- && - && -	-
gene:HORVU1Hr1G029850	10583	11536	10385	11134	8043	8626	5422	8398	13153	5961	5902	5793	7934	10740	10817	9436	8088	10024	11685	9665	-	chr1H	167188888	167192229	-	1756	-	- && Q0DJV6.1 RecName: Full=Probable calcium-binding protein CML18; AltName: Full=Calmodulin-like protein 18 && PF13499:EF-hand domain pair	-
gene:HORVU1Hr1G029870	4006	4315	4188	3222	2491	3314	1493	3424	7801	4080	3765	4025	4785	5128	5150	4894	3579	4949	4203	4821	-	chr1H	167317689	167319587	-	954	-	- && Q9XET4.1 RecName: Full=40S ribosomal protein S7 && PF01251:Ribosomal protein S7e	-
gene:HORVU1Hr1G029880	0	0	0	0	0	0	0	0	0	0	0	0	0	0	0	0	0	0	0	0	-	chr1H	167475192	167475529	-	338	-	- && - && -	-
gene:HORVU1Hr1G029890	0	0	0	0	0	0	0	0	0	0	0	0	0	0	0	0	0	0	0	0	-	chr1H	167687222	167687359	-	138	-	- && - && -	-
gene:HORVU1Hr1G029900	0	0	0	0	0	0	0	0	0	0	0	0	0	0	0	0	0	0	0	0	-	chr1H	167687521	167687727	-	207	-	- && - && -	-
gene:HORVU1Hr1G029910	96	93	65	70	0	33	0	10	106	57	29	39	0	0	0	0	0	0	7	0	-	chr1H	167801646	167802211	+	566	-	- && - && PF04043:Plant invertase/pectin methylesterase inhibitor	-
gene:HORVU1Hr1G029920	922	901	923	974	1080	1528	608	716	1524	1344	1134	960	1304	919	1181	1466	902	1257	1144	1667	-	chr1H	167986996	167989745	+	2415	-	- && Q5NAZ9.2 RecName: Full=Bidirectional sugar transporter SWEET3b; Short=OsSWEET3b && PF03083:Sugar efflux transporter for intercellular exchange	-
gene:HORVU1Hr1G029950	848	846	821	846	760	971	653	642	1350	987	1040	1110	1192	1095	1240	1266	1153	1237	920	1322	-	chr1H	168736997	168744269	-	2186	-	- && O04621.1 RecName: Full=Protein trichome birefringence-like 26 && PF13839:GDSL/SGNH-like Acyl-Esterase family found in Pmr5 and Cas1p|PF14416:PMR5 N terminal Domain	-
gene:ENSRNA049486971	0	0	0	0	0	0	0	0	0	0	0	0	0	0	0	0	0	0	0	0	LSU_rRNA_eukarya	chr1H	169089563	169089902	+	340	-	- && Q3BAI2.1 RecName: Full=Uncharacterized protein ORF91 (chloroplast) [Phalaenopsis aphrodite subsp. formosana] && -	-
gene:HORVU1Hr1G030000	1337	1350	1192	1238	1085	1002	732	1038	2119	1172	1163	1368	1181	1431	1285	1339	991	1214	1263	1253	-	chr1H	170094797	170104219	-	1154	-	- && - && PF10184:Uncharacterized conserved protein (DUF2358)	-
gene:HORVU1Hr1G030030	2278	2252	2418	2601	1346	2041	799	2006	4118	2632	1984	2440	2826	2595	2874	2861	2476	2668	2572	3269	-	chr1H	170222547	170234759	-	1594	-	- && Q3SZX8.1 RecName: Full=Coiled-coil domain-containing protein 25 && PF05670:Domain of unknown function (DUF814)	-
gene:HORVU1Hr1G030040	502	429	415	441	261	289	0	346	586	265	280	360	386	525	342	363	345	442	366	302	-	chr1H	170385470	170390690	-	4318	-	- && Q84MB5.1 RecName: Full=Rhomboid-like protein 11, chloroplastic; Short=AtRBL11; Flags: Precursor && PF01694:Rhomboid family|PF13966:zinc-binding in reverse transcriptase	Rhomboid
gene:HORVU1Hr1G030060	513	369	427	499	403	533	567	698	1422	612	416	665	405	523	535	436	467	534	564	556	-	chr1H	171055309	171247386	+	4051	-	- && Q9FLV9.1 RecName: Full=S-type anion channel SLAH3; AltName: Full=SLAC1-homolog protein 3 && PF03595:Voltage-dependent anion channel	C4dic_mal_tran
gene:HORVU1Hr1G030080	0	0	0	0	0	0	0	0	0	0	0	0	0	0	0	0	0	0	0	0	-	chr1H	171485129	171486117	-	479	-	- && Q56X46.1 RecName: Full=Mechanosensitive ion channel protein 2, chloroplastic; AltName: Full=Mechanosensitive channel of small conductance-like 2; AltName: Full=MscS-Like protein 2; Flags: Precursor && -	-
gene:HORVU1Hr1G030100	74	68	49	41	0	57	0	64	28	61	26	28	91	84	103	141	79	88	74	108	-	chr1H	171935639	171947945	-	3583	-	- && F1R345.1 RecName: Full=ATP-dependent DNA helicase DDX11; AltName: Full=DEAD/H-box protein 11 && PF06733:DEAD_2|PF13307:Helicase C-terminal domain	-
gene:HORVU1Hr1G030140	2569	2574	2336	2275	1248	2356	747	1684	3464	2050	1919	2224	2747	2541	2750	2682	2194	2558	2232	2655	-	chr1H	172452501	172457485	-	4520	-	- && Q9LV48.1 RecName: Full=Proline-rich receptor-like protein kinase PERK1; AltName: Full=Proline-rich extensin-like receptor kinase 1; Short=AtPERK1 && PF07714:Protein tyrosine kinase	Pkinase_Tyr
gene:ENSRNA049485752	0	0	0	0	0	0	0	0	0	0	0	0	0	0	0	0	0	0	0	0	SSU_rRNA_eukarya	chr1H	172678617	172678653	+	37	-	- && - && -	-
gene:ENSRNA049485739	0	0	0	0	0	0	0	0	0	0	0	0	0	0	0	0	0	0	0	0	SSU_rRNA_eukarya	chr1H	172679174	172679858	+	685	-	- && P0C5Q0.1 RecName: Full=Putative uncharacterized protein YLR154W-F && -	-
gene:ENSRNA049485749	0	0	0	0	0	0	0	0	0	0	0	0	0	0	0	0	0	0	0	0	5S_rRNA	chr1H	172683903	172684023	-	121	-	- && P0CY04.1 RecName: Full=Uncharacterized protein YLR157C-C >P0CY05.1 RecName: Full=Uncharacterized protein YLR159C-A >P0CY03.1 RecName: Full=Uncharacterized protein YLR156C-A >P0CY02.1 RecName: Full=Uncharacterized protein YLR154C-H && -	-
gene:HORVU1Hr1G030190	20	17	23	46	0	42	11	9	37	6	49	11	14	22	7	29	11	23	19	23	-	chr1H	172902213	172922989	+	3776	-	- && A2VDV2.1 RecName: Full=Serine/threonine-protein kinase 38 && -	-
gene:HORVU1Hr1G030200	2463	2403	2489	2380	1355	1549	387	1692	2942	1318	1013	1153	1111	1701	2231	969	1294	2238	1832	1460	-	chr1H	172950323	172956027	+	3004	-	- && Q8RWI9.2 RecName: Full=ABC transporter G family member 15; Short=ABC transporter ABCG.15; Short=AtABCG15; AltName: Full=White-brown complex homolog protein 15; Short=AtWBC15; AltName: Full=White-brown complex homolog protein 22; Short=AtWBC22 && PF01	ABC2_membrane
gene:HORVU1Hr1G030220	0	0	0	0	0	0	0	1	0	0	0	0	0	0	0	0	0	0	0	0	-	chr1H	172997944	172999095	-	443	-	- && - && PF04874:Mak16 protein C-terminal region	-
gene:HORVU1Hr1G030300	0	0	0	0	0	0	0	0	0	0	0	0	0	0	0	0	0	0	0	0	-	chr1H	173046136	173047504	-	1369	-	- && - && -	-
gene:HORVU1Hr1G030390	1355	1313	1323	1326	1046	872	397	828	1443	779	952	723	1318	1196	1343	1303	946	1271	1291	1266	-	chr1H	174189432	174192319	+	2772	-	- && Q9FGM1.1 RecName: Full=Abscisic acid receptor PYL8; AltName: Full=ABI1-binding protein 1; AltName: Full=PYR1-like protein 8; AltName: Full=Regulatory components of ABA receptor 3 && PF10604:Polyketide cyclase / dehydrase and lipid transport	-
gene:HORVU1Hr1G030410	0	1	2	0	0	1	0	1	3	1	2	0	2	2	2	0	0	3	0	1	-	chr1H	174410738	174411314	+	546	-	- && - && -	-
gene:HORVU1Hr1G030420	0	0	0	0	0	0	0	0	0	0	0	0	0	0	0	0	0	0	0	0	-	chr1H	174528257	174528656	-	204	-	- && Q41898.1 RecName: Full=ATP synthase subunit epsilon, mitochondrial; Short=ATPase subunit epsilon && PF04627:Mitochondrial ATP synthase epsilon chain	-
gene:HORVU1Hr1G030440	0	0	0	0	0	0	0	0	0	0	0	0	0	0	0	0	0	0	0	0	-	chr1H	174693534	174693647	+	114	-	- && - && -	-
gene:HORVU1Hr1G030460	0	0	1	0	0	0	0	0	0	0	0	0	3	0	2	0	0	1	0	0	-	chr1H	174882625	174893840	+	985	-	- && - && -	-
gene:HORVU1Hr1G030480	1385	1357	1419	1396	736	992	694	1076	1870	1146	1343	1047	1464	1514	1582	1660	1227	1513	1376	1540	-	chr1H	175033556	175044595	-	2126	-	- && O95159.2 RecName: Full=Zinc finger protein-like 1; AltName: Full=Zinc finger protein MCG4 && -	-
gene:HORVU1Hr1G030540	674	871	735	776	793	614	446	854	1095	782	765	712	793	776	750	931	456	916	810	1155	-	chr1H	176439806	176456242	+	2138	-	- && Q8S3D1.2 RecName: Full=Transcription factor bHLH68; AltName: Full=Basic helix-loop-helix protein 68; Short=AtbHLH68; Short=bHLH 68; AltName: Full=Transcription factor EN 60; AltName: Full=bHLH transcription factor bHLH068 && -	-
gene:HORVU1Hr1G030550	12	14	5	0	0	0	0	0	0	0	0	22	0	18	29	0	0	4	2	17	-	chr1H	176444703	176445454	-	752	-	- && - && -	-
gene:HORVU1Hr1G030580	7	9	8	0	0	21	29	9	0	11	0	21	6	4	18	0	0	11	11	16	-	chr1H	176445767	176446329	+	563	-	- && - && -	-
gene:HORVU1Hr1G030610	0	0	0	0	0	0	0	0	0	0	0	0	0	0	0	0	0	0	0	0	-	chr1H	176787811	176788782	+	729	-	- && Q93Z17.1 RecName: Full=50S ribosomal protein HLP, mitochondrial; AltName: Full=Protein HUELLENLOS PARALOG; Flags: Precursor && PF00238:Ribosomal protein L14p/L23e	-
gene:HORVU1Hr1G030620	0	0	0	0	0	0	0	0	0	0	0	0	0	0	0	0	0	0	0	0	-	chr1H	176788831	176789560	+	406	-	- && Q9LNT9.1 RecName: Full=SKP1-like protein 4; Short=AtSK4 && -	-
gene:HORVU1Hr1G030630	985	1015	1074	1158	533	586	342	715	864	506	452	576	703	927	897	1031	681	828	872	910	-	chr1H	177761587	177766707	+	3886	-	- && - && -	-
gene:ENSRNA049485747	0	0	0	0	0	0	0	0	0	0	0	0	0	0	0	0	0	0	0	0	5S_rRNA	chr1H	178027631	178027751	+	121	-	- && P0CY04.1 RecName: Full=Uncharacterized protein YLR157C-C >P0CY05.1 RecName: Full=Uncharacterized protein YLR159C-A >P0CY03.1 RecName: Full=Uncharacterized protein YLR156C-A >P0CY02.1 RecName: Full=Uncharacterized protein YLR154C-H && -	-
gene:ENSRNA050016405	0	0	0	0	0	0	0	0	0	0	0	0	0	0	0	0	0	0	0	0	5_8S_rRNA	chr1H	178029269	178029422	-	154	-	- && Q8TGM5.1 RecName: Full=Putative uncharacterized protein ART3; AltName: Full=Antisense to ribosomal RNA transcript protein 3 && -	-
gene:ENSRNA050016403	0	0	0	0	0	0	0	0	0	0	0	0	0	0	0	0	0	0	0	0	SSU_rRNA_eukarya	chr1H	178029800	178029958	-	159	-	- && P0C5Q0.1 RecName: Full=Putative uncharacterized protein YLR154W-F && -	-
gene:ENSRNA050016407	0	0	0	0	0	0	0	0	0	0	0	0	0	0	0	0	0	0	0	0	SSU_rRNA_eukarya	chr1H	178030108	178030823	+	716	-	- && - && -	-
gene:HORVU1Hr1G030660	5995	6147	5186	6602	3153	2981	1587	4203	5146	3061	3435	2503	5427	5296	5185	4974	4507	5087	4877	5025	-	chr1H	178500022	178505629	-	4068	-	- && Q42404.1 RecName: Full=U1 small nuclear ribonucleoprotein 70 kDa; Short=U1 snRNP 70 kDa; Short=U1-70K; Short=snRNP70 && PF12220:U1 small nuclear ribonucleoprotein of 70kDa MW N terminal|PF00076:RNA recognition motif. (a.k.a. RRM, RBD, or RNP domain)	RRM_1
gene:HORVU1Hr1G030710	608	911	611	774	480	592	330	540	1124	632	518	618	811	798	806	1183	505	606	653	663	-	chr1H	179434299	179454957	-	1449	-	- && Q8GYK7.1 RecName: Full=TLC domain-containing protein At5g14285 && PF03798:TLC domain	LAG1
[truncated: 48,584 more rows]
