# Supplementary material for: Transcriptome profiling of barley in response to mineral and organic fertilizers
Source: BMC Plant Biol. 2023 May 16;23:261. doi: 10.1186/s12870-023-04263-2 (PMC10186687; doi:10.1186/s12870-023-04263-2)
Supplement: Supplementary file 25 — Additional file 25: File S4. FPKM list with the annotation of each gene. [file 12870_2023_4263_MOESM25_ESM.xls]

## Sheet: fpkm_genename
gene_id	N0_1	N0_2	N0_3	N0_4	N1_1	N1_2	N1_3	N1_4	N2_1	N2_2	N2_3	N2_4	Org0_1	Org0_2	Org0_3	Org0_4	Org2_1	Org2_2	Org2_3	Org2_4	gene_name	gene_chr	gene_start	gene_end	gene_strand	gene_length	gene_biotype	gene_description	tf_family
gene:HORVU4Hr1G018070	0.736518	1.07262	0.969172	1.17831	2.25575	3.23837	0	1.82437	1.25697	3.07309	1.18053	1.29859	0	0.998747	0.463469	1.6846	0.395146	0.30624	1.01069	0.766242	-	chr4H	80865426	80866625	+	1200	-	- && - && -	-
gene:HORVU2Hr1G093720	7.36772	6.84421	10.1337	6.31461	4.29262	4.75354	3.00969	5.45428	6.45924	6.25273	3.98661	7.07797	2.49584	5.62142	5.51355	2.76325	5.26094	7.33522	6.99913	3.60727	-	chr2H	659264340	659267036	-	2697	-	- && Q66GP4.1 RecName: Full=Pentatricopeptide repeat-containing protein At5g13770, chloroplastic; Flags: Precursor && PF12854:PPR repeat|PF13041:PPR repeat family	-
gene:HORVU4Hr1G012680	1.70274	1.96601	1.83385	2.18806	3.43947	1.08807	3.23152	1.61717	2.92436	2.11509	2.73532	2.9652	1.23644	1.64975	2.98643	1.39255	2.59903	2.10772	2.03964	2.88204	-	chr4H	42491607	42498245	-	2234	-	- && Q69RG7.1 RecName: Full=4-coumarate--CoA ligase-like 7 && PF00501:AMP-binding enzyme|PF13193:AMP-binding enzyme C-terminal domain	AMP-binding
gene:HORVU4Hr1G071960	174.89	177.043	193.476	157.146	153.621	175.772	113.12	167.999	188.252	182.163	192.613	188.091	208.573	213.715	224.57	180.314	178.916	195.682	189.526	191.731	-	chr4H	582566990	582572246	+	4254	-	- && Q9SCN8.1 RecName: Full=Cell division control protein 48 homolog D; Short=AtCDC48d; AltName: Full=Transitional endoplasmic reticulum ATPase D && PF02359:Cell division protein 48 (CDC48), N-terminal domain|PF00004:ATPase family associated with various	AAA
gene:HORVU6Hr1G049240	0	0	0	0	0	0	0	0	0	0	0	0	0	0	0	0	0	0	0	0	-	chr6H	299509282	299510372	-	1091	-	- && Q85XC3.2 RecName: Full=NAD(P)H-quinone oxidoreductase subunit K, chloroplastic; AltName: Full=NAD(P)H dehydrogenase subunit K; AltName: Full=NADH-plastoquinone oxidoreductase subunit K && PF01058:NADH ubiquinone oxidoreductase, 20 Kd subunit	-
gene:HORVU4Hr1G023210	0.0817067	0.196068	0.041026	0.231661	0	0.535522	0	0.154455	0.654994	0	0	0.208889	1.14878	0.963938	0.313906	0.303338	0.488941	0.738916	0.0416867	0.397601	-	chr4H	124508087	124512200	+	3787	-	- && - && PF14303:No apical meristem-associated C-terminal domain	-
gene:HORVU1Hr1G065560	9.90254	11.6139	11.7568	11.6173	16.7265	14.6806	16.5101	10.0469	11.8366	10.6815	11.9708	14.3634	6.01764	10.368	6.72255	11.2951	9.54134	10.2343	9.41595	13.7308	-	chr1H	467879121	467884272	-	3796	-	- && Q9LSB1.1 RecName: Full=UDP-glucuronate:xylan alpha-glucuronosyltransferase 1; Short=UDP-GlcA:xylan glucuronyltransferase 1; AltName: Full=Glycogenin-like protein 1; AltName: Full=Plant glycogenin-like starch initiation protein 1; AltName: Full=Protei	Glyco_transf_8
gene:HORVU3Hr1G029090	0	0	0	0	0	0	0	0	0	0	0	0	0	0	0	0	0	0	0	0	-	chr3H	132720014	132720996	-	714	-	- && Q0WQX7.1 RecName: Full=RHOMBOID-like protein 1; Short=AtRBL1 && PF01694:Rhomboid family	Rhomboid
gene:HORVU3Hr1G003450	134.229	147.233	128.348	156.428	164.823	210.711	146.688	180.359	176.877	145.561	149.019	141.144	109.675	126.265	127.856	116.392	108.428	111.021	128.608	111.955	-	chr3H	8786798	8788295	-	1498	-	- && - && -	-
gene:ENSRNA049910376	0	0	0	0	0	0	0	0	0	0	0	0	0	0	0	0	0	0	0	0	tRNA-Pro	chr7H	651142741	651142812	-	72	-	- && - && -	-
gene:HORVU6Hr1G053140	0	0	0	0	0	0	0	0	0	0	0	0	0	0	0	0	0	0	0	0	-	chr6H	329280771	329281203	-	433	-	- && - && -	-
gene:HORVU6Hr1G051650	67.9144	64.6564	82.3564	59.7724	47.56	39.7849	24.7511	91.4804	96.8801	64.8231	93.9468	60.7829	27.2679	61.2527	67.0256	32.332	60.0594	65.6327	87.5345	41.5254	-	chr6H	315524262	315525263	+	924	-	- && Q9XI73.1 RecName: Full=Photosynthetic NDH subunit of lumenal location 2, chloroplastic; AltName: Full=PsbQ-like protein 1; Flags: Precursor && PF05757:Oxygen evolving enhancer protein 3 (PsbQ)	-
gene:HORVU2Hr1G118450	0	0	0	0	0	0	0	0	0	0	0.430808	0	0	0.0187031	0	0.113004	0	0	0	0	-	chr2H	742483843	742488435	+	3295	-	- && - && PF03081:Exo70 exocyst complex subunit	Exo70
gene:HORVU5Hr1G079500	1.03427	1.45605	0.817068	1.56397	0.433405	1.33112	0	0.886334	1.39388	1.04291	1.31489	1.49837	3.34195	1.69471	1.9073	2.56667	2.1951	2.35569	1.35087	2.10714	-	chr5H	557145143	557147352	+	2210	-	- && Q9FQ19.2 RecName: Full=Sister chromatid cohesion 1 protein 3; AltName: Full=SCC1 homolog 3; Short=AtRAD21-2 && PF04825:N terminus of Rad21 / Rec8 like protein|PF04824:Conserved region of Rad21 / Rec8 like protein	Rad21_Rec8_N
gene:HORVU6Hr1G042000	0	0	0	0	0	0	0	0	0	0	0	0	0	0	0	0	0	0	0	0	-	chr6H	231886280	231886714	+	435	-	- && Q9ZRV4.1 RecName: Full=DNA mismatch repair protein MLH1; AltName: Full=MutL protein homolog 1; AltName: Full=Protein MUTL-HOMOLOGUE 1; Short=AtMLH1 && PF13589:Histidine kinase-, DNA gyrase B-, and HSP90-like ATPase	-
gene:HORVU4Hr1G057740	0.509004	0.305358	0.702838	0	0	0	0	0	0.399168	0	0	0	0	0.594244	0.458326	0	1.25644	1.02293	0.649233	0.402498	-	chr4H	484275834	484277733	+	1661	-	- && Q10N44.1 RecName: Full=Protein IN2-1 homolog A && PF13417:Glutathione S-transferase, N-terminal domain|PF13410:Glutathione S-transferase, C-terminal domain	-
gene:HORVU1Hr1G008580	0.154928	0.361152	0.155583	1.00403	1.57263	0	0	0.0557848	0	0.613726	0	0	0.0452626	0.152314	0	0.503962	0.238399	0	0.338761	0	-	chr1H	18791873	18793437	-	1565	-	- && A2X462.1 RecName: Full=Protein FON2 SPARE1; AltName: Full=CLAVATA3/ESR (CLE)-related protein 202; Short=OsCLE202; Flags: Precursor && -	-
gene:HORVU5Hr1G032050	0	0	0	0	0.0568139	0.0495473	0.0922822	0	0.0579661	0.0524061	0.0991102	0.106297	0.595207	0	0	0.905572	0.0995224	0.0417789	0.084852	0	-	chr5H	207316382	207317114	-	733	-	- && O24648.1 RecName: Full=Gibberellin 3-beta-dioxygenase 1; AltName: Full=GA 3-oxidase 1; AltName: Full=Gibberellin 3 beta-hydroxylase 1 && -	-
novel.1477	6.84296	8.59479	7.10884	5.39058	1.40852	2.69352	0.716672	4.80489	3.99094	4.30471	1.74663	3.00041	5.43517	5.56758	2.94626	3.49179	5.46976	5.61564	5.28442	5.89836	-	chr2H	838125	842409	-	3248	-	-	-
gene:HORVU0Hr1G011630	0	0	0	0.674283	0	0	0	0	0	0	0	0	0.802489	0.257188	0	0	0	0	1.06775	0	-	chrUn	66117903	66118735	+	833	-	- && - && PF03101:FAR1 DNA-binding domain	FAR1
gene:HORVU7Hr1G049450	0.223128	0.0755899	0	0.0676606	0	0.312818	0	0.248112	0.155537	0	0	0.301998	0	0.24517	0.163881	0	0	0.0131886	0.0535715	0.178835	-	chr7H	173603062	173606597	-	2916	-	- && - && PF02365:No apical meristem (NAM) protein	NAM
gene:HORVU5Hr1G064200	2.37739	2.97559	1.71432	2.41871	2.80493	0.973476	0	1.95339	2.89832	1.66327	4.4063	3.5477	2.46308	2.10046	1.48873	1.74189	2.19351	2.67302	2.34038	1.72258	-	chr5H	495697484	495703473	+	5990	-	- && Q9ZUI0.1 RecName: Full=Putative leucine-rich repeat receptor-like serine/threonine-protein kinase At2g24130; Flags: Precursor && PF00069:Protein kinase domain	Pkinase
gene:HORVU4Hr1G077570	0	0	0	0	0	0	0	0	0	0	0	0	0	0	0	0	0	0	0	0	-	chr4H	604911567	604912214	+	648	-	- && - && -	-
gene:HORVU2Hr1G000900	0.0241399	0	0.169693	0.0871094	0	0	0	0	0	0	0	0.216003	0	0	0	0.107544	0.0144455	0.0848981	0.147794	0.140963	-	chr2H	1796640	1802230	+	4272	-	- && - && -	-
gene:HORVU7Hr1G059420	26.7362	29.2211	23.2952	30.0036	24.1112	29.6422	36.3715	24.0974	26.2839	27.9488	29.387	29.4809	36.463	27.4559	29.7711	26.7513	28.0237	29.8824	25.7583	28.0123	-	chr7H	267009066	267015686	+	1817	-	- && Q7G7C7.1 RecName: Full=Signal peptide peptidase-like 1; Short=OsSPPL1 && PF04258:Signal peptide peptidase	-
gene:HORVU3Hr1G073790	30.3233	28.3334	28.3341	29.6825	33.1061	27.5927	8.33836	29.7117	32.2544	44.3569	39.3852	30.7742	34.9656	20.5403	22.1655	25.6936	20.5086	23.3435	20.4192	25.0346	-	chr3H	555470279	555480914	-	1145	-	- && Q9FZ81.1 RecName: Full=RHOMBOID-like protein 12, mitochondrial; Short=AtRBL12; AltName: Full=Presenilins-associated rhomboid-like protein; Flags: Precursor && PF01694:Rhomboid family	Rhomboid
gene:HORVU5Hr1G057200	0	0	0	0	0	0	0	0	0	0	0	0	0	0	0	0	0	0	0	0	-	chr5H	448377946	448378847	+	522	-	- && Q6H4M2.1 RecName: Full=Potassium transporter 19; AltName: Full=OsHAK19 && PF02705:K+ potassium transporter	K_trans
gene:HORVU2Hr1G041770	2.30682	1.95341	2.4001	1.95527	1.20478	1.65863	0.41846	1.53743	1.77811	2.34145	1.43419	1.71539	2.72169	2.35512	2.60442	3.46956	3.1524	2.78045	2.037	2.77937	-	chr2H	208104289	208111594	-	5730	-	- && G5CEW6.1 RecName: Full=Eukaryotic translation initiation factor 4G; Short=eIF-4G; Short=eIF4G; AltName: Full=Eukaryotic initiation factor 4F subunit p220; Short=eIF-4F p220 subunit && PF02847:MA3 domain|PF02854:MIF4G domain	-
gene:HORVU3Hr1G107290	119.854	108.747	100.903	109.282	75.9807	80.5734	71.3012	130.273	91.8019	85.3496	76.7773	94.4273	49.2559	87.936	73.147	62.9416	90.2212	90.7564	99.9195	75.1019	-	chr3H	672921181	672923648	+	1232	-	- && Q9Z2Y8.1 RecName: Full=Proline synthase co-transcribed bacterial homolog protein && PF01168:Alanine racemase, N-terminal domain	Ala_racemase_N
gene:HORVU4Hr1G043920	35.7757	39.6869	33.5391	37.8096	37.1886	31.8654	28.1971	29.7776	28.1398	31.2379	31.6923	32.7919	46.2101	38.7254	32.5343	36.7767	35.2228	36.918	37.4482	35.7175	-	chr4H	350576178	350583182	+	4598	-	- && Q9JJ50.1 RecName: Full=Hepatocyte growth factor-regulated tyrosine kinase substrate; AltName: Full=SNAP-25-interacting protein Hrs-2 && PF00790:VHS domain|PF03127:GAT domain	-
novel.1471	1.96623	1.61334	1.9427	2.32147	6.06685	1.05818	0	0.959196	0.95059	1.03929	2.75926	1.29724	1.97811	1.93306	2.86321	2.07217	2.61891	3.09108	2.55646	1.85188	-	chr2H	761105728	761107884	+	2086	-	-	-
gene:HORVU2Hr1G044730	0	0	0	0	0	0	0	0	0	0	0	0	0	0	0	0	0	0	0	0	-	chr2H	234030622	234031150	+	529	-	- && Q95H44.1 RecName: Full=NAD(P)H-quinone oxidoreductase subunit 6, chloroplastic; AltName: Full=NAD(P)H dehydrogenase subunit 6; AltName: Full=NADH-plastoquinone oxidoreductase subunit 6 >A1EA62.1 RecName: Full=NAD(P)H-quinone oxidoreductase subunit 6,	-
novel.2132	1.24844	2.89008	0.884976	0.0757147	0	0	0	3.33176	1.2286	1.38845	0	2.34685	1.05129	2.23815	2.2571	0	4.74614	1.69723	0.749356	1.92975	-	chr3H	38408930	38410819	+	415	-	-	-
gene:HORVU6Hr1G003650	0	0	0	0	0	0	0	0	0	0	0	0	0	0	0	0	0	0	0	0	-	chr6H	8107146	8107952	-	807	-	- && Q9FJK3.1 RecName: Full=Agamous-like MADS-box protein AGL80 && PF00319:SRF-type transcription factor (DNA-binding and dimerisation domain)	SRF-TF
novel.691	3.11932	1.82074	2.28588	1.56456	0.230399	2.05954	0	1.77961	2.51233	1.03605	0.326563	0.969902	2.69393	1.4919	1.33605	0.834633	0.95854	1.67309	2.25817	2.44098	-	chr1H	451666828	451669014	-	1516	-	PF00646:F-box domain	F-box
gene:HORVU5Hr1G000980	4.68871	4.3772	5.0149	2.84748	4.0372	4.97509	3.35007	3.0961	4.86902	4.06805	5.95191	4.72091	1.0344	2.44688	1.95865	1.9553	3.07481	5.88922	2.99841	3.67246	-	chr5H	3438543	3442516	-	3047	-	- && C0LGF4.1 RecName: Full=LRR receptor-like serine/threonine-protein kinase FEI 1; Flags: Precursor && PF00069:Protein kinase domain|PF08263:Leucine rich repeat N-terminal domain	Pkinase
novel.567	1.84707	4.8263	2.47317	3.80868	0	1.71197	0	5.56073	2.00286	3.10414	2.44605	3.93512	3.14781	3.0265	1.77404	1.52384	9.08804	1.13422	1.78003	3.69514	-	chr1H	249216132	249244381	-	948	-	-	-
gene:HORVU2Hr1G102780	109.941	113.236	96.0905	131.234	122.629	133.98	88.6754	112.035	129.091	133.005	139.648	173.128	197.162	126.126	141.654	171.332	132.636	141.217	111.855	188.947	-	chr2H	698144710	698149086	+	1719	-	- && Q0JAI9.1 RecName: Full=Secretory carrier-associated membrane protein 6; Short=Secretory carrier membrane protein 6 && PF04144:SCAMP family	-
novel.6426	29.601	36.8494	31.0112	33.4353	56.6458	49.5211	39.3151	46.9806	28.8269	31.6648	33.8756	40.8088	52.4439	42.7419	54.8239	51.1757	61.8261	50.8933	46.3553	58.9943	-	chr7H	149364031	149364935	-	905	-	-	-
gene:HORVU1Hr1G029760	0	0	0	0	0	0	0	0	0	0	0	0	0	0	0	0	0	0	0	0	-	chr1H	165980125	165980275	+	151	-	- && - && -	-
gene:ENSRNA049489509	0	0	0	0	0	0	0	0	0	0	0	0	0	0	0	0	0	0	0	0	SSU_rRNA_eukarya	chr5H	59610981	59611484	-	504	-	- && - && -	-
gene:HORVU2Hr1G104570	3.40402	3.53967	3.59645	4.07622	0.993268	2.72545	7.55522	4.64737	2.40994	7.21793	8.41007	2.5156	4.40529	3.32916	5.19365	4.17739	3.9679	3.54518	3.41918	2.79528	-	chr2H	704058571	704062008	+	3031	-	- && Q6NQJ8.1 RecName: Full=Protein SET DOMAIN GROUP 40 && -	-
gene:HORVU7Hr1G074460	23.4771	25.134	20.3959	23.4242	13.547	19.6359	24.3983	23.5132	15.2296	24.2689	20.651	20.5643	30.1073	22.8554	24.8193	21.493	21.8355	20.0854	18.57	19.2752	-	chr7H	426142626	426152946	-	3254	-	- && Q9SAF1.1 RecName: Full=Actin-related protein 3; AltName: Full=Protein DISTORTED TRICHOMES 1 && PF00022:Actin	Actin
gene:HORVU3Hr1G036880	14.6694	12.6046	14.0519	15.5047	16.0947	8.06255	23.89	7.51878	14.3417	9.96197	12.9388	9.59201	1.35219	0.93727	1.83133	0.791596	3.12853	5.34606	4.42468	2.15499	-	chr3H	208334903	208355699	+	2753	-	- && O23237.2 RecName: Full=Peroxidase 49; Short=Atperox P49; AltName: Full=ATP31; Flags: Precursor && -	-
gene:HORVU3Hr1G072000	0	0	0	0	0	0	0	0	0	0	0	0	0	0	0	0	0	0	0	0	-	chr3H	543667426	543667944	-	519	-	- && - && -	-
gene:HORVU7Hr1G032270	19.218	12.1453	23.8763	13.6768	12.4097	13.4166	9.51227	12.774	27.4093	17.6206	20.716	27.9139	15.2686	17.1214	22.0518	16.2309	15.3065	25.463	15.3409	19.763	-	chr7H	66042709	66044291	+	1536	-	- && P68427.2 RecName: Full=Histone H3.2 >P68428.2 RecName: Full=Histone H3.2 >P68429.2 RecName: Full=Histone H3.2; AltName: Full=Histone H3.1; AltName: Full=Major histone H3 >P68430.2 RecName: Full=Histone H3.2 && PF00125:Core histone H2A/H2B/H3/H4	Histone
novel.5169	0	0	0	1.57671	0	1.69224	0	0	0	0	0	0	1.45205	0.214784	0	0	0	0	1.89488	0	-	chr6H	221311242	221313533	+	279	-	-	-
gene:HORVU3Hr1G062470	1.68206	2.65441	0.944788	1.67543	0	0.713453	0	0.395216	0.47696	2.98254	1.05336	2.22303	0.641341	1.82185	1.15006	0	0.580051	1.43236	1.6	2.08099	-	chr3H	476991168	476994816	+	2483	-	- && Q14188.2 RecName: Full=Transcription factor Dp-2; AltName: Full=E2F dimerization partner 2 && PF02319:E2F/DP family winged-helix DNA-binding domain|PF08781:Transcription factor DP	E2F_TDP
gene:HORVU5Hr1G012650	0	0	0	0	0	0	0	0	0	0	0	0	0	0	0	0	0	0	0	0	-	chr5H	37804957	37805160	+	204	-	- && - && -	-
gene:HORVU3Hr1G018630	21.1464	17.1749	22.0371	17.024	26.2113	17.5556	19.8909	25.9146	31.193	27.3886	20.5945	14.4767	4.36224	14.7851	13.7957	10.9081	12.0481	20.0767	22.486	12.874	-	chr3H	48637689	48639390	+	1582	-	- && Q9M7I7.1 RecName: Full=Chlorophyllase-2, chloroplastic; Short=AtCLH2; AltName: Full=Chlorophyll-chlorophyllido hydrolase 2; Short=Chlase 2; Flags: Precursor && PF12740:Chlorophyllase enzyme	-
novel.6453	0	0	0	1.01725	2.39681	0	0	0	0	0	0	0	0	0	0	0	0	0	0	0	-	chr7H	193286658	193287080	-	278	-	-	-
gene:HORVU7Hr1G115190	3.54685	1.94181	3.72014	2.43788	2.36943	1.53413	5.59803	1.48996	2.41749	3.77514	2.03539	3.49276	0	0.077489	0	0	0	0.0791999	0.348515	0	-	chr7H	640959289	640960545	+	1160	-	- && B6TZ45.1 RecName: Full=Cell number regulator 1; AltName: Full=ZmCNR01 && PF04749:PLAC8 family	-
gene:ENSRNA049469949	0	0	0	0	0	0	0	0	0	0	0	0	0	0	0	0	0	0	0	0	5S_rRNA	chrUn	191595949	191596067	+	119	-	- && - && -	-
gene:EPlHVUG00000039905	0	0	0	0	0	0	0	0	0	0	0	0	0	0	0	0	0	0	0	0	rrn5_1	Mt	129052	129173	+	122	-	- && - && -	-
gene:HORVU7Hr1G008360	0	0	0	0	0	0	0	0	0	0	0	0.0276688	0	0	0	0	0	0	0	0	-	chr7H	10965056	10967164	-	1408	-	- && Q9FF61.1 RecName: Full=Putative SWI/SNF-related matrix-associated actin-dependent regulator of chromatin subfamily A member 3-like 1; Short=SMARCA3-like protein 1 && PF00176:SNF2 family N-terminal domain	SNF2_N
gene:HORVU7Hr1G022480	0	0	0	0	0	0	0	0	0	0	0	0	0	0	0	0	0	0	0	0	-	chr7H	32850562	32857694	-	2029	-	- && Q9AXH9.1 RecName: Full=Ent-kaurenoic acid oxidase 1; AltName: Full=gpr5 && PF00067:Cytochrome P450	p450
gene:EPlHVUG00000039878	0	0	0	0	0	0	0	0	0	0	0	0	0	0	0	0	0	0	0	0	rpl5_1	Mt	138673	139245	+	573	-	- && P42793.1 RecName: Full=60S ribosomal protein L5, mitochondrial && -	-
gene:HORVU7Hr1G082200	2.64359	3.42782	2.22394	2.2713	2.02004	1.84458	1.73707	2.84935	2.19841	1.77564	1.87251	2.31212	3.66348	2.60468	1.94885	3.46085	2.96268	2.8253	2.9223	2.02555	-	chr7H	491687651	491702588	-	11891	-	- && - && -	-
gene:HORVU5Hr1G053100	0	0	0.231859	0	0	0	0	0	0	0	0.550362	0	4.01346	0.907951	0	0	0.828977	0	0	0	-	chr5H	416111856	416111987	+	132	-	- && - && -	-
gene:HORVU3Hr1G058320	8.12326	7.53913	9.50754	8.59292	3.46382	5.08042	5.49838	4.16266	6.92089	3.38873	6.29431	5.76879	11.5463	6.83452	8.30012	10.9319	9.03255	9.35893	6.60373	9.7001	-	chr3H	439331534	439335887	-	3166	-	- && - && PF12697:Alpha/beta hydrolase family	-
gene:HORVU7Hr1G084640	4.5181	3.42997	3.17603	5.67452	1.73987	1.95785	10.6661	1.91521	3.03494	6.316	3.57365	5.46038	9.2398	4.32072	4.57618	5.12355	3.09693	5.07648	3.56247	2.43844	-	chr7H	509758756	509762701	-	1020	-	- && Q944H0.2 RecName: Full=Phosphomethylethanolamine N-methyltransferase; Short=AtPMEAMT; AltName: Full=Phosphoethanolamine N-methyltransferase 2 && -	-
gene:HORVU5Hr1G011070	69.4867	65.2798	59.9631	72.8256	56.1561	59.8132	53.8021	52.5005	51.2321	59.0684	52.2505	53.7617	53.7208	54.9695	44.7182	54.4488	57.7707	55.8534	52.4604	62.0599	-	chr5H	28555236	28560832	+	3174	-	- && P50027.1 RecName: Full=DnAJ-like protein slr0093 && PF00226:DnaJ domain|PF14901:Cleavage inducing molecular chaperone	DnaJ
gene:ENSRNA049486159	0	0	0	0	0	0	0	0	0	0	0	0	0	0	0	0	0	0	0	0	U2	chr6H	93424274	93424461	-	188	-	- && - && -	-
novel.1117	5.67581	4.46103	1.73472	3.9436	6.63166	2.05852	0	3.57644	5.16063	5.28771	1.02942	5.09973	3.02802	3.51785	2.6467	4.60113	2.60887	2.8103	1.72069	1.92136	-	chr2H	361997043	362002941	+	1278	-	-	-
gene:HORVU0Hr1G004480	10.2504	5.53441	10.1099	4.52924	12.0056	17.3411	0	20.2996	35.0249	45.6811	26.8339	34.1611	23.4895	11.6071	14.6798	18.2119	11.3916	9.28835	9.80576	14.875	-	chrUn	25719062	25719951	+	548	-	- && P46252.3 RecName: Full=60S acidic ribosomal protein P2A; Short=P2 && PF00428:60s Acidic ribosomal protein	-
gene:HORVU2Hr1G127340	11.1156	10.4709	9.45275	10.8208	7.79382	8.44911	0	8.39883	6.14618	6.59133	7.68223	6.54477	11.9878	10.5215	10.5126	9.00585	9.86833	10.986	7.73113	9.55165	-	chr2H	767015612	767022622	+	3960	-	- && Q8W103.1 RecName: Full=Protein CHROMATIN REMODELING 24; Short=AtCHR24; AltName: Full=DNA excision repair protein CHR24 && PF00271:Helicase conserved C-terminal domain|PF00176:SNF2 family N-terminal domain	SNF2_N
gene:HORVU1Hr1G073610	11.737	12.7346	12.9797	11.971	6.78908	11.2194	8.43038	9.02912	10.8544	6.23967	10.9637	7.08741	5.19082	10.3532	8.28185	10.0514	8.7471	10.8712	8.21082	10.5644	-	chr1H	503856778	503859409	+	2632	-	- && - && -	-
gene:HORVU2Hr1G000570	0.696842	0.570508	0.288148	0	1.62433	0	0	0	0.0714344	0	0.0977106	0.445381	0	0.46344	0.275591	0	0.735877	0.18535	0.250961	0.259309	-	chr2H	1368314	1371082	+	1840	-	- && - && -	-
gene:HORVU1Hr1G050850	0	0	0	0	0	0	0	0	0	0	0	0	0	0	0	0	0	0	0	0	-	chr1H	377082048	377090723	-	3743	-	- && - && PF05678:VQ motif	-
gene:ENSRNA049438076	0	0	0	0	0	0	0	0	0	0	0	0	0	0	0	0	0	0	0	0	tRNA-Asp	chr2H	131216013	131216084	-	72	-	- && - && -	-
gene:HORVU1Hr1G059620	0	0	0	0	0	0	0	0	0	0	0	0	0	0	0	0	0	0	0	0	-	chr1H	434442926	434444299	-	683	-	- && - && PF05705:Eukaryotic protein of unknown function (DUF829)	-
gene:HORVU6Hr1G054050	4.68422	4.88799	4.86017	5.71119	3.55891	2.8721	10.5261	1.8616	2.81816	1.91088	3.24321	2.70816	1.74896	3.42045	3.62163	3.23271	6.00162	3.53504	4.02611	3.82112	-	chr6H	340300408	340307065	+	4432	-	- && Q6K5K2.1 RecName: Full=B3 domain-containing protein Os02g0598200 && PF02362:B3 DNA binding domain	B3
gene:HORVU1Hr1G073400	0	0.115019	0	0	0	0	0	0	0	0	0	0	0	0	0	0	0	0	0	0	-	chr1H	503256232	503257711	+	1169	-	- && - && -	-
gene:HORVU5Hr1G055050	0.290253	0.0928676	0	2.39403	0.26441	0	0	0	1.01165	0	0	0	0.0989312	0	0.557557	0	0.926348	0	0	0	-	chr5H	431591982	431593127	+	516	-	- && Q9LF92.1 RecName: Full=F-box protein PP2-A15; AltName: Full=Protein PHLOEM PROTEIN 2-LIKE A15; Short=AtPP2-A15 && -	-
gene:HORVU5Hr1G096340	0.811507	1.09628	0.603657	1.33247	1.14995	1.75502	0	1.62873	2.24179	1.17438	0	1.19102	1.07566	0.768267	0.60622	0.981929	1.94245	0.573822	1.19609	0.263263	-	chr5H	600959062	600961711	+	1581	-	- && Q9SGA8.1 RecName: Full=UDP-glycosyltransferase 83A1 && PF00201:UDP-glucoronosyl and UDP-glucosyl transferase	UDPGT
gene:HORVU2Hr1G077670	2.14424	1.6193	1.70998	1.62553	0.452424	0.469712	3.04445	1.19217	0.835276	1.47057	2.83751	0.644929	2.11195	1.90656	2.75606	1.96672	1.54731	1.23573	1.43184	0.521714	-	chr2H	562094626	562108725	+	8133	-	- && Q7XUW4.2 RecName: Full=Potassium channel KOR2; AltName: Full=K(+) outward-rectifying channel 2 && PF13637:Ankyrin repeats (many copies)|PF00628:PHD-finger|PF12165:Domain of unknown function (DUF3594)|PF00027:Cyclic nucleotide-binding domain	PHD
gene:HORVU5Hr1G115170	2.37255	2.40692	4.30025	2.38645	4.82339	1.58605	2.09778	1.84746	1.22358	4.23037	2.36795	0.862988	0.92701	3.33758	3.07539	2.10058	2.56248	3.13992	3.50347	2.79714	-	chr5H	645843046	645853773	-	5134	-	- && A2XNK3.1 RecName: Full=Anthranilate synthase alpha subunit 1, chloroplastic; Flags: Precursor && PF00425:chorismate binding enzyme|PF00076:RNA recognition motif. (a.k.a. RRM, RBD, or RNP domain)|PF00642:Zinc finger C-x8-C-x5-C-x3-H type (and similar)	RRM_1
gene:HORVU5Hr1G068800	2.39791	0.866214	2.2009	0.903836	3.45277	1.62848	0	2.1121	2.19276	2.69741	0.891196	3.7903	0.975502	4.28396	3.24416	5.48814	1.26521	2.35768	3.13087	0.351315	-	chr5H	519454120	519455714	-	1595	-	- && I4DST8.1 RecName: Full=Tuliposide A-converting enzyme 1, chloroplastic; Short=TgTCEA1; Flags: Precursor && PF07859:alpha/beta hydrolase fold	Abhydrolase_3
gene:HORVU4Hr1G023820	0	0	0	0	0	0	0	0	0	0	0	0	0.0477965	0	0	0	0	0.0469693	0	0	-	chr4H	132470365	132472938	+	1304	-	- && Q8L7F9.1 RecName: Full=Beta-1,3-galactosyltransferase GALT1; AltName: Full=Beta-1,3-galactosyltransferase 15; AltName: Full=Galactosyltransferase 1 && PF01762:Galactosyltransferase	Galactosyl_T
gene:ENSRNA049489418	0	0	0	0	0	0	0	0	0	0	0	0	0	0	0	0	0	0	0	0.706214	Intron_gpII	chrUn	127817069	127817152	-	84	-	- && - && -	-
gene:HORVU7Hr1G121170	0.583284	1.0031	0.610156	1.35308	0.797025	0.78197	0	2.08272	1.8805	0	1.30349	0.900936	1.46622	1.57697	1.21382	0.577454	0.436303	1.19663	0.743977	1.25361	-	chr7H	653225012	653228404	+	2708	-	- && - && PF07719:Tetratricopeptide repeat|PF13857:Ankyrin repeats (many copies)|PF13414:TPR repeat|PF13637:Ankyrin repeats (many copies)|PF12796:Ankyrin repeats (3 copies)	TPR_2
gene:HORVU7Hr1G035730	4.36878	4.26051	3.86078	1.76566	13.4199	12.1199	0	8.28058	5.01879	4.49334	9.49753	4.69101	4.75312	4.29507	4.39747	9.75746	3.51364	5.4786	3.31667	5.06822	-	chr7H	79964581	79965452	+	872	-	- && - && PF13202:EF hand	-
gene:HORVU7Hr1G012410	0	0	0	0	0	0	0	0.0395142	0	0	0	0	0	0	0	0.0310411	0	0	0.0319941	0.0305154	-	chr7H	17130917	17132130	+	972	-	- && Q8VYJ2.1 RecName: Full=AT-hook motif nuclear-localized protein 1 && PF03479:Domain of unknown function (DUF296)	-
novel.6142	34.3002	36.6656	28.2714	34.0884	35.2929	40.562	37.1079	36.7071	53.3858	44.9341	41.8194	55.2979	47.3391	47.2838	50.0104	37.8171	47.4219	37.6302	35.4206	56.6587	-	chr7H	486753736	486756004	+	815	-	-	-
gene:ENSRNA049445068	0	0	0	0	0	0	0	0	0	0	0	0	0	0	0	0	0	0	0	0	tRNA-Gly	chr4H	638070226	638070296	+	71	-	- && - && -	-
gene:HORVU2Hr1G077540	18.9548	19.4007	18.5324	14.8488	16.1108	18.9808	13.4094	15.5969	18.6922	21.8452	17.6892	20.8908	25.2601	21.1909	19.2839	18.6566	21.4146	19.3776	17.8096	17.1765	-	chr2H	560565004	560568710	-	3373	-	- && Q9LP45.1 RecName: Full=26S proteasome non-ATPase regulatory subunit 11 homolog; AltName: Full=19S proteosome subunit 9; Short=AtS9; AltName: Full=26S proteasome regulatory subunit RPN6; Short=AtRPN6; AltName: Full=26S proteasome regulatory subunit S9	-
gene:HORVU3Hr1G077800	79.0566	60.9389	82.4398	70.5632	95.0183	81.4234	134.779	50.8076	41.5662	50.4413	37.8204	36.9442	54.0164	60.6879	55.2764	45.3371	59.5075	59.9863	73.0285	65.2542	-	chr3H	574922799	574929689	-	3729	-	- && - && -	-
gene:HORVU2Hr1G030450	0	0.119239	0.0831669	0	0	0	0	0	0	0	0	0	0	0	0	0	0	0	0	0	-	chr2H	112102631	112105491	+	2208	-	- && Q9FME8.1 RecName: Full=Oligopeptide transporter 4; Short=AtOPT4 && PF03169:OPT oligopeptide transporter protein	OPT
gene:HORVU3Hr1G053150	5.57315	5.37354	5.94965	4.06358	16.2599	7.29953	1.61585	5.50491	6.50987	8.70162	6.79203	8.37559	8.0347	7.05869	7.88456	8.57441	6.57992	8.57673	6.48094	8.67352	-	chr3H	389994001	390004135	+	2641	-	- && - && PF11976:Ubiquitin-2 like Rad60 SUMO-like	-
gene:HORVU7Hr1G030830	0	0	0	0	0	0	0	0	0	0	0	0	0	0	0.106909	0	0	0.246065	0	0	-	chr7H	62229689	62231239	-	1369	-	- && - && -	-
gene:HORVU2Hr1G104130	4.37696	2.41184	4.47686	5.84976	0	11.3977	5.39703	5.20957	1.18653	0	2.31855	0	0	5.89685	5.06027	1.84563	2.61921	2.85063	2.97749	2.44545	hblt14.2	chr2H	702100585	702101083	+	499	-	- && - && -	-
gene:HORVU7Hr1G035280	51.6426	45.3852	53.3564	46.1562	48.3832	44.7454	43.4972	44.3119	38.4396	39.2715	40.1914	42.9796	53.2096	52.2451	51.0598	52.9523	53.0481	52.7644	52.5148	49.8958	-	chr7H	77002216	77011806	-	5418	-	- && Q9STN3.2 RecName: Full=Putative transcription elongation factor SPT5 homolog 1 && PF03439:Early transcription elongation factor of RNA pol II, NGN section|PF00467:KOW motif|PF11942:Spt5 transcription elongation factor, acidic N-terminal	KOW
gene:HORVU2Hr1G016330	0	0	0	0	0	0	0	0	0	0	0	0	0.987353	0	0	0	0	0	0	0	-	chr2H	37746559	37748219	-	552	-	- && Q9FIJ4.1 RecName: Full=DNA repair RAD52-like protein 2, chloroplastic; AltName: Full=Organellar DNA-binding protein 2; Flags: Precursor && -	-
gene:HORVU4Hr1G073100	0	0	0	0	0	0	0	0	0	0	0	0	0	0	0	0	0	0	0	0	-	chr4H	588071409	588071927	-	519	-	- && - && PF13952:Domain of unknown function (DUF4216)	-
gene:HORVU5Hr1G025000	2.99832	4.48089	1.18153	2.81738	0	0.995018	0	1.72189	2.27526	3.15729	3.89023	3.8327	0	0	0	0	0.590504	0	0	0	-	chr5H	135053602	135054404	+	803	-	- && - && -	-
gene:HORVU7Hr1G008640	0	0	0	0	0	0	0	0	0	0	0	0	0	1.0229	0.0416383	0	0	0	0	0	-	chr7H	11246743	11249407	+	1118	-	- && Q9SUJ1.2 RecName: Full=Syntaxin-43; Short=AtSYP43 && PF05739:SNARE domain	SNARE
gene:ENSRNA049481304	0	0	0	0	0	0	0	0	0	0	0	0	0	0	0	0	0	0	0	0	MIR169_2	chr2H	746560785	746560900	+	116	-	- && - && -	-
gene:HORVU1Hr1G068240	1.09801	0.874	2.50115	1.65667	0	0	0	1.24876	0.634724	1.38397	0	0.753137	0	0.105316	0	0	0	0.457476	0.245944	0.44309	-	chr1H	480747356	480749397	+	1677	-	- && Q5VQQ5.1 RecName: Full=Calcium-dependent protein kinase 2; Short=OsCDPK2; Short=OsCPK2 && PF00069:Protein kinase domain|PF13499:EF-hand domain pair	Pkinase
gene:HORVU1Hr1G093450	0.948934	0.182169	0.206471	1.20664	1.25344	0.961196	0	0.478354	0.176395	0.299017	0.3016	0.970405	0	0.155487	0.364568	0.281835	0.246069	0.683358	0.225934	0.523339	-	chr1H	553057632	553060296	+	2665	-	- && - && -	-
gene:HORVU1Hr1G055280	0.16168	0	0	0	0	0	0	0	0	0	0	0	0	0	0	0	0	0	0.0824887	0	-	chr1H	405191839	405192215	+	377	-	- && Q6EPG8.1 RecName: Full=Acetylserotonin O-methyltransferase 1; Short=OsASMT1 && PF08100:Dimerisation domain	-
gene:HORVU2Hr1G047630	28.7578	28.9716	29.553	29.6495	23.1613	17.4347	16.0035	20.4983	13.1695	17.9827	18.57	13.6111	33.2637	22.3379	22.1048	25.3993	24.8853	23.0557	22.0582	24.9555	-	chr2H	260926598	260930979	-	4086	-	- && B2ZX90.1 RecName: Full=Chromatin assembly factor 1 subunit FSM; Short=CAF-1 subunit FSM; AltName: Full=CAF-1 p150 homolog; AltName: Full=Protein FASCIATA 1 homolog; AltName: Full=Protein FLATTENED SHOOT MERISTEM && PF03767:HAD superfamily, subfamily	-
gene:HORVU7Hr1G084000	0	0	0	0	0	0	0	0	0	0	0	0	0	0	0	0	0	0	0	0	-	chr7H	506065385	506065776	-	392	-	- && - && -	-
gene:HORVU6Hr1G045170	0	0	0.14574	0	0	0	0	0	0.303494	0	0	0	0	0.428034	0.371705	0	0	0.340266	0	0	-	chr6H	262222240	262223968	-	994	-	- && Q058P6.1 RecName: Full=Protein CLT1, chloroplastic; AltName: Full=CRT-like transporter 1; AltName: Full=Chloroquine-resistance transporter-like transporter 1; Flags: Precursor && PF08627:CRT-like, chloroquine-resistance transporter-like	-
novel.3022	10.3583	9.9097	10.0759	10.5385	12.5891	10.5512	14.7957	12.2569	13.464	10.2982	12.4883	11.5803	9.82265	10.5532	9.99803	9.32404	11.2719	9.80722	10.8486	11.179	-	chr3H	606012571	606140515	-	1823	-	PF07247:Alcohol acetyltransferase	-
gene:HORVU2Hr1G085290	0	0	0	0	0	0	0	0	0	0	0	0	0	0	0	0	0	0	0	0	-	chr2H	617223440	617225668	+	899	-	- && - && PF08583:Cytochrome c oxidase biogenesis protein Cmc1 like	-
novel.1902	12.1377	7.9833	9.17867	8.48413	11.0436	13.3085	0	8.48157	13.0909	7.2234	10.6835	8.34004	9.01543	6.78994	11.8837	9.42693	12.0294	14.2046	8.7267	12.7854	-	chr2H	640753744	640757250	-	1037	-	-	-
gene:HORVU7Hr1G049160	0	0	0	0	0	0	0	0	0	0	0	0	0	0	0	0	0	0	0	0	-	chr7H	171029195	171029701	-	195	-	- && - && -	-
novel.6319	0	0	0	0	5.98342	0	0	0	0	0	2.5051	0	0	0	0	0	0	0.439999	0.268088	0	-	chr7H	4849482	4850636	-	348	-	-	-
novel.2211	1.18126	0.878733	0.593128	0.822076	1.85625	0.70384	0	0.148867	0.452888	0.0372226	1.86547	0.0377497	0.724729	0.319367	0.737466	0.81862	0.671535	1.0386	1.08482	1.92567	-	chr3H	170972347	171003103	+	1385	-	PF13456:Reverse transcriptase-like	-
gene:HORVU2Hr1G072010	102.199	99.3778	105.716	94.0728	114.798	92.4596	131.084	90.1527	96.228	93.1395	107.344	95.4504	96.9808	94.0063	98.1587	90.6696	101.625	95.77	92.5981	97.3497	-	chr2H	515704629	515708198	+	1433	-	- && - && PF00536:SAM domain (Sterile alpha motif)|PF02466:Tim17/Tim22/Tim23/Pmp24 family	SAM_1
gene:HORVU4Hr1G045800	0	0	0	0	0	0	0	0	0	0	0	0	0	0	0	0	0	0	0	0.958868	-	chr4H	364658122	364658585	+	464	-	- && - && -	-
gene:HORVU3Hr1G115560	13.1444	11.3156	9.6751	9.98303	6.35088	11.1349	16.3869	8.84691	11.4576	6.92606	12.2907	15.1623	11.9059	8.92446	9.207	6.3747	12.4287	10.7755	10.2755	7.82165	-	chr3H	693416641	693420413	+	3371	-	- && - && PF07019:Rab5-interacting protein (Rab5ip)	Rab5ip
gene:HORVU1Hr1G093250	6.21543	3.86201	10.2822	3.06477	5.66202	4.65158	4.53174	1.89201	3.24425	1.66522	3.0419	4.06849	2.91676	4.95929	3.89329	4.13193	3.27017	5.76274	4.87155	3.50672	-	chr1H	552540294	552714263	+	2432	-	- && Q84JF5.1 RecName: Full=Protein PLASTID TRANSCRIPTIONALLY ACTIVE 14; Short=pTAC14; AltName: Full=Plastid-encoded RNA polymerase-associated protein 7; Short=PEP-associated protein 7; Flags: Precursor && PF00856:SET domain	SET
gene:HORVU3Hr1G052400	29.1133	31.8122	29.5102	35.9505	31.2334	27.3289	18.9951	26.6297	25.7005	34.2134	35.9448	31.445	35.2678	31.809	28.5152	31.6416	28.0814	25.5859	25.1475	36.1033	-	chr3H	380648900	380655400	+	3273	-	- && Q9SJG2.1 RecName: Full=Probable receptor-like protein kinase At2g42960 && PF00069:Protein kinase domain	Pkinase
novel.1032	1.65634	0.826723	3.65934	0.478155	1.9917	0.157905	0.441149	0.584467	1.80117	0.250524	0	0.0846907	1.69366	0.977035	0.381805	0.131183	0.0792934	0.266295	1.4197	0.128961	-	chr2H	232255463	232256721	+	460	-	PF01645:Conserved region in glutamate synthase	-
gene:HORVU1Hr1G058100	24.5676	25.0642	27.9708	26.1889	20.4035	17.3264	20.3527	22.6801	23.3468	19.8095	21.3618	18.7737	23.0654	23.5264	20.4879	30.5361	27.9358	29.3675	21.9914	24.9362	-	chr1H	423727736	423737126	-	2897	-	- && Q9FE20.1 RecName: Full=Serine/threonine-protein kinase PBS1; AltName: Full=AvrPphB susceptible protein 1 && PF07714:Protein tyrosine kinase	Pkinase_Tyr
gene:HORVU4Hr1G056770	46.7041	51.1326	41.7443	48.8467	80.3269	51.9691	94.4571	49.1768	49.5903	53.0045	54.6615	60.7773	69.9453	54.5241	55.1069	87.1612	64.2342	51.6674	52.6609	70.7316	-	chr4H	477112485	477116943	+	3614	-	- && Q10N05.1 RecName: Full=Probable glucuronosyltransferase Os03g0287800 && PF03360:Glycosyltransferase family 43	-
gene:HORVU0Hr1G021880	1.29105	0.957585	2.29835	1.5731	0.400943	0.396283	0.260499	0.542344	0.695426	1.25744	1.39887	2.15043	0.28003	2.96162	2.78063	3.73761	0.655519	3.06633	0.998019	1.59918	-	chrUn	113488565	113493440	+	1558	-	- && F6QV99.2 RecName: Full=ATPase family AAA domain-containing protein 1; AltName: Full=Thorase && PF00004:ATPase family associated with various cellular activities (AAA)	AAA
gene:HORVU5Hr1G093810	0	0	0	0	0	0	0	0	0	0	0	0	0	0	0	0	0	0	0	0	-	chr5H	593093658	593093883	+	176	-	- && - && PF00507:NADH-ubiquinone/plastoquinone oxidoreductase, chain 3	-
gene:HORVU0Hr1G038500	0	0	0	0	0	0	0	0	0	0	0	0	0	0	0	0	0	0	0	0	-	chrUn	247034047	247034772	+	726	-	- && Q58G87.2 RecName: Full=Polyubiquitin 3; Contains: RecName: Full=Ubiquitin-related; Contains: RecName: Full=Ubiquitin; Flags: Precursor && PF00240:Ubiquitin family	ubiquitin
gene:HORVU2Hr1G067990	0	0	0	0	0	0	0	0	0	0	0	0	0	0	0	0	0	0	0	0	-	chr2H	476609069	476612991	-	1241	-	- && Q0JIF2.2 RecName: Full=Cyclin-B1-1; AltName: Full=G2/mitotic-specific cyclin-B1-1; Short=CycB1;1 && PF00134:Cyclin, N-terminal domain|PF02984:Cyclin, C-terminal domain	Cyclin_C
gene:HORVU2Hr1G075910	8.45929	8.89834	8.76103	8.63624	5.5873	7.49641	12.2352	8.82482	6.58917	4.8617	6.01781	4.6343	9.51319	10.9694	9.25375	9.86613	6.57778	7.75164	9.42576	7.78178	-	chr2H	546725641	546729358	+	2769	-	- && Q6P4Y0.1 RecName: Full=Threonylcarbamoyladenosine tRNA methylthiotransferase; AltName: Full=CDK5 regulatory subunit-associated protein 1-like 1; AltName: Full=tRNA-t(6)A37 methylthiotransferase && PF04055:Radical SAM superfamily|PF00919:Uncharacteriz	Radical_SAM
gene:HORVU4Hr1G002360	22.0583	21.6179	19.7502	24.1008	44.312	35.4458	69.755	23.0016	26.3814	30.7556	27.192	31.1911	19.9854	19.4552	21.4909	18.8424	22.0193	22.6308	21.6617	24.5552	-	chr4H	4311130	4315793	+	3449	-	- && Q6NKW9.2 RecName: Full=Glucan endo-1,3-beta-glucosidase 8; AltName: Full=(1->3)-beta-glucan endohydrolase 8; Short=(1->3)-beta-glucanase 8; AltName: Full=Beta-1,3-endoglucanase 8; Short=Beta-1,3-glucanase 8; Flags: Precursor && PF00332:Glycosyl hydro	Glyco_hydro_17
gene:HORVU3Hr1G003760	5.00567	4.08696	4.99618	5.27102	8.34143	4.34654	3.0485	5.48133	4.63828	4.46268	5.9115	5.0331	4.63471	4.00599	4.35338	6.69314	4.67581	4.0331	3.17679	9.65431	-	chr3H	9941983	9945779	-	3688	-	- && - && PF07891:Protein of unknown function (DUF1666)	-
gene:HORVU7Hr1G114360	0	0.105133	0	0	0	0	0	0	0	0	0	0	0	0	0	0	0	0	0	0	-	chr7H	639463352	639464464	-	1113	-	- && - && -	-
gene:HORVU1Hr1G038650	0.0624521	0	0.125432	0.236091	0	0.570572	0	0	0	0	0	0	0	0	0.619825	0	0	0	0.0637259	0	-	chr1H	268908349	268909812	-	1464	-	- && Q8L765.1 RecName: Full=BTB/POZ and MATH domain-containing protein 1; AltName: Full=Protein BTB-POZ AND MATH DOMAIN 1; Short=AtBPM1 && PF00917:MATH domain|PF00651:BTB/POZ domain	BTB
gene:HORVU7Hr1G037830	0	0	0	0	0	0	0	0	0	0	0	0	0	0	0	0	0	0	0	0	-	chr7H	91716036	91719810	-	2817	-	- && - && -	-
gene:HORVU6Hr1G061320	0	0	0	0	0	0	0	0	0	0	0	0	0	0	0	0	0	0	0	0	-	chr6H	410827926	410829686	-	425	-	- && Q9SEU4.1 RecName: Full=Serine/arginine-rich SC35-like splicing factor SCL33; Short=At-SCL33; Short=AtSCL33; AltName: Full=SC35-like splicing factor 33; AltName: Full=Serine/arginine-rich splicing factor 33 && PF00076:RNA recognition motif. (a.k.a. RR	RRM_1
gene:HORVU3Hr1G033700	6.01784	6.39606	5.9914	8.89391	4.05858	12.8345	3.55412	6.5098	9.05596	4.91565	5.10997	6.66904	5.04423	8.40471	4.98612	6.72478	8.59326	5.70955	5.11276	8.04366	-	chr3H	177845781	177854317	+	1559	-	- && Q10S83.1 RecName: Full=Protein NLP1; Short=OsNLP1; AltName: Full=NIN-like protein 1; AltName: Full=Nodule inception protein-like protein 1 && PF02042:RWP-RK domain	RWP-RK
gene:HORVU4Hr1G035770	20.9668	23.4287	19.2364	21.7414	12.8502	20.0568	20.839	18.4335	17.3303	17.8084	18.3509	15.3593	19.7877	20.0343	16.7888	20.2342	17.9394	18.9447	19.8696	18.0552	-	chr4H	265104388	265108266	+	3770	-	- && Q10Q07.1 RecName: Full=Ninja-family protein Os03g0214200 && PF00037:4Fe-4S binding domain|PF16135:TPL-binding domain in jasmonate signalling	Fer4
gene:HORVU4Hr1G005250	3.97124	3.84105	4.1561	1.78835	2.64047	2.77418	2.60035	2.32019	2.36522	4.18082	4.46115	2.56736	2.81606	2.22886	2.90818	2.69635	4.1155	3.22599	4.19198	3.95381	-	chr4H	11539832	11545191	-	4808	-	- && Q9LX14.1 RecName: Full=Protein UPSTREAM OF FLC && PF06136:Domain of unknown function (DUF966)	-
gene:ENSRNA049484115	0	0	0	0	0	0	0	0	0	0	0	0	0	0	0	0	0	0	0	0	SNOR75	chr4H	627323676	627323762	+	87	-	- && - && -	-
novel.4596	10.1795	5.82096	8.01644	7.73577	8.7517	4.59047	6.69561	4.44517	7.40865	10.5491	9.14551	5.8931	11.9908	9.32332	10.5794	6.38666	6.96172	8.76747	8.36654	8.28099	-	chr5H	151539110	151541217	-	2108	-	-	-
gene:HORVU5Hr1G092850	0.374712	0.79927	1.69333	0	2.6739	0	0	0.157409	0	0.0262389	0	0	0.319296	0.716314	0.959729	0.515232	0.124573	0.481114	0.552291	0.526766	-	chr5H	589662189	589664852	+	2664	-	- && O24592.2 RecName: Full=9-cis-epoxycarotenoid dioxygenase 1, chloroplastic; AltName: Full=Protein VIVIPAROUS14; Short=VP-14; Short=VP14; Flags: Precursor && PF03055:Retinal pigment epithelial membrane protein	RPE65
novel.1792	0	0	0	0	0	0	19.0787	0	0	0	0	0	0	0	0	0	0	0	0	0	-	chr2H	453805449	453805760	-	312	-	-	-
gene:HORVU2Hr1G082810	4.16696	4.08729	3.7875	3.82578	7.19013	9.31513	5.06309	5.86466	8.50208	5.78889	6.12649	5.32656	8.49061	5.41237	5.0539	8.06996	4.07704	5.50131	4.0347	5.77235	-	chr2H	601610671	601615515	-	1838	-	- && - && -	-
gene:HORVU1Hr1G045510	2.15086	1.46966	3.73415	0.751713	1.39479	3.95329	4.61201	2.20523	4.85373	14.0605	3.43252	6.85022	13.0096	7.3114	12.0448	10.5025	9.90409	12.5646	7.40258	15.6465	-	chr1H	330734192	330735027	-	836	-	- && - && -	-
gene:HORVU5Hr1G069730	0.426246	0.422775	0.856096	0.542004	0	0.338631	0	0	0.950807	1.57595	0.880579	0.889944	1.01699	2.23496	1.91051	2.68664	1.37738	1.856	3.58101	1.41045	-	chr5H	525362625	525364769	+	2145	-	- && Q6YXH5.1 RecName: Full=Zinc-finger homeodomain protein 1; Short=OsZHD1 && PF04770:ZF-HD protein dimerisation region	ZF-HD_dimer
gene:ENSRNA049483850	0	0	0	0	0	0	0	0	0	0	0	0	0	0	0	0	0	0	0	0	U6	chr2H	169459240	169459341	-	102	-	- && - && -	-
gene:HORVU0Hr1G003200	0.157299	0.113239	0.0789817	0.081088	0.10747	0	0	0.0495585	0.0822371	0	0	0.150804	0.0804215	0.0773223	0.11331	0.116795	0	0.0395148	0.0401268	0.0382723	-	chrUn	13402477	13403251	-	775	-	- && - && -	-
gene:ENSRNA049446103	0	0	0	0	0	0	0	0	0	0	0	0	0	0	0	0	0	0	0	0	tRNA-Pro	chr6H	16517491	16517562	-	72	-	- && - && -	-
gene:HORVU0Hr1G028650	0	0	0	0	0	0	0	0	0	0	0	0	0	0	0	0	0	0	0	0	-	chrUn	151433044	151433259	+	216	-	- && A8Y9C7.1 RecName: Full=30S ribosomal protein S19, chloroplastic && PF00203:Ribosomal protein S19	-
gene:HORVU2Hr1G085360	7.88129	7.37692	7.45175	10.4778	10.7378	7.62063	9.3856	9.52572	5.67058	5.2138	3.94138	8.54272	9.8733	6.58153	5.47808	7.1409	5.50227	7.2826	6.01978	6.56018	-	chr2H	617540426	617547291	+	4586	-	- && Q9M9E8.3 RecName: Full=F-box protein At1g78280 && PF12937:F-box-like|PF13621:Cupin-like domain|PF02373:JmjC domain, hydroxylase	JmjC
gene:HORVU4Hr1G076610	25.9163	25.2229	36.2737	21.9649	11.8279	12.2017	19.4411	26.2414	30.7933	18.5453	25.8636	18.9179	10.3643	17.206	17.5035	11.2783	12.9135	21.5976	22.6345	10.4341	-	chr4H	601131902	601146306	+	2055	-	- && - && -	-
gene:HORVU3Hr1G095240	2.08152	0.678556	1.49872	2.06508	0	1.07644	0	0	2.05328	0.643528	2.20003	0	0.923655	1.62168	0.301771	0	0.470038	1.69695	1.56293	0.91735	-	chr3H	649184868	649225633	+	1892	-	- && Q9XJ61.1 RecName: Full=MADS-box transcription factor 51; Short=OsMADS51; AltName: Full=OsMADS65 && PF00319:SRF-type transcription factor (DNA-binding and dimerisation domain)	SRF-TF
gene:HORVU3Hr1G077010	6.775	6.14758	7.43806	6.71555	5.03069	9.86483	18.9535	7.38506	6.84868	8.12756	4.43988	6.43262	10.113	8.75956	10.2106	7.93659	8.55167	6.10728	6.40193	5.08838	-	chr3H	571148748	571152012	+	2271	-	- && Q5QJC3.1 RecName: Full=5' exonuclease Apollo; AltName: Full=DNA cross-link repair 1B protein; AltName: Full=SNM1 homolog B && PF07522:DNA repair metallo-beta-lactamase|PF12706:Beta-lactamase superfamily domain	-
novel.6463	0.287515	0	0	1.08691	0	0	0	0	1.46975	0	2.96988	0	0	0	0	0	0.917609	0.385207	1.27131	2.61166	-	chr7H	204037140	204037538	-	318	-	PF02362:B3 DNA binding domain	B3
gene:HORVU4Hr1G089290	6.44418	4.52287	10.3032	5.13286	2.96279	3.07463	2.74228	3.63317	4.27256	3.35891	3.55154	5.14069	4.66954	6.39499	4.57226	3.94538	4.52313	7.02306	5.73513	5.67048	-	chr4H	642148509	642316692	+	6680	-	- && Q9SIV5.3 RecName: Full=Zinc finger CCCH domain-containing protein 19; Short=AtC3H19; AltName: Full=Protein Needed for RDR2-independent DNA methylation && PF02201:SWIB/MDM2 domain|PF03126:Plus-3 domain|PF02213:GYF domain	-
gene:HORVU3Hr1G067540	0.0614448	0	0.431931	0	0	0	0	0.851786	0.599646	0.619576	0	0	0	0.241632	0.413109	0	0.367691	0	0	0	-	chr3H	513015737	513016232	+	496	-	- && - && -	-
gene:HORVU4Hr1G053620	0.134258	0	0.943779	0.415263	1.10074	0.479975	0.893958	0.67679	0.280765	0.338447	2.56028	1.37296	3.2948	4.09178	1.5474	0.797498	0.160683	0.134907	1.09597	0.522661	-	chr4H	445967703	445968117	-	227	-	- && - && -	-
gene:HORVU3Hr1G061510	0.551257	1.5118	1.42351	3.89725	0.645652	0.0938453	0.174788	0.19849	1.2626	7.34525	2.15878	1.10733	0.885779	3.40658	8.16886	8.96584	3.39302	2.05742	5.86608	5.51833	-	chr3H	468068696	468069298	-	461	-	- && - && PF08571:Yos1-like	-
gene:HORVU2Hr1G054220	0	0	0	0	0	0	0	0	0	0	0	0	0	0	0	0	0	0	0	0	-	chr2H	332386371	332386649	+	279	-	- && - && -	-
gene:HORVU5Hr1G056210	0	0	0	0	0	0	0	0	0	0	0	0	0	0	0	0	0	0	0	1.25328	-	chr5H	439709279	439709704	+	426	-	- && - && -	-
gene:HORVU2Hr1G104430	0	0	0	0	0	0	0	0	0	0	0	0	0	0	0	0	0	0	0	0	-	chr2H	703644880	703645748	-	760	-	- && - && PF14368:Probable lipid transfer	-
gene:HORVU2Hr1G118560	11.7778	14.5392	9.63278	12.3934	12.7754	10.6712	18.5277	11.9355	14.1137	20.3547	14.6887	11.2139	16.7301	14.7723	9.4171	5.1088	13.5873	12.9023	8.88964	12.4375	-	chr2H	742794596	742795961	-	1366	-	- && - && PF03145:Seven in absentia protein family	-
novel.3480	0.798197	1.25371	1.74888	2.99253	0	0	0	0.182894	1.16339	1.73776	0	1.39135	0	0	0	0	1.12899	0.291657	0.370217	0	-	chr4H	545618212	545619934	+	487	-	-	-
novel.5878	0	0.485532	0	0	0	4.82233	0	0.956211	0	0	4.06948	0.16165	0	0.994602	1.09314	0.125195	0.151348	0	0.258077	2.33842	-	chr7H	37525864	37526104	+	241	-	-	-
gene:HORVU7Hr1G066800	0	0	0	0	0	0	0	0	0	0	0	0	0	0	0	0	0	0	0	0	-	chr7H	344243002	344243243	-	242	-	- && - && -	-
novel.5523	1.32507	1.80183	0.443557	0	6.63899	0	18.3812	0	0.769731	0	0	1.12921	0	0.217119	0	0	0	0	0	0	-	chr6H	83455624	83455899	-	276	-	-	-
gene:HORVU6Hr1G078650	21.4823	24.944	25.3737	24.5022	37.1849	30.4751	39.5518	24.099	17.1751	19.2551	13.1124	14.3961	13.96	18.0919	20.2062	23.2244	23.033	20.493	21.983	22.2644	-	chr6H	535400289	535403905	+	3548	-	- && Q9SWH5.2 RecName: Full=Galactoside 2-alpha-L-fucosyltransferase; AltName: Full=Xyloglucan alpha-(1,2)-fucosyltransferase; Short=AtFUT1 && PF03254:Xyloglucan fucosyltransferase	-
gene:HORVU7Hr1G000610	0	0	0	0	0	0	0	0	0	0	0	0	0	0	0	0	0	0	0	0	-	chr7H	946902	948294	-	1393	-	- && - && PF14303:No apical meristem-associated C-terminal domain	-
gene:HORVU5Hr1G116930	20.4408	21.3039	20.1696	24.4058	20.2006	13.6566	8.83952	17.3674	17.6318	22.0742	21.0776	23.1622	26.174	24.0633	22.204	33.449	27.7469	23.0442	21.8536	28.7112	-	chr5H	649614700	649621187	-	3120	-	- && - && PF00226:DnaJ domain|PF14901:Cleavage inducing molecular chaperone	DnaJ
gene:HORVU5Hr1G023180	0	0	0	0	0	0	0	0	0	0	0	0	0	0	0	0	0	0	0	0	-	chr5H	121223749	121225321	+	1525	-	- && - && -	-
gene:HORVU2Hr1G062090	0	0	0	0	0	0	0	0	0	0	0	0	0	0	0	0	0	0	0	0	-	chr2H	419367690	419368388	-	699	-	- && A1EA38.1 RecName: Full=Cytochrome b6 && PF13631:Cytochrome b(N-terminal)/b6/petB	-
gene:HORVU5Hr1G060810	6.06098	6.21323	6.74181	7.48807	3.3081	4.35818	3.49329	4.29158	4.96305	3.73677	3.70401	4.78467	8.39215	5.81242	5.92031	6.97497	7.0758	6.4526	5.50133	6.62847	-	chr5H	476302757	476310736	+	6830	-	- && Q9SSJ8.1 RecName: Full=Putative 1-phosphatidylinositol-3-phosphate 5-kinase FAB1C; Short=Phosphatidylinositol 3-phosphate 5-kinase; AltName: Full=Phosphatidylinositol 3-phosphate 5-kinase type III; Short=PIPkin-III; Short=Type III PIP kinase; AltName	PIP5K
gene:HORVU6Hr1G093330	14.8679	11.808	16.7108	13.5015	24.8349	17.3394	7.22228	17.9036	16.874	19.9738	14.6305	28.8463	20.3968	21.0413	18.9301	17.2337	15.7045	19.1931	18.8695	15.294	-	chr6H	579301297	579303943	-	2002	-	- && - && -	-
novel.1024	28.0676	33.2864	22.3352	22.7575	6.43041	42.9943	0	22.028	19.7606	15.3231	28.3113	19.0492	26.6951	20.489	34.1683	27.3434	24.1378	10.6959	10.7472	17.8838	-	chr2H	218706269	218707081	+	544	-	-	-
gene:HORVU5Hr1G073150	0	0	0	0	0	0	0	0	0	0	0	0	0	0	0	0	0	0	0	0	-	chr5H	537971424	537972497	-	1074	-	- && - && -	-
gene:ENSRNA049474310	0	0	0	0	0	0	0	0	0	0	0	0	0	0	0	0	0	0	0	0	LSU_rRNA_eukarya	chrUn	63275497	63275774	-	278	-	- && - && -	-
gene:HORVU5Hr1G033060	96.0475	102.885	89.9034	88.3137	79.7399	45.1913	84.9379	100.966	104.935	110.367	77.5323	82.6376	33.4061	75.0195	72.625	32.972	50.0149	70.5859	92.7058	46.8509	-	chr5H	219459941	219460556	+	528	-	- && Q9ZP21.1 RecName: Full=Thioredoxin M-type, chloroplastic; Short=Trx-M; Flags: Precursor && PF00085:Thioredoxin	-
novel.5793	1.49627	1.24723	0.790838	1.66445	0	1.0323	0	1.09169	0	0.645191	2.15878	0	1.28841	0.619378	2.87423	0.81862	0.282752	0.830883	0.441965	0	-	chr6H	561400575	561401450	-	774	-	-	-
gene:HORVU1Hr1G002500	240.993	250.838	227.15	251.559	281.437	308.026	327.763	252.422	285.359	286.016	242.242	276.54	219.043	238.402	225.527	238.661	202.099	221.413	223.443	209.943	-	chr1H	5013433	5015690	-	2258	-	- && P23957.1 RecName: Full=V-type proton ATPase 16 kDa proteolipid subunit; Short=V-ATPase 16 kDa proteolipid subunit; AltName: Full=Vacuolar proton pump 16 kDa proteolipid subunit && PF00137:ATP synthase subunit C	-
gene:HORVU3Hr1G083990	5.1627	5.36399	5.4261	6.11452	2.13659	5.49072	1.97138	4.02268	2.62494	2.13409	3.48462	3.76095	2.33678	3.71119	3.40348	3.04101	3.12263	3.5979	2.90779	3.71888	-	chr3H	605798447	605838856	-	6924	-	- && Q0WP44.1 RecName: Full=Protein HASTY 1; AltName: Full=Protein HASTY && -	-
gene:HORVU5Hr1G103560	0	0	0	0	0	0	0	0	0	0	0	0	0	0	0.0324161	0	0	0	0	0	-	chr5H	616375797	616377354	-	935	-	- && Q55G83.1 RecName: Full=Probable serine/threonine-protein kinase abkC && PF03109:ABC1 family	ABC1
gene:HORVU7Hr1G114820	0	0	0	0	0	0	0	0	0	0	0	0	0	0	0	0	0	0	0	0	-	chr7H	640318173	640318685	-	513	-	- && - && -	-
gene:HORVU4Hr1G090840	21.3379	19.04	22.7638	20.9084	17.0409	22.3601	19.3311	19.1228	24.674	22.1721	18.5625	22.5593	11.9915	19.2907	18.8185	14.9373	19.2901	21.0818	20.2409	17.6769	-	chr4H	646201803	646206346	-	2406	-	- && Q0DVX2.2 RecName: Full=DEAD-box ATP-dependent RNA helicase 50 && PF00270:DEAD/DEAH box helicase|PF00271:Helicase conserved C-terminal domain	DEAD
gene:HORVU1Hr1G023480	26.052	24.7005	24.8647	24.8982	20.254	25.3194	22.3119	23.1517	15.6003	19.0507	14.7236	14.2189	26.8562	23.481	19.6165	19.8781	21.2453	25.8223	21.581	20.7472	-	chr1H	103604299	103619610	+	4078	-	- && Q8RWB8.1 RecName: Full=E3 ubiquitin-protein ligase UPL6; Short=Ubiquitin-protein ligase 6; AltName: Full=HECT-type E3 ubiquitin transferase UPL6 && PF00632:HECT-domain (ubiquitin-transferase)	HECT
gene:HORVU4Hr1G026720	94.5842	89.1005	90.7603	90.4625	155.17	119.259	153.398	84.3904	98.8497	90.5748	85.984	82.6498	48.3978	68.5648	62.1911	59.1477	64.2538	67.6345	75.1995	63.5069	-	chr4H	161212762	161219933	+	2849	-	- && Q9SG80.1 RecName: Full=Alpha-L-arabinofuranosidase 1; Short=AtASD1; AltName: Full=Beta-D-xylosidase; Flags: Precursor && PF06964:Alpha-L-arabinofuranosidase C-terminus	-
gene:HORVU6Hr1G066340	2.64057	4.54112	3.36991	4.36726	6.23917	2.42558	11.4773	3.88238	9.62526	1.52545	3.99956	3.86764	4.16261	3.13686	4.7025	3.70342	1.31679	5.30668	5.2766	7.12078	-	chr6H	459335292	459335943	+	554	-	- && - && -	-
gene:HORVU4Hr1G080420	19.9942	20.2972	21.9631	19.5868	20.1238	17.9971	23.4093	17.7116	19.0164	14.4846	17.9229	19.8511	18.0761	15.382	16.606	12.5813	18.0903	18.4654	17.6686	18.8924	-	chr4H	615383587	615388493	+	3443	-	- && - && -	-
gene:HORVU1Hr1G056710	0	0	0	0	0	0	0	0	0	0	0	0	0	0	0	0	0	0	0	0	-	chr1H	415609572	415610471	+	817	-	- && - && PF16719:SAWADEE domain	-
gene:HORVU1Hr1G020590	0.152214	0.0487014	0.339683	0	0	0	0	0.255768	1.21431	2.57939	1.29008	0.799909	0.449637	1.62948	0.633517	0.820437	1.39666	0.866716	1.43238	2.48547	-	chr1H	81515624	81521507	-	3727	-	- && - && -	-
gene:HORVU3Hr1G070190	0	0	0	0	0	0	0	0	0	0	0	0	0	0	0	0	0	0	0	0	-	chr3H	531276690	531277368	+	533	-	- && - && -	-
novel.5388	0	0	0.431062	0	0	0	0	0	0	0	0	0	1.53622	0	0	0	0	0	0	0	-	chr6H	554571302	554579143	+	284	-	-	-
gene:HORVU1Hr1G020710	0	0	0	0	0	0	0	0	0	0	0	0	0	0	0	0	0	0	0	0	-	chr1H	82454154	82454385	-	232	-	- && Q681X4.1 RecName: Full=Zinc finger protein ZAT5 && PF13912:C2H2-type zinc finger	-
gene:HORVU3Hr1G031340	0	0	0	0	0	0	0	0	0	0.6412	0	0	0	0	0.111046	0	0.0830235	0.209117	0	0	-	chr3H	154654548	154658126	+	2473	-	- && Q9SZL8.1 RecName: Full=Protein FAR1-RELATED SEQUENCE 5 && PF10551:MULE transposase domain|PF03101:FAR1 DNA-binding domain	FAR1
gene:HORVU1Hr1G006770	23.1778	23.3281	23.2952	23.6563	15.4377	17.0487	14.4764	21.9928	19.1743	17.959	16.7506	19.2307	25.0895	25.4967	23.8089	25.0601	26.7638	26.6838	26.0077	27.5828	-	chr1H	13499647	13518570	+	3158	-	- && Q5FV35.1 RecName: Full=Protein MICRORCHIDIA 2; Short=AtMORC2; AltName: Full=Protein CRT1-homolog 1; Short=CRT1-h1 && PF13589:Histidine kinase-, DNA gyrase B-, and HSP90-like ATPase	-
gene:HORVU7Hr1G011100	5.78341	3.02513	8.45075	4.05332	9.81178	2.71031	0	2.70247	5.39042	3.35813	5.80873	1.70284	11.163	5.01503	5.52356	6.27243	5.09405	7.67231	3.11646	4.74323	-	chr7H	15698229	15702302	+	1141	-	- && Q7T0Q5.1 RecName: Full=Nucleolar protein 10 [Xenopus laevis] && -	-
gene:HORVU2Hr1G002140	0.272113	0	2.45936	0	0	0	0	0	0	0	0	0	0	0.133761	0	0	0	0	0	0	-	chr2H	4468793	4469016	-	224	-	- && Q8GSQ1.1 RecName: Full=Cytochrome P450 85A1; AltName: Full=C6-oxidase; AltName: Full=Dwarf protein; AltName: Full=OsDWARF && -	-
gene:HORVU0Hr1G001430	55.9971	47.1461	54.9214	49.7763	51.0112	46.0735	67.9712	55.623	51.7364	51.6533	42.2309	44.9464	42.1562	42.5195	37.3712	43.3051	48.5153	51.3868	56.0825	45.5714	-	chrUn	7503092	7504913	+	1772	-	- && Q8VWQ5.1 RecName: Full=Probable WRKY transcription factor 50; AltName: Full=WRKY DNA-binding protein 50 && PF03106:WRKY DNA -binding domain	WRKY
gene:ENSRNA049438761	0	0	0	0	0	0	0	0	0	0	0	0	0	0	0	0	0	0	0	0	tRNA-Leu	chr2H	614364264	614364346	+	83	-	- && - && -	-
gene:HORVU4Hr1G044060	0	0	0	0	0	0	0	0	0	0	0	0	0	0	0	0	0	0	0	0	-	chr4H	352313530	352314846	-	1219	-	- && O22446.2 RecName: Full=Histone deacetylase 19; Short=AtHD1; Short=HD && PF00850:Histone deacetylase domain	Hist_deacetyl
novel.1777	0	0.503282	0.329091	0	0	0	0	0	0.685309	0	0	0	0	0.644353	0	0	1.01973	2.23917	0.535024	2.67906	-	chr2H	427635916	427637082	-	465	-	-	-
gene:HORVU7Hr1G040760	0	0	0	0	0	0.901255	0	0	0	0	0	0	0	0	0	0	0	0	0	0	-	chr7H	111175194	111177445	+	2064	-	- && Q9SGA8.1 RecName: Full=UDP-glycosyltransferase 83A1 && PF00201:UDP-glucoronosyl and UDP-glucosyl transferase	UDPGT
gene:HORVU7Hr1G024210	12.2343	12.5296	15.4124	16.2927	11.0455	10.7392	15.3954	14.1333	12.399	9.79847	10.1985	9.93725	7.53951	10.1665	8.51573	7.57003	8.47596	9.45794	12.744	6.96342	-	chr7H	38369265	38374675	-	2560	-	- && P51281.1 RecName: Full=Uncharacterized protein ycf45; AltName: Full=ORF565 && PF00004:ATPase family associated with various cellular activities (AAA)	AAA
gene:HORVU1Hr1G041280	0.80626	0.515931	0.4858	0.166252	0	0.768638	0	1.55799	1.46127	0.846862	1.85784	1.78642	0.439694	0.502015	0.696946	1.22391	0.643298	0.351068	0.301659	0.156936	-	chr1H	293855446	293857759	+	2034	-	- && Q7XBH4.2 RecName: Full=Myb-related protein Myb4; AltName: Full=OsMyb4; AltName: Full=Transcription factor RLTR1 && PF00249:Myb-like DNA-binding domain	Myb_DNA-binding
novel.4292	0.0848931	0.89634	0.852519	0	0	0	0	0	0	0	0	1.30221	0	0.0834607	0	0	0	0.597125	0.346499	1.73504	-	chr5H	477770029	477771038	+	359	-	-	-
gene:HORVU5Hr1G055190	8.59309	9.24841	9.96568	8.89259	3.96511	4.69977	14.9448	6.70773	6.58236	4.12225	6.82148	6.04552	9.01622	8.82638	7.49886	5.88838	7.32953	7.36199	8.2776	6.39716	-	chr5H	432556803	432560233	-	2671	-	- && Q9CA27.1 RecName: Full=Ethylene-responsive transcription factor ERF118 && PF00847:AP2 domain	AP2
gene:HORVU3Hr1G068260	0	0	0	0	0	0	0	0	0	0	0	0	0	0	0	0	0	0	0	0	-	chr3H	517946252	517947418	+	205	-	- && Q9ST27.1 RecName: Full=Phototropin-2; AltName: Full=Non-phototropic hypocotyl protein 1B; Short=OsNPH1B && -	-
gene:HORVU1Hr1G037530	0	0	0	0	0	0	0	0	0	0	0	0	0	0	0	0	0	0	0	0	-	chr1H	257201694	257202126	-	433	-	- && Q9LTC6.1 RecName: Full=Ethylene-responsive transcription factor ERF095 && PF00847:AP2 domain	AP2
gene:HORVU0Hr1G014900	5.88145	4.63177	6.00027	7.56599	0.949789	6.57868	2.01742	4.95259	5.67454	5.7452	3.96695	5.19436	3.03432	3.14079	3.38936	2.27613	2.44766	5.2786	4.11916	3.2523	-	chrUn	82563227	82567089	+	3577	-	- && Q39117.1 RecName: Full=Trihelix transcription factor GT-2; AltName: Full=Trihelix DNA-binding protein GT-2 && PF13837:Myb/SANT-like DNA-binding domain	-
novel.4564	0	0	0	0.129307	0	0	0	0	0	0	0	0	0.128244	0	0	0	0.150103	0	0.127976	0	-	chr5H	86057081	86058263	-	243	-	-	-
novel.5583	0	0	0	0	0	0	0	0	0	0	0	0	0	0	0	0	0	0	0	0	-	chr6H	161100369	161102104	-	1157	-	PF14009:Domain of unknown function (DUF4228)	-
gene:HORVU5Hr1G045450	6.00086	6.71999	7.28169	4.78341	6.52951	3.54243	5.36456	6.02201	8.92776	8.85931	11.225	4.82976	10.7097	6.88288	8.6988	13.4495	8.84443	11.7806	9.66682	7.6248	-	chr5H	351942046	351946868	+	1872	-	- && P00561.2 RecName: Full=Bifunctional aspartokinase/homoserine dehydrogenase 1; AltName: Full=Aspartokinase I/homoserine dehydrogenase I; Short=AKI-HDI; Includes: RecName: Full=Aspartokinase; Includes: RecName: Full=Homoserine dehydrogenase && PF00742:	-
gene:HORVU4Hr1G052790	4.45461	2.9211	3.23328	5.63861	3.55576	6.78009	0	6.39204	6.14894	7.1713	12.0904	4.67944	3.69811	3.16535	2.92294	3.6678	2.48093	1.55114	5.53558	7.6406	-	chr4H	438612259	438619827	+	891	-	- && - && -	-
gene:HORVU5Hr1G001730	4.94005	4.55508	5.11718	4.78242	6.27193	9.15486	6.45348	6.86291	5.91784	8.24901	4.58975	9.34787	5.50877	4.05362	4.91287	5.76676	2.85143	5.9704	5.60642	6.6723	-	chr5H	4898094	4901932	-	3839	-	- && Q9SGP2.1 RecName: Full=Receptor-like protein kinase HSL1; AltName: Full=Protein HAESA-LIKE1; Flags: Precursor && PF00069:Protein kinase domain	Pkinase
gene:HORVU6Hr1G029700	0	0	0	0	0	0	0	0	0	0	0	0	0	0	0	0	0	0	0	0	-	chr6H	121656022	121656484	+	463	-	- && - && -	-
novel.6786	4.13013	5.15625	2.98193	5.78892	0.147545	9.97221	5.1526	4.55859	2.89784	5.30783	14.3494	6.28017	2.98108	4.88315	3.96685	4.32937	5.78301	4.44848	2.86468	2.62719	-	chrUn	11286104	11289230	+	3127	-	-	-
gene:ENSRNA049447675	0	0	0	0	0	0	0	2.16382	0	0	0	0	0	0	0	0	0	0	0	0	tRNA-Gly	chr1H	397861757	397861827	-	71	-	- && - && -	-
novel.85	0.681803	2.15964	1.78018	1.47618	3.91291	0.974984	2.42122	1.4607	0.926777	0.730462	0.934508	0	0.522875	0.301635	0.360167	0.944984	1.10159	0.20553	0.765282	0.962158	-	chr1H	85942684	85943660	+	894	-	PF13960:Domain of unknown function (DUF4218)	-
gene:HORVU1Hr1G035650	21.3897	19.5683	16.5619	17.2773	13.3037	14.028	27.3714	25.283	16.8846	17.4405	19.7619	12.6716	15.2951	15.4888	17.172	22.0813	22.6689	14.5264	18.6048	16.4241	-	chr1H	237744656	237747280	-	1782	-	- && - && -	-
gene:HORVU7Hr1G031320	48.8987	54.9508	44.4201	52.0665	26.7324	37.3681	21.555	44.5904	39.209	41.5433	48.6148	36.8588	58.334	48.8021	50.4274	44.5443	54.7125	51.0064	50.6522	53.8263	-	chr7H	63745345	63750925	+	3040	-	- && Q69KL9.1 RecName: Full=Serine/arginine-rich splicing factor RSZ21A; AltName: Full=RS-containing zinc finger protein 21A; Short=Os-RSZ21a; Short=Os-RSZp21a && PF00098:Zinc knuckle|PF00076:RNA recognition motif. (a.k.a. RRM, RBD, or RNP domain)	RRM_1
gene:HORVU1Hr1G076470	0	0	0.0669215	0	0	0	0	0	0	0	0	0	0	0.043677	0	0	0	0.0892827	0	0	-	chr1H	514255124	514268015	+	11658	-	- && O65355.2 RecName: Full=Gamma-glutamyl hydrolase 2; Short=AtGGH2; AltName: Full=Conjugase; AltName: Full=GH; AltName: Full=Gamma-Glu-X carboxypeptidase; Flags: Precursor && PF07727:Reverse transcriptase (RNA-dependent DNA polymerase)|PF00117:Glutamine	RVT_2
gene:HORVU2Hr1G110690	1.10932	0.804689	0.544247	0.864334	2.58037	1.34213	1.52239	0.800385	0.584388	0.576365	0.312876	0.649476	0.554169	0.441236	0.447331	0.771276	0.243234	0.706249	0.734468	0.857111	-	chr2H	720497292	720503880	-	5374	-	- && Q9LW32.1 RecName: Full=Pentatricopeptide repeat-containing protein At3g26782, mitochondrial; Flags: Precursor && PF14432:DYW family of nucleic acid deaminases|PF13041:PPR repeat family|PF13966:zinc-binding in reverse transcriptase	-
gene:ENSRNA049483984	0	0	0	0	0	0	0	0	0	0	0	0	0	0	0	0	0	0	0	0	5S_rRNA	chr2H	41607400	41607520	-	121	-	- && P0CY04.1 RecName: Full=Uncharacterized protein YLR157C-C >P0CY05.1 RecName: Full=Uncharacterized protein YLR159C-A >P0CY03.1 RecName: Full=Uncharacterized protein YLR156C-A >P0CY02.1 RecName: Full=Uncharacterized protein YLR154C-H && -	-
gene:HORVU7Hr1G071550	0	0.441559	0	2.25287	0	0	0	0	0	0	0	0	0	0.113066	0	0	0	0.115562	0	0	-	chr7H	394863620	394863884	-	265	-	- && P28643.1 RecName: Full=3-oxoacyl-[acyl-carrier-protein] reductase, chloroplastic; AltName: Full=3-ketoacyl-acyl carrier protein reductase; Flags: Precursor && PF00106:short chain dehydrogenase	adh_short
novel.2341	0.496901	0	0	0	0	0	0	1.04369	0.923678	2.50524	0	0	0	0	0.636342	0	0	0	0.422531	1.28961	-	chr3H	371289011	371289467	+	368	-	-	-
gene:HORVU7Hr1G058140	2.10004	2.18234	3.31152	2.36199	1.99211	1.30299	7.01082	0.524936	1.75425	1.77193	3.24764	1.99669	3.21217	1.82573	2.83382	3.07562	1.8279	1.74396	2.0012	3.53027	-	chr7H	255608477	255616660	+	3304	-	- && Q6Z0E2.1 RecName: Full=Cation-chloride cotransporter 1; Short=OsCCC1; AltName: Full=Potassium-chloride cotransporter 1 && PF00324:Amino acid permease	AA_permease
gene:HORVU1Hr1G084690	25.3895	26.3939	24.6684	21.4045	40.7052	34.4067	25.0228	23.7955	38.4	31.8862	32.4457	35.9114	30.1792	30.1877	25.002	37.1138	31.4837	29.749	27.5909	22.3907	-	chr1H	534268978	534271032	-	1800	-	- && Q9LMK0.1 RecName: Full=60S ribosomal protein L35a-1 && PF01247:Ribosomal protein L35Ae	-
gene:HORVU3Hr1G074290	1.74389	1.83331	0.89648	1.11303	0.65247	1.55861	0	1.38666	2.41679	0.942025	3.68683	1.80458	0.891594	1.5716	1.53537	0.472722	1.68958	1.08477	1.65236	1.6164	-	chr3H	557949641	557952693	+	2600	-	- && F4I4Q3.1 RecName: Full=Protein DETOXIFICATION 32; Short=AtDTX32; AltName: Full=Multidrug and toxic compound extrusion protein 32; Short=MATE protein 32 && PF01554:MatE	MatE
gene:HORVU1Hr1G081530	5.50608	3.62769	4.74117	4.9921	6.15429	3.76995	1.04519	3.97165	3.72033	3.50045	4.63403	3.95134	2.93854	3.82246	2.71378	3.74161	2.58677	4.38005	3.84416	3.18468	-	chr1H	527862261	527868015	+	3763	-	- && F4JRP0.1 RecName: Full=Protein STICHEL-like 3 && PF12169:DNA polymerase III subunits gamma and tau domain III|PF13177:DNA polymerase III, delta subunit	-
novel.254	0.391868	0.66679	0.804935	0.146916	0.851876	0	0	1.14483	0.0620824	0	1.21009	0.842452	0.928889	1.08572	1.04359	0	0.234497	1.0202	0.999652	0.91878	-	chr1H	435280440	435290978	+	2366	-	-	-
gene:HORVU5Hr1G028360	66.2601	73.9822	63.5456	69.3047	87.7782	79.2013	57.2104	61.9748	86.2819	92.2438	97.1649	110.025	129.615	118.309	114.126	116.835	109.727	104.772	90.613	125.137	-	chr5H	167331874	167339562	+	1278	-	- && Q9AXQ4.1 RecName: Full=Eukaryotic translation initiation factor 5A-3; Short=eIF-5A-3 && PF01287:Eukaryotic elongation factor 5A hypusine, DNA-binding OB fold	-
gene:HORVU2Hr1G070320	4.01787	5.45603	5.39544	4.65624	7.17129	4.23124	4.07862	4.82796	3.37612	3.76874	3.04401	6.62899	2.48415	3.76635	3.6197	5.27278	2.9262	3.50525	4.32229	4.69847	-	chr2H	496671113	496676443	-	3640	-	- && Q7XRV1.3 RecName: Full=Probable metal-nicotianamine transporter YSL5; AltName: Full=Protein YELLOW STRIPE LIKE 5; Short=OsYSL5 && PF03169:OPT oligopeptide transporter protein	OPT
gene:HORVU4Hr1G015270	0	0	0	0	0	0	0	0	0	0	0	0	0	0	0	0	0	0	0	0	-	chr4H	58452661	58452891	+	231	-	- && - && -	-
novel.7196	22.4069	22.2024	22.4152	24.8398	19.3281	15.2391	15.1241	15.6119	11.4057	11.7474	12.4418	9.18289	21.5348	21.6207	16.4982	20.2233	18.3405	19.6868	18.6796	19.0087	-	chrUn	118068348	118076606	-	8259	-	-	-
gene:HORVU7Hr1G082860	9.03549	6.41397	6.94384	6.85943	2.26286	8.65542	5.15865	5.71174	4.65801	5.09009	5.50572	7.2419	8.76376	8.36891	8.87361	10.0957	8.206	7.5903	9.75341	7.69094	-	chr7H	498514123	498517013	+	1635	-	- && Q69KJ0.1 RecName: Full=Ribonuclease 3-like protein 3; AltName: Full=Ribonuclease III-like protein 3; Short=RNase III-like protein 3 && PF00636:Ribonuclease III domain	Ribonuclease_3
gene:HORVU2Hr1G063710	0.0834976	0.080146	0.0419252	0	0	0	0	0.0526134	0.0582043	0	0	0.106734	0	0.0410444	0.0801966	0	0.949349	0.0839013	0.0852007	0	-	chr2H	431173846	431176353	+	1404	-	- && - && PF03661:Uncharacterised protein family (UPF0121)	-
gene:HORVU5Hr1G104860	33.0116	28.3951	25.7186	27.2095	24.7733	14.3492	19.3409	22.7908	23.84	21.3393	24.4812	18.7339	29.0572	31.0861	27.8913	27.8864	27.7524	28.5429	25.1742	28.3173	-	chr5H	620189827	620199877	+	6784	-	- && Q9FQ04.1 RecName: Full=5'-3' exoribonuclease 4; AltName: Full=Protein ACC INSENSITIVE 1; AltName: Full=Protein ETHYLENE INSENSITIVE 5; AltName: Full=Protein EXORIBONUCLEASE 4 && PF03159:XRN 5'-3' exonuclease N-terminus	-
gene:HORVU2Hr1G015020	0.131478	0	0.924236	0.487997	0	0.501372	0	0.0662775	0.109981	0.0331438	0.0313407	0	0	0.698002	0	0	0	0.76626	0.643967	0.255919	-	chr2H	32937482	32938957	+	1348	-	- && - && -	-
gene:HORVU3Hr1G116370	1.11291	0.246516	1.11761	1.32394	2.2226	1.42824	0	1.34859	2.8346	0.971132	0	3.4471	0	0.504984	0.164448	0	0	0.473123	0.567805	0.874833	-	chr3H	695816934	695818046	+	1113	-	- && - && -	-
gene:HORVU5Hr1G026320	0	0	0	0	0	0	0	0	0	0	0	0	0	0	0	0	0	0	0	0	-	chr5H	148316525	148316709	+	185	-	- && P42731.1 RecName: Full=Polyadenylate-binding protein 2; Short=PABP-2; Short=Poly(A)-binding protein 2 && -	-
gene:HORVU4Hr1G055030	1.49041	1.3126	1.44271	1.01386	0.766336	1.58383	1.84155	0.977864	0.73368	0.406699	1.29107	0.87402	0.644163	0.906349	0.737881	0.798603	1.11255	1.35866	0.995583	1.13649	-	chr4H	461447905	461454798	-	5828	-	- && Q5XPJ9.1 RecName: Full=Protein SCAR2; Short=AtSCAR2; AltName: Full=Protein DISTORTED 3; AltName: Full=Protein IRREGULAR TRICHOME BRANCH 1; AltName: Full=Protein WAVE4 && -	-
gene:HORVU0Hr1G007360	49.1941	43.8594	56.9924	46.0938	38.4622	31.2612	40.9092	49.1037	54.4013	37.2611	37.4308	38.4281	20.4395	40.3151	36.847	24.0046	30.1308	36.0653	43.6513	30.1338	fch2	chrUn	42080517	42084221	-	2627	-	- && Q8S7E1.1 RecName: Full=Chlorophyllide a oxygenase, chloroplastic; Short=Chlorophyll a oxygenase; AltName: Full=Chlorophyll b synthase; Flags: Precursor && PF08417:Pheophorbide a oxygenase|PF00355:Rieske [2Fe-2S] domain	-
gene:HORVU0Hr1G015560	6.93573	6.87504	7.16884	3.90154	7.0631	5.78985	5.1931	5.67166	6.23274	4.87506	6.26029	4.69995	9.24036	6.04412	8.30111	8.11914	5.68627	7.31712	5.68856	7.42396	-	chrUn	84395657	84398817	+	3086	-	- && - && PF10250:GDP-fucose protein O-fucosyltransferase	-
novel.6297	118.901	137.118	126.08	120.898	139.036	129.031	151.253	154.779	133.816	132.114	116.027	127.66	85.7923	116.268	116.795	106.534	126.899	123.38	141.801	105.32	-	chr7H	648203603	648205912	+	1004	-	PF05180:DNL zinc finger	-
gene:HORVU5Hr1G058650	0	0	0	0	0	0	0	0	0	0	0	0	0	0	0	0	0	0	0	0	-	chr5H	457640874	457641185	-	312	-	- && - && -	-
novel.506	8.99211	16.0459	8.06044	12.7553	2.47394	16.8286	0	9.50688	16.575	8.74767	0	0	12.8356	3.67855	7.99901	4.95896	7.36722	2.72887	2.21691	2.878	-	chr1H	110397272	110588365	-	505	-	-	-
gene:HORVU5Hr1G078960	124.581	139.902	111.905	119.084	129.927	139.481	114.132	191.944	209.505	211.299	195.224	210.295	80.0847	127.924	140.027	91.7094	119.614	129.764	137.655	105.298	-	chr5H	556110329	556112439	+	809	-	- && Q9FLI7.1 RecName: Full=CDGSH iron-sulfur domain-containing protein NEET; Short=At-NEET && PF09360:Iron-binding zinc finger CDGSH type	-
gene:HORVU2Hr1G007670	0	0	0	0	0	0	0	0	0	0	0	0	0	0	0	0	0	0	0	0	-	chr2H	15559083	15559822	-	313	-	- && - && -	-
gene:HORVU7Hr1G095010	30.1792	30.275	27.6974	36.3438	16.4696	33.5388	23.9373	27.5976	18.3312	17.4608	14.5146	18.4684	34.4125	27.5002	25.4681	29.8776	25.4782	24.8987	24.7412	23.9025	-	chr7H	578360717	578365728	+	2950	-	- && Q8S8S2.1 RecName: Full=Lysophospholipid acyltransferase LPEAT2; AltName: Full=Lysophosphatidylethanolamine acyltransferase 2; Short=AtLPEAT2 && PF01553:Acyltransferase	Acyltransferase
gene:HORVU2Hr1G038330	19.9997	19.1236	19.126	22.548	19.1664	17.9658	11.5632	16.1616	12.3583	17.5351	20.5388	14.1243	19.7673	16.5478	18.8058	16.0968	18.0433	16.3954	13.5921	18.963	-	chr2H	179710016	179715642	+	3248	-	- && F4I8Q7.1 RecName: Full=Vacuole membrane protein KMS2; AltName: Full=Protein KILLING ME SLOWLY 2 && PF09335:SNARE associated Golgi protein	-
gene:HORVU4Hr1G088410	11.6436	16.5769	11.5359	9.1042	25.2003	19.5559	10.7535	15.2646	13.6728	10.7361	15.9266	20.1781	12.785	11.9081	14.2606	11.2952	10.2878	17.0395	13.0772	16.96	-	chr4H	640498927	640499995	-	668	-	- && - && -	-
gene:HORVU3Hr1G090460	10.8857	8.70203	13.6811	11.2232	12.9929	5.64602	8.55087	5.78493	8.46812	9.95987	8.24566	7.62809	12.1871	12.6845	11.9354	12.7245	10.4775	13.2116	12.5296	12.7483	-	chr3H	631825218	631830515	-	3344	-	- && Q54T05.1 RecName: Full=Serine/threonine-protein kinase rio2 && PF01163:RIO1 family|PF09202:Rio2, N-terminal|PF03094:Mlo family	-
gene:HORVU7Hr1G056630	77.9769	77.6467	67.7511	81.9243	100.607	87.9486	67.4754	90.664	95.8285	95.2418	96.9836	108.323	89.916	77.1556	79.0723	84.865	81.3464	77.7727	74.0765	81.7146	-	chr7H	238440698	238446807	+	2386	-	- && Q0WQX7.1 RecName: Full=RHOMBOID-like protein 1; Short=AtRBL1 && PF01694:Rhomboid family	Rhomboid
gene:HORVU7Hr1G103170	156.072	165.897	148.074	163.227	139.838	142.644	151.751	165.103	158.719	153.453	155.332	212.525	131.05	137.315	141.583	123.229	139.181	144.336	145.63	144.558	-	chr7H	613152875	613174123	+	3328	-	- && Q58G87.2 RecName: Full=Polyubiquitin 3; Contains: RecName: Full=Ubiquitin-related; Contains: RecName: Full=Ubiquitin; Flags: Precursor && PF00240:Ubiquitin family	ubiquitin
novel.5491	2.30534	3.49623	1.38905	2.42436	0	5.54937	10.3357	1.56885	3.37471	0.987946	1.70354	2.53432	0.942915	2.0398	2.34705	2.00842	1.87617	2.27016	1.03504	2.10903	-	chr6H	49487195	49490277	-	661	-	-	-
gene:HORVU4Hr1G023110	8.66105	10.1736	9.86883	8.0278	10.9677	13.2438	10.7345	19.2579	15.3984	12.2137	13.9	10.8301	12.5916	10.083	10.5754	8.50657	8.16941	9.96097	9.66024	8.84656	-	chr4H	123873940	123875716	-	1777	-	- && O04682.1 RecName: Full=Pathogenesis-related genes transcriptional activator PTI6; AltName: Full=PTO-interacting protein 6 && PF00847:AP2 domain	AP2
novel.1262	1.46848	0.607185	1.40662	0.489143	1.08047	0	0	0.370127	0.724426	1.13903	2.01949	2.10816	0	0.955065	0	0.0894648	0.838194	0.93075	0.553268	0.615647	-	chr2H	570454677	570459652	+	1349	-	-	-
gene:HORVU1Hr1G029170	0	0	0	0	0	0	0	0	0	0	0	0	0	0	0	0	0	0	0	0	-	chr1H	161394381	161394833	-	303	-	- && - && -	-
gene:HORVU6Hr1G029930	16.6236	16.5895	15.5809	14.8538	19.5423	30.7525	25.0074	15.0306	21.8516	28.0703	35.978	26.579	28.0605	17.5105	20.4522	21.4469	18.3796	17.2077	15.6972	21.7771	-	chr6H	123757017	123759582	+	1369	-	- && P40781.1 RecName: Full=Protein CYPRO4 [Cynara cardunculus] && PF08553:VID27 cytoplasmic protein	-
gene:HORVU7Hr1G012130	0.630551	1.47948	2.00518	1.7336	0	1.00188	0	0.57391	1.19653	0	1.58656	0.358232	0.14328	2.27301	2.69165	0.79765	0.670804	1.584	0.857883	0.375024	-	chr7H	16887914	16889779	+	1421	-	- && Q50EK3.1 RecName: Full=Cytochrome P450 704C1; AltName: Full=Cytochrome P450 CYPD [Pinus taeda] && PF00067:Cytochrome P450	p450
gene:HORVU5Hr1G111840	1.06605	2.76883	1.63733	0	0	0.523101	9.04688	3.47725	1.83595	0.869445	3.06436	0.24048	5.00152	1.47962	1.32506	1.42789	0	0.882172	0.191965	0	-	chr5H	637337570	637338055	-	486	-	- && - && -	-
gene:HORVU2Hr1G117810	3.7786	3.23055	3.05847	3.79997	0.479646	2.37446	1.9248	1.48323	1.59047	1.56153	1.11974	0.409109	2.87142	2.35477	1.45764	4.22122	2.43414	2.41713	3.14986	2.34113	-	chr2H	740985136	740996753	-	8504	-	- && Q07512.1 RecName: Full=Flavonol synthase/flavanone 3-hydroxylase; Short=FLS && PF03171:2OG-Fe(II) oxygenase superfamily	2OG-FeII_Oxy
gene:HORVU3Hr1G070080	4.78223	4.6214	6.46295	7.22028	6.04732	3.07159	2.01489	4.59668	3.24319	2.86059	3.22664	3.04616	4.27667	6.61404	4.82672	3.00115	4.48177	5.18001	4.28428	5.26956	-	chr3H	530407513	530418939	+	4555	-	- && Q2PS26.1 RecName: Full=Ubiquitin-like-specific protease 1D; AltName: Full=Protein OVERLY TOLERANT TO SALT 1 && PF02902:Ulp1 protease family, C-terminal catalytic domain	Peptidase_C48
gene:HORVU1Hr1G055890	52.9265	45.6129	52.9637	52.27	65.9208	42.0966	51.4763	48.4973	45.1645	44.3695	36.0534	43.9692	32.3238	42.844	40.588	41.8568	42.3031	43.7278	46.8474	47.6946	-	chr1H	409504534	409511833	+	2235	-	- && Q9ZQP1.2 RecName: Full=Putative dual specificity protein phosphatase DSP8 && PF00782:Dual specificity phosphatase, catalytic domain	DSPc
gene:HORVU3Hr1G008940	0	0	0	0	0	0	0	0	0	0	0	0	0	0	0	0	0	0	0	0	-	chr3H	19646039	19646998	-	960	-	- && Q3EBF7.1 RecName: Full=Delta(8)-fatty-acid desaturase 2; AltName: Full=Delta(8)-sphingolipid desaturase 2; AltName: Full=Sphingoid long-chain base desaturase 2; Short=Sphingoid LCB desaturase 2; AltName: Full=Sphingolipid 8-(E/Z)-desaturase 2 && PF00	-
gene:HORVU3Hr1G003050	122.697	134.898	130.155	116.967	165.686	146.788	142.077	174.037	160.311	139.052	149.455	131.243	114.723	127.623	130.262	116.774	97.39	116.606	126.638	105.378	-	chr3H	7765335	7769350	+	4016	-	- && Q42521.2 RecName: Full=Glutamate decarboxylase 1; Short=GAD 1 && PF00282:Pyridoxal-dependent decarboxylase conserved domain|PF13966:zinc-binding in reverse transcriptase	-
gene:HORVU5Hr1G119090	0.0480704	0	0	0	0	0	0	0	0	0	0	0.798818	0	0	0	0	0	0	0	0	-	chr5H	654800237	654801214	+	793	-	- && Q9SKH2.2 RecName: Full=BTB/POZ domain-containing protein At2g13690; AltName: Full=Protein PRL1-interacting factor G && -	-
gene:HORVU7Hr1G112920	0.0283372	0	0.128056	0	0	0	0	0	0.118519	0	0	0	0	0.0975066	0.0816506	0	0	0.128134	0.0433727	0	-	chr7H	636161492	636165359	-	3063	-	- && Q67WR2.1 RecName: Full=Probable GDP-L-fucose synthase 1; AltName: Full=GDP-4-keto-6-deoxy-D-mannose-3,5-epimerase-4-reductase 1 && PF01370:NAD dependent epimerase/dehydratase family	Epimerase
gene:HORVU0Hr1G001610	0	0	0	0	0	0	0	0	0	0	0	0	0	0	0	0	0	0	0	0	-	chrUn	7694958	7695379	-	315	-	- && Q7XN30.2 RecName: Full=Two-component response regulator ORR42 && PF00072:Response regulator receiver domain	Response_reg
gene:HORVU6Hr1G035720	0	0	0	0	0.997935	0	0	0	0	0	0	0	0	0	0	0	0	0	0	0	-	chr6H	174063621	174064814	+	1111	-	- && Q8L8A8.1 RecName: Full=Growth-regulating factor 2; Short=AtGRF2; AltName: Full=Transcription activator GRF2 && PF08880:QLQ|PF08879:WRC	-
gene:ENSRNA049469762	0	0	0	0	0	0	0	0	0	0	0	0	0	0	0	0	0	0	0	0	5S_rRNA	chrUn	191555388	191555506	+	119	-	- && - && -	-
gene:HORVU3Hr1G036900	0	0	0	0	0	0	0	0	0	0	0	0	0	0	0	0	0	0	0	0	-	chr3H	208341666	208341941	+	276	-	- && - && -	-
novel.5124	0.30553	0	0	0	0	0	0	0	1.17138	0	0	0.390554	0	0.375469	0	0	0	0	0	0.966398	-	chr6H	134070189	134072810	+	399	-	-	-
gene:ENSRNA050016919	0	0	0	0	0	0	0	0	0	0	0	0	0	0	0	0	0	0	0	0	Intron_gpII	Mt	36137	36189	+	53	-	- && - && -	-
gene:HORVU3Hr1G113820	37.753	37.1284	38.6115	38.38	38.4744	44.2352	26.9167	36.1219	48.9434	35.2236	46.4795	34.3745	42.5072	39.1066	42.682	34.9745	38.9487	39.2495	34.1543	29.8457	-	chr3H	689247489	689251817	+	2028	-	- && Q8S9Z2.1 RecName: Full=UDP-D-apiose/UDP-D-xylose synthase && PF01370:NAD dependent epimerase/dehydratase family	Epimerase
gene:HORVU2Hr1G078580	2.747	2.44989	2.5414	2.34157	3.75363	6.59861	5.32885	4.93386	6.45329	4.93462	2.06239	4.86626	0	0.956925	0.498596	2.16279	1.08726	2.34733	1.67741	2.9261	-	chr2H	569408482	569410795	+	2113	-	- && Q42472.1 RecName: Full=Glutamate decarboxylase 2; Short=GAD 2 && PF00282:Pyridoxal-dependent decarboxylase conserved domain	-
gene:HORVU1Hr1G081710	0	0	0	0	0	0	0	0	0	0	0	0	0.286509	0.169519	0	0	0	0	0	0	-	chr1H	528037255	528039957	-	2487	-	- && Q9LUC5.1 RecName: Full=Cytochrome P450 72A15 && PF00067:Cytochrome P450	p450
gene:HORVU2Hr1G121990	623.455	639.653	580.638	723.66	609.577	758.46	601.907	546.978	612.801	805.726	767.757	774.312	925.568	686.693	772.311	858.745	818.965	721.9	631.603	854.376	-	chr2H	751885640	751889762	+	2272	-	- && Q9SLY8.2 RecName: Full=Calreticulin; Flags: Precursor && PF00262:Calreticulin family	-
gene:HORVU5Hr1G111550	65.0999	63.9519	64.2765	53.6108	56.7659	78.6691	70.0707	71.4295	71.6251	74.1019	79.3789	80.6796	56.4998	58.7493	53.4124	48.1543	58.9445	63.6508	57.1865	62.3426	-	chr5H	636696266	636701747	-	2204	-	- && Q9SSA8.1 RecName: Full=Ethylene-responsive transcription factor RAP2-12; AltName: Full=Protein RELATED TO APETALA2 12 && PF00847:AP2 domain	AP2
gene:HORVU2Hr1G099360	0.512691	0	0	0.822247	0	0	0	0	0.476514	0	1.29001	0	0	0.448036	0	0	0	0	0	1.49691	-	chr2H	687453660	687454544	+	535	-	- && Q337Y2.1 RecName: Full=Probable cinnamyl alcohol dehydrogenase 3; Short=OsCAD3 && PF08240:Alcohol dehydrogenase GroES-like domain	ADH_N
gene:HORVU2Hr1G012770	0	0	0	0	0	0	0	0	0	0	0	0	0	0	0	0	0	0	0	0	-	chr2H	27028303	27029653	-	420	-	- && - && PF01612:3'-5' exonuclease	3_5_exonuc
gene:HORVU1Hr1G002220	0	0	0	0	0	0	0	0	0	0	0	0	0	0	0	0	0	0.0905365	0	0	-	chr1H	4404730	4406482	-	1378	-	- && Q9FJ45.1 RecName: Full=GDSL esterase/lipase At5g45910; AltName: Full=Extracellular lipase At5g45910; Flags: Precursor && PF00657:GDSL-like Lipase/Acylhydrolase	Lipase_GDSL
gene:HORVU7Hr1G000890	0	0	0	0	0	0	0	0	0	0	0	0	0	0	0	0	0	0	0	0	-	chr7H	1799303	1802913	+	3611	-	- && Q7XA42.2 RecName: Full=Putative disease resistance protein RGA1; AltName: Full=RGA3-blb && PF00931:NB-ARC domain	NB-ARC
gene:HORVU4Hr1G054580	12.4905	11.3512	14.6108	9.5769	10.0789	9.63976	5.77483	12.1659	7.96107	9.55234	8.26948	8.09202	12.6477	13.3157	11.5374	11.0818	14.3572	16.0124	15.5739	14.8384	-	chr4H	456283723	456289041	+	5319	-	- && - && PF00628:PHD-finger	PHD
novel.1990	0.381692	0.169094	0.486502	0.0908138	0	0	0	0.22201	0.880074	2.0169	1.90718	1.38867	1.59119	1.80409	1.83301	2.52887	3.09229	2.28647	1.94739	1.40018	-	chr2H	719557932	719568469	-	4059	-	-	-
novel.6141	0.237357	0.592356	0.47672	0	0	0.848555	0	2.15371	0.330913	0.299172	0	1.57773	0.776656	0.840067	0.775108	0.610959	0	0.333906	0.0484397	0.600612	-	chr7H	486041653	486042539	+	887	-	-	-
gene:HORVU2Hr1G120400	0	0	0	0	0	0	0	0	0	0	0	0	0	0	0	0	0	0	0	0	-	chr2H	748461056	748464292	-	3237	-	- && Q9ZPR0.1 RecName: Full=Ubiquinone biosynthesis protein COQ4 homolog, mitochondrial; AltName: Full=Coenzyme Q biosynthesis protein 4 homolog; Flags: Precursor && PF05019:Coenzyme Q (ubiquinone) biosynthesis protein Coq4	-
gene:HORVU3Hr1G097830	97.4188	140.518	74.1292	197.006	23.0982	245.401	33.4281	75.3418	313.605	420.004	451.599	453.722	507.6	285.967	421.105	475.77	609.132	268.992	160.192	506.03	-	chr3H	656954967	656956202	+	1236	-	- && - && -	-
gene:HORVU5Hr1G029810	0.595634	0.5082	0.697843	0	0	0	0	0.417023	0.438271	0	0	1.01519	1.28578	0.487987	0	0	0.356433	0.798018	0.168829	0.0644104	-	chr5H	179786670	179787590	-	921	-	- && - && -	-
novel.3674	1.54872	2.4422	0.222181	0.684318	2.41856	1.58192	0	0.697056	0	1.18518	0	0.494926	1.0746	1.68572	1.80624	3.39503	2.11833	0.111158	1.18523	0.699806	-	chr4H	139001982	139003549	-	1005	-	-	-
gene:HORVU3Hr1G112670	1.17038	1.38403	1.36337	0.791573	0.486173	0.401675	1.26765	0.766976	0.70489	0.566469	0.602609	0.742052	1.04356	1.04937	0.710436	0.315161	1.00852	0.903195	1.29934	0.85657	-	chr3H	686737857	686746782	+	8913	-	- && Q5D869.1 RecName: Full=DNA-directed RNA polymerase V subunit 1; AltName: Full=DNA-directed RNA polymerase D subunit 1b; Short=AtNRPD1b; Short=Nuclear RNA polymerase D 1b; AltName: Full=DNA-directed RNA polymerase E subunit 1; Short=Nuclear RNA polyme	Mito_carr
gene:HORVU7Hr1G112260	0	0	0	0	0	0	0	0	0	0	0	0	0	0	0	0	0	0	0	0	-	chr7H	635144390	635153920	+	584	-	- && - && -	-
gene:HORVU7Hr1G029650	22.5996	20.9544	23.6745	18.5822	17.7598	18.2149	4.07938	17.8449	21.0485	16.311	15.5802	17.477	23.5307	20.7801	20.0849	20.3127	23.0297	19.5616	21.9889	21.0274	-	chr7H	55872149	55880405	+	4447	-	- && Q94BP0.1 RecName: Full=Probable transcriptional regulator SLK2; Short=AtSLK2; AltName: Full=Protein SEUSS-like 2 && PF01803:LIM-domain binding protein	-
novel.7261	0	0	0	0	0	0	0	0	0	0	0	0	0	0	0	0	0	0	0	0	-	chrUn	186697534	186697735	-	202	-	-	-
gene:HORVU2Hr1G091660	0	0	0	0	0	0	0	0	0	0	0	0	0	0	0	0	0	0	0	0	-	chr2H	648907483	648907819	+	337	-	- && - && PF02365:No apical meristem (NAM) protein	NAM
gene:HORVU0Hr1G022520	0.764304	0.764193	1.69497	0	2.04524	0	0	0	0.443983	1.48517	1.85984	0.366374	0	1.22104	2.14109	0	0.68605	2.016	1.33232	0.0929812	-	chrUn	114780943	114786840	+	3821	-	- && Q2R712.1 RecName: Full=Achilleol B synthase && PF13249:Squalene-hopene cyclase N-terminal domain	-
gene:HORVU5Hr1G045440	288.733	294.555	301.349	280.224	339.559	299.458	371.892	335.323	314.084	297.124	274.658	310.013	235.593	265.351	270.01	231.503	258.36	295.009	296.859	269.752	-	chr5H	351866575	351869519	+	1229	-	- && P36397.2 RecName: Full=ADP-ribosylation factor 1; Short=AtARF1 && PF00025:ADP-ribosylation factor family	Arf
gene:HORVU0Hr1G025530	0	0	0	0	0	0	0	0.141936	0	0	0.0268469	0	0	0	0	0	0	0	0	0	-	chrUn	132402369	132403721	+	1353	-	- && Q6Z5M3.1 RecName: Full=Probable glycosyltransferase 7; Short=OsGT7 >A2X933.2 RecName: Full=Probable glycosyltransferase 7 && PF05637:galactosyl transferase GMA12/MNN10 family	-
gene:HORVU6Hr1G082150	21.8274	23.7299	21.5451	23.5845	23.9286	21.5665	25.3069	24.5309	24.1292	17.0131	21.2313	21.2951	19.1956	17.1638	19.3439	18.4443	18.0249	20.5052	22.6713	19.9468	-	chr6H	547246786	547252444	+	4583	-	- && - && -	-
gene:HORVU6Hr1G014600	38.0425	39.0726	35.528	27.3566	84.5269	64.3187	75.3295	48.8155	57.5312	70.246	80.2682	58.8452	31.0544	75.7965	66.2708	45.7855	56.6892	54.4485	73.8855	50.1955	-	chr6H	31016690	31017479	-	664	-	- && - && PF00228:Bowman-Birk serine protease inhibitor family	-
gene:HORVU4Hr1G082840	8.94664	9.12834	9.07018	8.85437	10.7786	8.15887	13.1496	4.08823	5.95086	3.67997	5.12808	3.71026	7.73409	10.1218	9.70805	7.36974	9.29754	8.78402	9.37303	10.8009	-	chr4H	623253143	623290714	+	3613	-	- && Q8VYR9.1 RecName: Full=K(+) efflux antiporter 5; Short=AtKEA5; Flags: Precursor && PF00999:Sodium/hydrogen exchanger family	Na_H_Exchanger
gene:HORVU0Hr1G010840	4.56787	3.81615	4.5629	5.45704	3.31902	1.45445	4.34502	2.45189	2.40918	2.08671	2.24684	2.34797	3.7564	3.36216	3.67928	4.22312	2.82023	3.44853	3.55127	3.43418	-	chrUn	61241044	61257123	+	6034	-	- && - && -	-
gene:HORVU5Hr1G107220	0	0	0	0	0	0	0	0.051313	0.0141914	0	0	0	0	0.020015	0	0	0	0	0	0.0198136	-	chr5H	626195016	626198481	+	1497	-	- && - && PF07762:Protein of unknown function (DUF1618)	-
gene:HORVU5Hr1G027210	1.32165	0.875937	0.663618	0.405545	1.56947	0.356244	0	0.733655	0.340001	0.25781	0.56258	0	1.2549	1.1756	1.19384	1.1994	0.847379	0.98022	0.834853	1.43941	-	chr5H	155675353	155677959	+	2382	-	- && Q3EC97.1 RecName: Full=F-box/LRR-repeat protein 14 && -	-
gene:HORVU7Hr1G026970	0.380958	0.959874	0.239105	0	0	1.30518	0	0.960195	0.697088	0	1.36215	0.121743	0.876469	0.702244	1.18916	1.36717	0	0.14355	1.26337	0.463453	-	chr7H	47404278	47405418	-	819	-	- && Q5VRR0.1 RecName: Full=Auxin-responsive protein IAA20; AltName: Full=Indoleacetic acid-induced protein 20 && PF02309:AUX/IAA family	-
gene:HORVU3Hr1G006200	20.6013	17.9661	14.5856	20.9582	17.0647	12.6009	4.6534	16.8489	13.0475	12.1407	13.0737	11.8854	21.5005	12.3972	15.059	12.0026	12.5826	12.8847	11.3479	15.555	-	chr3H	15212799	15215795	+	1747	-	- && P43394.1 RecName: Full=Fruit protein pKIWI502 && PF00175:Oxidoreductase NAD-binding domain	NAD_binding_1
gene:HORVU5Hr1G008180	6.17732	2.38749	5.37997	6.14341	1.08313	2.1172	3.57931	7.71601	3.48678	2.0671	1.53114	2.62048	1.11797	2.92906	4.09542	1.51536	1.43937	4.55926	4.43464	2.71338	-	chr5H	18801615	18803071	-	1457	-	- && - && PF05553:Cotton fibre expressed protein	-
gene:HORVU4Hr1G072280	46.4913	44.038	43.821	48.4342	34.7217	31.0097	22.6288	38.1904	29.6746	31.3359	30.809	27.6093	50.3457	37.4106	35.9908	39.9084	36.6252	37.1018	39.7251	36.9885	-	chr4H	584116234	584123530	-	4541	-	- && Q5RC80.1 RecName: Full=RNA-binding protein 39; AltName: Full=RNA-binding motif protein 39 && PF00076:RNA recognition motif. (a.k.a. RRM, RBD, or RNP domain)|PF15519:linker between RRM2 and RRM3 domains in RBM39 protein	RRM_1
gene:HORVU7Hr1G065690	0	0	0	0	0	0	0	0	0	0	0	0	0	0	0	0	0	0	0	0	-	chr7H	329277537	329278963	-	1247	-	- && - && PF14291:Domain of unknown function (DUF4371)	-
gene:HORVU7Hr1G060310	51.0809	54.2005	47.3716	62.8986	35.8815	47.0103	62.545	50.8154	49.4271	58.7464	66.9647	64.9353	56.1462	48.3571	46.8683	55.7431	54.5437	52.7855	50.3137	58.7337	-	chr7H	276430981	276436993	-	2367	-	- && Q949N0.1 RecName: Full=NAC domain-containing protein 53; Short=ANAC053; AltName: Full=Protein ANTHER INDEHISCENCE FACTOR; AltName: Full=Protein NTM1-like 4 && PF02365:No apical meristem (NAM) protein	NAM
gene:HORVU2Hr1G008740	0	0	0	0	0	0	0	0	0	0	0	0	0	0	0	0	0	0	0	0	-	chr2H	17541968	17543147	+	1180	-	- && Q9FIG6.1 RecName: Full=Dirigent protein 1; Short=AtDIR1; Flags: Precursor && PF03018:Dirigent-like protein	-
gene:HORVU6Hr1G059710	7.50165	8.26527	8.09977	5.9703	14.8749	14.3839	9.34731	7.3688	9.81628	13.4128	9.54595	11.7762	8.43967	12.107	10.4374	15.6165	10.8682	11.7697	8.78655	11.9669	-	chr6H	395564331	395568258	+	2720	-	- && Q0E0I1.1 RecName: Full=Protein disulfide isomerase-like 5-3; Short=OsPDIL5-3; AltName: Full=Protein disulfide isomerase-like 7-2; Short=OsPDIL7-2; Flags: Precursor && PF00085:Thioredoxin	-
gene:HORVU3Hr1G090410	15.1156	15.4851	11.2349	18.6577	48.0183	35.6077	37.908	39.6011	26.2563	28.9539	29.3016	30.1709	21.8753	13.1021	11.2506	16.0408	16.9573	16.3163	13.6704	19.9674	-	chr3H	631698012	631698880	+	869	-	- && - && -	-
gene:HORVU3Hr1G072410	21.1181	17.4042	26.3083	19.9638	24.1034	17.1686	36.0762	17.2641	22.103	21.0305	26.1605	18.8492	19.2331	22.6988	19.8693	14.9031	14.4426	23.8805	21.1405	17.8865	-	chr3H	545313940	545315966	+	990	-	- && O49453.1 RecName: Full=Uncharacterized protein At4g28440 && -	-
gene:HORVU2Hr1G011160	0	0	0	0	0	0	0	0	0	0	0	0	0	0	0	0	0	0	0	0	-	chr2H	22354644	22356669	-	2026	-	- && Q7XHC4.1 RecName: Full=Acyl transferase 15; Short=OsAT15 && PF02458:Transferase family	-
gene:HORVU5Hr1G102070	0.495245	0	0.841649	0.39277	0.208223	0	9.30089	0	1.00912	0.672239	0.817288	0.730457	0	0	0.292717	1.35774	0.547125	0.459359	0.27211	0.852754	-	chr5H	613673901	613753430	+	1596	-	- && - && -	-
novel.2963	0.346325	0	0	0	0	0	0	0	0	0	0	0	0	0.226988	0	2.17147	0	0.116	0	0	-	chr3H	528655909	528661512	-	264	-	-	-
gene:HORVU2Hr1G075470	145.718	146.54	131.689	136.845	135.792	119.85	93.9414	141.068	114.78	121.847	104.049	99.2148	83.5294	100.92	100.263	84.961	97.1189	107.327	111.547	86.2109	-	chr2H	543955706	543960490	-	2034	-	- && Q7XQP4.2 RecName: Full=Serine/threonine-protein kinase SAPK7; AltName: Full=Osmotic stress/abscisic acid-activated protein kinase 7 && PF00069:Protein kinase domain	Pkinase
gene:ENSRNA050016971	0	0	0	0	0	0	0	0	0	0	0	0.643929	0	0	0	0	0	0	0	0	SNORD14	chr6H	103998339	103998459	+	121	-	- && - && -	-
gene:HORVU6Hr1G021650	0	0	0	0	0	0	0	0	0	0	0	0	0	0	0	0	0	0	0	0	-	chr6H	67050979	67052153	-	773	-	- && - && -	-
gene:ENSRNA049446584	0	0	0	0	0	0	0	0	0	0	0	0	0	0	0	0	0	0	0	0	tRNA-Trp	chr6H	571863512	571863583	+	72	-	- && - && -	-
gene:HORVU7Hr1G040080	0	0	0	0	0	0	0	0	0	0.154272	0	0.156457	0	0	0	0	0.146486	0	0.124893	0	-	chr7H	107462500	107462938	-	331	-	- && C6TBN2.1 RecName: Full=Probable aldo-keto reductase 1; Short=GmAKR1 && PF00248:Aldo/keto reductase family	Aldo_ket_red
gene:HORVU7Hr1G098660	0.227938	0	0.134648	0	0	0	1.93435	0.287256	0.121504	0.6253	0.27167	0	0.397596	0.224092	0.309073	0.902638	0.240706	0.175148	0.068408	0	-	chr7H	598976408	598985153	-	6754	-	- && Q9FFG8.1 RecName: Full=Pentatricopeptide repeat-containing protein At5g44230 && PF14432:DYW family of nucleic acid deaminases|PF13041:PPR repeat family|PF01535:PPR repeat	PPR
gene:HORVU7Hr1G006320	0.983583	0.4304	1.133	0.745648	0	0.396449	0	0	1.26036	0.929804	2.70662	0.0924483	0	0.142204	0.0972483	0	0.311604	0.0726719	0.250911	0	-	chr7H	8220597	8226291	-	4201	-	- && P93184.1 RecName: Full=Lipoxygenase 2.1, chloroplastic; AltName: Full=LOX-100; AltName: Full=LOX2:Hv:1; Flags: Precursor && PF00305:Lipoxygenase	Lipoxygenase
gene:HORVU1Hr1G025090	0	0	0	0	0.0288998	0	0.0938832	0	0.0294859	0	0.0504149	0	0	0	0	0	0	0	0	0	-	chr1H	119712992	119714432	-	1441	-	- && Q01902.1 RecName: Full=Ribosomal protein S7, mitochondrial && PF00177:Ribosomal protein S7p/S5e	-
gene:HORVU3Hr1G053070	0	0	0	0	0	0	0	0	0	0	0	0	0	0	0	0	0	0	0	0	-	chr3H	389274915	389275289	-	375	-	- && - && -	-
gene:HORVU1Hr1G043830	38.2272	39.3921	33.5672	42.524	71.4175	41.1951	76.7262	40.3671	33.9786	33.2554	33.4082	37.4965	23.729	27.355	29.0961	25.8488	35.7909	34.6444	34.1544	23.0746	-	chr1H	319459878	319462796	+	1933	-	- && Q9FT97.1 RecName: Full=Alpha-galactosidase 1; Short=AtAGAL1; AltName: Full=Alpha-D-galactoside galactohydrolase 1; AltName: Full=Melibiase 1; Flags: Precursor && PF16499:Alpha galactosidase A	-
gene:HORVU7Hr1G100170	3.41866	4.21367	3.12101	4.78634	4.0344	3.72672	3.01784	3.54948	3.76418	2.25243	4.21348	2.75609	4.27031	2.99815	1.66041	2.98066	4.74244	4.13785	3.03253	2.53319	-	chr7H	603757566	603764396	-	3239	-	- && O04289.1 RecName: Full=Sulfate transporter 3.2; AltName: Full=AST77 && PF01740:STAS domain	STAS
gene:HORVU7Hr1G039420	6.47391	5.61445	4.20112	3.53249	6.62175	4.28599	2.98301	4.29404	5.64763	2.88699	5.86597	5.4444	3.60024	3.8337	2.81809	2.39877	3.26236	4.6031	4.28808	4.18202	-	chr7H	103316924	103319245	-	2322	-	- && O04523.1 RecName: Full=Protein ALTERED XYLOGLUCAN 4; AltName: Full=Protein trichome birefringence-like 27 && PF13839:GDSL/SGNH-like Acyl-Esterase family found in Pmr5 and Cas1p|PF14416:PMR5 N terminal Domain	-
gene:HORVU3Hr1G066650	0.635812	0.583167	1.277	1.07798	1.11979	0.303072	0	0.587602	0.462909	0.819207	1.3472	1.57131	1.14136	0.666757	1.37063	1.91635	1.691	1.56172	0.937129	2.07641	-	chr3H	506937819	506943530	-	5359	-	- && - && -	-
gene:HORVU2Hr1G046120	0	0	0	0	0	0	0	0	0	0	0	0	0	0	0	0	0	0	0	0	-	chr2H	244144163	244144429	-	210	-	- && - && -	-
novel.3088	1.6869	2.80659	3.61392	1.10149	0.845185	3.95345	7.23853	2.12589	1.56787	3.11845	1.40738	3.16262	5.00223	3.20631	1.5662	4.23076	2.35539	2.82509	0.91803	6.29339	-	chr3H	666884268	666886773	-	542	-	-	-
novel.2881	11.9291	11.8558	11.3937	18.1685	15.7232	24.3799	22.6369	18.1772	10.5031	23.8089	10.1659	22.5518	7.93996	8.26685	7.72851	9.16113	4.21328	10.2888	9.25763	15.0361	-	chr3H	394736584	394747325	-	2429	-	PF02230:Phospholipase/Carboxylesterase	Abhydrolase_2
novel.2658	0	0	0	0	0	0.17545	0	0	0	0	0	0	0	0	0	0	0	0	0	0	-	chr3H	35636309	35642382	-	414	-	-	-
gene:ENSRNA049487157	0	0	0	0	0	0	0	0	0	0	0	0	0	0	0	0	0	0	0	0	SSU_rRNA_eukarya	chr1H	2818094	2818137	+	44	-	- && - && -	-
gene:HORVU5Hr1G009180	0.503426	0	0.252777	0	0	0	0	0	0.134972	0.561318	0	0	0	0	0	0	0	0	0.0592724	0	-	chr5H	21234549	21236122	-	1574	-	- && Q941F1.2 RecName: Full=Phospholipase A1-Igamma1, chloroplastic; Flags: Precursor && PF01764:Lipase (class 3)	Lipase_3
novel.4148	0	0	0	0	0	0	0	0	0	0	1.41188	0	0	0	0	0	0	0	0	0	-	chr5H	250405604	250405886	+	283	-	-	-
novel.6835	0.688871	0.608018	1.02575	0.702067	0.941304	0.113229	0.50965	0.309338	0.314612	0.538929	0.349178	0.66802	0.833937	0.57605	0.722477	0.72118	0.615971	0.660376	0.581729	0.169535	-	chrUn	52751356	52755204	+	3849	-	PF03101:FAR1 DNA-binding domain|PF10551:MULE transposase domain	FAR1
gene:HORVU7Hr1G110850	0.672897	0.242208	0.394182	0.549227	0.670451	0.601404	0	0.176669	0.517922	0.176696	0.350875	0.304637	0.15768	0.537504	0.255825	0	0.218112	0.267643	0.37192	0	-	chr7H	631501610	631506188	-	3537	-	- && - && PF01348:Type II intron maturase	-
gene:HORVU7Hr1G113700	0.128593	0.0336632	0.0586985	0.180792	0.479224	0	0	0	0.122236	0	0	0	0	0	0	0	0	0	0	0	-	chr7H	638008868	638011587	-	2607	-	- && Q39962.1 RecName: Full=Citrate-binding protein; Flags: Precursor && -	-
gene:HORVU4Hr1G075340	3.75191	4.72303	4.35455	3.13899	1.59687	0.513072	4.36846	2.01534	1.8865	1.58926	1.64942	0.943477	0	0.181407	0.177225	0	2.06115	0.772552	0.564852	0	-	chr4H	597944225	597945471	-	1247	-	- && Q10R47.1 RecName: Full=Transcription factor ILI3; Short=OsILI3; AltName: Full=Basic helix-loop-helix protein 153; Short=OsbHLH153; AltName: Full=Protein INCREASED LEAF INCLINATION 3; AltName: Full=bHLH transcription factor bHLH153 >A2XD15.1 RecName:	-
gene:HORVU6Hr1G018370	38.0514	39.6671	37.5783	39.2312	57.386	36.4357	65.3224	30.2042	34.3626	31.452	32.139	44.5808	35.3789	31.8241	38.3469	36.5384	41.1967	37.6407	38.0425	43.7332	-	chr6H	46437812	46441437	-	2375	-	- && Q39817.1 RecName: Full=Calnexin homolog; Flags: Precursor && PF00262:Calreticulin family	-
novel.1359	0	0	0	0	0	0	0	0	0	0	0	0	0	0	0	1.57524	0	0	0	0	-	chr2H	682672293	682672625	+	249	-	-	-
gene:HORVU4Hr1G012310	0	0	0	0	0	0	0	0	0	0	0	0	0	0	0	0	0	0	0	0	-	chr4H	40045599	40045880	-	282	-	- && - && -	-
gene:HORVU4Hr1G060040	15.1962	17.3982	11.9585	16.6669	19.6991	21.4995	14.8758	18.0352	14.6185	12.2467	14.9717	14.1983	14.7843	15.6857	12.4294	13.9175	13.7979	13.5542	13.6136	17.6817	-	chr4H	503597424	503616077	-	3797	-	- && Q9M2S6.1 RecName: Full=E3 ubiquitin-protein ligase SDIR1; AltName: Full=Protein salt- and drought-induced RING finger1 && PF13639:Ring finger domain	-
novel.3487	11.9887	11.1392	10.724	12.6873	6.42966	8.04308	5.85139	7.86451	7.80461	9.8742	10.3811	12.2643	11.457	11.6224	14.2633	11.8359	11.9819	11.2503	8.99832	13.9333	-	chr4H	564787558	564796502	+	3722	-	-	-
novel.548	0	0	0	0	0	0	21.6348	0	0	0	0	0	0	0	0	0	0	0	0	0	-	chr1H	204755941	204756480	-	247	-	-	-
gene:HORVU4Hr1G050950	0	0.433841	0	0	0	0	0	0	0.360078	0	0	0	0	0	0	0	0	0	0	0	-	chr4H	415930965	415931658	+	472	-	- && P25866.1 RecName: Full=Ubiquitin-conjugating enzyme E2 2; AltName: Full=E2 ubiquitin-conjugating enzyme 2; AltName: Full=Ubiquitin carrier protein 2; AltName: Full=Ubiquitin-conjugating enzyme E2-16 kDa; AltName: Full=Ubiquitin-protein ligase 2 && PF	UQ_con
gene:HORVU6Hr1G043010	33.3395	34.3241	33.3394	32.179	16.9767	26.4308	31.2677	24.6567	26.825	22.6724	23.0227	21.2949	40.2991	35.6554	30.4754	34.2791	27.6698	30.8085	30.1502	34.2242	-	chr6H	242333277	242338210	+	4934	-	- && Q69T31.1 RecName: Full=Cytosolic invertase 1; Short=OsCYT-INV1 && PF12899:Alkaline and neutral invertase	-
gene:HORVU5Hr1G051380	0	0	0	0	0	0	0	0	0	0	0	0.0735052	0	0	0	0	0	0	0	0	-	chr5H	401341602	401342536	-	530	-	- && Q5Z974.1 RecName: Full=ATP-dependent zinc metalloprotease FTSH 1, chloroplastic; Short=OsFTSH1; Flags: Precursor && PF01434:Peptidase family M41	-
gene:HORVU1Hr1G050750	0	0	0	0	0	0	0	0	0	0	0	0	0	0	0	0	0	0	0	0	-	chr1H	376375968	376376787	-	678	-	- && - && -	-
gene:HORVU2Hr1G027570	0	0	0	0	0	0	0	0.0564821	0	0	0	0	0	0	0	0	0	0	0	0	-	chr2H	90996284	90997845	-	680	-	- && Q6AT33.1 RecName: Full=Auxin-responsive protein IAA19; AltName: Full=Indoleacetic acid-induced protein 19 && PF02309:AUX/IAA family	-
novel.3354	2.21778	1.85408	1.50872	0.958875	2.93272	0	0	2.70478	1.04727	0.721384	2.04642	1.18885	3.14559	1.89903	1.30555	2.54975	1.71244	3.09115	2.19002	4.10798	-	chr4H	325756808	325758893	+	727	-	-	-
gene:HORVU7Hr1G058060	38.4211	38.5004	39.3629	46.0615	41.4886	39.9636	35.1135	29.4316	28.7558	31.1913	33.6302	28.9192	48.344	36.8526	39.1386	45.5405	38.005	35.6935	36.1998	43.214	-	chr7H	255291641	255295975	+	2409	-	- && Q6NPN9.1 RecName: Full=WD repeat-containing protein DWA2; AltName: Full=Protein DWD HYPERSENSITIVE TO ABA 2 && -	-
gene:HORVU4Hr1G054720	0	0	0	0	0	0	0	0	0	0	0	0	0	0	0	0	0	0.787755	0.699961	0	-	chr4H	457206587	457206897	-	311	-	- && - && -	-
gene:HORVU7Hr1G101220	24.8275	29.5039	29.7712	24.5451	44.596	40.3912	26.8148	27.9085	44.7559	24.2928	33.4949	33.6784	18.1543	20.745	26.992	22.112	23.4928	27.6665	24.8738	26.8889	-	chr7H	607846215	607848106	+	1892	-	- && Q9ZV19.1 RecName: Full=DJ-1 protein homolog E; Short=AtDJ-1E; AltName: Full=Protein YELLOW-LEAF-SPECIFIC GENE 5 && PF01965:DJ-1/PfpI family	DJ-1_PfpI
gene:HORVU5Hr1G089010	6.74289	7.34727	7.19756	8.94519	6.24991	6.12482	1.88381	10.3002	6.70536	7.54802	5.4514	7.09236	6.46089	6.5055	8.30297	7.23568	7.39281	6.41224	7.73046	6.71541	-	chr5H	583318497	583323316	-	2654	-	- && Q4V3C1.1 RecName: Full=Mediator of RNA polymerase II transcription subunit 8; AltName: Full=Protein SETH 10 && -	-
novel.5851	6.50908	4.83115	5.9032	6.12565	5.29176	3.18686	5.93555	5.72302	3.08644	2.35316	6.35969	2.96698	4.68224	5.38232	4.59188	2.22294	4.4084	5.3237	5.67646	4.41969	-	chr7H	20017438	20021207	+	2649	-	PF10551:MULE transposase domain|PF03108:MuDR family transposase|PF00564:PB1 domain	MuDR
gene:HORVU2Hr1G010830	9.91811	8.01506	12.0122	8.30038	8.97886	6.71781	11.4172	6.92673	4.11384	2.28706	3.06549	2.74731	2.72004	6.20031	7.07259	2.91256	5.96671	6.70895	6.92071	7.18379	-	chr2H	21346706	21355854	-	3373	-	- && Q7XWU3.2 RecName: Full=Probable cinnamyl alcohol dehydrogenase 6; Short=OsCAD6 && PF00107:Zinc-binding dehydrogenase|PF08240:Alcohol dehydrogenase GroES-like domain	ADH_N
novel.1612	0.70817	0.728298	0.888954	0	0.933115	0.482233	0	0	0.564172	0.8926	0	0.549611	0.543095	0.0994602	0.995968	1.17683	0.96863	0.533696	0	0	-	chr2H	151185372	151186957	-	1205	-	PF12734:Cysteine-rich TM module stress tolerance	-
gene:ENSRNA049479686	0	0	0	0	0	0	0	0	0	0	0	0	0	0	0	0	0	0	0	0	5_8S_rRNA	chr5H	592739215	592739370	-	156	-	- && - && -	-
gene:HORVU2Hr1G097620	0.285495	0	0.0716755	0	0	0	0	0.089948	0	0	0	0	0	0	0	0	0	0.215157	0	0.0694637	-	chr2H	679705343	679707300	+	1054	-	- && - && -	-
gene:HORVU1Hr1G002150	24.4568	22.7928	27.6943	20.4172	24.7379	24.8562	19.8195	27.7421	25.1931	21.3767	18.9165	21.5801	23.5656	24.5028	23.746	22.541	18.7426	28.0571	28.0043	18.6786	Hv-MMT1	chr1H	4312493	4363970	-	5053	-	- && Q9MBC2.1 RecName: Full=Methionine S-methyltransferase; AltName: Full=AdoMet:Met S-methyltransferase; AltName: Full=Hv-MMT1 && PF00155:Aminotransferase class I and II|PF12847:Methyltransferase domain	Aminotran_1_2
gene:HORVU4Hr1G003820	32.4444	35.6517	29.9632	34.9213	31.9645	30.016	27.4611	31.774	24.9482	33.6081	32.3661	29.2419	36.3446	31.3892	26.7202	42.3479	32.3241	25.1616	29.0401	35.7895	-	chr4H	8675210	8679606	+	2556	-	- && Q8L3X8.1 RecName: Full=Serine/arginine-rich SC35-like splicing factor SCL30; Short=At-SCL30; Short=AtSCL30; AltName: Full=SC35-like splicing factor 30; AltName: Full=Serine/arginine-rich splicing factor 30 && PF00076:RNA recognition motif. (a.k.a. RR	RRM_1
gene:HORVU5Hr1G035980	7.43848	5.97248	8.23107	5.88814	10.646	6.61667	7.00293	7.70822	6.56137	4.39902	6.93284	6.73705	5.60543	4.315	4.8758	2.32092	2.91125	5.40214	5.28796	4.23729	-	chr5H	253350552	253352280	+	1729	-	- && Q53PH2.1 RecName: Full=Transcription factor PCF3 && PF03634:TCP family transcription factor	TCP
gene:HORVU5Hr1G019440	0	0	0	0	0	0	0	0.432242	0	0	0	0	0	0	0	0	0	0.246173	0	0	-	chr5H	85519895	85520516	-	622	-	- && Q84TH6.1 RecName: Full=Dirigent protein 23; Short=AtDIR23; Flags: Precursor && PF03018:Dirigent-like protein	-
novel.4617	1.22851	2.63053	0.854105	0.584588	0	0	0	2.14369	0.428185	0.714673	0	0.120799	0.0966305	1.57941	1.67915	1.26301	0.678604	0.237395	0.0482144	0.22993	-	chr5H	183606131	183613000	-	869	-	-	-
gene:HORVU1Hr1G064880	1.98761	1.33711	1.05771	2.06675	1.20709	1.84222	0	1.24172	1.2671	1.5631	0.384701	1.21607	0	0.751565	0.83214	0.504548	0.853929	1.02421	0.83206	1.04161	-	chr1H	463657449	463659625	+	2019	-	- && - && PF02536:mTERF	-
gene:HORVU4Hr1G081130	0	0	0	0	0	0	0	0	0	0	0	0	0	0	0	1.4432	0	0	0	0.665045	-	chr4H	618474508	618475176	+	669	-	- && Q9SMN0.1 RecName: Full=Probable carboxylesterase 12; AltName: Full=AtCXE12 && -	-
gene:ENSRNA049465164	0	0	0	0	0	0	0	0	0	0	0	0	0	0	0	0	0	0	0	0	5S_rRNA	chrUn	148091057	148091175	+	119	-	- && - && -	-
gene:HORVU5Hr1G077690	15.2167	16.3486	13.1828	16.0005	11.1446	14.5616	12.3772	13.4564	11.1496	18.0354	15.0104	16.5962	20.8934	17.0849	15.3902	17.7323	11.572	14.2333	15.5859	13.8138	-	chr5H	553578811	553587345	+	2853	-	- && Q6NLV4.1 RecName: Full=Flowering time control protein FY && PF00400:WD domain, G-beta repeat	WD40
novel.4399	0	0	0	0	0	0	0	0	0	0	0	0	0	0	0	1.34327	0	0	0.958508	0	-	chr5H	583296599	583296987	+	292	-	-	-
gene:HORVU4Hr1G053850	1.77081	1.40153	1.93429	2.53038	0	0.925539	0	0	3.03185	4.11156	5.14681	3.21669	5.97218	6.10854	5.25161	5.16707	6.24648	8.45983	3.23346	8.25428	-	chr4H	448594590	448596643	-	1388	-	- && Q9ZQV3.1 RecName: Full=Probable nicotianamine synthase 6; AltName: Full=HvNAS6; AltName: Full=S-adenosyl-L-methionine:S-adenosyl-L-methionine:S-adenosyl-methionine 3-amino-3-carboxypropyltransferase 6 && PF03059:Nicotianamine synthase protein	-
gene:HORVU5Hr1G016730	1.81244	1.12513	1.67172	1.2593	2.59774	1.94855	2.84214	1.40274	1.59987	0.546284	1.46751	0.516247	1.7727	2.00459	1.27721	0.955674	0.707336	1.71233	1.80921	1.59138	-	chr5H	62950370	62958732	+	8037	-	- && Q8RY67.2 RecName: Full=Wall-associated receptor kinase-like 14; Flags: Precursor && PF07714:Protein tyrosine kinase|PF03099:Biotin/lipoate A/B protein ligase family|PF13947:Wall-associated receptor kinase galacturonan-binding	Pkinase_Tyr
gene:HORVU3Hr1G090610	0	0	0	0	0	0	0	0	0	0	0	0	0	0	0	0	0	0	0	0	-	chr3H	632411157	632411671	+	300	-	- && - && -	-
gene:HORVU4Hr1G043760	0.616935	0.106591	0.483243	1.06859	0.236042	0.573444	1.99916	0.450942	0.550467	0.482115	0.117648	0.80439	0.61822	0.606526	0.580694	0.965015	1.18138	0.706707	0.717652	0.612434	-	chr4H	348946182	348948687	-	2506	-	- && - && PF13855:Leucine rich repeat	-
gene:ENSRNA049473501	0	0	0	0	0	0	0	0	0	0	0	0	0	0	0	0	0	0	0	0	IsrR	chrUn	186696438	186696624	-	187	-	- && P11095.4 RecName: Full=Photosystem II CP43 reaction center protein; AltName: Full=PSII 43 kDa protein; AltName: Full=Protein CP-43; AltName: Full=Protein P6; Flags: Precursor >A1E9Z4.1 RecName: Full=Photosystem II CP43 reaction center protein; AltNam	-
gene:HORVU6Hr1G046840	0	0	0	0	0	0	0	0	0	0	0	0	0	0	0	0	0	0	0	0	-	chr6H	275474637	275474823	-	187	-	- && P25875.1 RecName: Full=30S ribosomal protein S16, chloroplastic && PF00886:Ribosomal protein S16	-
gene:ENSRNA049486366	0	0	0	0	0	0	0	0	0	0	0	0	0	0	0	0	0	0	0	0	LSU_rRNA_eukarya	chr1H	139150305	139150512	+	208	-	- && - && -	-
gene:HORVU6Hr1G087730	71.1001	74.9917	66.7558	87.4259	51.8842	75.5845	110.457	76.7252	52.3117	68.1052	66.4941	60.9116	95.2131	74.5535	67.4628	95.095	97.1522	80.7392	73.026	90.5882	-	chr6H	564921556	564926751	+	2759	-	- && Q8VY63.1 RecName: Full=Mannose-P-dolichol utilization defect 1 protein homolog 2 && PF04193:PQ loop repeat	-
gene:HORVU3Hr1G011010	0	0	0	0	0	0	0	0	0	0	0	0	0	0	0	0	0	0	0	0	-	chr3H	24142268	24143264	-	997	-	- && - && -	-
novel.632	0	0.0635941	0.0665335	0	0	0	0	0	0.554207	0	0	0	0	0.0651356	0.0636342	0	0	0	0	0	-	chr1H	388206735	388207307	-	460	-	-	-
gene:HORVU4Hr1G054280	0	0	0	0	0.222104	0	0	0	0	0	0	0	0	0	0	0	0	0	0.746358	0	-	chr4H	452544119	452544493	-	375	-	- && - && -	-
gene:HORVU7Hr1G022080	0.0801489	0	0	0.309878	0	0	0	0	0	0	0	0	0	0.0393983	0	0	0	0	0	0	-	chr7H	31911820	31913668	-	1849	-	- && - && PF02458:Transferase family	-
gene:HORVU4Hr1G015130	1.00158	0	0.57475	0	0	0	0	0	0	0	0	0	4.24289	1.82869	0	0	0	0	0.584005	0	-	chr4H	57494076	57494288	+	213	-	- && - && -	-
gene:HORVU1Hr1G058320	0	0	0	0	0	0	0	0	0	0	0	0	0	0	0	0	0	0	0	0	-	chr1H	425784507	425798392	-	994	-	- && - && -	-
gene:HORVU3Hr1G047870	19.7372	23.2912	23.9888	19.2719	23.7176	21.6871	1.35286	22.1668	23.3893	19.4263	20.4106	17.8835	14.721	25.9959	23.4174	16.0917	14.2426	18.9869	24.227	16.5537	-	chr3H	328782887	328784302	-	1098	-	- && B6RGY0.1 RecName: Full=Peptide deformylase 1A, chloroplastic; Short=OsPDF1A; Short=PDF 1A; Flags: Precursor && PF01327:Polypeptide deformylase	Pep_deformylase
gene:HORVU7Hr1G009620	0.0261228	0.0250742	0.00874441	0	0	0	0.734408	0	0	0	0	0	0	0	0	0	0	0	0	0.144068	-	chr7H	13261077	13269711	-	8345	-	- && O82485.1 RecName: Full=Oligopeptide transporter 7; Short=AtOPT7 && PF12854:PPR repeat|PF13041:PPR repeat family|PF03169:OPT oligopeptide transporter protein	OPT
gene:HORVU1Hr1G012810	0	0	0	0	0	0	0	0	0	0	0	0	0	0	0	0	0	0	0	0	-	chr1H	32303378	32303979	+	602	-	- && - && -	-
gene:ENSRNA049486816	0	0	0	0	0	0	0	0	0	0	0	0	0	0	0	0	0	0	0	0	5S_rRNA	chr1H	306440225	306440345	-	121	-	- && P0CY04.1 RecName: Full=Uncharacterized protein YLR157C-C >P0CY05.1 RecName: Full=Uncharacterized protein YLR159C-A >P0CY03.1 RecName: Full=Uncharacterized protein YLR156C-A >P0CY02.1 RecName: Full=Uncharacterized protein YLR154C-H && -	-
novel.3852	6.26993	6.6023	6.34956	10.4466	0.469948	4.16145	4.69742	6.9014	5.27426	3.13445	4.16211	2.23195	6.05954	5.33185	4.85321	7.07156	6.45911	5.76858	4.91309	4.14533	-	chr4H	452420054	452421686	-	1152	-	-	-
gene:HORVU1Hr1G039870	82.0524	80.7747	81.0749	71.0007	93.0329	99.2347	90.8409	109.622	111.33	99.7894	91.0426	94.2103	82.0534	77.787	91.4742	76.1553	55.7646	83.7251	84.2244	79.0485	-	chr1H	281464347	281466896	+	1223	-	- && Q9FWK4.2 RecName: Full=Cyanate hydratase; Short=Cyanase; AltName: Full=Cyanate hydrolase; AltName: Full=Cyanate lyase >A2Z8F9.1 RecName: Full=Cyanate hydratase; Short=Cyanase; AltName: Full=Cyanate hydrolase; AltName: Full=Cyanate lyase && PF02560:Cy	Cyanate_lyase
gene:HORVU2Hr1G092690	30.2521	31.5209	29.3924	28.3907	30.8938	25.1463	49.9432	25.2998	24.9928	23.5117	25.8255	25.9354	26.6271	25.8322	24.6926	25.9282	25.741	24.265	26.5497	22.9402	-	chr2H	654954548	654961115	+	3432	-	- && Q9LRB0.1 RecName: Full=Sphingoid long-chain bases kinase 1; Short=AtLCBK1; Short=LCB kinase 1; AltName: Full=Sphingosine kinase 1 && PF00781:Diacylglycerol kinase catalytic domain	-
gene:HORVU5Hr1G022120	3.93247	2.40203	3.02913	5.89731	1.67922	1.25143	0	1.35159	4.17416	3.88643	2.76956	3.74154	4.11246	4.85461	4.39935	3.51712	5.08082	3.32283	3.62509	2.28329	-	chr5H	111001243	111003388	+	2044	-	- && Q8LR86.1 RecName: Full=WUSCHEL-related homeobox 5; AltName: Full=OsWOX5; AltName: Full=Protein WOX2 >A2WWU7.1 RecName: Full=WUSCHEL-related homeobox 5; AltName: Full=OsWOX5; AltName: Full=Protein WOX2 && PF00046:Homeobox domain	Homeobox
gene:HORVU6Hr1G018270	0	0	0	0	0	0	0	0	0	0	0	0	0.108206	0	0	0	0	0	0	0	-	chr6H	45693662	45693949	-	288	-	- && - && -	-
gene:HORVU5Hr1G035730	0	0	0	0	0	0	0	0	0	0	0	0	0	0	0	0	0	0	0	0	-	chr5H	250280191	250282094	+	1904	-	- && - && -	-
gene:HORVU6Hr1G080170	0	0	0	0	0	0	0	0	0	0.783953	0	0	0	0.143877	0	0	0	0.183817	0.149331	0.676541	-	chr6H	540211621	540212453	+	833	-	- && Q7F239.1 RecName: Full=Ethylene receptor 4; Short=OsETR4; AltName: Full=OsPK3 && -	-
gene:HORVU6Hr1G063770	44.1827	43.6583	43.1258	37.1779	50.3062	37.8939	68.8075	43.3543	49.3951	42.2762	41.6774	51.4607	49.9214	46.2642	45.6413	40.9774	37.8315	44.101	42.2568	45.901	-	chr6H	431538006	431545469	+	1915	-	- && A7RK30.1 RecName: Full=Quinone oxidoreductase-like protein 2 homolog && PF08240:Alcohol dehydrogenase GroES-like domain|PF00107:Zinc-binding dehydrogenase	ADH_zinc_N
gene:HORVU7Hr1G046210	23.9283	28.7789	25.7251	26.9207	12.4371	6.77284	3.74778	13.9099	21.4168	37.3236	15.3149	25.1646	0	0.404897	0.474677	0	2.85885	2.06919	1.72301	1.16239	-	chr7H	149755090	149755829	-	740	-	- && - && -	-
gene:HORVU7Hr1G096320	11.9036	10.2664	8.47318	9.47521	8.85037	13.2256	0	9.79498	10.421	14.099	9.15921	7.96608	11.0799	9.25891	9.63395	10.6061	8.40119	10.4836	8.00231	8.77393	-	chr7H	587605511	587611079	+	2382	-	- && Q5Z807.1 RecName: Full=Zinc finger CCCH domain-containing protein 46; Short=OsC3H46 && PF00642:Zinc finger C-x8-C-x5-C-x3-H type (and similar)	zf-CCCH
gene:HORVU5Hr1G000440	0	0	0	0	0	0	0	0	0	0	0	0	0	0	0	0	0	0	0	0	-	chr5H	1716519	1716848	-	330	-	- && - && -	-
gene:ENSRNA049487083	0	0	0	0	0	0	0	0	0	0	0	0	0	0	0	0	0	0	0	0	SNOR75	chr1H	554614487	554614573	+	87	-	- && - && -	-
gene:HORVU2Hr1G122860	0.537506	1.44461	0.539778	0.498755	0	0	0.357899	0.0677386	0.412152	0.067749	0	0	0.714503	1.10972	0.103251	0	0	0.108021	0.329082	1.3078	-	chr2H	753965672	753966406	-	567	-	- && C0LGI2.1 RecName: Full=Probable LRR receptor-like serine/threonine-protein kinase At1g67720; Flags: Precursor && PF12819:Carbohydrate-binding protein of the ER	-
gene:HORVU5Hr1G052230	92.6247	99.4855	90.6022	94.2793	109.701	107.983	120.965	109.732	93.8956	96.8493	95.3335	105.499	78.0089	90.6197	91.0151	96.208	74.1445	83.3966	93.7394	83.6336	-	chr5H	408374569	408381320	+	6752	-	- && - && PF03765:CRAL/TRIO, N-terminal domain	CRAL_TRIO_N
novel.2217	4.20746	4.67069	2.42492	8.29862	0	4.66512	0	3.64252	8.21219	13.2811	17.5297	23.2437	21.5861	17.553	20.6624	20.501	42.2549	15.7715	11.5358	18.4803	-	chr3H	188023681	188024998	+	833	-	PF00072:Response regulator receiver domain	Response_reg
gene:HORVU2Hr1G023550	0	0	0	0	0	0	0	0	0	0	0	0	0	0	0	0	0	0	0	0	-	chr2H	70573033	70574469	+	1314	-	- && O22943.1 RecName: Full=Probable glycosyltransferase STELLO1 && PF03385:Protein of unknown function, DUF288	-
gene:HORVU5Hr1G043120	0.224505	0.107747	0.169091	0.289333	0	0.133768	0	0.0707326	0	0	0	0.215236	0	0.496614	0	0	0.0671731	0.394784	0.0572712	0	-	chr5H	330238626	330239484	-	624	-	- && Q5NAY7.2 RecName: Full=GDT1-like protein 1, chloroplastic; Flags: Precursor && PF01169:Uncharacterized protein family UPF0016	-
novel.6967	0.929795	0	0	1.49119	0	0	0	0	0.792171	0	0	0	0	0	0	0	0	1.86858	0	0	-	chrUn	171260926	171264484	+	429	-	-	-
gene:HORVU1Hr1G028010	0	0	0	0	0	0	0	0	0	0	0	0	0	0	0	0	0	0	0	0	-	chr1H	146783685	146783972	+	288	-	- && - && PF02362:B3 DNA binding domain	B3
gene:HORVU3Hr1G075770	4.0734	5.44954	3.43357	2.48065	1.64387	3.14388	9.04091	3.90994	3.23671	3.61791	3.69779	4.66737	4.22993	4.02542	2.49337	0.877579	1.945	4.13551	3.70422	3.69735	-	chr3H	565783316	565790105	+	5659	-	- && - && -	-
gene:HORVU7Hr1G042910	4.47164	4.02129	3.94557	3.73747	1.48307	5.07005	0	1.14895	3.29866	2.29825	2.43194	2.02558	2.53036	4.73764	3.69024	2.75072	2.3901	3.90434	2.85732	2.23936	-	chr7H	126608482	126609885	+	1404	-	- && Q9SY84.1 RecName: Full=UDP-glycosyltransferase 90A2 && PF00201:UDP-glucoronosyl and UDP-glucosyl transferase	UDPGT
gene:HORVU6Hr1G038540	0.457006	0.562036	0.15776	1.0896	0.897681	0.987091	0	1.02589	0.109508	0.900039	0.731925	0.492905	0.511114	0.547579	0.562391	0.551409	0.632415	0.387463	0.102009	0.722761	-	chr6H	197162493	197178321	+	3449	-	- && Q1PFA6.2 RecName: Full=Pentatricopeptide repeat-containing protein At2g02750 && PF13041:PPR repeat family	-
gene:HORVU3Hr1G096920	7.37523	6.39973	8.16529	9.52707	3.22857	2.50784	0.955407	4.68947	4.50097	4.17173	2.79327	4.07185	5.1352	4.63637	4.18955	4.97184	3.13689	6.00752	4.60715	3.95666	-	chr3H	654771387	654776027	+	4007	-	- && F4IBE4.1 RecName: Full=Probable disease resistance protein RF45 >P0DI16.1 RecName: Full=Probable disease resistance protein RDL5 && PF00931:NB-ARC domain	NB-ARC
gene:ENSRNA049479869	0	0	0	0	0	0	0	0	0	0	0	0	0.0750924	0	0	0.0727036	0	0	0	0	LSU_rRNA_eukarya	chr5H	440254854	440255268	+	415	-	- && - && -	-
gene:HORVU3Hr1G003880	0.395405	0	0.610887	0.84669	0	0.761159	0	1.57158	0.9753	0.805077	0.833782	0.3888	2.6436	2.24269	1.63595	0.602235	1.01926	1.19195	0.589688	0.82885	-	chr3H	10288324	10289509	-	1186	-	- && - && PF05678:VQ motif	-
gene:HORVU4Hr1G003610	1.44833	2.54376	2.19715	3.97138	1.0948	2.1666	0	1.70874	1.37478	1.94205	1.8364	1.85138	0	0	0	0	0.405687	0	0.754659	0.539836	-	chr4H	7876797	7879167	-	1798	-	- && Q1PFC2.1 RecName: Full=Agamous-like MADS-box protein AGL66 && PF00319:SRF-type transcription factor (DNA-binding and dimerisation domain)	SRF-TF
gene:HORVU3Hr1G080520	0	0	0	0	0	0	0	0	0	0	0	0	0	0	0	0	0	0	0	0	-	chr3H	589192989	589193740	+	752	-	- && - && -	-
gene:HORVU7Hr1G042490	47.6455	39.0963	47.5403	40.55	39.5341	43.7872	92.6751	35.5561	37.6944	37.961	40.6263	30.5785	36.8194	38.7375	37.0683	40.6975	33.8097	36.8679	41.9469	39.1693	-	chr7H	123701908	123710998	-	8631	-	- && Q9M9A8.1 RecName: Full=Aspartyl protease APCB1; AltName: Full=Aspartyl protease cleaving BAG 1 && PF11744:Aluminium activated malate transporter|PF14541:Xylanase inhibitor C-terminal|PF14543:Xylanase inhibitor N-terminal	-
gene:HORVU6Hr1G088370	137.126	139.309	134.916	148.752	122.932	114.599	146.559	132.03	96.5952	103.923	101.648	89.7584	137.862	139.918	129.731	127.525	139.069	131.136	140.253	142.14	-	chr6H	566364689	566370699	+	4383	-	- && Q9SV30.1 RecName: Full=GATA transcription factor 8 && PF00320:GATA zinc finger	GATA
novel.3046	0.0979955	0	0.688868	0	0	0	0	1.11148	0	0	0	0	0	0.674395	0	0	0	0.886224	0.799955	1.33522	-	chr3H	637877757	637878224	-	311	-	-	-
gene:HORVU5Hr1G094160	0.950712	1.60127	1.02679	1.49803	2.35308	1.23982	0	1.44679	0.9003	0.226096	1.02622	2.45349	0.440212	0.775954	0.86144	0.0710347	1.09489	0.720988	0.80537	1.41409	-	chr5H	594300360	594306405	+	5852	-	- && - && -	-
novel.937	3.79099	3.35343	3.06054	6.0544	11.4777	7.79511	44.0503	7.40053	8.03149	4.40352	4.87272	10.5471	1.97621	3.1424	3.99809	0	2.75786	4.63094	3.10983	4.19595	-	chr2H	109777817	109778226	+	410	-	-	-
novel.2003	0.345018	0.441559	0.461969	0	0	0	0	0	0	0	0	0.661546	0	0	0.386608	0	0	0.173343	0.234704	0.335785	-	chr2H	727448382	727449893	-	530	-	-	-
novel.1305	0.263704	0	0	0.54376	0	0	0	0	0.446425	1.23456	0	0	0	0	0.361826	0	0.270519	1.28704	0.653486	0.513293	-	chr2H	622294449	622296933	+	809	-	-	-
gene:HORVU3Hr1G007410	7.99534	7.99777	9.02149	10.9061	15.4057	4.01453	13.06	7.95327	8.54793	8.06772	7.41468	9.8758	7.41765	9.18523	6.62227	10.25	6.77354	10.1553	9.05218	6.09832	-	chr3H	17816149	17820478	-	2169	-	- && Q84TF0.1 RecName: Full=Aldo-keto reductase family 4 member C10 && PF00248:Aldo/keto reductase family	Aldo_ket_red
gene:HORVU5Hr1G093970	6.50197	5.06166	6.54037	5.20143	2.704	6.78941	12.6695	4.54919	3.70624	4.35803	7.30884	4.83671	4.69173	5.76159	6.54776	6.35087	6.66257	6.32582	5.84687	6.01051	-	chr5H	593531679	593535784	-	4000	-	- && Q38834.2 RecName: Full=Disease resistance RPP13-like protein 4; AltName: Full=Disease resistance protein ZAR1; AltName: Full=Protein HOPZ-ACTIVATED RESISTANCE 1 && PF00931:NB-ARC domain	NB-ARC
gene:HORVU7Hr1G021820	0.0941605	0.241016	0.189117	0.0647201	0.214442	0.0374028	0.278652	0.0791098	0.437582	0.43517	0.224453	0.762304	0.0320941	0.0308573	0.15073	0.0932193	0.375643	0.126154	0.192162	0.122187	-	chr7H	31360563	31361959	-	1397	-	- && Q76BW5.1 RecName: Full=Xyloglucan endotransglycosylase/hydrolase protein 8; AltName: Full=End-xyloglucan transferase; AltName: Full=OsXRT5; AltName: Full=OsXTH8; Flags: Precursor && PF00722:Glycosyl hydrolases family 16	-
gene:HORVU5Hr1G106340	0	0	0	0	0	0	0	0	0	0	0	0	0	0	0	0	0	0	0	0	-	chr5H	623913357	623913533	-	177	-	- && - && -	-
gene:HORVU7Hr1G025660	0	0	0	0	0	0	0	0.246996	0	0	0	0	0	0	0.439233	0	0	0	0	0	-	chr7H	42712345	42714768	+	933	-	- && - && -	-
gene:HORVU4Hr1G066920	1.5825	1.49831	2.07568	1.45398	0.544277	0.320718	1.05132	0.596942	0.360205	0.176396	0.423415	0.12385	0.902647	1.87331	1.23043	1.65195	1.35283	1.35217	1.07652	0.681019	-	chr4H	556042238	556053328	-	6666	-	- && B0JW23.1 RecName: Full=Chaperone protein DnaJ && PF01556:DnaJ C terminal domain|PF00226:DnaJ domain|PF16029:Domain of unknown function (DUF4787)	DnaJ
gene:HORVU0Hr1G010470	0	0	0	0	0	0	0	0	0	0	0	0	0	0	0	0	0	0	0	0	-	chrUn	59534040	59534798	+	759	-	- && - && -	-
gene:HORVU2Hr1G007230	0	0	0	0	0	0	0	0	0	0	0	0	0	0	0	0	0	0	0	0	-	chr2H	14780928	14782737	-	1625	-	- && Q7XRH8.2 RecName: Full=Putative inorganic phosphate transporter 1-13; Short=OsPT13; Short=OsPht1;13; AltName: Full=H(+)/Pi cotransporter && PF07690:Major Facilitator Superfamily|PF00083:Sugar (and other) transporter	Sugar_tr
gene:HORVU5Hr1G087880	15.353	12.351	12.9603	13.7987	48.5418	52.8595	75.2389	41.757	15.1004	17.5681	14.9716	13.4666	13.6266	11.4098	10.3388	8.80174	25.9032	27.3579	29.1083	22.9994	-	chr5H	579958531	579963784	-	2570	-	- && Q9FKY4.1 RecName: Full=Protein PIN-LIKES 7; AltName: Full=Auxin efflux carrier-like protein 7 && PF03547:Membrane transport protein	-
novel.3013	0	0	0	0	0	0	0	0	0	0	0	0	0	0	0	0	0	0	0	0	-	chr3H	596548397	596549846	-	1450	-	PF00646:F-box domain	F-box
gene:HORVU0Hr1G039200	12.1367	13.2846	11.7033	11.0349	3.72415	9.42208	5.54501	13.9356	10.0929	9.39319	15.7849	6.64114	7.54771	10.6341	10.1981	9.89338	9.61567	11.0686	11.8194	9.20085	-	chrUn	248163448	248167304	-	3378	-	- && Q6KAE5.2 RecName: Full=Probable E3 ubiquitin-protein ligase XBOS32; AltName: Full=Ankyrin repeat domain and RING finger-containing protein XBOS32; AltName: Full=XB3 protein homolog 2 && PF12796:Ankyrin repeats (3 copies)|PF13857:Ankyrin repeats (many	-
gene:HORVU7Hr1G115630	0	0.486744	0.152772	0.941079	2.70239	0	0	0.255626	0.353487	0	0	1.10197	0	0	0.38964	0.853451	0	0	0	0	-	chr7H	641985309	641985909	+	601	-	- && - && -	-
gene:HORVU2Hr1G093230	6.48988	7.04344	5.86928	4.77122	2.87204	6.41555	5.36068	4.64704	5.1023	7.5526	5.12007	3.58232	7.01316	4.36838	5.02914	5.71315	4.76624	4.11284	5.79447	7.8773	-	chr2H	657566989	657571515	-	2448	-	- && Q8W4H1.1 RecName: Full=GATA transcription factor 26 && PF00320:GATA zinc finger	GATA
gene:ENSRNA049489270	0	0	0	0	0	0	0	0	0	0	0	0	0	0	0	0	0	0	0	0	Intron_gpII	chr7H	35538035	35538096	-	62	-	- && - && -	-
gene:ENSRNA049479859	0	0	0	0	0	0	0	0	0	0	0	0	0	0	0	0	0	0	0	0	SSU_rRNA_eukarya	chr5H	440259358	440259475	+	118	-	- && - && -	-
gene:HORVU2Hr1G125740	0	0	0	0	0	0.0310411	0	0.131309	0.0726311	0	0	0.0332972	0	0.204871	0	0	0	0	0.106319	0	-	chr2H	761528681	761532768	-	1170	-	- && Q7XSS9.2 RecName: Full=Auxin response factor 13 && PF06507:Auxin response factor	Auxin_resp
gene:HORVU0Hr1G005300	116.986	95.9481	123.488	102.914	93.0594	72.6785	80.5272	76.1911	61.8338	51.3075	50.3303	50.179	28.8469	77.429	71.3605	40.8951	62.1473	85.3985	97.5568	52.4666	-	chrUn	29756485	29763332	+	1743	-	- && Q9FLV0.1 RecName: Full=Protein DOWNY MILDEW RESISTANCE 6; Short=AtDMR6; AltName: Full=2-oxoglutarate (2OG)-Fe(II) oxygenase-like protein DMR6; AltName: Full=Salicylate 3-hydroxylase DMR6; Short=S3H DMR6; Short=SA 3-hydroxylase DMR6; Short=Salicylic a	2OG-FeII_Oxy
gene:HORVU6Hr1G071950	6.20515	4.11127	4.54026	3.56677	2.37612	1.52689	6.66272	3.27562	2.64122	1.26892	1.43987	2.59718	2.47061	3.18519	3.14693	3.44305	1.42395	3.93605	2.82032	2.1021	-	chr6H	499992164	499997082	-	3277	-	- && Q9LUA9.1 RecName: Full=Zinc finger protein CONSTANS-LIKE 10 && PF06203:CCT motif	CCT
gene:HORVU3Hr1G035650	188.68	204.816	189.7	182.758	289.205	294.886	282.207	205.756	217.308	203.884	214.555	230.68	279.607	233.977	246.164	305.766	161.532	182.717	190.397	208.881	-	chr3H	198408240	198409618	+	1379	-	- && Q945T0.1 RecName: Full=Rapid alkalinization factor; Short=NtRALF; Flags: Precursor && PF05498:Rapid ALkalinization Factor (RALF)	-
gene:HORVU4Hr1G070960	0	0	0	0	0	0	0	0	0	0	0	0	0	0	0	0	0	0	0	0	-	chr4H	578425921	578428504	+	1737	-	- && Q9LVQ7.1 RecName: Full=Protein indeterminate-domain 1; AltName: Full=Protein ENHYDROUS && -	-
gene:HORVU7Hr1G105440	0.234435	0	0	0	0.640686	0	0	0	0	0	0.279415	0	0	0	0.675502	0	0	0	0	0	-	chr7H	616990325	616990972	+	130	-	- && - && PF13334:Domain of unknown function (DUF4094)	-
gene:HORVU4Hr1G053980	9.34616	8.45908	7.3198	8.51001	6.21198	6.68859	4.22768	7.93761	23.7408	14.6612	11.6842	15.9077	20.2821	14.3819	17.4655	27.6074	6.86945	7.50287	8.88892	10.2825	-	chr4H	449783823	449785022	-	1200	-	- && - && PF00170:bZIP transcription factor	bZIP_1
novel.3512	4.91519	5.76891	6.97632	5.25575	3.90678	4.08851	6.99381	4.82972	3.90968	3.1743	4.81419	3.71693	5.39916	4.73657	4.28851	4.17951	4.51387	5.41573	4.18368	3.93112	-	chr4H	590050000	590053624	+	2505	-	PF14215:bHLH-MYC and R2R3-MYB transcription factors N-terminal|PF00010:Helix-loop-helix DNA-binding domain	HLH
gene:HORVU0Hr1G032620	0	0	0	0	0	0	0	0	0	0	0	0	0	0	0	0	0	0	0	0	-	chrUn	194959211	194960076	-	746	-	- && P0C311.1 RecName: Full=Uncharacterized protein ycf73 >Q37066.2 RecName: Full=Uncharacterized protein ycf73; AltName: Full=ORF249 >P0C310.1 RecName: Full=Uncharacterized protein ycf73 && -	-
gene:HORVU4Hr1G039890	34.0585	36.1101	34.1618	35.7301	28.883	38.6453	32.8108	36.8521	23.4734	32.8531	25.8561	28.882	30.9771	32.3797	29.126	39.1875	34.2589	30.9696	31.8829	33.1274	-	chr4H	307000160	307026015	+	4199	-	- && Q2R374.2 RecName: Full=Retinoblastoma-related protein 2; Short=OsRBR2 && PF01858:Retinoblastoma-associated protein A domain|PF11934:Domain of unknown function (DUF3452)|PF01857:Retinoblastoma-associated protein B domain	-
gene:HORVU7Hr1G065650	0	0	0	0	0	0	0	0	0	0	0	0	0	0	0	0	0	0	0.264385	0	-	chr7H	328211360	328212300	-	941	-	- && - && -	-
gene:HORVU1Hr1G012110	0.255748	0.245482	1.47676	0.197758	0.174733	0.558741	0.0946054	0.214869	0.133707	0.510392	0.127007	0.163459	0.610191	0.146669	0.184228	0.147695	0.0765209	0.32123	0.413194	0.684485	-	chr1H	30092809	30095436	+	1906	-	- && - && PF02782:FGGY family of carbohydrate kinases, C-terminal domain|PF00370:FGGY family of carbohydrate kinases, N-terminal domain	FGGY_N
gene:HORVU3Hr1G089650	102.989	96.6984	118.635	96.5024	69.1552	60.2368	89.9513	93.9827	86.7058	88.1381	78.4633	84.4478	49.5623	77.5693	71.1836	47.5285	69.1367	79.4986	95.6821	66.4227	-	chr3H	629321677	629326560	+	3108	-	- && - && PF00581:Rhodanese-like domain	Rhodanese
gene:HORVU3Hr1G005400	2.00855	2.18367	1.84209	1.7116	0.63013	1.52649	0	1.71763	1.92159	0.852489	1.11146	0.785966	0.901159	2.01496	1.28937	1.66382	0.870788	1.52399	1.28618	2.05453	-	chr3H	13428510	13434368	+	4771	-	- && - && -	-
gene:HORVU3Hr1G085930	151.927	161.169	150.936	163.118	118.404	97.258	89.2956	107.727	104.758	82.6756	103.985	92.9207	114.151	132.306	128.228	118.607	112.344	115.462	122.127	102.299	-	chr3H	614881000	614883250	+	2219	-	- && Q5N9N2.1 RecName: Full=Probable protein phosphatase 2C 9; Short=OsPP2C09 && PF00481:Protein phosphatase 2C	PP2C
novel.6769	1.08143	2.78378	2.02391	3.09148	0	1.11298	8.5099	1.17701	1.67901	0.867406	3.04652	0.628351	3.21686	1.8364	5.24059	6.8617	9.17757	6.47055	2.25713	6.02788	-	chr7H	654481828	654496340	-	1283	-	-	-
gene:HORVU2Hr1G071850	17.4058	16.9481	18.7136	20.439	15.4948	18.1118	13.992	14.7235	13.1466	15.5254	13.5466	15.2047	18.0142	17.9956	13.9377	17.4411	16.0863	18.7781	16.574	15.0877	-	chr2H	513414194	513418176	+	2606	-	- && Q7XVF9.2 RecName: Full=Probable protein phosphatase 2C 39; Short=OsPP2C39 && PF00481:Protein phosphatase 2C	PP2C
gene:HORVU5Hr1G065740	3.26182	3.40498	2.37123	3.80456	3.94686	2.6437	0.706898	3.59857	5.01449	5.91086	5.90345	4.57666	4.36848	4.15694	3.02738	4.93625	6.7298	5.10951	3.22749	4.98091	ZFHD1	chr5H	502713398	502717129	-	3732	-	- && Q6ER21.2 RecName: Full=Zinc-finger homeodomain protein 9; Short=OsZHD9 && PF04770:ZF-HD protein dimerisation region	ZF-HD_dimer
gene:HORVU3Hr1G054250	15.0576	13.2507	14.8551	18.0829	10.1725	16.7092	15.1862	13.7236	13.5361	16.7927	11.1125	9.94731	15.7172	16.2484	14.6474	14.8356	18.6844	14.7431	11.7018	15.4753	-	chr3H	401710358	401795939	-	3396	-	- && Q5ZDJ6.2 RecName: Full=Zinc finger CCCH domain-containing protein 8; Short=OsC3H8 && PF00642:Zinc finger C-x8-C-x5-C-x3-H type (and similar)	zf-CCCH
gene:HORVU3Hr1G033150	0	0	0	0	0	0	0	0	0	0	0	0	0	0	0	0	0	0	0	0	-	chr3H	173079732	173080180	-	349	-	- && - && -	-
gene:HORVU5Hr1G111510	45.0862	37.5962	39.631	40.2303	40.0273	44.9569	40.8812	49.5479	54.9678	56.9679	64.8893	63.6373	52.1154	48.798	47.46	46.4297	48.5595	52.0682	47.2135	47.8752	-	chr5H	636519839	636522299	-	964	-	- && P38666.2 RecName: Full=60S ribosomal protein L24-2; AltName: Full=Protein SHORT VALVE 1 && PF01246:Ribosomal protein L24e	-
gene:HORVU4Hr1G055760	0	0	0	0	0	0	0	0	0	0	0	0	0	0	0	0	0	0	0	0	-	chr4H	468185751	468185926	-	176	-	- && - && -	-
novel.6594	2.1769	1.92456	2.30116	2.12627	0	1.09227	0	1.4439	2.03661	2.45501	1.229	5.56539	3.45608	2.14017	1.98079	1.53129	3.29097	3.28114	1.51984	2.06289	-	chr7H	412857009	412859746	-	828	-	-	-
gene:HORVU3Hr1G079780	11.6232	11.1238	12.3589	11.9131	8.05798	9.81792	4.96983	11.2445	12.8445	14.1547	13.7513	13.1753	13.895	12.8722	13.774	11.7777	10.6172	10.082	12.0172	12.776	-	chr3H	585226132	585230561	+	2338	-	- && - && PF10453:Nuclear fragile X mental retardation-interacting protein 1 (NUFIP1)	-
gene:HORVU2Hr1G016150	0	0	0	0	0	0	0	0	0	0	0	0	0	0	0	0	0	0	0	0	-	chr2H	36862653	36863404	+	752	-	- && - && PF00078:Reverse transcriptase (RNA-dependent DNA polymerase)	RVT_1
gene:HORVU6Hr1G027390	6.30407	5.2696	5.78568	6.43497	3.39432	5.22384	5.884	4.36691	4.30712	2.26272	4.08022	2.13467	3.92743	6.15666	5.11253	3.26519	3.89733	4.50969	6.07055	2.51915	-	chr6H	106523344	106527577	+	2863	-	- && O64530.1 RecName: Full=Thiosulfate/3-mercaptopyruvate sulfurtransferase 1, mitochondrial; AltName: Full=AtMST1; AltName: Full=Rhodanese homolog protein 1; Short=AtRDH1; AltName: Full=Sulfurtransferase 1; Short=AtStr1; Flags: Precursor && PF00581:Rhod	Rhodanese
gene:HORVU0Hr1G014490	0.0997054	0	0	0	0	0	0	0	0	0.837812	0	0	0	0.424767	0	0	0	0	0.271304	0	-	chrUn	79527389	79528881	-	1493	-	- && Q9ATM8.1 RecName: Full=Aquaporin PIP2-2; AltName: Full=Plasma membrane intrinsic protein 2-2; AltName: Full=ZmPIP2-2; AltName: Full=ZmPIP2;2 && PF00230:Major intrinsic protein	-
novel.880	0	0	0	0	0	0	0	0	0	0	0	2.42643	0	0	0	0	0	0.953687	0	1.43686	-	chr2H	52778383	52778783	+	289	-	-	-
gene:HORVU1Hr1G002950	0	0	0	0	0	0	0	0	0	0	0	0	0	0	0	0	0	0.205702	0	0	-	chr1H	6242905	6244743	+	1430	-	- && - && PF06830:Root cap	-
gene:HORVU6Hr1G024100	41.1022	40.4003	42.004	39.5541	44.8901	53.0918	26.025	45.245	46.9333	41.7855	48.0495	47.7943	46.5916	46.2832	51.5797	48.7479	44.6736	45.5968	49.6832	43.579	-	chr6H	83656232	83666923	-	3233	-	- && Q8W1L6.2 RecName: Full=Peroxisomal fatty acid beta-oxidation multifunctional protein; Short=MFP; Includes: RecName: Full=Enoyl-CoA hydratase/3-2-trans-enoyl-CoA isomerase/3-hydroxybutyryl-CoA epimerase; Includes: RecName: Full=3-hydroxyacyl-CoA dehyd	3HCDH_N
gene:HORVU6Hr1G018890	15.4001	13.695	13.8569	16.6781	13.6384	19.4506	26.2457	16.0033	12.2912	12.0909	13.3226	9.22248	14.2749	12.8978	12.2742	13.6767	17.5792	15.2632	12.2478	14.4527	-	chr6H	49428968	49433401	+	4434	-	- && O80612.2 RecName: Full=Probable apyrase 6; Short=AtAPY6; AltName: Full=ATP-diphosphatase; AltName: Full=ATP-diphosphohydrolase; AltName: Full=Adenosine diphosphatase; Short=ADPase; AltName: Full=NTPDase; AltName: Full=Nucleoside triphosphate diphosph	-
gene:HORVU6Hr1G025120	5.85774	5.07214	5.96477	4.8146	1.87513	3.95399	4.18222	3.58783	4.66867	3.38185	3.78374	2.06832	2.4294	4.0272	2.18358	1.37883	3.8485	3.35464	4.09628	1.89368	-	chr6H	89594788	89597345	+	2558	-	- && B9F2U5.1 RecName: Full=Translation factor GUF1 homolog, chloroplastic; AltName: Full=Elongation factor 4 homolog; Short=EF-4; AltName: Full=GTPase GUF1 homolog; AltName: Full=Ribosomal back-translocase; Flags: Precursor && PF06421:GTP-binding protein	-
gene:HORVU2Hr1G031780	0	0	0	0	0	0	0	0	0	0	0	0	0	0	0	0	0	0	0	0	-	chr2H	121325488	121326857	+	636	-	- && - && PF05705:Eukaryotic protein of unknown function (DUF829)	-
gene:HORVU2Hr1G123140	0	0	0	0	0	0	0	0	0	0	0	0	0	0	0	0	0	0	0	0	-	chr2H	754732100	754732491	+	392	-	- && - && PF00319:SRF-type transcription factor (DNA-binding and dimerisation domain)	SRF-TF
gene:HORVU5Hr1G046510	0.183043	0.307467	0.367633	0.235898	0.0625294	0.0545317	0.203132	0.173008	0.446583	0.288391	0.654485	0.526456	0.421126	0.269931	0.175806	1.63092	0.383371	0.551783	0.280164	0.311752	-	chr5H	361536835	361537702	-	666	-	- && - && -	-
gene:HORVU0Hr1G008390	0	0	0	0	0	0	0	0	0	0	0	0	0	0	0	0	0	0	0	0	-	chrUn	50076250	50076684	+	435	-	- && P10978.1 RecName: Full=Retrovirus-related Pol polyprotein from transposon TNT 1-94; Includes: RecName: Full=Protease; Includes: RecName: Full=Reverse transcriptase; Includes: RecName: Full=Endonuclease && PF07727:Reverse transcriptase (RNA-dependent	RVT_2
novel.2425	0	0	0	0	0	0	0	0	0	0	0	2.42476	0	0	0	0	0	0	0	0	-	chr3H	534069338	534069697	+	241	-	-	-
gene:HORVU3Hr1G021050	12.0103	11.7456	13.076	12.7787	9.37404	11.1089	12.678	10.8514	8.07909	7.83662	10.5951	8.1078	12.2603	11.8077	9.69901	11.7542	10.5182	10.9717	10.2382	11.4096	-	chr3H	66760126	66838408	+	11208	-	- && - && -	-
novel.4840	2.52839	1.98327	1.96574	2.60679	1.07734	1.45791	0	0.719504	0.379029	3.18686	2.78667	2.08516	1.83477	1.55024	1.85396	1.29193	6.08458	1.96693	2.469	2.09029	-	chr5H	536448159	536449474	-	1121	-	-	-
novel.2036	0	2.04093	1.00832	0.182684	0	0.211152	0	0.967639	0	0	0	0	2.65734	0.0580667	0.62401	0.116946	0	0.296744	0.0602679	0.689791	-	chr2H	751941075	751941934	-	516	-	PF02902:Ulp1 protease family, C-terminal catalytic domain	Peptidase_C48
gene:HORVU2Hr1G116340	0	0.0817131	0	0	0	0	0	0	0	0	0	2.06759	0	0	0	0	0	0	0	0	-	chr2H	737667936	737668397	+	462	-	- && - && PF01485:IBR domain, a half RING-finger domain	IBR
gene:HORVU2Hr1G042640	0	0	0	0	0	0	0	0	0	0	0	0	0	0	0	0	0	0	0	0	-	chr2H	214888927	214889408	+	482	-	- && - && -	-
gene:HORVU1Hr1G054590	20.3419	18.5735	19.6749	22.3193	9.58486	15.3343	10.898	13.0769	11.8531	13.2924	10.5224	14.4082	16.1505	17.597	17.4934	14.2718	15.4874	16.2842	15.5738	17.5141	-	chr1H	403272412	403275511	+	2198	-	- && Q6NPG7.1 RecName: Full=Uncharacterized protein At5g43822 && PF15011:Casein Kinase 2 substrate	-
gene:HORVU5Hr1G022900	0	0	0	0	0	0	0	0	0	0	0	0	0	0	0	0	0	0	0	0	-	chr5H	119033261	119036214	-	2763	-	- && - && PF05970:PIF1-like helicase|PF14214:Helitron helicase-like domain at N-terminus	-
gene:HORVU1Hr1G089490	14.7535	16.2888	11.3031	21.0667	6.15204	4.86993	11.4532	7.11417	4.73175	10.1272	7.595	8.0129	7.08257	10.1123	6.7192	11.6574	11.6057	13.4328	12.616	15.0327	-	chr1H	543942479	543943948	-	1291	-	- && Q6NNN0.1 RecName: Full=Protein RADIALIS-like 3; Short=AtRL3; Short=Protein RAD-like 3 && PF00249:Myb-like DNA-binding domain	Myb_DNA-binding
gene:HORVU7Hr1G043690	9.6932	7.48868	11.763	6.27102	5.75623	6.22377	11.9734	5.82347	8.07534	4.76785	2.58725	3.70895	1.58234	5.28251	6.27547	2.08523	3.44686	5.96066	7.93905	2.88661	-	chr7H	134293959	134468398	+	3540	-	- && C3W7B0.1 RecName: Full=UDP-glucose:2-hydroxyflavanone C-glucosyltransferase; Short=OsCGT && PF00201:UDP-glucoronosyl and UDP-glucosyl transferase	UDPGT
novel.5626	0.803643	0.178012	0.6208	1.9758	0	0.736676	0	0.62325	2.06844	0.8571	0.810472	0	0.126423	0.486205	0.237499	0.979213	0.5179	1.11812	0.189239	0.240657	-	chr6H	235240203	235241841	-	493	-	-	-
gene:HORVU0Hr1G020630	3.26736	1.37885	2.60231	1.16161	0	1.91325	4.37615	1.77485	1.19771	0.355025	0	1.83627	1.38248	1.71688	1.94784	0	1.68553	1.69819	1.46581	1.15135	-	chrUn	108464393	108467420	+	1530	-	- && B6SU46.1 RecName: Full=Anthranilate O-methyltransferase 2; AltName: Full=Anthranilic acid methyltransferase 2; AltName: Full=Benzoate carboxyl methyltransferase; AltName: Full=O-methyltransferase 2 && PF03492:SAM dependent carboxyl methyltransferase	-
gene:HORVU7Hr1G077880	6.8501	5.57061	3.05736	5.32957	0.910027	5.44205	4.78638	5.59531	4.5761	0	4.68696	4.98627	8.82042	5.89271	5.54366	1.7582	5.65533	3.44161	3.43019	4.56798	-	chr7H	457520479	457521850	+	1291	-	- && A5H452.1 RecName: Full=Peroxidase 70; AltName: Full=Plasma membrane-bound peroxidase 2b; Short=pmPOX2b; Flags: Precursor && PF00141:Peroxidase	-
gene:HORVU2Hr1G105240	0.0528802	0.0676768	0.0531037	0.0545198	0	0	0	0.0222139	0.110585	0.0444346	0.0630259	0	0.0180239	0.0693173	0.0507896	0.0523516	0.042192	0.141696	0.0179863	0.03431	-	chr2H	706098010	706100447	-	2438	-	- && Q9LPF6.1 RecName: Full=Probable purine permease 11; Short=AtPUP11 && PF16913:Purine nucleobase transmembrane transport	-
gene:ENSRNA049488952	0	0	0	0	0	0	0	0	0	0	0	0	0	0	0	0	0	0	0	0	5S_rRNA	chr7H	263517720	263517838	+	119	-	- && - && -	-
gene:HORVU7Hr1G097110	0.542208	0.737296	0.567187	0.768653	2.65488	2.71915	7.67187	1.08191	1.0079	0.484086	0	0	1.17815	0.355373	0.499073	0.581521	1.1897	0.249714	0.507162	0.461735	-	chr7H	591066967	591069882	+	2581	-	- && Q8H1D3.1 RecName: Full=BTB/POZ domain-containing protein NPY1; AltName: Full=Protein ENHANCER OF PINOID; AltName: Full=Protein MACCHI-BOU 4; AltName: Full=Protein NAKED PINS IN YUC MUTANTS 1 && PF03000:NPH3 family	-
gene:HORVU5Hr1G068740	1.13165	1.42334	0.822937	0.64372	7.4651	3.48766	0	3.58997	4.29788	1.96741	1.11623	0	0.678331	0.268549	0.449758	0.0386325	0.793949	2.784	0.637096	1.55711	-	chr5H	519296616	519297481	-	866	-	- && - && -	-
gene:HORVU5Hr1G097200	8.92168	7.9949	11.0068	10.8152	8.47654	11.5039	11.5252	9.83802	10.6284	7.79695	10.9657	9.57794	13.4703	9.6791	9.84093	9.76407	7.77882	9.1224	9.85045	8.12328	-	chr5H	603593474	603596273	+	2699	-	- && F4INW9.1 RecName: Full=Probable myosin-binding protein 4 && PF04576:Zein-binding	-
gene:HORVU4Hr1G078690	39.276	42.2548	38.7966	37.028	53.8374	54.0796	57.9874	50.089	41.4209	38.5383	39.6234	40.4427	51.762	54.5787	49.7833	67.4404	66.4418	59.2113	52.9906	56.4112	-	chr4H	608378067	608380902	-	2836	-	- && O80501.1 RecName: Full=Ras-related protein RABH1b; Short=AtRABH1b; AltName: Full=Ras-related protein Rab6A; Short=AtRab6A && PF00071:Ras family|PF08477:Ras of Complex, Roc, domain of DAPkinase	Ras
gene:HORVU6Hr1G065800	6.8563	7.44892	7.71756	6.13673	8.03035	5.38712	3.84619	6.43295	5.50153	7.59727	6.44311	5.41748	5.58552	5.85174	4.68565	4.60598	6.98841	6.39734	6.32344	6.89279	-	chr6H	454142309	454149355	+	6395	-	- && Q8GYY5.1 RecName: Full=Rho GTPase-activating protein 3; AltName: Full=Rho-type GTPase-activating protein 3 && PF00620:RhoGAP domain	RhoGAP
gene:HORVU6Hr1G055960	154.889	158.342	154.679	175.429	199.68	153.658	183.04	174.271	180.844	186.868	205.664	210.255	186.851	190.973	197.39	159.481	187.434	164.362	177.472	164.022	-	chr6H	356677679	356682060	+	4065	-	- && Q6K4V2.1 RecName: Full=Bidirectional sugar transporter SWEET4; Short=OsSWEET4 >A2X3S3.1 RecName: Full=Bidirectional sugar transporter SWEET4; Short=OsSWEET4 && PF03083:Sugar efflux transporter for intercellular exchange	-
gene:ENSRNA050016926	0.942576	5.12687	1.89312	9.07015	0.429326	20.9672	0	0.395957	5.03738	0	9.36183	0.803252	12.8509	6.17781	8.1478	6.84313	6.01649	0.947133	0.320601	0.611567	Intron_gpII	Mt	333122	333218	-	97	-	- && - && -	-
gene:HORVU1Hr1G004290	0	0	0	0	0	0	0	0	0	0	0	0	0	0	0	0	0	0	0	0	-	chr1H	8991852	8992097	+	246	-	- && - && PF04827:Plant transposon protein	DUF635
gene:HORVU6Hr1G019520	152.78	134.7	137.341	136.097	136.147	122.805	119.848	124.566	90.2523	100.322	76.7202	91.8763	96.1727	105.933	100.415	104.832	96.4998	117.622	106.929	119.743	-	chr6H	53164601	53166974	-	1290	-	- && - && PF09229:Activator of Hsp90 ATPase, N-terminal	-
gene:HORVU6Hr1G056710	0	0	0	0	0	0	0	0	0	0	0	3.13053	0	0	0	0	0	0	1.66598	0.662076	-	chr6H	365609716	365609993	-	278	-	- && Q07512.1 RecName: Full=Flavonol synthase/flavanone 3-hydroxylase; Short=FLS && PF03171:2OG-Fe(II) oxygenase superfamily	2OG-FeII_Oxy
gene:HORVU7Hr1G034050	1.12565	1.08046	0.855726	2.20179	2.34314	0.977844	1.42431	1.31252	1.42999	0.411054	1.47954	1.6944	0.548612	0.713637	1.30344	2.78078	0.679892	1.20509	0.708486	0.798605	-	chr7H	70456592	70462664	-	5876	-	- && P0C8Q6.1 RecName: Full=Putative pentatricopeptide repeat-containing protein At5g08310, mitochondrial; Flags: Precursor && PF13041:PPR repeat family|PF12854:PPR repeat	-
gene:HORVU3Hr1G114190	0	0	0	0	0	0	0	0	0	0	0	0	0	0	0	0	0	0	0	0	-	chr3H	690381421	690381660	+	240	-	- && - && -	-
gene:HORVU2Hr1G122110	4.08216	3.67581	4.41989	4.0031	2.39838	5.68857	0	2.99956	2.59532	1.42459	3.43904	0.917852	1.53641	1.58178	1.76243	2.36953	2.8327	2.85931	4.68102	2.13528	-	chr2H	752206293	752216549	-	4606	-	- && O53732.3 RecName: Full=Tuberculostearic acid methyltransferase UfaA1; Short=TSA methyltransferase && PF01593:Flavin containing amine oxidoreductase|PF02353:Mycolic acid cyclopropane synthetase	Amino_oxidase
novel.2156	4.42005	3.71404	6.05414	4.9904	1.72281	3.17762	1.80124	2.46555	6.38449	10.9962	8.11804	5.20548	6.54978	6.16915	5.97127	6.01144	5.56751	6.15974	5.5897	5.38778	-	chr3H	81041664	81045533	+	2432	-	-	-
gene:ENSRNA049467644	0	0	0	0	0	0	0	0	0	0	0	0	0	0	0	0	0	0	0	0	5S_rRNA	chrUn	148125394	148125512	-	119	-	- && - && -	-
novel.1623	0	0	0	0	0	0	0	0	0	0	0	0	0	0	0	0	0	0	0	0	-	chr2H	167738788	167739407	-	507	-	-	-
gene:HORVU2Hr1G049310	0	0	0	0	0.189294	0	0	0	0	0	0	0	0	0	0	0	0	0	0	0	-	chr2H	278680501	278680720	+	220	-	- && - && -	-
gene:HORVU4Hr1G028610	8.91954	9.22955	9.09518	9.90422	4.50482	6.43861	6.07729	6.50902	6.23038	7.68735	8.00043	5.46672	8.43695	8.9401	8.55811	10.154	8.13234	10.0393	7.44751	9.2958	-	chr4H	178430705	178448454	+	4541	-	- && - && -	-
novel.6022	0.600947	0.576825	0	0.708092	0	0	0	0	0	0	0	1.20714	0	0	0	0	0	0	0.350403	0.668417	-	chr7H	272398377	272403960	+	355	-	PF01693:Caulimovirus viroplasmin	-
gene:HORVU0Hr1G013830	7.38477	7.29602	7.76361	9.29413	12.3574	6.68611	10.8523	9.23387	10.3659	8.47173	8.76725	9.14483	3.14141	6.52281	5.05641	4.11242	2.24408	6.5364	5.69571	4.26737	-	chrUn	77941661	77946687	+	4995	-	- && Q9ZNQ8.1 RecName: Full=Proline-rich receptor-like protein kinase PERK4; AltName: Full=Proline-rich extensin-like receptor kinase 4; Short=AtPERK4 && PF00069:Protein kinase domain|PF07714:Protein tyrosine kinase	Pkinase
gene:HORVU4Hr1G063450	0	0	0	0	0	0	0	0	0	0	0	0	0	0	0	0	0	0	0	0	-	chr4H	531427713	531429729	+	737	-	- && Q9LIR9.1 RecName: Full=Probable magnesium transporter NIPA1 && PF05653:Magnesium transporter NIPA	DUF803
gene:HORVU4Hr1G032480	8.20819	8.74127	7.31845	10.1349	5.81018	4.10065	2.06747	7.12637	4.78213	9.03364	6.71359	4.00644	5.23311	7.49868	6.65219	7.71388	5.73159	8.60026	6.6088	8.26583	-	chr4H	222942527	222948356	+	3428	-	- && D9HP27.1 RecName: Full=Cell number regulator 11; AltName: Full=ZmCNR11 && PF04749:PLAC8 family	-
gene:HORVU5Hr1G009560	0.888531	2.53017	1.15997	0.855009	0.849889	1.05884	5.65334	0.261278	0.929064	1.23193	0.247101	1.43867	1.30226	0.495006	1.19476	0.469147	1.09886	1.42852	1.23909	0.288251	-	chr5H	23136527	23137555	-	1029	-	- && A7XDQ9.1 RecName: Full=Hydroxyproline O-galactosyltransferase GALT2; Short=AtGALT2; AltName: Full=Beta-1,3-galactosyltransferase 20 && PF00337:Galactoside-binding lectin	-
novel.1664	0.0637586	0	0	0	0	0	0	0	0	0	0	0	0	0.313414	0	1.57803	0.686767	0	0	0	-	chr2H	238839664	238841084	-	478	-	-	-
gene:HORVU3Hr1G012440	0	0	0	0	0	0	0	0	0	0	0	0	0	0	0	0	0	0	0	0	-	chr3H	26972492	26972944	+	219	-	- && Q9SJG2.1 RecName: Full=Probable receptor-like protein kinase At2g42960 && -	-
gene:ENSRNA049486474	0	0	0	0	0	0	0	0	0	0	0	0	0	0	0	0	0	0	0	0	SSU_rRNA_eukarya	chr6H	307613878	307614809	+	932	-	- && - && -	-
gene:HORVU5Hr1G114220	13.9579	14.5713	13.0206	12.5353	11.6958	19.3825	15.8226	9.62376	22.306	21.2278	24.9125	24.861	5.16637	2.65375	6.89138	3.47172	8.33871	8.80931	6.02661	6.91566	-	chr5H	643413659	643414979	+	1321	-	- && Q9SJ54.1 RecName: Full=NDR1/HIN1-like protein 12 && PF03168:Late embryogenesis abundant protein	-
gene:HORVU4Hr1G021780	0	0	0	0	0	0	0	0.394151	0	0.0438012	0.0414184	0	0	0.0341646	0	0	0	0	0.0354598	0	-	chr4H	114065299	114066410	+	877	-	- && Q9LRB0.1 RecName: Full=Sphingoid long-chain bases kinase 1; Short=AtLCBK1; Short=LCB kinase 1; AltName: Full=Sphingosine kinase 1 && -	-
gene:HORVU7Hr1G002090	24.6528	26.3955	23.3935	27.3569	29.1043	20.2157	22.7292	27.9348	22.3507	17.547	27.706	24.1316	22.3647	19.605	20.9129	23.4833	18.5605	21.8132	26.0404	21.5572	-	chr7H	4094645	4097230	+	2586	-	- && - && -	-
gene:HORVU6Hr1G031370	61.5096	62.6602	60.052	68.7918	37.4773	43.9059	50.4005	51.6519	35.8817	37.5306	35.3415	33.874	34.7664	51.5378	44.254	36.5777	45.008	46.5468	54.9634	41.5334	-	chr6H	132298367	132308405	+	2872	-	- && Q8L774.1 RecName: Full=Shewanella-like protein phosphatase 1; Short=AtSLP1; Flags: Precursor && -	-
gene:HORVU4Hr1G008930	0.0328766	0	0	0	0	0	0	0	0	0	0	0	0	0	0	0	0	0.0330356	0	0	-	chr4H	25525312	25526625	-	1220	-	- && Q9FL03.1 RecName: Full=Scarecrow-like protein 4; Short=AtSCL4; AltName: Full=GRAS family protein 32; Short=AtGRAS-32 && PF03514:GRAS domain family	GRAS
gene:HORVU4Hr1G023940	0	0	0	0	0	0	0	0	0	0	0	0	0	0	0	0	0	0	0	0	-	chr4H	134553823	134554932	+	1110	-	- && Q31708.2 RecName: Full=Ribosomal protein S4, mitochondrial && PF01479:S4 domain	S4
gene:HORVU4Hr1G027090	0	0	0	0	0	0	0	0	0	0	0	0	0	0	0	0	0	0	0	0	-	chr4H	164802380	164802670	+	184	-	- && - && -	-
gene:HORVU4Hr1G017170	0	0	0	0	0	0	0	0	0	0	0	0	0	0	0	0	0	0	0	0	-	chr4H	74333376	74334470	-	990	-	- && Q6NQK2.1 RecName: Full=NAC domain-containing protein 8; Short=ANAC008 && PF02365:No apical meristem (NAM) protein	NAM
novel.6857	0	1.20929	0	0	3.68899	1.35836	4.52728	0.982877	0	0	0	0.766884	0	0	0	2.07878	0	0.301417	0.857039	0	-	chrUn	70871596	70879035	+	508	-	-	-
gene:ENSRNA049481301	0	0	0	0	0	0	0	1.32441	0	0	0	0	0	0	0	0	0	0	0	0	MIR169_2	chr2H	746563699	746563814	+	116	-	- && - && -	-
gene:HORVU7Hr1G098160	0.136056	0.696507	0.36435	0	0	0.702583	0	0.285772	0.126456	0	0	0	1.2521	0.57963	0	0	0.597061	0	0.64788	0	-	chr7H	595326317	595326988	+	672	-	- && Q9M9G6.1 RecName: Full=Cleavage stimulating factor 64; Short=AtCstF-64; Short=AtCstF64; AltName: Full=CF-1 64 kDa subunit; AltName: Full=Cleavage stimulation factor 64 kDa subunit; Short=CSTF 64 kDa subunit; AltName: Full=Protein ENHANCED SILENCING P	RRM_1
gene:HORVU6Hr1G083050	63.7406	57.8611	60.4049	61.6802	70.781	64.7523	67.041	59.4569	40.3798	42.5695	33.9325	40.6075	28.1246	52.834	44.7931	43.2072	46.9112	49.0637	58.6772	42.3171	-	chr6H	550300650	550312048	+	8090	-	- && Q9SMZ4.1 RecName: Full=Alpha-aminoadipic semialdehyde synthase; AltName: Full=cAt-LKR/SDH; Short=LKR/SDH; Includes: RecName: Full=Lysine ketoglutarate reductase; Short=LKR; Includes: RecName: Full=Saccharopine dehydrogenase; AltName: Full=cAt-SDH; Sh	Saccharop_dh
novel.1360	1.11585	1.00412	1.96099	2.01328	7.71902	3.07499	0	4.3066	1.6529	1.84597	2.49363	10.7869	1.64018	1.57697	0.535867	0	0	3.71412	2.13489	5.7693	-	chr2H	684674486	684675009	+	437	-	PF12734:Cysteine-rich TM module stress tolerance	-
gene:HORVU4Hr1G066150	0	0	0	0	0	0	0	0	0	0	0	0	0	0	0	0.0523819	0	0.425333	0	0	-	chr4H	551073492	551075017	+	1019	-	- && - && -	-
gene:HORVU3Hr1G018530	0.42203	0	1.15035	0.0932391	0	1.11361	0	0.797788	1.02966	0.569936	2.47908	0.50094	2.89748	2.37091	1.67929	1.13406	1.1545	2.21123	2.55307	2.25905	-	chr3H	48467428	48468610	+	1183	-	- && Q941Z0.1 RecName: Full=Probable NADPH:quinone oxidoreductase 1 && PF03358:NADPH-dependent FMN reductase	FMN_red
gene:HORVU7Hr1G002750	0.602369	0.687577	0.310632	0.318916	0	0.640224	0	0.389823	0.0794402	0	0.232846	0	0.349589	0.2881	0.609828	0.547996	0	0.0490769	0.747554	0.158446	-	chr7H	5095468	5097339	+	1872	-	- && - && PF13639:Ring finger domain	-
gene:HORVU0Hr1G020700	0	0	0	0	0	0	0	0	0	0	0	0	0	0	0	0	0	0	0	0	-	chrUn	108984371	108985484	-	559	-	- && - && -	-
gene:HORVU7Hr1G012630	12.7376	13.125	12.1234	15.8505	5.04987	6.25365	10.9913	11.9229	18.325	17.0796	13.9188	17.479	14.5614	13.8791	14.0561	16.8788	15.5984	14.8045	16.2908	16.3531	-	chr7H	17812612	17817563	-	2011	-	- && O22977.1 RecName: Full=Probable lysophospholipase BODYGUARD 3; Short=AtBDG3; Flags: Precursor && PF00561:alpha/beta hydrolase fold	Abhydrolase_1
gene:HORVU4Hr1G020130	13.5938	13.8882	15.8059	16.1692	9.72157	12.5322	12.8142	12.8441	13.8843	18.8777	16.5047	16.9436	24.6102	19.3597	19.0626	27.1674	23.5846	21.5318	17.8034	21.5691	-	chr4H	98663248	98667841	-	3285	-	- && - && PF13837:Myb/SANT-like DNA-binding domain	-
gene:HORVU5Hr1G099050	0	0	0	0	0	0	0	0	0	0	0	2.26809	0	0	0	0.103329	0	0	0	0.609473	-	chr5H	609288382	609288945	+	472	-	- && - && PF05761:5' nucleotidase family	-
gene:HORVU5Hr1G098820	21.5017	20.6691	19.4747	22.5608	13.3254	22.9209	12.1771	20.8625	18.4923	19.9263	15.4594	19.9248	14.5602	19.5644	19.1591	20.6589	19.5659	16.3317	19.9016	20.1084	-	chr5H	608848418	608852926	-	4509	-	- && C0LGK4.1 RecName: Full=Probable LRR receptor-like serine/threonine-protein kinase At2g16250; Flags: Precursor && PF07714:Protein tyrosine kinase	Pkinase_Tyr
gene:HORVU3Hr1G082900	23.2599	25.7304	22.4199	24.7705	27.4297	17.884	14.5431	18.8279	17.4775	19.37	16.3974	19.1838	23.5653	24.3507	19.3451	22.9606	20.8448	20.827	21.8274	20.1283	-	chr3H	600878112	600891104	+	4275	-	- && - && PF04842:Plant protein of unknown function (DUF639)	-
gene:HORVU5Hr1G056600	0	0	0	0	0	0	0	0.0730186	0	0	1.17397	0	0	0.170888	0	1.14722	0	0.174661	0.177366	0.169169	-	chr5H	443723345	443723935	-	574	-	- && C0LGE0.1 RecName: Full=Probable LRR receptor-like serine/threonine-protein kinase At1g07650; Flags: Precursor && PF00069:Protein kinase domain	Pkinase
gene:HORVU6Hr1G068970	23.6526	19.627	25.2577	27.7153	10.3903	17.6145	15.1189	16.3091	16.1564	13.1783	20.1735	10.6234	16.7093	16.8681	15.2737	14.6336	16.8301	18.0364	16.4382	17.2677	-	chr6H	477793481	477796945	+	3465	-	- && Q6Z2G9.1 RecName: Full=Tubby-like F-box protein 5; Short=OsTLP5; AltName: Full=Tubby-like F-box protein 8; Short=OsTLP8 && PF01167:Tub family|PF00646:F-box domain	Tub
gene:HORVU5Hr1G062900	0	0	0	0	0	0	0	0	0	0	0	0	0	0	0	0	0	0	0	0	-	chr5H	488374544	488376302	-	1759	-	- && - && -	-
novel.3737	0	0	0	0	0	0	0	0	0	0	0	0	0	0	0	0	2.65527	0	0	0	-	chr4H	266141872	266142753	-	261	-	-	-
gene:HORVU6Hr1G019310	0	0	0	0	0	0	0	0	0	0	0	0	0	0	0	0	0	0	0	0	-	chr6H	52011707	52012818	-	656	-	- && A2XCJ1.2 RecName: Full=UPF0496 protein 3 && -	-
gene:HORVU0Hr1G032690	0	0	0	0	0	0	0	0	0	0	0	0	0	0	0	0	0	0	0	0	-	chrUn	195029641	195029838	+	198	-	- && Q5N942.2 RecName: Full=Serine/threonine-protein kinase SAPK4; AltName: Full=Osmotic stress/abscisic acid-activated protein kinase 4 && -	-
gene:HORVU6Hr1G055840	29.6014	27.0878	28.8476	26.0476	16.61	25.7495	21.2814	23.579	31.1009	25.5928	27.9094	33.5131	46.8941	43.9397	43.7302	53.6434	48.998	55.9322	33.3011	53.8327	-	chr6H	355915044	355922845	-	2748	-	- && Q93YZ7.1 RecName: Full=Acetolactate synthase small subunit 2, chloroplastic; AltName: Full=Acetohydroxy-acid synthase small subunit; Short=AHAS; Short=ALS; Flags: Precursor && PF13710:ACT domain|PF10369:Small subunit of acetolactate synthase	-
gene:HORVU2Hr1G086870	4.72559	4.57973	5.43332	4.82504	5.39664	5.41372	2.83745	3.79763	3.81925	6.21525	5.7955	5.10682	7.30646	5.61094	4.95537	5.9892	3.74312	4.74843	5.52081	6.39878	-	chr2H	625199739	625274122	+	5412	-	- && Q689D6.1 RecName: Full=Protein ROOT PRIMORDIUM DEFECTIVE 1 && PF11955:Plant organelle RNA recognition domain	-
gene:HORVU5Hr1G074340	0	0.0579503	0.109132	0	0	0.302172	0	0.486945	0	0.319607	0	0.0926095	0	0.296775	0.0463894	0	0	0.121331	0	0.0470063	-	chr5H	542981416	542984571	+	3156	-	- && Q9MA41.1 RecName: Full=Chitinase-like protein 1; Short=AtCTL1; AltName: Full=Protein ANION ALTERED ROOT MORPHOLOGY; AltName: Full=Protein ECTOPIC DEPOSITION OF LIGNIN IN PITH 1; AltName: Full=Protein ECTOPIC ROOT HAIR 2; AltName: Full=Protein POM-POM	-
novel.3165	4.92023	5.10332	5.86408	5.68599	1.74853	1.1383	0	3.86122	2.23627	0.522481	1.99771	1.79699	4.14651	4.12847	3.32358	3.83618	2.45899	2.64406	4.70796	3.01697	-	chr4H	22342307	22352277	+	3128	-	-	-
gene:HORVU2Hr1G092010	0	0	0.494864	0.351734	0	0	0.168266	0.286625	0	0	0	0	0	0	0.218446	0	0	0.495164	0	0	-	chr2H	650226537	650231060	-	826	-	- && Q0JBF0.1 RecName: Full=Protein YABBY 5; AltName: Full=OsYAB3; AltName: Full=OsYABBY5 >Q01JG2.2 RecName: Full=Protein YABBY 5; AltName: Full=OsYAB3; AltName: Full=OsYABBY5 && PF04690:YABBY protein	YABBY
gene:HORVU7Hr1G079250	0	0	0	0	0	0	0	0	0	0	0	0.457476	0	0	0	0	0	0.18927	0	0	-	chr7H	466520320	466523191	+	1618	-	- && Q700C7.1 RecName: Full=Transcription factor SPEECHLESS; AltName: Full=Basic helix-loop-helix protein 98; Short=AtbHLH98; Short=bHLH 98; AltName: Full=Transcription factor EN 19; AltName: Full=bHLH transcription factor bHLH098 && PF00010:Helix-loop-he	HLH
novel.823	1.13343	1.57146	0	0	0	0	6.14935	0	0	0	0	0	0	0.495246	0	0	0	1.392	1.28505	0	-	chr2H	4024738	4027777	+	242	-	-	-
gene:HORVU6Hr1G021630	145.34	133.83	152.532	122.588	119.09	116.608	116.584	123.177	128.52	138.405	129.644	118.926	143.104	142.122	141.289	129.093	135.15	149.589	141.556	126.349	-	chr6H	66484961	66488498	-	2444	-	- && P55876.1 RecName: Full=Eukaryotic translation initiation factor 5; Short=eIF-5 && PF02020:eIF4-gamma/eIF5/eIF2-epsilon|PF01873:Domain found in IF2B/IF5	-
gene:HORVU5Hr1G113540	0	0	0	0	0	0	0	0	0	0	0	0	0	0	0	0	0	0	0	0	-	chr5H	642018894	642021277	+	525	-	- && Q9M8R9.1 RecName: Full=Putative 4-hydroxy-4-methyl-2-oxoglutarate aldolase 1; Short=HMG aldolase 1; AltName: Full=Oxaloacetate decarboxylase; Short=OAA decarboxylase; AltName: Full=Regulator of ribonuclease activity homolog 1; AltName: Full=RraA-like	-
gene:HORVU0Hr1G003950	0	0.167353	0	0	0	0	0	0	0	0	0.124682	0	0	0	0	0.241652	0	0	0	0	-	chrUn	18999944	19002283	+	1554	-	- && - && PF03004:Plant transposase (Ptta/En/Spm family)	-
gene:HORVU7Hr1G108680	0.847308	0.68622	1.86132	1.61066	1.62815	0.53641	5.17165	1.00107	0.479895	0	0.189351	0	0	0.885075	0.381474	0	0.190139	0.66516	0.324222	0	-	chr7H	626024156	626028697	+	1702	-	- && - && PF04640:PLATZ transcription factor	-
gene:HORVU1Hr1G058980	0	0	0	0	0	0	0	0	0	0	0	0	0	0	0	0	0	0	0	0	-	chr1H	429363029	429363913	+	431	-	- && P19951.1 RecName: Full=40S ribosomal protein S14; AltName: Full=Clone MCH2 && PF00411:Ribosomal protein S11	-
gene:HORVU5Hr1G045800	28.2086	39.73	26.2242	43.1296	65.5768	66.4988	48.4861	40.1148	33.4424	39.2673	38.4451	49.5679	22.7082	28.9095	25.3235	29.33	33.2139	26.2717	23.3518	30.826	-	chr5H	355136718	355330780	-	5667	-	- && Q0INM3.1 RecName: Full=Beta-galactosidase 15; Short=Lactase 15; Flags: Precursor && PF02140:Galactose binding lectin domain	-
gene:HORVU5Hr1G070620	0	0	0	0	0	0	0	0	0	0	0	0	0	0	0	0	0	0	0	0	-	chr5H	529548094	529550018	-	1136	-	- && Q6R2J8.1 RecName: Full=Protein STRUBBELIG-RECEPTOR FAMILY 8; AltName: Full=Leucine-rich repeat receptor kinase-like protein SRF8; Flags: Precursor && PF00069:Protein kinase domain	Pkinase
novel.3440	0.706704	0.381565	0.31049	0.774155	0.181063	0.473715	0.0980331	0.222654	0.615785	0.334032	1.2108	0.846907	2.70985	1.38956	1.27268	0.34982	1.90304	0.488208	0.27042	0.300909	-	chr4H	445966986	445967701	+	690	-	-	-
novel.3970	13.8446	18.0336	13.1939	13.7182	9.01453	15.3245	17.1994	14.9182	16.5293	28.6697	21.2406	24.8474	59.3813	42.8974	41.6587	68.3285	43.2362	42.6121	28.9365	44.4372	-	chr4H	634896323	634897962	-	1640	-	PF03195:Protein of unknown function DUF260	-
novel.2261	0.279602	0.357838	0.0935945	0	0	0	0	0	1.75414	1.2922	2.33273	0	1.47716	0.641397	0.044758	0	0.836582	0.234128	0.142653	1.3606	-	chr3H	240066989	240068094	+	654	-	-	-
gene:HORVU2Hr1G025320	20.57	25.6214	13.1265	26.4566	32.761	43.3686	26.2631	25.0995	20.1176	31.9536	30.7482	32.2742	28.2088	36.2863	24.9768	24.2125	26.2653	22.3285	19.6558	20.8564	-	chr2H	78770807	78774068	-	1103	-	- && Q8N5M1.1 RecName: Full=ATP synthase mitochondrial F1 complex assembly factor 2; AltName: Full=ATP12 homolog; Flags: Precursor && PF07542:ATP12 chaperone protein	-
novel.5139	0.043538	0	1.09305	0	0	0	0	0	0	0	2.59456	0	0	0	0.12545	0	0.104214	0	0.533113	0	-	chr6H	159939420	159940196	+	700	-	-	-
gene:HORVU5Hr1G096470	28.3067	31.8646	33.1098	28.3162	13.675	32.9604	19.6962	32.816	37.6578	39.5567	34.5868	41.7316	27.0237	33.847	35.8664	35.2381	32.7151	28.9642	34.7666	32.5924	-	chr5H	601426519	601429826	-	1298	-	- && - && PF12796:Ankyrin repeats (3 copies)|PF13637:Ankyrin repeats (many copies)	-
gene:HORVU4Hr1G075140	0.570498	0.417904	1.53781	0.975153	0	0.429377	0	1.32441	0.701176	0.851535	1.18097	0	0.921084	0.974147	1.12473	0	1.06011	0.920227	0.980438	1.1543	-	chr4H	596618325	596623233	+	3869	-	- && A4G0J1.1 RecName: Full=3-dehydroquinate synthase; Short=DHQ synthase; AltName: Full=3-dehydroquinate synthase II && PF01959:3-dehydroquinate synthase (EC 4.6.1.3)|PF07714:Protein tyrosine kinase	Pkinase_Tyr
novel.1127	0.453746	0	0	0	1.75672	2.97394	0	0	0.0527161	0.0953193	0	0	0	1.85871	0	2.17119	0	0.30396	0	0	-	chr2H	373193041	373193645	+	403	-	-	-
gene:HORVU7Hr1G080900	1.70839	1.26597	2.64008	0.958253	0.471722	0.770033	2.35758	1.07091	1.53025	1.62893	1.69856	0.803369	3.50282	2.58462	2.68657	3.04962	2.25651	3.01525	2.52905	2.47247	-	chr7H	480408307	480438458	-	6493	-	- && A1A5F2.1 RecName: Full=HEAT repeat-containing protein 5B && -	-
gene:HORVU3Hr1G062800	0	0	0	0	0	0	0	0	0	0	0	0	0	0	0	0	0	0	0	0	-	chr3H	480836654	480836923	+	270	-	- && - && PF04827:Plant transposon protein	DUF635
novel.4782	3.61047	6.93109	4.47884	2.79181	4.6433	1.51853	0	5.48683	3.8862	6.29074	4.2399	2.3076	5.15769	2.66216	1.78486	1.20898	1.52509	3.20111	4.60514	5.89086	-	chr5H	470930096	470968535	-	1122	-	-	-
gene:HORVU6Hr1G024940	3.45132	2.49912	3.10108	5.53519	0.606742	4.56983	0	2.72161	3.70022	3.05274	1.99661	3.35398	4.4578	2.34143	2.59762	6.2542	4.56541	3.2652	3.2128	3.3786	-	chr6H	88530725	88542269	+	2088	-	- && O64556.3 RecName: Full=Putative leucine-rich repeat receptor-like serine/threonine-protein kinase At2g19230; Flags: Precursor && -	-
gene:HORVU2Hr1G127030	0	0	0	0	0	0	0	0	0	0	0	0	0	0	0	0	0.248129	0	0	0	-	chr2H	765730088	765730234	+	147	-	- && - && -	-
gene:HORVU3Hr1G112150	0	0	0	0	0	0	0	0	0	0.176412	0.375333	0.0298184	0	0	0	0	0	0	0	0	-	chr3H	685688884	685697835	-	5289	-	- && Q7DM58.2 RecName: Full=ABC transporter C family member 4; Short=ABC transporter ABCC.4; Short=AtABCC4; AltName: Full=ATP-energized glutathione S-conjugate pump 4; AltName: Full=Glutathione S-conjugate-transporting ATPase 4; AltName: Full=Multidrug re	ABC_tran
gene:HORVU7Hr1G043740	2.00394	2.26012	2.24719	1.27408	2.09934	2.08954	0	2.31499	1.05932	1.64179	3.52292	3.71433	4.09819	2.29849	1.98887	2.26497	2.45831	1.89617	2.40266	2.22661	-	chr7H	134675854	134679127	-	3141	-	- && Q9LUD6.1 RecName: Full=Pentatricopeptide repeat-containing protein At3g14580, mitochondrial; Flags: Precursor && PF13041:PPR repeat family	-
gene:HORVU2Hr1G116780	13.6985	7.08398	12.1035	4.92673	4.35309	7.71919	4.12456	4.88462	8.99379	3.94844	6.07508	14.5243	14.2244	14.3548	4.58965	12.7732	4.70235	14.9919	4.06336	14.5205	-	chr2H	738909626	738910199	+	574	-	- && - && PF12609:Wound-induced protein	-
gene:HORVU3Hr1G015800	25.8606	25.9703	24.0431	31.1922	36.173	27.7025	23.1442	29.717	23.0473	24.2889	24.3264	19.55	23.7137	22.9092	23.583	24.2532	29.8522	27.1033	24.7708	23.3012	-	chr3H	37421442	37431420	+	2492	-	- && - && -	-
gene:HORVU3Hr1G114700	0	0	0	0	0	0	0	0	0	0	0	0	0	0	0	0	0	0	0	0	-	chr3H	691488111	691491228	+	807	-	- && Q5U9T2.1 RecName: Full=Horcolin; AltName: Full=Agglutinin; AltName: Full=Mannose-specific lectin >P82953.2 RecName: Full=Horcolin; AltName: Full=Agglutinin; AltName: Full=Mannose-specific lectin && PF01419:Jacalin-like lectin domain	-
gene:ENSRNA049470221	0	0	0	0	0	0	0	0	0	0	0	0	0	0	0	0	0	0	0	0	5S_rRNA	chrUn	191566467	191566585	+	119	-	- && - && -	-
gene:HORVU1Hr1G076430	0.068796	0	0.20726	0	0	0.655858	0	0	0	0	0.942946	0	0	0	0	0	0	0.138257	0	0	-	chr1H	514098183	514101793	-	2741	-	- && Q8VWH2.1 RecName: Full=Protein RICE FLOWERING LOCUS T 1; AltName: Full=FLOWERING LOCUS T-like protein 3; Short=FT-like protein 3; Short=OsFTL3 && PF01161:Phosphatidylethanolamine-binding protein	-
gene:HORVU7Hr1G087340	235.224	267.003	190.496	287.555	306.277	311.015	228.551	284.218	305.021	306.727	294.444	415.195	343.741	293.359	303.628	380.35	348.944	270.512	255.383	349.91	-	chr7H	525905572	525908430	-	811	-	- && P61165.1 RecName: Full=Transmembrane protein 258 >P61166.1 RecName: Full=Transmembrane protein 258 >Q76LT9.1 RecName: Full=Transmembrane protein 258; AltName: Full=Protein NEF1 && PF05251:Uncharacterised protein family (UPF0197)	-
gene:HORVU7Hr1G118610	0.793891	0.296343	1.15158	1.72796	2.29015	1.89212	0	1.44516	0.830107	1.77893	0	1.35309	0.947077	0.780497	0	0	0.316715	1.24091	1.21513	0	-	chr7H	648032565	648034809	+	1798	-	- && Q9SX31.1 RecName: Full=Proline-rich receptor-like protein kinase PERK9; AltName: Full=Proline-rich extensin-like receptor kinase 9; Short=AtPERK9 && PF07714:Protein tyrosine kinase	Pkinase_Tyr
gene:HORVU3Hr1G022880	0.262406	0.215891	0	0	0	0	0	0	0	0	0	0	0	0.110562	0.432055	0	0	0.414346	0	0	-	chr3H	83673673	83674973	-	813	-	- && C0LGG8.1 RecName: Full=Probable LRR receptor-like serine/threonine-protein kinase At1g53430; Flags: Precursor && PF07714:Protein tyrosine kinase	Pkinase_Tyr
gene:HORVU7Hr1G028930	0	0	0	0	0	0	0	0	0	0	0	0	0	0	0	0	0	0	0	0	-	chr7H	53866477	53872632	-	3866	-	- && Q9SX38.2 RecName: Full=Putative disease resistance protein At1g50180 && PF00931:NB-ARC domain	NB-ARC
gene:HORVU7Hr1G066280	0	0	0	0	0	0	0	0	0	0	0	0	0	0	0	0	0	0	0	0	-	chr7H	334316240	334317255	+	408	-	- && Q9LN20.1 RecName: Full=Probable prolyl 4-hydroxylase 3; Short=AtP4H3 && PF13640:2OG-Fe(II) oxygenase superfamily	-
gene:HORVU2Hr1G120230	98.3676	86.2536	93.4474	99.4024	110.413	103.968	70.5759	92.4285	90.6781	80.9567	93.8778	85.7633	108.692	100.199	105.347	90.7613	107.02	102.771	101.273	104.443	-	chr2H	747546975	747549938	-	2459	-	- && B8ARI7.1 RecName: Full=Anamorsin homolog 2; AltName: Full=Fe-S cluster assembly protein DRE2 homolog 2 && PF05093:Cytokine-induced anti-apoptosis inhibitor 1, Fe-S biogenesis	-
gene:HORVU1Hr1G046990	18.2339	18.0735	16.8162	17.7634	17.3392	13.769	8.63086	19.0867	15.058	15.9236	15.1017	19.2172	12.1	14.4141	13.1169	11.9178	17.9703	16.8637	13.8025	18.597	-	chr1H	346188892	346195498	+	3318	-	- && Q337B8.1 RecName: Full=Electron transfer flavoprotein-ubiquinone oxidoreductase, mitochondrial; Short=ETF-QO; Short=ETF-ubiquinone oxidoreductase; Flags: Precursor && PF13450:NAD(P)-binding Rossmann-like domain|PF05187:Electron transfer flavoprotein-	-
gene:HORVU3Hr1G089160	0	0	0	0	0	0	0	0	0	0	0	0	0	0	0	0	0	0	0	0	-	chr3H	627749990	627754917	+	2228	-	- && Q8LSN2.1 RecName: Full=AP2-like ethylene-responsive transcription factor BBM2; Short=BnBBM2; AltName: Full=Protein BABY BOOM 2 && PF00847:AP2 domain	AP2
novel.4476	0.387415	0.991637	0	0	0	0	0	0.569607	0.675146	0	0	1.48568	0	0	0	0	0	0	0.461203	0.816934	-	chr5H	656835098	656835788	+	472	-	PF12274:Protein of unknown function (DUF3615)	-
gene:HORVU6Hr1G044380	0	0	0	0	0	0	0	0	0	0	0	0	0	0	0	0	0	0	0	0	-	chr6H	254525215	254528435	-	768	-	- && - && PF08241:Methyltransferase domain	Methyltransf_11
gene:HORVU1Hr1G043690	0	0	0	0	0	0	0	0	0	0	0	0	0	0	0	0	0	0	0	0	-	chr1H	317428652	317428890	-	239	-	- && - && -	-
gene:HORVU2Hr1G072110	0	0	0	0	0	0	0	0	0	0	0	0	0	0	0	0	0	0	0	0	-	chr2H	516269822	516270314	-	493	-	- && - && -	-
gene:HORVU7Hr1G034080	50.051	43.9009	50.6724	49.965	40.1708	35.5713	41.0515	44.5244	34.5339	35.5846	30.1744	32.5486	34.7551	43.6181	37.3911	35.9726	43.749	40.993	43.9927	34.5549	-	chr7H	70502254	70538982	-	3284	-	- && O64843.1 RecName: Full=Polyadenylate-binding protein-interacting protein 7; Short=PABP-interacting protein 7; Short=Poly(A)-binding protein-interacting protein 7; AltName: Full=PAM2-containing protein CID7; AltName: Full=Protein CTC-INTERACTING DOMAI	-
gene:HORVU1Hr1G074640	0	0	0	0	0	0	0	0	0	0	0	0	0	0	0	0	0	0	0	0	-	chr1H	508732270	508732836	-	483	-	- && - && PF14770:Transmembrane protein 18	-
gene:HORVU2Hr1G026920	0	0	0	0	0	0	0	0	0	0	0	0	0	0	0	0	0	0	0	0	-	chr2H	86893816	86894720	-	905	-	- && - && -	-
gene:HORVU3Hr1G086080	19.3942	19.5185	17.0512	20.5721	23.3057	25.6559	47.8972	21.9427	18.2501	19.6394	19.0254	24.0765	20.559	21.1161	22.5336	22.7989	19.5608	19.8456	17.5074	20.7305	-	chr3H	615594307	615600648	-	3629	-	- && Q93VV0.1 RecName: Full=Probable protein S-acyltransferase 16; AltName: Full=Probable palmitoyltransferase At3g09320; AltName: Full=Zinc finger DHHC domain-containing protein At3g09320 && PF01529:DHHC palmitoyltransferase	-
gene:HORVU3Hr1G053350	8.02016	8.34606	7.71957	6.64218	6.51557	3.92741	4.45505	5.08127	3.67213	6.452	6.10099	5.06439	7.98577	7.5143	6.86964	5.90944	8.13003	9.43292	7.71866	8.12116	-	chr3H	392302563	392310693	+	6661	-	- && Q0JLC5.1 RecName: Full=ABC transporter G family member 36; Short=OsABCG36; AltName: Full=Pleiotropic drug resistance protein 9; Short=OsPDR9 && PF01061:ABC-2 type transporter|PF14510:ABC-transporter extracellular N-terminal|PF08370:Plant PDR ABC tran	ABC2_membrane
gene:HORVU2Hr1G090090	0.368669	0.134808	0.105779	0.0181	0	0	0	0	0.550695	0.553192	0.523098	0.359057	0.736	0.552302	1.06228	0.573546	0.987514	0.176405	0.071655	1.14475	-	chr2H	641836664	641844924	+	5002	-	- && - && PF12579:Protein of unknown function (DUF3755)	-
gene:HORVU2Hr1G084190	10.6739	12.8924	10.7191	8.4804	7.56879	9.51864	6.01504	5.90198	4.92172	6.44223	3.51339	7.65784	9.26149	9.48887	8.21983	6.04852	10.4133	6.42578	8.41739	11.2906	-	chr2H	610406687	610410941	+	2828	-	- && Q9LK31.1 RecName: Full=Kelch repeat-containing protein At3g27220 && PF13418:Galactose oxidase, central domain	-
gene:HORVU1Hr1G064730	0	0	0.349111	1.67263	0	0	0	0	0	0	0	0	0	0	0	0	0	0	0.118244	0	-	chr1H	462907191	462907898	-	708	-	- && - && -	-
gene:HORVU4Hr1G017530	0.146171	0.245531	0.623851	0.188379	0	0	0	0.921051	0.81514	1.05937	0	0	0	0.359261	0.35098	0	0	0.844546	0.671185	0.782424	-	chr4H	77923464	77924297	+	834	-	- && - && -	-
gene:HORVU3Hr1G075910	24.3813	24.6504	27.2113	27.2221	22.5394	28.8135	12.8233	26.8309	30.0042	32.0782	25.7538	32.754	31.0156	29.1672	24.2498	30.8012	27.5205	25.9505	22.3731	24.0099	-	chr3H	566984724	566989365	+	1908	-	- && A7SWD3.1 RecName: Full=Glucose-induced degradation protein 8 homolog && PF10607:CTLH/CRA C-terminal to LisH motif domain	-
gene:HORVU7Hr1G078040	0.348802	0.0697503	0.262707	0.224761	0	0.848636	1.22576	0.091578	0.405238	0.164866	0	0.408712	0	0.15717	0.237301	0	0.208727	0.0438111	0.163129	0.721369	-	chr7H	458875926	458879889	+	3814	-	- && Q9SZL8.1 RecName: Full=Protein FAR1-RELATED SEQUENCE 5 && PF10551:MULE transposase domain	-
gene:HORVU0Hr1G011310	23.8188	24.1613	31.8568	31.5317	20.3358	24.2262	38.9578	28.2674	20.1526	24.5471	22.66	16.7482	23.2269	21.8417	26.2625	28.3391	25.6944	24.9714	25.6488	18.4688	-	chrUn	64097381	64101477	-	2506	-	- && B5DEQ3.1 RecName: Full=Probable Xaa-Pro aminopeptidase 3; Short=X-Pro aminopeptidase 3; AltName: Full=Aminopeptidase P3; Short=APP3 && PF00557:Metallopeptidase family M24|PF05195:Aminopeptidase P, N-terminal domain	Peptidase_M24
gene:HORVU0Hr1G032560	0	0	0	0	0	0	0	0	0	0	0	0	0	0	0	0	0	0	0	0	-	chrUn	194949234	194949410	+	177	-	- && - && -	-
gene:HORVU3Hr1G097170	0	0	0	0	0	0	0	0	0	0	0	0	0	0	0	0	0	0	0	0	-	chr3H	655257655	655258987	+	933	-	- && Q9WYG0.1 RecName: Full=Uncharacterized oxidoreductase TM_0325 && PF00106:short chain dehydrogenase	adh_short
gene:ENSRNA049486950	0	0	0	0	0	0	0	0	0	0	0	0	0	0	0	0	0	0	0	0	snoZ103	chr1H	383878257	383878351	+	95	-	- && - && -	-
gene:HORVU6Hr1G073450	0.0967511	0	0	0	0	0	0	0	0	0	0	0	0	0	0	0	0	0.291657	0	0	-	chr6H	508786538	508787167	+	630	-	- && - && PF13966:zinc-binding in reverse transcriptase	-
gene:HORVU2Hr1G109770	0	0	0	0	0	0	0	0	0	0	0	0	0	0	0	0	0	0	0	0	-	chr2H	717913683	717915392	+	1710	-	- && - && -	-
gene:HORVU7Hr1G114340	0.14566	0.0215098	0.05626	0	0	0	0	0	0.124968	0.395435	0	0	0	0.0660935	0	0	0	0.168882	0.148631	0.119953	-	chr7H	639415054	639418344	+	3078	-	- && Q7XPY2.1 RecName: Full=Plasma membrane ATPase; AltName: Full=Proton pump && PF00122:E1-E2 ATPase|PF00690:Cation transporter/ATPase, N-terminus|PF00702:haloacid dehalogenase-like hydrolase	E1-E2_ATPase
gene:HORVU5Hr1G011050	0	0	0.0711754	0	0	0	0	0	0.321139	0	0.464608	0	0	0	0	0	0	0	0	0	-	chr5H	28519182	28520653	+	860	-	- && - && -	-
gene:HORVU4Hr1G037730	0.0911109	0.262361	0	0	0	0	0	0	0	0	0	0	0	0	0	0	0	0	0	0	-	chr4H	282123394	282124062	+	669	-	- && - && PF13966:zinc-binding in reverse transcriptase	-
gene:HORVU1Hr1G062250	18.4161	19.2851	18.9667	13.291	24.105	25.0646	46.9597	24.3779	28.4548	25.3415	31.5379	22.6206	36.1755	23.9318	22.6354	27.2247	15.5943	22.568	19.47	19.473	-	chr1H	448693518	448695718	-	2201	-	- && D3UAG0.1 RecName: Full=UDP-glycosyltransferase 71K1; AltName: Full=UDP-glucose:chalcone 2'-O-glucosyltransferase; AltName: Full=UDP-glucose:flavonol 2'-O-glucosyltransferase && PF00201:UDP-glucoronosyl and UDP-glucosyl transferase	UDPGT
gene:HORVU1Hr1G000290	33.1838	29.3269	34.6102	33.6987	23.264	21.312	21.0554	25.8919	24.7248	23.808	27.4943	22.3708	32.1514	29.5025	28.1521	31.3488	27.7647	28.813	29.0402	27.5935	-	chr1H	968286	979886	+	6265	-	- && O04539.3 RecName: Full=Paired amphipathic helix protein Sin3-like 4 && PF02671:Paired amphipathic helix repeat|PF16879:C-terminal domain of Sin3a protein|PF08295:Sin3 family co-repressor	PAH
gene:HORVU3Hr1G087910	23.4289	19.1518	23.8627	20.7186	19.9113	6.58266	9.1952	19.0839	21.311	18.5466	15.7214	22.3398	0	0.140449	0	0	0	1.2441	0.826047	1.11229	-	chr3H	622977035	622977785	+	640	-	- && - && -	-
gene:ENSRNA049446047	0	0	0	0	0	0	0	0	0	0	0	0	0	0	0	0	0	0	0	0	tRNA-Gly	chr6H	15553224	15553294	-	71	-	- && - && -	-
novel.6752	9.68548	9.32397	7.50161	18.9174	14.9424	11.7789	20.11	20.6178	10.5728	12.3869	11.1375	9.33098	9.20669	7.90248	5.78342	4.97711	8.26041	8.33383	9.41932	6.38555	-	chr7H	644915012	644918407	-	1642	-	PF14299:Phloem protein 2	-
gene:HORVU7Hr1G052730	1.32327	1.15108	1.12123	0.127903	0	0.443505	0	0.469023	0	1.25092	0	0.475739	2.02963	0.325236	0.754631	4.17577	0.148473	0.997252	1.47685	1.89154	-	chr7H	202238220	202239207	-	803	-	- && B9F2Y7.1 RecName: Full=Kinesin-like protein KIN-4C && -	-
gene:HORVU6Hr1G093020	1.88665	1.53232	2.62332	1.42145	0.79323	0.778246	0.483163	3.38354	5.61464	5.03036	0.605398	2.87545	0.519389	1.99749	1.81206	0.790219	1.47637	2.0416	2.29535	0.9887	-	chr6H	578759214	578760241	-	560	-	- && Q8L803.1 RecName: Full=50S ribosomal protein L9, chloroplastic; AltName: Full=CL9; Flags: Precursor && PF01281:Ribosomal protein L9, N-terminal domain	-
gene:HORVU7Hr1G034270	0.0811627	0	0.122259	0.585755	1.44176	0	0	0	0.509191	0	0	0.0518745	0	0	0.038977	0	0	0.489331	0.248455	0	-	chr7H	71426610	71427441	+	751	-	- && Q05736.1 RecName: Full=Pathogenesis-related protein 1; Short=AOPR1 && PF00407:Pathogenesis-related protein Bet v I family	-
gene:HORVU3Hr1G115140	0	0	0	0	0.165256	0	0	0	0	0	0	0	0	0	0	0	0	0	0	0	-	chr3H	692668140	692668391	-	252	-	- && Q04647.1 RecName: Full=Probable cytochrome c biosynthesis protein && PF01578:Cytochrome C assembly protein	-
gene:HORVU1Hr1G004490	108.746	112.001	106.584	106.075	98.4326	118.288	104.066	122.207	98.6462	96.0342	98.8747	126.476	101.88	101.306	109.871	102.648	91.3787	100.277	96.3937	106.873	-	chr1H	9235824	9238244	+	962	-	- && - && PF07019:Rab5-interacting protein (Rab5ip)	Rab5ip
gene:HORVU1Hr1G082220	4.54875	4.23385	6.92117	3.31128	0	2.05326	1.83563	1.49393	3.27653	2.69295	0.870722	1.81486	0	0.0948606	0	0	0	0.0831044	0.210979	0.107322	-	chr1H	528913564	528926320	-	7894	-	- && Q8LPT9.1 RecName: Full=Alpha-glucan water dikinase, chloroplastic; AltName: Full=Starch-related protein R1; Flags: Precursor && PF01326:Pyruvate phosphate dikinase, PEP/pyruvate binding domain	-
gene:HORVU2Hr1G103120	0.843145	0.789562	1.38365	2.28983	0.365303	1.07827	0	2.04738	0.415717	1.27009	0	0.184011	1.74531	0.566091	0.25677	0.508974	0.221508	1.96307	0.629519	1.00071	-	chr2H	699192461	699195444	-	2984	-	- && F4JSZ5.1 RecName: Full=Brefeldin A-inhibited guanine nucleotide-exchange protein 1; Short=BIG1; AltName: Full=ARF guanine-nucleotide exchange factor BIG1 && -	-
novel.3815	2.51223	1.82681	3.72056	3.06105	0.970898	2.96351	5.91382	2.01473	1.82198	0.447786	0.635139	0.843381	1.32334	1.67151	1.53549	2.16053	2.49038	1.73391	1.96792	2.07454	-	chr4H	379948294	379952119	-	1801	-	-	-
gene:HORVU7Hr1G074300	46.225	47.1439	46.5484	52.7418	51.9541	59.3905	47.2651	37.0686	34.2225	53.522	34.6014	45.994	54.1121	46.4062	48.8475	55.7361	54.8905	44.8895	43.1559	50.4692	-	chr7H	423705447	423711238	-	2713	-	- && Q8H0B2.1 RecName: Full=Probable UDP-arabinose 4-epimerase 3; AltName: Full=OsUEL-3; AltName: Full=UDP-D-xylose 4-epimerase 3; AltName: Full=UDP-galactose 4-epimerase-like protein 3 && PF16363:GDP-mannose 4,6 dehydratase	-
gene:HORVU1Hr1G012180	0.0317134	0.0811746	0	0.185282	0	0	0	0	0	0.186539	0	0	0	0	0.0101532	0	0.126517	0.0743558	0	0.123459	-	chr1H	30263786	30268673	+	2883	-	- && Q9STE7.1 RecName: Full=Putative disease resistance RPP13-like protein 3 && PF12799:Leucine Rich repeats (2 copies)|PF00931:NB-ARC domain	NB-ARC
novel.5440	0.908952	0	0.912793	0.385879	2.92243	3.50438	0	1.61717	3.42895	0	2.10296	0	0.601398	0	0	0.794	0.255965	0.752167	0.163675	0	-	chr6H	582803117	582803972	+	684	-	-	-
gene:HORVU4Hr1G002970	0.273158	0.131097	0.3135	0	0	0.581276	0	0.122944	0.0680044	0	0	0	0	0	0.449758	0.0579488	0	0.529351	0.159274	0	-	chr4H	5967485	5969733	+	2132	-	- && - && PF13837:Myb/SANT-like DNA-binding domain	-
gene:HORVU5Hr1G085510	0.586825	0.624495	1.94727	0.368273	2.09182	0.258438	2.20851	0.57877	0.426848	0.289429	0.0608186	0.896892	0.273935	0.376254	1.23752	0.467293	0.274822	1.03832	0.481639	0.869096	-	chr5H	575065527	575068559	-	2389	-	- && Q93ZY2.2 RecName: Full=Rop guanine nucleotide exchange factor 1; Short=AtRopGEF1; AltName: Full=Kinase partner protein-like; Short=KPP-like; AltName: Full=Rho of plants guanine nucleotide exchange factor 1 && PF03759:PRONE (Plant-specific Rop nucleot	DUF315
gene:HORVU0Hr1G029880	0	0	0	0	0	0	0	0	0	0	0	0	0	0	0	0	0	0	0	0	-	chrUn	165222605	165223117	+	513	-	- && A1E9L2.1 RecName: Full=30S ribosomal protein S18, chloroplastic && PF01084:Ribosomal protein S18	-
gene:ENSRNA049485966	0	0	0	0	0	0	0	0	0	0	0	0	0	0	0	0	0	0	0	0	LSU_rRNA_eukarya	chr1H	393435183	393435342	-	160	-	- && - && -	-
gene:HORVU7Hr1G096490	0	0	0	0	0	0	0	0	0	0	0	0	0	0	0	0	0	0	0	0	-	chr7H	588091688	588091937	-	170	-	- && - && -	-
gene:HORVU3Hr1G115170	2.50464	2.20208	3.00136	2.6691	2.44461	1.45473	0	2.38723	2.72893	1.9366	4.23946	1.50665	5.14367	3.41422	3.86112	3.52146	4.18152	3.51076	2.14767	3.52327	-	chr3H	692797735	692801414	+	2162	-	- && Q8LPL5.1 RecName: Full=Protein FIZZY-RELATED 3; AltName: Full=Cell cycle switch protein CCS52B && -	-
gene:HORVU6Hr1G084870	0	0	0	0	0	0	0	0	0	0	0	0	0	0	0	0	0	0	0	0	-	chr6H	556963457	556971142	-	4246	-	- && Q9STE7.1 RecName: Full=Putative disease resistance RPP13-like protein 3 && PF00931:NB-ARC domain	NB-ARC
novel.5662	3.76254	3.25037	2.64491	9.05149	0.685508	30.4893	0	13.5929	4.54617	8.53637	17.3398	18.9177	2.69313	4.43887	3.6138	5.33908	3.30226	1.0082	4.3512	9.03257	-	chr6H	293571584	293572737	-	243	-	-	-
gene:ENSRNA049484385	1.25936	0	0	1.29841	0	0	0	0	4.2138	0	0	0	0	1.23812	0	0	2.71301	0	0	0	SNORD14	chr4H	557870606	557870726	+	121	-	- && - && -	-
gene:HORVU3Hr1G079630	0.648439	0	0	0	0	0	0	0	0	0	0	0	0	0	0	0	0.258688	0.868765	0	0.841447	-	chr3H	584335689	584335829	+	141	-	- && - && -	-
novel.4385	0.620164	0.0850386	0.0444846	0.50238	0	1.63643	0	0.223301	0.308788	1.22834	0.950335	0	0.362364	0	0	0	0.212064	0	0.406809	0	-	chr5H	575703206	575704895	+	752	-	-	-
gene:HORVU1Hr1G025890	34.5732	26.8586	37.7799	35.1337	36.7634	31.6052	66.7304	35.5853	22.371	14.1684	20.5948	17.83	5.43546	6.88438	6.57593	6.1186	11.2648	9.01626	17.3716	11.5885	-	chr1H	128156559	128163806	-	4143	-	- && Q9XI23.1 RecName: Full=Boron transporter 4 && PF00955:HCO3- transporter family	-
gene:HORVU5Hr1G109100	5.48958	4.08819	5.51278	3.09011	4.05237	5.52667	4.48151	5.76515	3.40881	7.51572	5.90357	4.51684	2.06465	3.72204	5.15134	2.49872	4.3045	4.91378	8.65987	2.54851	-	chr5H	629188818	629190918	-	2101	-	- && O64864.1 RecName: Full=Protein YLS3; AltName: Full=Protein YELLOW-LEAF-SPECIFIC GENE 3; AltName: Full=Xylogen-like protein 9; Short=AtXYLP9; Flags: Precursor && PF14368:Probable lipid transfer	-
gene:HORVU5Hr1G041350	0	0	0	0	0	0	0	0	0	0	0	0	0	0	0	0	0	0	0	0	-	chr5H	312918946	312921346	-	2401	-	- && Q9SIT5.1 RecName: Full=Cation/H(+) antiporter 15; AltName: Full=Protein CATION/H+ EXCHANGER 15; Short=AtCHX15 && PF00999:Sodium/hydrogen exchanger family	Na_H_Exchanger
gene:HORVU2Hr1G095870	5.17657	4.55746	4.73368	4.22371	4.19256	1.96093	4.56532	4.81718	3.25002	5.27162	1.69566	4.49175	3.78587	3.10072	3.25973	2.86787	1.23088	4.82267	4.70497	3.33645	-	chr2H	671800081	671824181	+	4913	-	- && Q9LT67.1 RecName: Full=Transcription factor bHLH113; AltName: Full=Basic helix-loop-helix protein 113; Short=AtbHLH113; Short=bHLH 113; AltName: Full=Transcription factor EN 61; AltName: Full=bHLH transcription factor bHLH113 && -	-
gene:HORVU3Hr1G082740	35.8763	46.2647	41.5169	31.6948	25.4394	15.4747	11.6904	22.0427	26.4865	12.1087	31.2701	17.4463	11.0427	22.4067	25.231	22.8258	18.3961	25.9971	48.3713	14.895	-	chr3H	600275457	600278158	-	1098	-	- && P54773.1 RecName: Full=Photosystem II 22 kDa protein, chloroplastic; AltName: Full=CP22; Flags: Precursor && PF00504:Chlorophyll A-B binding protein	-
gene:HORVU3Hr1G055830	8.85542	7.76084	9.71447	8.16242	4.57055	7.48443	2.83069	3.9727	7.8839	18.1983	14.3976	14.9802	24.8765	13.4612	19.1948	14.7584	14.3135	12.6099	8.64318	14.4382	-	chr3H	415689171	415694824	+	4026	-	- && Q6NW58.2 RecName: Full=Spastin && PF00004:ATPase family associated with various cellular activities (AAA)	AAA
novel.6190	17.5741	17.8889	15.9605	15.5961	31.3432	20.1767	15.8546	21.8361	23.3811	27.7276	21.0932	29.8581	13.0416	15.2364	13.0097	13.6055	13.8445	13.7348	15.0069	10.9455	-	chr7H	547171418	547172650	+	1233	-	-	-
gene:HORVU5Hr1G001140	0	0	0	0	0	0	0	0	0	0	0	0	0	0	0	0	0	0	0	0	-	chr5H	3874658	3874945	+	288	-	- && - && PF00078:Reverse transcriptase (RNA-dependent DNA polymerase)	RVT_1
gene:HORVU5Hr1G053890	0	0	0	0	0	0	0	0	0	0	0	0	0	0	0	0	0	0	0	0	-	chr5H	423302633	423302851	+	219	-	- && - && -	-
gene:HORVU6Hr1G014350	0.0750194	0.414047	0.0565023	0.174027	0	0	0	0.189085	0.0130736	0	0	0.551402	1.3616	0.202822	0.288214	0.0185674	0.0448923	0.471138	0.0191374	0.0365058	-	chr6H	30503486	30508519	+	3509	-	- && Q8VYJ2.1 RecName: Full=AT-hook motif nuclear-localized protein 1 && PF03479:Domain of unknown function (DUF296)	-
gene:HORVU2Hr1G100370	0	0	0	0	0	0	0	0	0	0	0	0	0	0	0	0	0	0	0	0	-	chr2H	690867076	690867653	+	578	-	- && - && PF13966:zinc-binding in reverse transcriptase	-
gene:HORVU1Hr1G009940	0	0	0	0	0	0	0	0	0	0	0	0	0	0	0	0	0	0	0	0	-	chr1H	22521909	22522880	+	186	-	- && - && -	-
gene:HORVU3Hr1G065900	5.41384	5.06371	3.36972	4.0124	4.46698	6.67825	9.4055	2.37597	2.76107	2.33273	3.21596	4.09034	6.73849	3.38395	4.16981	4.60628	3.51915	2.97202	3.33574	4.2926	-	chr3H	502577564	502581408	+	3754	-	- && Q93Z92.1 RecName: Full=E3 ubiquitin-protein ligase At4g11680; AltName: Full=RING finger protein At4g11680 && PF13639:Ring finger domain	-
gene:HORVU1Hr1G037810	19.2627	20.6619	17.6524	22.7372	17.8576	5.81983	12.0481	18.5927	11.8974	13.641	16.7524	13.8125	19.4358	18.8373	15.5266	18.4637	14.9077	17.4066	18.145	16.4452	-	chr1H	260667818	260673383	+	3779	-	- && Q7XDQ7.1 RecName: Full=Plant intracellular Ras-group-related LRR protein 8; AltName: Full=Intracellular Ras-group-related LRR protein 8; Short=OsIRL8 && PF00240:Ubiquitin family|PF13855:Leucine rich repeat	ubiquitin
gene:HORVU5Hr1G104270	0	0	0	0	0	0	0	0	0	0	0	0	0	0	0	0	0	0	0	0	-	chr5H	618671781	618672797	+	747	-	- && P80728.1 RecName: Full=Mavicyanin && PF02298:Plastocyanin-like domain	Cu_bind_like
gene:HORVU5Hr1G066950	1.44334	1.01241	1.72817	1.77426	0.606843	2.24921	0	1.39919	0.657847	0.0699703	1.52177	0	0.0567638	2.18305	0.586501	1.59378	1.72741	2.95641	1.35949	2.32317	-	chr5H	509660834	509666741	+	1349	-	- && - && -	-
gene:HORVU3Hr1G076680	11.751	12.7807	11.3943	13.5805	10.4036	10.4048	10.3	9.80016	8.36163	7.87678	7.88346	7.39544	12.1747	12.0694	10.6774	12.2906	12.301	10.7294	11.3991	10.9275	-	chr3H	569417183	569429535	-	12353	-	- && Q9LXA5.1 RecName: Full=L-type lectin-domain containing receptor kinase IX.1; Short=LecRK-IX.1; Flags: Precursor && PF00139:Legume lectin domain|PF00069:Protein kinase domain|PF00176:SNF2 family N-terminal domain|PF14634:zinc-RING finger domain|PF0027	SNF2_N
novel.2476	14.669	15.3339	18.6659	17.4718	11.1205	7.58291	19.1779	19.5416	11.6262	14.3102	11.0968	9.28992	11.7462	10.9643	6.52985	12.102	10.8623	11.7448	13.0886	11.4407	-	chr3H	599980329	599982869	+	1718	-	-	-
gene:HORVU2Hr1G016000	1.89238	1.67066	1.75961	2.07149	3.06468	1.44771	0.0259267	0.500523	1.51456	0.853965	0.403754	1.14977	2.38891	2.00974	1.75025	1.02925	1.80348	1.94848	1.71642	2.13732	-	chr2H	36026947	36044163	-	3468	-	- && Q69UZ3.1 RecName: Full=Lon protease homolog, mitochondrial; Flags: Precursor && PF05362:Lon protease (S16) C-terminal proteolytic domain|PF00004:ATPase family associated with various cellular activities (AAA)|PF02190:ATP-dependent protease La (LON) s	AAA
gene:HORVU2Hr1G015240	4.15849	3.22606	2.45987	5.05095	2.17953	3.4621	0	2.65624	0.635352	0	0.746847	1.23791	2.09697	4.36835	2.57154	5.30125	0.954485	3.09102	4.4177	3.88088	-	chr2H	33767258	33769385	+	535	-	- && Q5JK20.1 RecName: Full=Auxin response factor 4; AltName: Full=OsARF2 && -	-
gene:HORVU3Hr1G010780	140.991	156.152	122.211	155.894	133.09	147.326	93.9536	142.506	115.453	108.247	106.266	122.784	127.361	125.801	130.047	121.978	132.568	119.961	138.805	126.335	-	chr3H	23642210	23646571	+	1242	-	- && Q05737.1 RecName: Full=GTP-binding protein YPTM2 && PF00071:Ras family	Ras
gene:HORVU2Hr1G083850	4.93026	3.11265	6.48357	6.55058	3.50881	3.40974	6.93689	2.77379	3.69249	5.89984	1.20672	3.58254	7.92212	5.39525	5.63731	3.00703	3.51227	5.69131	5.13563	5.38382	-	chr2H	608065887	608069754	+	2692	-	- && Q9LU89.1 RecName: Full=Serine/threonine protein phosphatase 2A 59 kDa regulatory subunit B' eta isoform; Short=AtB' eta; Short=PP2A, B' subunit, eta isoform && PF01603:Protein phosphatase 2A regulatory B subunit (B56 family)	-
gene:HORVU6Hr1G059220	0.235341	0	0	0	0	0	0.261169	0	0	0	0	0	0	0.23137	0	0	0	0	0	0	-	chr6H	391477027	391477285	-	259	-	- && - && -	-
gene:HORVU5Hr1G018890	0	0	0	0	0	0	0	0	0	0	0	0	0	0	0	0	0	0	0	0	-	chr5H	79382862	79383071	+	210	-	- && - && -	-
gene:HORVU5Hr1G096260	12.5482	8.61224	14.7921	14.3579	18.6706	9.20659	13.6888	11.8655	16.1107	14.4103	12.4143	11.3225	6.25615	10.7561	11.6268	6.96652	11.3862	14.801	18.5786	9.80186	-	chr5H	600832922	600834997	-	2076	-	- && Q9SGA8.1 RecName: Full=UDP-glycosyltransferase 83A1 && PF00201:UDP-glucoronosyl and UDP-glucosyl transferase	UDPGT
gene:HORVU5Hr1G019910	0	0	0	0	0	0	0	0	0	0	0	0	0	0	0	0	0	0	0	0	-	chr5H	87906816	87907493	+	678	-	- && - && -	-
gene:HORVU1Hr1G002060	0	0	0	0	0	0	0	0	0	0	0	0	0	0	0	0	0	0	0	0	-	chr1H	4269559	4277621	+	3311	-	- && O64477.1 RecName: Full=G-type lectin S-receptor-like serine/threonine-protein kinase At2g19130; Flags: Precursor && PF00954:S-locus glycoprotein domain|PF00069:Protein kinase domain|PF08276:PAN-like domain|PF01453:D-mannose binding lectin	Pkinase
gene:HORVU6Hr1G013410	0	0	0	0	0	0	0	0	0	0	0	0	0	0	0	0	0	0	0	0	-	chr6H	27575175	27575408	+	234	-	- && - && -	-
gene:HORVU4Hr1G064120	36.4424	38.05	31.5711	39.5147	35.1552	27.6186	19.9052	26.9572	24.5004	27.3323	23.3895	30.1276	37.0629	33.5124	31.4016	34.2325	36.2166	30.269	35.3435	32.7933	-	chr4H	537520108	537528857	+	4037	-	- && Q501B2.1 RecName: Full=bZIP transcription factor 16; Short=AtbZIP16 && PF00170:bZIP transcription factor|PF07777:G-box binding protein MFMR|PF16596:Disordered region downstream of MFMR	MFMR
gene:HORVU0Hr1G009270	0	0	0	0	0	0	0	0	0	0	0	0	0	0	0	0	0	0	0	0	-	chrUn	54601222	54601488	-	267	-	- && - && -	-
gene:HORVU3Hr1G077640	0	0.780782	0.108916	0	3.70503	0	0	1.36683	0.378018	2.18726	0	0	0	0.159942	0.625019	0	0.389413	1.14431	1.66005	1.21388	-	chr3H	574212208	574212769	-	562	-	- && - && -	-
gene:HORVU7Hr1G082940	0	0	0	0	0	0	0	0	0	0	0	0	0	0	0	0	0	0	0	0	-	chr7H	499082700	499082852	-	153	-	- && - && -	-
gene:ENSRNA049486629	0	0	0	0	0	0	0	0	0	0	0	0	0	2.80897	0	0	0	1.914	0	0	snoZ43	chr1H	542204842	542204937	+	96	-	- && - && -	-
novel.2479	0	0	0.0434736	0	0	0	0	0.0272783	0	0	0.464368	0	0	0.148961	0	0	0	0	0.110434	0	-	chr3H	601389061	601391805	+	1408	-	PF00847:AP2 domain	AP2
gene:HORVU4Hr1G003440	2.80279	2.91683	2.36281	4.15203	4.06166	1.97763	4.8784	2.24944	2.04631	3.02141	2.17135	1.68767	3.27321	2.31317	1.89147	3.80436	2.40106	2.34201	2.86748	1.88073	-	chr4H	7582838	7589219	+	6382	-	- && Q9FRG8.1 RecName: Full=Growth-regulating factor 9; Short=OsGRF9; AltName: Full=Transcription activator GRF9 && PF08879:WRC	-
gene:HORVU2Hr1G109440	0.0214775	0.391693	0	0.199291	0	0.665449	0	0	0	0	0	0	0	0.126691	0.66011	0	0.899665	0.539534	0.0219156	0.376249	-	chr2H	716608408	716611636	-	2039	-	- && Q42600.1 RecName: Full=Cytochrome P450 84A1; AltName: Full=Ferulate-5-hydroxylase; Short=F5H && PF00067:Cytochrome P450	p450
gene:HORVU2Hr1G060300	0	0	0	0	0	0	0	0	0	0	0	0	0	0	0.350036	0	0	0.228879	0	0	-	chr2H	401240087	401241198	-	1112	-	- && Q7XIZ1.1 RecName: Full=Glutaredoxin-C9 && PF00462:Glutaredoxin	-
gene:HORVU5Hr1G040680	0	0	0	0	0	0	0	0	0	0	0	0	0	0	0	0	0	0	0	0	-	chr5H	303454315	303454784	-	354	-	- && - && -	-
gene:HORVU4Hr1G072130	3.16814	3.0838	3.0471	4.27849	3.23157	1.64841	9.21052	2.53053	2.45728	2.92461	2.60596	3.70754	1.96197	2.54439	2.61431	2.03208	3.09744	3.22829	3.09617	2.73593	-	chr4H	583581789	583584005	-	751	-	- && Q0DV32.2 RecName: Full=4-coumarate--CoA ligase-like 1 && PF00501:AMP-binding enzyme|PF13193:AMP-binding enzyme C-terminal domain	AMP-binding
gene:HORVU5Hr1G018540	0	0	0	0	0	0	0	0	0	0	0	0	0	0	0	0	0	0	0	0	-	chr5H	75680823	75681075	+	253	-	- && - && -	-
gene:HORVU5Hr1G018170	0	0	0	0	0	0	0	0	0	0	0	0	0	0	0	0	0	0	0	0	-	chr5H	72941580	72941843	-	264	-	- && - && -	-
gene:HORVU5Hr1G053170	8.84157	8.93672	9.06391	7.70002	5.9149	4.62957	6.78287	4.66381	4.39483	3.86247	6.47643	5.83296	6.13849	9.00518	6.18406	6.92132	6.29293	5.80509	7.03983	6.95893	-	chr5H	416589574	416597667	-	8094	-	- && Q9FXT4.1 RecName: Full=Alpha-galactosidase; AltName: Full=Alpha-D-galactoside galactohydrolase; AltName: Full=Melibiase; Flags: Precursor && PF16499:Alpha galactosidase A|PF00069:Protein kinase domain	Pkinase
gene:HORVU3Hr1G033120	1.42656	1.12034	1.00468	0.362924	0.0759476	1.03766	0	0.537009	0.91694	0.840664	0.9495	1.65778	0.454663	1.60285	1.49473	1.02713	0.509984	0.893587	1.55019	1.11792	-	chr3H	172970987	172977547	+	1908	-	- && - && PF07899:Frigida-like protein	-
gene:HORVU5Hr1G088450	0	0	0	0	0	0	0	0	0	0	0	0	0	0	0	0	0	0	0	0	-	chr5H	581823390	581823623	+	234	-	- && - && PF13456:Reverse transcriptase-like	-
gene:HORVU2Hr1G063340	33.6069	30.6721	33.0613	32.3405	23.1095	25.0238	21.3495	27.3128	20.9794	21.7002	23.6287	19.979	29.7074	31.9606	28.1443	29.139	31.688	30.5366	30.6324	28.4234	-	chr2H	427123985	427135456	-	3958	-	- && F4JS25.1 RecName: Full=Suppressor of RPS4-RLD 1; AltName: Full=Protein SUPPRESSOR OF npr1-1, CONSTITUTIVE 5; Short=AtSNC5 && PF13414:TPR repeat	-
gene:HORVU1Hr1G045920	0	0.135432	0	0	0	0	0	0	0	0	0	0	0	0	0	0	0	0	0	0	-	chr1H	334697381	334698308	-	437	-	- && - && PF03766:Remorin, N-terminal region|PF03763:Remorin, C-terminal region	-
novel.4246	29.4869	27.3205	26.8526	33.2513	24.7862	20.3146	10.4532	22.9458	16.1416	17.1205	15.6604	14.2874	28.5286	24.7618	23.8304	37.2673	23.1185	21.6734	24.2552	27.5851	-	chr5H	412001462	412007082	+	3262	-	-	-
gene:HORVU5Hr1G073370	28.437	22.8299	22.2431	19.7601	14.442	11.7913	8.19346	16.0599	11.0688	4.2493	10.0453	11.9157	8.9629	13.788	15.7206	8.47753	11.3379	12.7713	10.217	8.31755	-	chr5H	538554299	538557370	+	2335	-	- && Q0J0N4.1 RecName: Full=Beta-glucosidase 30; Short=Os9bglu30; Flags: Precursor && PF00232:Glycosyl hydrolase family 1	Glyco_hydro_1
gene:HORVU7Hr1G041690	0	0	0.0231859	0.214238	0	0	0	0	0.209227	0.756633	0	0	0	0	0	0	0	0	0	0	-	chr7H	116645322	116647602	-	1876	-	- && Q9FHQ1.1 RecName: Full=GDSL esterase/lipase At5g37690; AltName: Full=Extracellular lipase At5g37690; Flags: Precursor && PF00657:GDSL-like Lipase/Acylhydrolase	Lipase_GDSL
gene:HORVU0Hr1G001070	0.166469	0.184369	0.282907	0.237642	0.192475	0.0762986	0.0852641	0.258204	0.151747	0.161402	0.137359	0.163688	0.484472	0.214017	0.0860934	0.202837	0.321838	0.128672	0.143731	0.236789	-	chrUn	6161923	6172675	+	4236	-	- && C0LGD7.2 RecName: Full=Probable LRR receptor-like serine/threonine-protein kinase At1g06840; Flags: Precursor && PF08263:Leucine rich repeat N-terminal domain|PF13855:Leucine rich repeat|PF00069:Protein kinase domain	Pkinase
gene:HORVU3Hr1G007770	0	0	0	0	0	0	0	0	0	0	0	0	0	0	0	0	0	0	0	0	-	chr3H	18386741	18389895	+	2027	-	- && Q9FF31.1 RecName: Full=LEAF RUST 10 DISEASE-RESISTANCE LOCUS RECEPTOR-LIKE PROTEIN KINASE-like 2.1; AltName: Full=Probable receptor-like serine/threonine-protein kinase LRK10L-2.1; Flags: Precursor && -	-
gene:ENSRNA049477308	0	0	0	0	0	0	0	0	0	0	0	0	0	0	0	0	0	0	0	0	5S_rRNA	chr5H	137204319	137204436	+	118	-	- && - && -	-
gene:HORVU7Hr1G108140	0	0	1.07597	0	0	0	0	0	0	0	0	0	0.365195	0	0	0	0	0	0	0	-	chr7H	624594141	624595053	+	359	-	- && - && -	-
gene:HORVU0Hr1G023870	0.0180549	0.0693206	0.0362623	0.0930734	2.71381	0.23667	0.280509	0.273041	0.981681	0.796492	0.667086	1.47707	0.369234	0.0177502	0.173411	0.250242	0.237692	0.145137	0.239501	0.21086	-	chrUn	122000355	122013246	-	3313	-	- && - && -	-
gene:HORVU5Hr1G107250	46.2293	46.5924	50.5707	52.2224	42.028	45.6484	55.425	42.4658	39.1083	42.0176	45.6238	44.628	64.4443	55.7477	55.8229	65.1059	57.9186	57.5424	51.4669	54.4197	-	chr5H	626279616	626288303	-	3114	-	- && F4I0P8.1 RecName: Full=Vacuolar protein sorting-associated protein 35B; AltName: Full=Vesicle protein sorting 35B && PF03635:Vacuolar protein sorting-associated protein 35	-
novel.4939	2.12091	1.63748	1.57426	2.80465	2.01608	1.09888	6.44705	2.20801	0.899922	0	0	0.589376	2.64016	0.997236	1.9485	1.04986	1.04845	1.38989	2.72874	1.43593	-	chr5H	612899512	612900285	-	774	-	-	-
gene:HORVU2Hr1G010930	0	0	0	0	0	0	0	0	0	0	0	0	0	0	0	0	0	0	0	0	-	chr2H	21485438	21490090	+	1124	-	- && A2A1A0.1 RecName: Full=S-norcoclaurine synthase 1; Short=CjNCS1 && PF14226:non-haem dioxygenase in morphine synthesis N-terminal|PF03171:2OG-Fe(II) oxygenase superfamily	2OG-FeII_Oxy
gene:HORVU5Hr1G037020	27.2976	26.328	26.0938	33.1281	19.5658	31.3714	34.9294	23.442	30.3834	27.1876	31.1258	22.8037	34.2528	31.4089	28.8175	25.9063	26.7902	25.6608	28.1225	34.2124	-	chr5H	265946467	265950509	-	1823	-	- && Q9FXM3.1 RecName: Full=Replication factor C subunit 2; Short=OsRFC2; AltName: Full=Activator 1 subunit 2 && PF00004:ATPase family associated with various cellular activities (AAA)|PF08542:Replication factor C C-terminal domain	AAA
novel.894	3.32539	2.10455	3.11926	1.99682	0	0	0	2.62499	4.12665	5.34291	3.44075	2.756	4.48393	2.76631	4.63294	5.57133	2.97398	3.30474	2.57288	3.6276	-	chr2H	58516299	58517384	+	834	-	-	-
gene:HORVU1Hr1G059750	0.294829	0.56599	0.296075	0.292713	0	0	0	0.0550452	0.342532	0.275268	0	0.460625	0	0.0858829	0	0.205399	0	0.0658344	0.0445693	0	-	chr1H	434795229	434802934	+	4244	-	- && Q3UVG3.1 RecName: Full=Protein FAM91A1 && PF14648:FAM91 C-terminus|PF14647:FAM91 N-terminus	-
gene:HORVU2Hr1G060680	10.126	9.73534	8.09222	13.215	10.8541	10.5415	2.2584	11.3755	8.99205	7.15732	5.55519	5.49646	12.5023	10.407	11.239	11.7958	13.3172	8.16309	9.12684	10.7176	-	chr2H	405593722	405597839	+	2883	-	- && Q8GZM7.1 RecName: Full=Transcription factor PIF1; AltName: Full=Basic helix-loop-helix protein 15; Short=AtbHLH15; Short=bHLH 15; AltName: Full=Protein PHY-INTERACTING FACTOR 1; AltName: Full=Protein PHYTOCHROME INTERACTING FACTOR 3-LIKE 5; AltName:	HLH
gene:HORVU7Hr1G047990	69.5742	78.4505	61.6505	77.3909	84.4856	85.5985	105.911	81.2718	87.9596	99.3238	76.0996	99.6543	70.6598	75.5185	61.6162	84.2816	64.3249	72.4823	69.5845	78.364	-	chr7H	162972005	162982693	-	1407	-	- && E1U332.1 RecName: Full=Isoflavone reductase-like protein; AltName: Full=Pollen allergen Ole e 12.01; AltName: Allergen=Ole e 12.01 && PF05368:NmrA-like family	NmrA
gene:HORVU1Hr1G056430	5.36512	4.90297	5.28451	5.01897	3.72412	6.23005	0	2.26818	2.47336	2.78704	1.34836	1.5995	2.27853	2.14017	2.7823	2.03636	2.05146	3.78924	2.43119	0.683971	-	chr1H	413953448	413958410	+	2583	-	- && Q9H0F5.4 RecName: Full=E3 ubiquitin-protein ligase RNF38; AltName: Full=RING finger protein 38 && PF13639:Ring finger domain	-
gene:HORVU2Hr1G118970	0	0	0	0	0	0	0	0	0	0	0	0	0	0	0	0	0	0	0	0	-	chr2H	743680785	743681244	+	303	-	- && - && -	-
gene:HORVU5Hr1G063620	43.8394	35.2325	54.2489	43.8176	22.7443	13.1703	31.9631	20.0058	13.844	18.4892	11.1367	13.3997	4.4519	19.8213	24.4789	9.38316	22.6465	34.0565	42.8199	13.4615	-	chr5H	493514684	493515593	+	910	-	- && P14897.1 RecName: Full=Low molecular mass early light-inducible protein HV90, chloroplastic; Short=ELIP; Flags: Precursor && PF00504:Chlorophyll A-B binding protein	-
gene:HORVU1Hr1G015580	0	0	0	0	0	0	0	0	0	0	0	0	0	0	0	0	0	0	0	0	-	chr1H	46535301	46535909	+	609	-	- && - && PF13966:zinc-binding in reverse transcriptase	-
gene:HORVU2Hr1G107460	14.5146	15.5915	14.7778	17.1617	11.4275	1.8207	12.7611	6.99245	16.2558	9.9835	10.255	6.7842	3.37123	7.31272	13.0526	13.056	12.5112	14.9888	10.4618	9.0783	-	chr2H	711785734	711786610	-	758	-	- && Q2QYL3.1 RecName: Full=Non-specific lipid-transfer protein 3; Short=LTP 3; Flags: Precursor >A2ZAS9.1 RecName: Full=Non-specific lipid-transfer protein 3; Short=LTP 3; Flags: Precursor && PF00234:Protease inhibitor/seed storage/LTP family	-
gene:HORVU2Hr1G081690	1.15305	1.60589	1.3055	1.4219	0	1.65695	1.75631	1.16819	1.53661	1.3251	2.49255	2.28313	2.2887	1.11136	1.06403	0.984843	0.784699	1.6925	1.53415	0.880148	-	chr2H	592676742	592680748	-	4007	-	- && Q9M1V3.2 RecName: Full=Pentatricopeptide repeat-containing protein At3g63370, chloroplastic; AltName: Full=Protein ORGANELLE TRANSCRIPT PROCESSING 86; Flags: Precursor && PF14432:DYW family of nucleic acid deaminases|PF13041:PPR repeat family|PF01535	PPR
gene:HORVU2Hr1G073840	2.10403	1.18319	2.39038	2.93619	5.69201	5.03997	0	1.6338	2.32594	2.75914	2.48239	4.34675	1.19525	1.98496	2.14333	5.63884	1.88225	3.73723	2.32044	2.35799	-	chr2H	533468845	533471979	+	2898	-	- && Q76LB1.1 RecName: Full=Aluminum-activated malate transporter 1; Short=TaALMT1 && PF11744:Aluminium activated malate transporter	-
novel.3241	1.09579	0	0.687762	1.05915	0	0	0	2.33036	0.859332	1.55381	1.87742	0	1.82078	2.1546	0.460454	3.32231	1.47539	0.756997	1.95674	0.599885	-	chr4H	171257032	171257627	+	445	-	-	-
novel.3087	0.295173	0.0708312	0	0.608651	4.03337	0	0	0	0.411517	1.39517	1.67108	0	0	0.435289	0	0	1.23644	1.1864	0.376492	0	-	chr3H	665841530	665841993	-	413	-	-	-
gene:HORVU6Hr1G003750	0	0	0	0	0	0.117916	0	0	0.0689759	0	0	0	0	0	0	0	0	0.497142	0	0	-	chr6H	8200592	8201128	-	437	-	- && P02275.2 RecName: Full=Histone H2A.1; AltName: Full=wcH2A-9 && -	-
gene:HORVU5Hr1G014210	0	0	0	0	0	0	0	0	0	0	0	0	0	0	0	0	0	0	0	0	-	chr5H	48889898	48891834	+	978	-	- && P52424.1 RecName: Full=Phosphoribosylformylglycinamidine cyclo-ligase, chloroplastic/mitochondrial; AltName: Full=AIR synthase; Short=AIRS; AltName: Full=Phosphoribosyl-aminoimidazole synthetase; AltName: Full=VUpur5; Flags: Precursor && PF02769:AIR	-
gene:HORVU3Hr1G095070	36.7428	40.8726	34.3238	39.3015	42.6176	39.4861	60.2674	46.9628	44.5739	23.0961	36.041	23.6659	16.5525	29.8691	25.8066	11.2323	31.8162	30.3855	39.2846	21.16	-	chr3H	648820840	648821717	-	878	-	- && - && -	-
gene:ENSRNA049489389	0	0	0	0	0	0	0	0	0	0	0	0	0	0	0	0	0	0	0	0	5_8S_rRNA	chrUn	122016830	122016985	-	156	-	- && - && -	-
novel.6385	0	0	0.172425	0	0	0	0	0	0	0	0	0	0	0	1.23683	0	0	0	0.0876007	0	-	chr7H	63847452	63849077	-	355	-	-	-
gene:HORVU4Hr1G035110	0	0	0	0	0	0	0	0	0	0	0	0	0	0	0	0	0	0	0	0	-	chr4H	254456132	254457382	+	759	-	- && - && -	-
gene:HORVU7Hr1G008270	0	0	0	0	0	0	0	0	0	0	0	0	0	0	0	0	0	0	0	0	-	chr7H	10869096	10870605	+	1356	-	- && Q9SZL8.1 RecName: Full=Protein FAR1-RELATED SEQUENCE 5 && PF03101:FAR1 DNA-binding domain|PF10551:MULE transposase domain	FAR1
gene:HORVU7Hr1G009700	7.05081	5.09165	3.17635	2.88739	0	3.29808	5.70394	7.34939	10.4041	9.13623	7.53966	14.4459	24.5938	24.0671	18.0377	11.8079	22.8314	14.8981	9.91782	19.8168	-	chr7H	13372098	13373702	-	925	-	- && - && -	-
gene:HORVU6Hr1G003500	19.2724	17.4699	17.7247	18.0256	12.6972	14.1889	14.5477	19.0396	14.6763	13.0906	14.148	12.2946	18.9809	15.1307	14.8793	16.1257	15.6111	16.0834	15.3126	16.1557	-	chr6H	7916348	7924212	+	5643	-	- && Q9FGK9.1 RecName: Full=Protein transport protein SEC16A homolog; AltName: Full=Protein MAIGO 5 && PF12932:Vesicle coat trafficking protein Sec16 mid-region|PF12931:Sec23-binding domain of Sec16	-
gene:HORVU5Hr1G031070	27.5051	33.6013	21.5075	28.3205	34.2169	30.9633	29.5988	40.2346	24.3012	36.2212	33.646	29.5541	25.4939	27.8604	22.589	33.2215	23.2902	23.7418	23.6288	28.8145	-	chr5H	193969562	193974299	+	1632	-	- && - && PF00582:Universal stress protein family	Usp
gene:HORVU2Hr1G098950	0.458445	0.975747	1.22101	0.390458	2.39681	0	0	1.1555	1.20882	0.452221	0	0.458626	1.63052	0.725055	0.804064	0.473596	0.691808	0.64092	1.42373	1.02814	-	chr2H	685910941	685913168	-	2114	-	- && - && PF06839:GRF zinc finger	zf-GRF
gene:HORVU7Hr1G002670	1.03773	1.01355	0.731312	1.89581	2.26383	1.47529	0	0.780087	1.80211	0.481892	1.80101	2.28068	1.02388	1.53929	1.1366	1.74832	0.806197	0.98787	0.575894	1.31118	-	chr7H	4995027	4997009	+	1983	-	- && Q9FLS0.1 RecName: Full=F-box protein At5g07610 && -	-
gene:HORVU5Hr1G115710	0.0529786	0.018735	0.0672031	0.186862	0	0.0564875	0	0.0527097	0.0660856	0	0.0797597	0	0.230945	0.183667	0.072309	0.0690119	0.02336	0.0588383	0.0455235	0.0407059	-	chr5H	647133657	647147025	+	10930	-	- && Q86I22.1 RecName: Full=Acylpyruvase FAHD1, mitochondrial; AltName: Full=Fumarylacetoacetate hydrolase domain-containing protein 1; Flags: Precursor && PF12697:Alpha/beta hydrolase family|PF13456:Reverse transcriptase-like|PF00561:alpha/beta hydrolase	FAA_hydrolase
gene:HORVU3Hr1G034570	0.193162	0.123605	0.129319	0.376174	0	0	0	0.540955	0.164571	0	1.04879	0.43896	0.746164	0.274304	0	0	0.359612	0.107831	0.481804	0	-	chr3H	188281999	188284398	+	2400	-	- && - && -	-
gene:HORVU5Hr1G027930	12.28	12.0089	10.6144	15.0277	4.52658	6.05914	11.1484	11.1456	12.2334	13.8856	9.43907	10.6947	11.4224	11.9213	10.3443	13.3623	10.1606	12.0607	11.4614	13.6459	-	chr5H	161290939	161294082	+	2947	-	- && Q9NQG5.1 RecName: Full=Regulation of nuclear pre-mRNA domain-containing protein 1B; AltName: Full=Cell cycle-related and expression-elevated protein in tumor && PF04818:RNA polymerase II-binding domain.	-
gene:ENSRNA049467100	0	0	0	0	0	0	0	0	0	0	0	0	0	0	0	0	0	0	0	0	5S_rRNA	chrUn	148087014	148087132	-	119	-	- && - && -	-
gene:HORVU3Hr1G113810	0.584047	0.560603	1.49295	1.47802	4.4982	2.27779	0	0.334563	1.14736	0.535382	0.632821	1.76464	0.325749	0.365395	1.83586	0.841031	1.01672	1.17374	1.19192	0	-	chr3H	689210191	689210764	+	574	-	- && F4IBE4.1 RecName: Full=Probable disease resistance protein RF45 >P0DI16.1 RecName: Full=Probable disease resistance protein RDL5 && PF00931:NB-ARC domain	NB-ARC
gene:HORVU5Hr1G110420	3.91384	2.52502	3.41492	2.05067	0	1.60564	8.97158	2.10232	6.79827	1.21306	5.73535	0.410081	0	1.07234	0.985996	3.11248	0.767894	2.2565	2.68427	2.37288	-	chr5H	632728965	632729439	-	475	-	- && Q00451.1 RecName: Full=36.4 kDa proline-rich protein && PF14547:Hydrophobic seed protein	-
gene:HORVU5Hr1G072000	0	0	0	0	0	0	0	0	0	0	0	0	0	0	0	0	0	0	0	0	-	chr5H	534717679	534717921	-	243	-	- && - && -	-
gene:HORVU6Hr1G041820	0	0.450584	0.290099	0.0744587	0	0	0	0.0910138	0.880996	0	0	0.507743	0	0.426006	0.728325	0.0357488	0.259301	0.290274	0.405309	0.52715	-	chr6H	231412184	231413027	+	844	-	- && - && -	-
gene:HORVU3Hr1G061470	0	0	0	0	0	0	0	0	0	0	0	0	0	0	0	0	0	0	0	0	-	chr3H	467888483	467891073	+	1305	-	- && Q8L7F9.1 RecName: Full=Beta-1,3-galactosyltransferase GALT1; AltName: Full=Beta-1,3-galactosyltransferase 15; AltName: Full=Galactosyltransferase 1 && PF00337:Galactoside-binding lectin|PF01762:Galactosyltransferase	Galactosyl_T
novel.6362	1.98288	3.8848	1.47299	2.15638	1.596	1.48898	0	1.78004	0.549103	0.650499	0.0323742	0.902764	1.63871	2.51022	2.45236	2.60845	1.33286	1.31012	1.44127	1.66546	-	chr7H	41047236	41049230	-	1908	-	-	-
gene:HORVU5Hr1G070980	32.9189	36.5831	23.5931	30.3577	38.1664	45.6231	90.0887	35.6768	35.056	49.0793	37.5948	49.9943	26.9426	27.6628	26.2322	35.7909	27.3356	24.9554	28.0095	29.5271	-	chr5H	531187867	531193318	+	1559	-	- && Q1GTB8.1 RecName: Full=Kynurenine formamidase; Short=KFA; Short=KFase; AltName: Full=Arylformamidase; AltName: Full=N-formylkynurenine formamidase; Short=FKF && PF04199:Putative cyclase	-
novel.382	0.342434	0	0	0	0	0	0	0	0	0	0	0	0	0.448875	0	0	0	0	0.465892	0	-	chr1H	552393412	552393886	+	267	-	-	-
novel.2709	0.960222	0.260474	1.13198	0.774779	0	0.149253	0	0.920735	0.363777	0.999808	0	0	0.789756	0.779843	0.822015	1.03329	0.0999314	0.566333	0.809407	0.81263	-	chr3H	103190793	103192516	-	1460	-	PF04195:Putative gypsy type transposon	Transposase_28
gene:ENSRNA049483782	0	0	0	0	0	0	0	0	0	0	0	0	0	0	0.187639	0	0.233814	0	0	0	5_8S_rRNA	chr2H	187538874	187539029	+	156	-	- && - && -	-
gene:HORVU3Hr1G085780	42.3506	36.899	35.077	47.3364	29.1715	36.2297	35.194	33.6692	41.0752	42.8724	32.9333	32.9496	25.2696	30.8866	37.4925	22.58	29.1326	33.2837	30.6439	30.287	-	chr3H	614240615	614341476	+	7292	-	- && Q84TF0.1 RecName: Full=Aldo-keto reductase family 4 member C10 && PF00248:Aldo/keto reductase family	Aldo_ket_red
gene:HORVU5Hr1G001740	0	0	0	0	0	0	0	0	0	0	0	0	0	0	0	0	0	0	0	0	-	chr5H	4931035	4931520	-	486	-	- && - && -	-
gene:HORVU5Hr1G079970	0.0654473	0.0209401	0	0	0	0	0	0	0	0	0	0	0	0	0	0	0	0	0.0667822	0	-	chr5H	558688305	558691867	+	1466	-	- && Q9C7Z9.2 RecName: Full=Serine carboxypeptidase-like 18; Flags: Precursor && PF00450:Serine carboxypeptidase	Peptidase_S10
gene:HORVU3Hr1G088180	0	0	0	0	0	0	0	0	0	0	0	0	0	0	0	0	0	0	0	0	-	chr3H	624047561	624048509	-	949	-	- && - && -	-
gene:HORVU7Hr1G097180	0.0571794	0	0	0	0	0	0	0	0	0	0	0	0	0	0	0	0	0	0	0	-	chr7H	591358417	591359424	-	814	-	- && - && -	-
gene:HORVU2Hr1G106850	4.3907	3.37538	4.58882	3.80992	4.01786	1.13642	9.3042	3.90588	2.94987	1.90316	1.87066	1.42219	1.78773	3.88691	4.0263	3.00933	3.25754	2.95459	3.73017	2.33962	-	chr2H	710747404	710750812	-	2954	-	- && - && -	-
gene:HORVU3Hr1G057300	0	0	0	0	0	0	0	0	0	0	0	0	0	0	0	0	0	0	0	0	-	chr3H	429776883	429777089	+	207	-	- && Q681X4.1 RecName: Full=Zinc finger protein ZAT5 && PF13912:C2H2-type zinc finger	-
gene:HORVU1Hr1G084860	19.5394	16.337	14.5623	20.7471	23.677	21.088	36.7535	16.4937	18.2892	17.7353	23.1052	21.0105	13.7282	16.733	18.0588	17.2759	15.7372	15.1576	11.8186	17.372	-	chr1H	534503583	534508254	+	1460	-	- && Q9C7A8.2 RecName: Full=DNA replication complex GINS protein PSF2 && PF05916:GINS complex protein	-
novel.6972	0	0	0	0	0	0	0	0.146037	0	0	0	0.592513	0	0	0	0.45889	0	0	0.118244	0	-	chrUn	177080155	177081605	+	263	-	-	-
gene:HORVU0Hr1G029200	0	0	0	0	0	0	0	0	0	0	0	0	0	0	0	0	0	0	0	0	-	chrUn	158991026	158995556	+	1122	-	- && Q84MB3.1 RecName: Full=1-aminocyclopropane-1-carboxylate oxidase homolog 1 && PF14226:non-haem dioxygenase in morphine synthesis N-terminal	-
gene:HORVU6Hr1G019180	0.199194	0	0.0400071	0	0	0	0	0	0	0	0	0	0	0.0391665	0	0	0	0.360282	0	0	-	chr6H	50783132	50784144	-	789	-	- && Q10B79.1 RecName: Full=SPX domain-containing protein 4; AltName: Full=Protein SPX DOMAIN GENE 4; Short=OsSPX4 >A2XNL6.1 RecName: Full=SPX domain-containing protein 4; AltName: Full=Protein SPX DOMAIN GENE 4; Short=OsSPX4 && -	-
gene:HORVU4Hr1G053180	33.8796	32.0572	37.9846	31.2974	57.5699	43.5315	68.1776	46.4537	46.8976	36.7815	32.7346	48.1967	37.0142	35.1436	34.4203	29.3074	34.6368	30.6542	41.915	33.0902	-	chr4H	442886504	442889578	-	1188	-	- && Q6NL24.1 RecName: Full=Probable enoyl-CoA hydratase 1, peroxisomal; AltName: Full=Enoyl-CoA hydratase isoform A && PF00378:Enoyl-CoA hydratase/isomerase	ECH
gene:HORVU4Hr1G007620	1.10196	2.35226	2.84087	1.15309	1.25855	0.685988	1.16814	5.49275	1.63949	1.57552	1.4114	1.61886	3.95218	1.87568	4.1546	2.40985	2.24401	2.479	1.98035	7.2992	-	chr4H	20176460	20183310	-	2039	-	- && Q9SNX2.1 RecName: Full=Phosphoglucomutase, cytoplasmic; Short=PGM; AltName: Full=Glucose phosphomutase && PF02880:Phosphoglucomutase/phosphomannomutase, alpha/beta/alpha domain III|PF02878:Phosphoglucomutase/phosphomannomutase, alpha/beta/alpha domai	PGM_PMM_III
gene:HORVU6Hr1G073600	0	0	0	0	0	0	0	0	0	0	0	0	0	0	0	0	0	0	0	0	-	chr6H	509627003	509629143	-	2141	-	- && Q6FUJ0.1 RecName: Full=Dynein light chain 1, cytoplasmic && PF01221:Dynein light chain type 1	-
gene:HORVU4Hr1G003580	70.4513	72.3487	84.1177	72.597	52.6462	51.085	53.5471	64.0643	56.4383	55.5009	46.3902	56.9355	66.102	84.9735	73.035	59.4139	56.7476	69.2721	72.7703	55.5092	-	chr4H	7841505	7849687	-	5096	-	- && O82392.1 RecName: Full=Phosphomethylpyrimidine synthase, chloroplastic; AltName: Full=Hydroxymethylpyrimidine phosphate synthase; Short=HMP-P synthase; Short=HMP-phosphate synthase; Short=HMPP synthase; AltName: Full=Protein PYRIMIDINE REQUIRING; Alt	-
gene:ENSRNA049463404	0	0	0	0	0	0	0	0	0	0	0	0	0	0	0	0	0	0	0	0	5S_rRNA	chrUn	148171140	148171258	+	119	-	- && - && -	-
gene:HORVU1Hr1G017070	0	0	0	0	0	0	0	0	0	1.75749	0	0	0	0	0	0	0	0	0	0	-	chr1H	57551552	57552163	+	612	-	- && Q10PI6.1 RecName: Full=Lecithin-cholesterol acyltransferase-like 1 && -	-
gene:HORVU3Hr1G014140	17.8044	17.5966	13.9135	23.6914	17.489	13.893	26.8603	14.7456	6.78708	7.37394	8.33209	10.6371	6.02534	12.2092	9.02698	6.50277	16.2532	16.4049	18.5771	12.8469	-	chr3H	32229816	32232000	-	2185	-	- && A0SPJ6.1 RecName: Full=NAC transcription factor NAM-B2; Short=TtNAM-B2 && PF02365:No apical meristem (NAM) protein	NAM
novel.3885	0.790667	0	1.58802	0.148215	0	0	0	0.271753	0.551157	0	0	0	0	0	0	0	1.37641	0.433358	1.02683	0	-	chr4H	514664780	514665496	-	424	-	PF03004:Plant transposase (Ptta/En/Spm family)	-
gene:HORVU7Hr1G078240	0	0	0	0	0	0	0	0	0	0	0	0	0	0	0	0	0	0	0	0	-	chr7H	459479261	459479455	-	195	-	- && - && -	-
gene:HORVU2Hr1G016290	0	0	0	0	0	0	0	0	0	0	0	0	0	0	0	0	0	0	0	0	-	chr2H	37459413	37460241	-	829	-	- && - && -	-
gene:HORVU6Hr1G033750	6.15278	4.61894	8.63106	4.14676	0.0654275	3.39502	11.1055	4.0731	4.90645	4.43583	4.59399	2.44825	4.40644	6.00189	5.42665	8.60364	9.48407	4.88348	6.35157	4.38041	-	chr6H	155946837	155951409	+	2749	-	- && Q9C689.1 RecName: Full=Non-structural maintenance of chromosomes element 4 homolog A; Short=Non-SMC element 4 homolog A && PF08743:Nse4 C-terminal	-
gene:HORVU3Hr1G024400	0.432292	0.684651	0.933357	0	3.81004	1.39091	0	1.60714	0.226006	0	0	0.442074	0.198915	0.679998	0.581283	0	0.0776063	1.28143	0.992498	0.862483	-	chr3H	94080260	94083887	+	3519	-	- && - && PF12681:Glyoxalase-like domain	-
gene:HORVU6Hr1G069810	0	0	0	0	0	0	0	0	0	0	0	0	0	0	0	0	0	0	0	0	-	chr6H	484282083	484282634	-	552	-	- && - && PF13456:Reverse transcriptase-like	-
gene:HORVU6Hr1G037510	10.6968	9.56496	8.93286	9.13238	13.8986	16.124	9.49665	10.4534	11.1194	12.8676	16.9318	16.6482	11.6287	11.5495	13.0858	10.1255	13.2738	11.9366	10.0533	10.648	-	chr6H	188886547	188906942	+	5332	-	- && - && PF13414:TPR repeat	-
gene:ENSRNA049478802	0	0	0	0	0	0	0	0	0	0	0	0	0.0309467	0	0	0	0	0	0	0	LSU_rRNA_eukarya	chr5H	555556369	555557375	+	1007	-	- && - && -	-
gene:HORVU7Hr1G060480	12.4485	12.0736	12.2618	16.2302	5.84771	5.68076	5.38642	9.96719	5.62645	4.75221	7.59277	3.3515	12.0643	9.57561	8.77216	13.1285	9.82866	10.9846	10.0492	9.32112	-	chr7H	277630852	277635020	-	4169	-	- && Q68Y48.1 RecName: Full=Tubby-like F-box protein 9; Short=OsTLP9; AltName: Full=Tubby-like F-box protein 10; Short=OsTLP10 && PF01167:Tub family	Tub
gene:HORVU2Hr1G059830	0	0	0	0	0	0	0	0	0	0	0	0	0	0	0	0	0	0	0	0	-	chr2H	398029143	398029415	-	273	-	- && - && -	-
gene:HORVU3Hr1G002280	44.4402	44.2127	45.8813	46.247	47.6792	50.9496	41.1965	42.5887	43.8425	39.5162	45.4653	41.044	47.4594	40.7539	38.6875	40.1202	38.1602	39.8637	40.5682	40.78	-	chr3H	4992532	5000834	+	4333	-	- && Q6ZHZ1.1 RecName: Full=Probable sucrose-phosphate synthase 4; AltName: Full=Sucrose phosphate synthase 4F; Short=OsSPS4F; AltName: Full=UDP-glucose-fructose-phosphate glucosyltransferase && PF05116:Sucrose-6F-phosphate phosphohydrolase|PF00534:Glycos	Glycos_transf_1
gene:HORVU2Hr1G002690	54.1944	48.8349	50.2193	54.8689	20.9435	28.9826	23.3482	36.1275	28.6888	24.3719	26.5558	18.7079	57.8644	49.635	39.6992	53.6176	39.3624	44.1891	43.3348	44.8541	-	chr2H	6162263	6170562	+	3900	-	- && Q9C5S9.1 RecName: Full=Cysteine-rich receptor-like protein kinase 6; Short=Cysteine-rich RLK6; AltName: Full=Receptor-like protein kinase 5; Flags: Precursor && PF00069:Protein kinase domain	Pkinase
novel.5540	2.83169	4.53771	4.67516	3.66173	6.16471	2.17337	0	4.71781	2.6263	1.93581	4.11862	8.06762	0.0245381	2.40643	1.82084	1.78181	3.18797	2.50779	4.13827	2.61577	-	chr6H	105677098	105679502	-	1416	-	PF04852:Protein of unknown function (DUF640)	-
gene:HORVU4Hr1G008920	58.3166	49.9465	49.8409	63.4828	87.1039	47.8697	52.3242	70.6586	73.0857	77.9026	67.0097	72.959	50.8287	58.4762	40.5186	50.3634	54.202	50.1048	41.86	61.4352	-	chr4H	25521275	25523650	-	879	-	- && - && -	-
gene:HORVU2Hr1G056940	0.497109	0	0.192004	0	0	0	0	0.481905	1.33278	0	0	0	0	0.112782	0	0	0	0.19212	0	0	-	chr2H	363373277	363374073	+	797	-	- && - && -	-
gene:HORVU2Hr1G035300	0.298372	0.19434	0.203323	0.615248	0.655247	0.0888906	0	0.147722	0.49026	0.564117	0.266714	0.190702	0.751843	0.272385	0.634562	0.453635	0.369851	0.310523	0.598043	0.52892	-	chr2H	148371438	148374297	+	2860	-	- && Q9FRI5.1 RecName: Full=Pentatricopeptide repeat-containing protein At1g25360 && PF14432:DYW family of nucleic acid deaminases|PF13041:PPR repeat family	-
novel.1078	3.77223	3.58496	2.32541	3.15756	0	0.400568	0	1.9298	2.42126	6.82596	1.24641	0	3.58989	2.38671	1.14791	2.07063	0.581096	2.43941	3.01074	1.30857	-	chr2H	302860443	302861933	+	816	-	-	-
gene:HORVU2Hr1G090890	0	0	1.31354	0	6.61309	0	0	0	0.638249	0	0	5.18322	1.06999	0	0	0	0.93927	0	0.800814	0	-	chr2H	646005661	646005893	+	233	-	- && - && -	-
gene:HORVU4Hr1G051610	18.1364	17.2289	17.4385	16.265	17.5329	24.0357	8.50723	16.1407	13.7666	10.0453	12.1451	15.5652	7.50405	11.7414	9.0464	9.62542	14.0417	10.4037	12.3058	10.7134	-	chr4H	423904609	423907000	-	2319	-	- && Q8LPN7.1 RecName: Full=E3 ubiquitin-protein ligase RING1-like; AltName: Full=RING finger protein 1 && PF14369:zinc-ribbon|PF13639:Ring finger domain	-
gene:HORVU1Hr1G066190	22.3038	22.0897	20.4691	23.4117	34.0212	32.1921	38.0983	28.8945	21.509	25.2442	32.0368	27.5723	27.8856	21.278	20.7288	29.3847	19.9287	18.2686	17.4155	19.9923	-	chr1H	471017693	471025244	-	3633	-	- && O81905.1 RecName: Full=Receptor-like serine/threonine-protein kinase SD1-8; AltName: Full=Arabidopsis thaliana receptor kinase 3; AltName: Full=S-domain-1 (SD1) receptor kinase 8; Short=SD1-8; Flags: Precursor && PF00954:S-locus glycoprotein domain|P	Pkinase_Tyr
gene:HORVU4Hr1G082630	0	0	0	0	0	0	0	0	0	0	0	0	0	0	0	0	0	0	0	0	-	chr4H	622715173	622727033	+	1117	-	- && Q9FJP6.1 RecName: Full=U-box domain-containing protein 38; AltName: Full=Plant U-box protein 38 && -	-
gene:HORVU2Hr1G023070	2.32203	2.50742	6.70404	0	10.7086	8.76247	22.1181	1.58508	7.62107	2.07312	3.11348	7.17317	4.94656	3.89987	6.69068	2.29882	3.82119	10.3052	6.4171	6.30885	-	chr2H	68085188	68085502	-	315	-	- && - && -	-
gene:ENSRNA049488170	1.0273	0	1.03164	0	0	0	0	0	0	0	0	0	0	1.00997	0	0	0	0	0	0	snoZ103	chr3H	658340991	658341079	-	89	-	- && - && -	-
gene:HORVU5Hr1G079460	11.0066	11.3379	11.6633	11.3479	6.98903	6.51605	11.7599	11.1644	9.90823	7.37286	15.6949	9.22921	11.5725	9.83467	9.09229	9.5118	9.0807	11.074	7.82863	6.98553	-	chr5H	556970322	556977163	+	4267	-	- && - && PF06075:Plant protein of unknown function (DUF936)	-
gene:HORVU7Hr1G025380	0.83647	1.29161	1.05914	0	5.81434	1.38685	5.81179	1.69581	2.86472	0.825115	3.33764	1.06925	0	0.0715093	0	0	0	2.70426	0.18555	0.743295	-	chr7H	41832522	41834863	-	2215	-	- && - && PF03140:Plant protein of unknown function	-
novel.2897	28.8924	24.7944	27.3696	34.3284	9.02605	14.9432	9.53555	21.6911	20.0467	25.3835	17.1538	15.4801	17.3252	22.3068	18.5689	14.7537	22.0778	18.2664	20.9605	21.2723	-	chr3H	424718490	424722857	-	2247	-	-	-
gene:HORVU5Hr1G099350	16.3135	13.8575	17.8543	18.3587	9.07758	6.5291	8.17794	10.9095	12.3362	11.4291	18.2681	15.6006	9.73416	17.8428	17.0894	17.3709	21.8358	19.1038	19.9448	19.5963	-	chr5H	610011902	610017237	+	3284	-	- && Q9XIA9.1 RecName: Full=Long chain acyl-CoA synthetase 2; AltName: Full=Protein Botrytis resistant 1; AltName: Full=Protein LATERAL ROOT DEVELOPMENT 2 && PF00501:AMP-binding enzyme	AMP-binding
gene:HORVU5Hr1G020120	0	0	0	0	0	0	0	0	0	0	0	0	0	0	0	0	0	0	0	0	-	chr5H	90688568	90689468	+	569	-	- && Q6Z7L3.2 RecName: Full=Thioredoxin-like 3-1, chloroplastic && PF00085:Thioredoxin	-
gene:HORVU1Hr1G074130	120.534	125.987	114.842	101.015	143.764	184.248	203.246	183.788	162.384	160.141	144.58	162.446	123.542	132.385	116.4	145.256	111.409	128.443	116.4	126.741	-	chr1H	506767745	506770889	+	1591	-	- && - && PF04970:Lecithin retinol acyltransferase	-
gene:HORVU2Hr1G114950	0	0	0	0	0	0	0	0	0	0	0	0	0	0	0	0	0	0	0	0	-	chr2H	733414194	733414694	+	501	-	- && - && PF05056:Protein of unknown function (DUF674)	-
gene:HORVU7Hr1G001050	0	0	0	0	0	0	0	0	0	0	0	0	0	0	0	0	0	0	0	0	-	chr7H	2303286	2303896	+	611	-	- && - && -	-
gene:HORVU6Hr1G000280	17.458	19.0044	16.686	21.3696	16.3652	19.5284	25.4096	15.2732	15.8912	20.8351	18.4767	12.7183	22.3617	20.4614	21.0866	19.9404	17.1868	19.9522	17.0858	17.88	-	chr6H	707284	712216	+	3000	-	- && - && PF12937:F-box-like	-
gene:HORVU0Hr1G009070	0	0	0	0	0	0	0	0	0	0	0	0	0	0	0	0	0	0	0	0	-	chrUn	53887447	53888666	-	1220	-	- && - && -	-
gene:HORVU5Hr1G098280	0.091797	0.220281	0.460925	0	2.19512	1.50414	0	0.780882	0.191969	0	0	0.704055	0	0.0451241	0.352672	0	0	0.207542	0	0	-	chr5H	606878588	606879915	+	1328	-	- && - && PF14009:Domain of unknown function (DUF4228)	-
gene:HORVU6Hr1G033490	6.86624	9.05158	7.84754	8.66334	8.57847	5.67111	4.01453	9.98094	9.56649	9.36271	6.59293	8.37294	8.62805	8.28692	8.3236	9.56185	9.08984	9.78449	8.4846	8.93846	-	chr6H	153218179	153237647	+	4623	-	- && - && PF05794:T-complex protein 11	-
gene:HORVU0Hr1G011330	0	0	0	0	0	0	0	0	0	0	0	0	0	0	0	0	0	0	0	0	-	chrUn	64109877	64110408	+	453	-	- && D2SMN4.1 RecName: Full=NAC transcription factor NAM-B1 && PF02365:No apical meristem (NAM) protein	NAM
gene:HORVU5Hr1G048800	0	0	0	0	0	0	0	0	0	0	0	0	0	0	0	0	0	0	0	0	-	chr5H	378538597	378539045	-	430	-	- && - && -	-
gene:HORVU7Hr1G046290	58.7612	59.7801	60.3612	54.2196	44.4034	52.9305	50.4867	44.6354	48.8424	44.206	40.6782	32.6901	60.2819	54.972	52.8369	51.8349	47.8432	52.9785	48.9332	48.7301	-	chr7H	150238886	150248647	+	3474	-	- && Q5NYD9.1 RecName: Full=UPF0061 protein AZOSEA38000 && PF02696:Uncharacterized ACR, YdiU/UPF0061 family	-
gene:HORVU6Hr1G039380	0	0	0	0	0	0	0	0	0	0	0	0	0	0	0	0	0	0	0	0	-	chr6H	204477056	204477396	+	341	-	- && Q5N712.1 RecName: Full=Lysine-specific demethylase JMJ705; AltName: Full=Jumonji domain-containing protein 705; AltName: Full=Lysine-specific histone demethylase JMJ705; AltName: Full=Protein JUMONJI 705 && -	-
gene:HORVU5Hr1G044430	0	0	0	0	0	0	0	0	0	0	0	0	0	0	0	0	0	0	0	0	-	chr5H	343145267	343145639	-	373	-	- && - && -	-
gene:HORVU4Hr1G066010	24.0823	23.8065	20.0144	15.8392	22.3542	14.4811	17.7555	18.3492	22.6532	18.9801	11.7451	15.2151	17.8885	18.451	22.3858	18.58	16.697	21.5007	20.6474	13.5778	-	chr4H	550176175	550179987	-	1552	-	- && O81004.2 RecName: Full=GTP-binding protein At2g22870; AltName: Full=Protein EMBRYO DEFECTIVE 2001 && PF01926:50S ribosome-binding GTPase	-
gene:HORVU7Hr1G079570	0	0	0.141692	1.16376	0	0	0	0	0	0	0	0	0	0.27743	0	0	0	0	0	0	-	chr7H	469764338	469764709	-	216	-	- && - && -	-
gene:HORVU6Hr1G060150	10.5895	7.96237	8.18489	8.70194	4.22386	8.08669	0	6.34551	7.06189	7.56403	6.34661	5.01635	9.56877	7.90608	8.16454	6.89748	9.03204	8.44464	7.99634	8.39063	-	chr6H	399377886	399383371	-	4405	-	- && Q498F0.1 RecName: Full=WD repeat-containing protein 44 && PF00400:WD domain, G-beta repeat	WD40
novel.147	5.7352	7.87342	7.16582	9.55711	9.1126	13.669	12.4333	3.86599	9.76228	7.73317	11.2866	5.71153	10.5014	7.08083	1.21699	6.00799	11.9721	6.03098	8.84633	4.80287	-	chr1H	226828061	226841860	+	726	-	-	-
gene:HORVU3Hr1G018670	0.363683	0.162906	0.194784	1.37485	0	0	0	0	0.895754	0.550077	0	0.71283	0.644588	1.38251	0.489027	0	0.609367	0.365441	0.272141	0.330353	-	chr3H	48651055	48654087	-	2779	-	- && - && PF01490:Transmembrane amino acid transporter protein	Aa_trans
gene:HORVU6Hr1G038450	25.9432	23.3295	26.0146	24.1946	11.8687	22.7442	22.7026	16.6354	18.9608	29.8426	19.4106	23.3259	26.4888	24.7564	22.7954	30.2286	22.4321	22.4512	22.7989	21.1705	-	chr6H	195624692	195629711	-	2044	-	- && Q94C48.1 RecName: Full=Protein WVD2-like 5 && PF06886:Targeting protein for Xklp2 (TPX2)	-
gene:HORVU1Hr1G034490	0.507944	1.56018	2.34642	0	0	0	0	1.02421	1.48712	0	3.02699	0	0	1.09862	0	0	0	0	3.10983	0.59322	-	chr1H	221403368	221403849	-	482	-	- && - && -	-
gene:HORVU2Hr1G059480	0	0	0	0	0	0	0	0	0	0	0	0	0	0	0	0	0	0	0	0	-	chr2H	394344185	394344866	-	311	-	- && Q8VYI3.1 RecName: Full=Enoyl-CoA hydratase 2, peroxisomal && PF01575:MaoC like domain	-
gene:HORVU5Hr1G072400	1.75489	2.0962	2.17351	2.91499	0.959184	2.06802	0	1.9167	1.98446	4.98911	2.09159	1.37087	0	1.16936	4.12014	1.04241	1.84358	1.84175	2.08913	0.967825	-	chr5H	535439622	535441184	+	1563	-	- && - && -	-
gene:HORVU7Hr1G109120	0	0	0	0	0	0	0	0	0	0	0	0	0	0	0	0	0	0	0	0	-	chr7H	627085526	627085888	-	363	-	- && - && -	-
gene:HORVU4Hr1G084860	0	0	0	0	0	0	0	0	0	0	0	0	0	0	0	0	0	0	0	0	-	chr4H	630223524	630224145	-	539	-	- && - && -	-
gene:HORVU5Hr1G113130	6.55966	6.72083	6.47636	7.06701	4.78384	4.30372	7.52496	4.73712	3.21109	3.29791	3.25026	2.68512	4.4842	5.28961	2.83161	3.72133	5.9542	5.77671	9.1377	2.29541	-	chr5H	640924168	640924994	+	827	-	- && Q681X4.1 RecName: Full=Zinc finger protein ZAT5 && PF13912:C2H2-type zinc finger	-
gene:HORVU2Hr1G053180	0	0	0	0	0	0	0	0	0	0	0	0	0	0	0	0	0	0	0	0	-	chr2H	322701761	322736952	-	515	-	- && Q7XSN8.2 RecName: Full=Serine racemase; AltName: Full=D-serine ammonia-lyase; AltName: Full=D-serine dehydratase; AltName: Full=L-serine ammonia-lyase; AltName: Full=L-serine dehydratase >A2XWA9.1 RecName: Full=Serine racemase; AltName: Full=D-serine	PALP
gene:HORVU0Hr1G004990	0.498799	0.766044	1.0519	0.359985	1.09053	0.475524	5.53542	0.691466	2.22529	1.32027	3.2103	0.573845	5.71243	1.61826	1.34142	1.48144	1.31334	1.40339	2.08679	2.03889	-	chrUn	28450840	28451978	+	810	-	- && Q7XTE8.2 RecName: Full=14-3-3-like protein GF14-B; AltName: Full=G-box factor 14-3-3 homolog B && PF00244:14-3-3 protein	-
gene:HORVU4Hr1G013220	0.686648	0.380242	0.981283	1.06191	1.01044	0	0	1.79725	1.06775	0.565886	0.566577	0.573901	0.35106	0.337531	0	0	0	0.106149	0.188638	0.154217	-	chr4H	45275951	45279766	+	2084	-	- && Q2QN30.1 RecName: Full=Metal transporter Nramp6 && PF01566:Natural resistance-associated macrophage protein	-
gene:HORVU5Hr1G024000	0	0.308579	0	0	0	0.0766206	0	0.486175	0	0.162083	0	1.72598	0	0.126424	0	0	0	0	0.0656081	0	-	chr5H	128479309	128480874	+	745	-	- && - && -	-
gene:HORVU5Hr1G061500	0	0	0	0	0	0	0	0	0	0	0	0	0	0	0	0	0	0	0	0	-	chr5H	480719090	480720310	-	558	-	- && - && PF10181:GPI-GlcNAc transferase complex, PIG-H component	-
gene:HORVU5Hr1G065940	0.186401	0	0.0935945	0	0	0	0	0.117455	0.0649682	0.117473	0	0	0	0	0.089516	0	0.111544	0	0.0951017	0.453532	-	chr5H	504354279	504354726	-	327	-	- && - && -	-
gene:HORVU3Hr1G077390	0	0	0	0	0	0	0	0	0	0	0	0	0	0	0	0	0	0	0	0	-	chr3H	572923082	572924959	+	793	-	- && - && PF01693:Caulimovirus viroplasmin	-
gene:HORVU5Hr1G017570	1.85129	1.74832	1.86911	2.1755	2.9513	0.972596	4.52867	1.73099	1.40844	2.99832	2.14717	1.61582	2.52401	2.37781	2.58111	2.60137	2.7517	2.3303	2.51874	3.14821	-	chr5H	68518527	68523052	+	3722	-	- && - && PF10551:MULE transposase domain|PF03101:FAR1 DNA-binding domain	FAR1
gene:HORVU5Hr1G056030	0	0	0	0	246.018	214.835	48.5302	81.9166	2.9322	9.65344	6.85803	5.4277	13.7151	7.88073	12.4252	14.7717	16.1003	6.93824	6.55979	8.72837	-	chr5H	438377254	438378021	-	768	-	- && P29110.1 RecName: Full=Oleosin Bn-III; Short=BnIII && PF01277:Oleosin	-
gene:HORVU1Hr1G013900	51.9375	47.5521	54.712	46.5716	34.7668	38.8009	50.5377	41.1031	32.8758	26.0739	29.1822	29.4127	19.7198	34.1133	33.4863	23.0169	32.8341	43.2589	47.5598	35.7798	-	chr1H	37693920	37828128	-	3420	-	- && P51281.1 RecName: Full=Uncharacterized protein ycf45; AltName: Full=ORF565 && PF13238:AAA domain	-
gene:HORVU3Hr1G096700	0	0	0	0	0	0	0	0	0	0	0	0	0	0	0	0	0	0	0	0	-	chr3H	653864348	653866497	-	647	-	- && Q9ZT91.1 RecName: Full=Elongation factor Tu, mitochondrial; Flags: Precursor && PF00009:Elongation factor Tu GTP binding domain	GTP_EFTU
gene:HORVU3Hr1G092050	0	0	0	0	0	0	0	0	0	0	0	0	0	0	0	0	0	0	0	0	-	chr3H	637250172	637250465	+	294	-	- && - && -	-
gene:HORVU4Hr1G047970	0	0	0	0	0	0	0	0	0	0	0	0	0	0	0	0	0	0	0	0	-	chr4H	385710927	385711419	-	493	-	- && - && -	-
gene:HORVU5Hr1G076970	0	0	0	0	0.0744984	0	0	0	0.0760093	0.274874	0.259921	0.139384	0	0	0	0	0	0	0	0.0530608	-	chr5H	552232630	552234790	+	559	-	- && Q6CQE5.2 RecName: Full=Protein TAR1 && -	-
novel.3224	0	0	0	0	0	0	0	0	0	0	0	2.85057	3.19234	0	0	0	0	0.597541	0	0	-	chr4H	131851857	131853364	+	205	-	-	-
gene:HORVU0Hr1G023250	0.0866633	0.305011	0.0580197	0.476536	0	0	0	0.436866	0.161096	0	0.0688605	0	0	0	0.0277457	0.028599	0	0.145137	0	0	-	chrUn	117127978	117131657	+	1936	-	- && P06593.3 RecName: Full=Phytochrome A type 3; Short=AP3 && PF01590:GAF domain|PF00360:Phytochrome region	GAF
novel.7114	7.49792	3.68799	7.64199	4.53825	4.2817	3.86742	8.27942	4.74809	3.2764	5.03092	8.09174	4.48228	7.97201	6.93133	7.20149	6.97981	5.98243	6.97192	7.95537	9.25772	-	chrUn	55514003	55515532	-	1449	-	PF05699:hAT family C-terminal dimerisation region	hATC
gene:HORVU3Hr1G043870	0.270903	0.520058	0.952169	0	0	3.38969	12.9273	2.21912	2.92703	0	4.03599	4.84807	3.6011	1.99749	0	2.54786	2.26955	1.08885	1.10572	0	-	chr3H	284475828	284476251	+	225	-	- && P49105.1 RecName: Full=Glucose-6-phosphate isomerase, cytosolic; Short=GPI; AltName: Full=Phosphoglucose isomerase; Short=PGI; AltName: Full=Phosphohexose isomerase; Short=PHI && PF00342:Phosphoglucose isomerase	-
gene:HORVU7Hr1G023610	6.84791	6.85505	7.00168	5.77868	10.4999	6.04629	6.84705	9.71232	11.2643	12.3345	9.40085	9.43248	7.53374	7.15454	6.83767	10.3035	5.55848	8.57289	7.46035	7.14855	-	chr7H	36917135	36922103	+	4905	-	- && Q5VMP0.2 RecName: Full=F-box/LRR-repeat MAX2 homolog; AltName: Full=F-box and leucine-rich repeat MAX2 homolog; AltName: Full=Protein DWARF 3 && -	-
gene:HORVU4Hr1G045100	0	0.0922817	0	0	0	0	0	0	0	0	0	0.24579	0	0	0	0	0.115063	0	0	0	-	chr4H	360110543	360110859	+	317	-	- && O22056.2 RecName: Full=RNA polymerase sigma factor sigB; Short=Sigma factor B; Short=Sigma-B; AltName: Full=Protein ABERRANT CHLOROPLAST 1; AltName: Full=RNA polymerase sigma factor sig1; Short=Atsig1; Short=Sigma factor 1; AltName: Full=RNA polymera	-
gene:HORVU4Hr1G049960	1.64184	1.90425	2.88536	2.53912	3.78587	2.85328	0	3.49162	2.16976	5.17356	0.733816	0	3.8823	1.98404	0.722759	1.18521	1.47374	2.02785	3.00163	2.16382	-	chr4H	406531288	406532969	+	1682	-	- && F4HNU8.1 RecName: Full=Transcription repressor OFP4; AltName: Full=Ovate family protein 4; Short=AtOFP4 && PF04844:Transcriptional repressor, ovate	-
novel.2903	6.14324	5.28892	5.9458	7.83334	5.70538	6.09721	4.89945	3.70923	4.5686	5.24117	6.15936	3.76234	4.21694	6.47699	5.55522	6.33595	5.52961	5.81185	6.16378	5.51252	-	chr3H	444742077	444752534	-	4490	-	-	-
novel.5194	2.96492	3.83867	2.76972	3.12794	0	6.32692	0	7.29922	2.93195	2.25963	3.12287	4.40698	3.10223	2.98268	4.30467	10.6489	4.78631	4.29567	4.3622	5.63693	-	chr6H	267219993	267225061	+	1086	-	-	-
gene:HORVU7Hr1G053930	0.577875	0	0.201849	0.906641	2.05991	1.58686	4.90731	0.949905	0.227683	0	0.778583	0	0.642278	0.197609	0	0.348234	0.15035	0.151479	0.230737	0	-	chr7H	212712236	212744461	-	2432	-	- && Q67ZU1.1 RecName: Full=Triacylglycerol lipase 2; Flags: Precursor && -	-
novel.5162	0.66062	0.972291	0	0.499476	2.1063	0	0	0.999047	1.38151	0.721644	0	0	1.66625	0.519579	0.465302	0	0.474385	0.398288	0.584216	1.62878	-	chr6H	216432962	216433839	+	819	-	PF10536:Plant mobile domain	-
gene:HORVU5Hr1G009020	0	0	0	0	0	0	0	0	0	0	0	0	0	0	0	0	0	0	0	0	-	chr5H	20455220	20455874	+	655	-	- && - && -	-
gene:HORVU6Hr1G069760	0	0	0	0	0	0	0	0	0	0	0	0	0.992463	0	0	0	0	0	0	0	-	chr6H	484220655	484221125	+	471	-	- && - && PF03101:FAR1 DNA-binding domain	FAR1
gene:HORVU6Hr1G011390	4.26787	4.53646	3.27915	3.33707	2.42666	5.29071	0.190722	4.07902	4.59234	2.20229	6.14502	7.76225	3.71968	2.78785	2.47599	1.07757	1.81689	2.87819	3.36118	1.0872	-	chr6H	20662951	20666358	+	1919	-	- && - && PF12937:F-box-like	-
gene:HORVU6Hr1G060040	11.704	10.433	11.5038	11.8289	7.81443	9.90495	3.27177	9.75863	9.65663	7.72303	9.61017	9.51241	12.0222	13.0431	9.87665	10.5672	8.88493	11.9212	10.7648	8.91904	-	chr6H	397637025	397640561	+	1716	-	- && - && -	-
novel.2579	0.227098	1.43869	0.0456116	0	0	0.757756	0	0.0572397	0	1.14497	0	0.638651	1.34685	0.40188	0.348992	0.0899314	0	0	0	0.0442042	-	chr3H	689947276	689952626	+	671	-	-	-
gene:HORVU7Hr1G063630	17.0125	16.2501	19.8985	20.3608	14.2516	15.6496	19.6893	11.6185	15.4422	12.5189	8.67584	13.4593	20.2612	20.0021	14.6199	14.0026	16.2331	16.7949	16.5305	15.8472	-	chr7H	313972338	314025340	-	3601	-	- && Q9MAC5.1 RecName: Full=Polypyrimidine tract-binding protein homolog 1 && PF14259:RNA recognition motif (a.k.a. RRM, RBD, or RNP domain)|PF13893:RNA recognition motif. (a.k.a. RRM, RBD, or RNP domain)	-
gene:HORVU6Hr1G043740	0	0	0	0	0	0	0	0	0	0	0	0	0	0	0	0	0	0	0	0	-	chr6H	248085716	248085931	-	216	-	- && - && -	-
gene:HORVU2Hr1G088780	9.5925	10.8384	11.1773	10.2558	10.9328	9.7267	4.27243	8.45676	7.07653	8.21408	7.12635	6.55711	9.02791	10.8156	9.53346	11.0723	9.60139	8.07202	9.25047	9.6393	-	chr2H	635288296	635295021	+	3696	-	- && Q69U49.2 RecName: Full=Receptor homology region, transmembrane domain- and RING domain-containing protein 2; Short=OsRMR2; Flags: Precursor && PF13639:Ring finger domain	-
gene:HORVU6Hr1G088200	47.6363	50.4915	48.141	51.5055	49.7687	54.362	57.1558	59.2412	41.3014	45.74	48.6959	45.1984	29.5446	33.2057	34.7616	33.1509	39.2084	40.1317	40.223	38.3876	-	chr6H	565799867	565805994	-	3235	-	- && Q55680.1 RecName: Full=Uncharacterized protein sll0005 && PF01636:Phosphotransferase enzyme family|PF03109:ABC1 family	ABC1
gene:HORVU0Hr1G014190	0	0	0	0	0	0	0	0	0	0	0	0	0	0	0	0	0	0	0	0	-	chrUn	78824585	78827682	-	803	-	- && B0CAZ0.1 RecName: Full=Chaperone protein DnaJ && PF00226:DnaJ domain	DnaJ
gene:HORVU1Hr1G087260	0	0	0	0	0	0	0	0	0	0	0	0	0	0	0	0	0	0	0	0	-	chr1H	538988796	538989730	-	935	-	- && - && PF13966:zinc-binding in reverse transcriptase	-
gene:HORVU7Hr1G074970	1.45343	0.741141	0.410505	4.21452	0	0.70363	0	0	1.96299	1.43121	1.29922	1.85789	2.41504	2.63455	0.523489	2.11339	0.489232	0.958425	0.926923	0.707267	-	chr7H	431723897	431725231	+	1335	-	- && - && PF08241:Methyltransferase domain	Methyltransf_11
gene:HORVU3Hr1G086510	14.5275	11.6203	11.5551	16.0543	20.4277	23.268	14.4456	14.7808	23.6756	25.3105	22.9804	23.4825	26.9386	18.6282	27.0742	33.2508	28.207	23.2805	18.3144	31.2392	-	chr3H	617523511	617524882	-	1372	-	- && Q41350.1 RecName: Full=Osmotin-like protein; Flags: Precursor && PF00314:Thaumatin family	Thaumatin
gene:ENSRNA049482369	0	0	0	0	0	0	0	0	0	0	0	0	0	0	0	0	0	0	0	0	5_8S_rRNA	chr2H	525342949	525343104	+	156	-	- && - && -	-
novel.1787	19.2982	23.8235	19.8147	17.8595	13.6473	10.8051	23.6089	20.0908	16.358	16	16.0651	19.3751	23.5801	18.6267	18.1974	20.3916	19.1445	20.3706	21.4318	19.414	-	chr2H	441355948	441359953	-	2108	-	PF10275:Peptidase C65 Otubain	-
gene:HORVU5Hr1G110240	0	0	0	0	0	0	0	0	0	0	0	0	0	0	0	0	0	0	0	0	-	chr5H	632204900	632205169	-	270	-	- && - && PF04827:Plant transposon protein	DUF635
gene:HORVU2Hr1G123310	1.4332	1.90167	2.70919	1.3038	3.22558	0	11.5077	1.59368	2.93839	3.18786	2.16034	1.56262	1.72411	0	0.283406	0	2.62337	0.465925	0.473141	1.35382	-	chr2H	755078099	755079564	+	741	-	- && - && PF06592:Protein of unknown function (DUF1138)	-
gene:ENSRNA049461930	0	0	0	0	0	0	0	0	0	0	0	0	0	0	0	0	0	0	0	0	5S_rRNA	chrUn	148164077	148164196	+	120	-	- && - && -	-
gene:ENSRNA049488911	0	0	0	0	0	0	0	0	0	0	0	0	0	0	0	0	0	0	0	0	5S_rRNA	chr7H	263519980	263520098	+	119	-	- && - && -	-
gene:HORVU3Hr1G075870	0	0	0	0	0	0	0	0	0	0.242534	0	0	0	0	0	0	0	0	0	0	-	chr3H	566531044	566534103	-	3060	-	- && Q5ZBY9.1 RecName: Full=Photosystem II reaction center W protein, chloroplastic; AltName: Full=PSII 6.1 kDa protein; Flags: Precursor && PF01532:Glycosyl hydrolase family 47|PF07123:Photosystem II reaction centre W protein (PsbW)	-
gene:HORVU5Hr1G040180	2.20714	3.07624	1.54849	3.33543	0	3.20666	0	2.24808	1.39101	1.86733	4.21617	0.927565	0	1.39706	1.9166	0	1.66453	1.24562	1.20321	2.44232	-	chr5H	295600473	295601480	+	1008	-	- && - && PF03168:Late embryogenesis abundant protein	-
novel.2580	0.644326	0.556616	0.25882	0.863595	0.528261	0.844608	0	0.568403	0.404231	0.0812129	0.0767947	0.247089	0.263538	0.126691	0.0618853	1.21198	0.0771141	0.0647441	0.262987	0.125416	-	chr3H	690476109	690477630	+	1099	-	-	-
gene:HORVU4Hr1G034270	7.1244	4.68559	4.50469	5.0329	22.1744	2.51554	0	7.81458	4.5984	2.82698	0.628985	9.4443	10.2529	9.85776	3.54809	7.05319	6.00021	8.88227	7.40435	4.7509	-	chr4H	245877313	245878159	+	231	-	- && Q5NBT9.1 RecName: Full=Protein TPR1; AltName: Full=Aberrant spikelet and panicle1-related 2; AltName: Full=Protein ASP1-RELATED 2; Short=OsASPR2; AltName: Full=Topless-related protein 1; AltName: Full=Topless-related protein 2; Short=OsTPR2 && -	-
gene:HORVU5Hr1G115030	33.6714	36.5969	27.6504	44.0336	40.4383	43.9825	20.806	32.6334	39.6761	52.2956	40.282	35.7874	33.6994	40.9555	35.4895	33.21	34.2613	34.848	32.0419	27.9018	-	chr5H	645433637	645438458	+	1442	-	- && Q54UU1.1 RecName: Full=Trafficking protein particle complex subunit 4 && PF04099:Sybindin-like family	Sybindin
gene:HORVU3Hr1G096010	0.0219099	0.252365	0.0440049	0.180714	0	0	0	0	0.259639	0	0	0	0	0	0.0841747	0	0	0.220158	0	0	-	chr3H	651659644	651663119	+	3355	-	- && Q9FDW1.1 RecName: Full=Transcription factor MYB44; AltName: Full=Myb-related protein 44; Short=AtMYB44; AltName: Full=Myb-related protein R1; Short=AtMYBR1 && PF00249:Myb-like DNA-binding domain	Myb_DNA-binding
novel.6971	10.5938	10.0733	8.7444	10.8199	8.7785	7.38531	8.65602	4.93278	7.28584	7.02493	7.74144	5.81919	8.19324	7.45923	7.38264	5.60197	6.65341	7.56693	7.78542	7.10815	-	chrUn	176299251	176305864	+	2380	-	PF16712:Coiled-coil regions of plant-specific actin-binding protein|PF16709:Fused Ig-PH domain of plant-specific actin-binding protein|PF16711:Actin-binding domain of plant-specific actin-binding protein	-
gene:HORVU4Hr1G021760	0	0	0	0	0	0	0	0	0	0	0	0	0	0	0	0	0	0	0	0	-	chr4H	113807985	113808218	-	234	-	- && - && -	-
gene:HORVU4Hr1G089080	40.8344	39.2693	39.3636	39.0239	33.7261	36.5705	44.1836	40.0577	39.6843	36.5209	44.0797	31.0579	48.8613	42.6817	45.2297	49.8419	49.4474	43.3533	40.744	43.0019	-	chr4H	641600081	641606961	-	2699	-	- && - && -	-
gene:HORVU7Hr1G104150	0	0	0	0	0	0	0	0	0	0	0	0	0	0	0	0	0	0	0	0	-	chr7H	614175487	614176253	+	767	-	- && - && -	-
gene:HORVU2Hr1G083490	1.00335	1.52486	0.92362	0.646535	4.17017	3.73643	0	3.47725	1.28225	2.21313	2.74049	1.54976	3.33435	1.39742	1.24475	1.07609	1.85127	1.63832	1.91965	1.95299	-	chr2H	605546719	605547447	+	729	-	- && - && -	-
gene:HORVU7Hr1G092820	0	0	0	0	0	0	0	0	0	0	0	0	0	0	0	0	0	0	0	0	-	chr7H	568366910	568367549	+	440	-	- && - && -	-
gene:HORVU5Hr1G082210	4.06938	2.64603	2.65847	3.00005	4.90288	3.75435	4.46744	2.5642	1.6166	2.95066	2.29469	2.26531	1.38703	2.323	2.33249	2.36091	1.80673	3.09977	1.78597	2.00153	-	chr5H	567017620	567267577	-	3519	-	- && Q93ZR6.1 RecName: Full=O-acyltransferase WSD1; AltName: Full=Diacylglycerol O-acyltransferase; Short=DGAT; AltName: Full=Long-chain-alcohol O-fatty-acyltransferase; AltName: Full=Wax synthase; Short=WS && PF03007:Wax ester synthase-like Acyl-CoA acyl	-
gene:HORVU6Hr1G026730	18.8618	15.8208	16.8139	13.9577	10.7934	12.857	11.7682	13.8706	9.42942	10.6956	8.02881	10.6109	14.2874	11.8888	9.48592	11.219	10.806	12.0421	9.42371	11.0925	-	chr6H	103063439	103069387	+	4209	-	- && Q6H6V4.1 RecName: Full=Auxin response factor 6; AltName: Full=OsARF6a >A2X1A1.1 RecName: Full=Auxin response factor 6; AltName: Full=OsARF6a && PF02362:B3 DNA binding domain|PF06507:Auxin response factor|PF02309:AUX/IAA family	Auxin_resp
novel.6201	12.296	10.7627	10.437	9.17595	10.0411	20.1651	8.05736	13.9832	11.4284	14.1699	12.3173	21.2191	13.5311	12.6354	14.2281	15.883	11.843	13.5616	12.0091	13.5056	-	chr7H	568159222	568163959	+	1041	-	PF05915:Eukaryotic protein of unknown function (DUF872)	-
gene:HORVU5Hr1G092590	0.947013	0.206591	0.21614	0	0	0.872046	0	0.488235	0	0	0	0	0.484176	0	0	1.10801	0.360628	0.692067	0.307469	0	-	chr5H	588843293	588844000	-	708	-	- && - && -	-
gene:ENSRNA049480928	0	0	0	0	0	0	0	0	0	0	0	0	0	0	0	0.139685	0	0.141778	0	0	LSU_rRNA_eukarya	chr5H	3197915	3198130	+	216	-	- && - && -	-
gene:HORVU6Hr1G066300	0	0	0	0	0	0	0	0	0	0	0	0.59935	0	0	0.150111	0	0	0	0.0637913	0	-	chr6H	459141780	459142754	+	975	-	- && - && -	-
gene:HORVU5Hr1G055040	0	0	0	0	0	0	0	0	0	0	0	0	0	0	0	0	0	0	0	0	-	chr5H	431272850	431273194	+	345	-	- && - && PF13456:Reverse transcriptase-like	-
novel.391	1.23889	0.475663	0.622061	1.78822	0	0	0	1.09291	1.46812	0	0	0.158365	0	2.31417	0	1.59446	0.444817	0.622438	0.632078	5.66694	-	chr1H	557833925	557834431	+	246	-	-	-
gene:HORVU6Hr1G063180	0.313943	1.41399	0.194012	0.722049	0	0.48923	0.214399	0	1.80124	0.0608775	0.489308	0.0308698	0.148162	0	0.255142	0	0.23122	0.0242662	0.271062	0.235032	-	chr6H	425269013	425270632	-	1262	-	- && Q6H676.1 RecName: Full=Expansin-B11; AltName: Full=Beta-expansin-11; AltName: Full=OsEXPB11; AltName: Full=OsaEXPb1.20; Flags: Precursor && PF01357:Pollen allergen|PF03330:Rare lipoprotein A (RlpA)-like double-psi beta-barrel	-
gene:HORVU3Hr1G023590	2.01067	1.30451	1.04698	1.7659	2.08604	1.55301	0.247927	2.39316	1.2848	1.83034	2.0858	0.713947	2.58901	1.33614	1.10864	1.16117	1.0918	1.57142	1.10183	1.97498	-	chr3H	87162372	87169329	-	3107	-	- && Q8LPF0.1 RecName: Full=Transcription initiation factor TFIID subunit 2; AltName: Full=TBP-associated factor 2; Short=AtTAF2 && PF00860:Permease family	-
novel.5054	0	0	0.335096	1.49081	0	0	0	0.700872	0	0	0	0	2.2747	0	0.640987	0	0	0.447065	0	0	-	chr6H	39466296	39466569	+	274	-	-	-
gene:ENSRNA049479283	0	0	0	0	0	0	0	0	0	0	0	0	0	0	0	0	0	0	0	0	5_8S_rRNA	chr5H	457798315	457798456	+	142	-	- && - && -	-
gene:HORVU5Hr1G062820	0.728408	1.00681	0.351114	0.480636	0	1.42356	5.85246	1.34023	0.731171	1.92803	0.364628	1.22907	0.998061	0.644507	1.27329	1.19707	2.2143	0.702653	1.05544	2.0275	-	chr5H	487880007	487891461	-	4092	-	- && Q3E6S8.2 RecName: Full=Putative protease Do-like 14 && PF13365:Trypsin-like peptidase domain	-
novel.5751	1.21906	0.492687	0.386595	1.85222	0.0876728	0.841052	0	0.727727	0	1.29393	0	0.902179	0	0.0630787	0.184874	0	0.460736	1.3539	1.57128	1.49866	-	chr6H	481674910	481676285	-	475	-	-	-
gene:HORVU1Hr1G086330	0	0	0	0	0	0	0	0	0	0	0	0	0	0	0	0	0	0	0	0	-	chr1H	537165722	537170669	-	1005	-	- && Q9FYL6.1 RecName: Full=Very-long-chain 3-oxoacyl-CoA reductase-like protein At1g24470; AltName: Full=Beta-ketoacyl reductase 2; Short=AtKCR2 && -	-
gene:HORVU7Hr1G064110	5.62269	6.35795	3.90459	6.06108	4.37443	5.71546	2.73879	6.20569	4.12233	6.28001	3.74616	5.13385	7.60633	5.72238	5.08733	6.48848	7.92752	5.5329	6.06998	6.91108	-	chr7H	316869408	316890746	-	6184	-	- && Q8W595.2 RecName: Full=Histone-lysine N-methyltransferase SUVR4; AltName: Full=Protein SET DOMAIN GROUP 31; AltName: Full=Suppressor of variegation 3-9-related protein 4; Short=Su(var)3-9-related protein 4 && PF05033:Pre-SET motif|PF10440:Ubiquitin-b	Pre-SET
gene:HORVU5Hr1G035400	0	0.289637	0	0	0	0	0	0.211264	0	0	0	0	0	0	0	0	0	0	0	0	-	chr5H	245586373	245587281	+	909	-	- && - && PF13966:zinc-binding in reverse transcriptase	-
gene:HORVU2Hr1G003180	0	0	0	0	0	0	0	0	0	0	0	0	0	0	0	0	0	0	0	0	-	chr2H	6965149	6966103	+	857	-	- && - && PF13968:Domain of unknown function (DUF4220)	-
gene:HORVU7Hr1G091000	0.419788	0.684994	0.295094	0.476085	2.00766	0	0	0	1.12661	0	0	0.482947	1.09458	0	0	0	0.276326	0.126545	0.235593	0.204277	-	chr7H	555109073	555110524	+	1452	-	- && Q84MM9.1 RecName: Full=Protein MONOCULM 1 && PF03514:GRAS domain family	GRAS
gene:HORVU5Hr1G066680	0	0	0	0	0	0	0	0	0	0	0	0	0	0	0	0	0	0	0	0	-	chr5H	508541785	508542742	-	958	-	- && - && PF04819:Family of unknown function (DUF716)	-
gene:HORVU0Hr1G030300	7.29979	13.1377	7.69717	11.2892	11.7203	14.7882	2.83533	27.1384	27.8597	20.0119	15.6606	14.6966	14.1821	7.53545	3.33032	7.04615	10.9207	5.86806	7.26247	13.676	-	chrUn	173993147	173993313	+	167	-	- && - && -	-
gene:HORVU1Hr1G032090	0.474493	0.544442	0.432682	0.185561	0.32791	0.129986	1.07735	0.171832	0.25092	0.0481202	0.110506	0.404357	0.0724988	0.359248	0.146673	0.356362	0.391642	0.219212	0.395128	0.201703	-	chr1H	197938635	197946515	-	7881	-	- && - && -	-
gene:HORVU1Hr1G015980	0	0	0	0	0	0	0	0	0	0	0	0	0	0	0	0	0	0	0	0	-	chr1H	48957831	48958504	+	674	-	- && - && -	-
gene:HORVU6Hr1G086020	0.0146804	0.0563647	0.147425	0	0.02006	0.0349886	0	0.0185009	0	0.0185037	0.0699883	0.0938288	0	0	0.0141001	0.0290674	0.0175698	0.0147514	0.0299598	0.0285751	-	chr6H	560723989	560729209	+	4021	-	- && Q9LKJ3.1 RecName: Full=Alpha-glucan phosphorylase, H isozyme; AltName: Full=Starch phosphorylase H && PF00343:Carbohydrate phosphorylase	-
gene:HORVU3Hr1G082370	0	0	0	0	0	0	0	0	0	0	0	0	0	0	0	0	0	0	0	0	-	chr3H	598849424	598851100	+	1202	-	- && P83304.1 RecName: Full=Mannose/glucose-specific lectin && PF01419:Jacalin-like lectin domain|PF03018:Dirigent-like protein	-
gene:HORVU6Hr1G023070	74.1865	78.8107	77.621	68.4246	41.6446	73.2336	50.8434	88.9444	95.7753	83.7772	86.6277	88.9364	48.5902	62.8323	61.5766	38.9556	70.3703	58.7295	73.7561	61.7124	-	chr6H	74382826	74385170	+	1209	-	- && - && -	-
novel.6012	1.04596	1.28007	1.49679	1.57715	1.44711	0.794605	1.79917	1.38407	1.08456	0.296631	1.34014	0.150416	0.735299	0.591278	0.72834	0.841347	1.51783	0.68316	1.34746	0.547157	-	chr7H	254440911	254455447	+	2331	-	PF03087:Arabidopsis protein of unknown function	-
gene:HORVU0Hr1G004130	76.2537	35.9995	106.245	64.7669	45.894	79.3811	32.0268	74.856	102.798	93.212	90.7356	74.0197	109.135	100.038	126.944	111.452	98.2591	117.684	114.937	76.0895	-	chrUn	21837754	21840749	-	1208	-	- && P19951.1 RecName: Full=40S ribosomal protein S14; AltName: Full=Clone MCH2 && PF00411:Ribosomal protein S11	-
gene:HORVU5Hr1G028410	15.1478	15.148	13.5149	23.9862	20.4924	21.2875	22.436	14.9068	15.2288	14.795	12.3717	23.6832	14.8411	10.828	12.1724	10.9934	13.3982	12.3102	12.6548	19.9991	-	chr5H	167485862	167492997	+	1010	-	- && Q9C7D7.1 RecName: Full=Protein cornichon homolog 1 && PF03311:Cornichon protein	-
gene:HORVU1Hr1G016790	22.8991	23.0855	24.9744	24.3748	14.91	18.5474	12.9837	18.7169	20.0508	21.585	23.8788	13.4444	16.6432	21.4996	20.3781	19.1594	23.2344	19.1571	18.7425	19.6462	-	chr1H	56118358	56130741	+	4829	-	- && - && -	-
gene:HORVU0Hr1G040170	0	0	0	0	0	0	0	0	0	0	0	0	0	0	0	0	0	0	0	0	-	chrUn	249603958	249610813	+	6856	-	- && P48731.1 RecName: Full=Homeobox protein ATH1 && PF13947:Wall-associated receptor kinase galacturonan-binding	-
gene:HORVU5Hr1G029700	0.393755	0.604719	0.276793	0.852524	0.161413	0.797685	0.349575	0.39698	1.07046	0.645191	0.281581	0.352331	0.764991	0.116133	0.340369	0.350837	0.141376	0.633053	0.602679	0.651469	-	chr5H	178784913	178785915	+	1003	-	- && Q7Y138.1 RecName: Full=Probable protein phosphatase 2C 36; Short=OsPP2C36 && -	-
novel.4502	0.389258	1.60443	0.413897	0.802655	0.750917	0	0	0.461702	0.143652	0.230886	0	0	0.702404	0.94547	0.197931	1.1561	0.52068	0.276099	0.233646	0.690827	-	chr5H	9977108	9978438	-	1331	-	-	-
gene:HORVU5Hr1G111130	4.7604	4.1825	5.6658	3.73943	2.99428	1.35067	2.79516	2.15846	2.33515	1.5556	2.10138	1.19127	1.90586	2.50099	3.33843	1.67068	2.502	4.17599	4.986	2.18168	-	chr5H	635426241	635428560	-	1494	-	- && - && PF03763:Remorin, C-terminal region	-
gene:HORVU6Hr1G059440	5.9963	3.37944	5.91115	2.21199	0	1.83557	9.03532	2.28783	5.21528	4.16033	0.458966	4.64117	5.11889	8.49115	7.02733	3.70342	5.79386	5.91474	4.9398	3.15884	-	chr6H	392533796	392557559	+	938	-	- && Q6H7J5.1 RecName: Full=Replication protein A 32 kDa subunit B; Short=OsRPA32B; AltName: Full=OsRPA32-2; AltName: Full=Replication factor A protein 2B; AltName: Full=Replication protein A 2B && PF01336:OB-fold nucleic acid binding domain	tRNA_anti
gene:HORVU0Hr1G014290	0	0	0	0	0	0	0	0	0	0	0	0	0	0	0	0	0	0	0	0	-	chrUn	79017153	79017797	+	595	-	- && Q9FQ04.1 RecName: Full=5'-3' exoribonuclease 4; AltName: Full=Protein ACC INSENSITIVE 1; AltName: Full=Protein ETHYLENE INSENSITIVE 5; AltName: Full=Protein EXORIBONUCLEASE 4 && -	-
gene:HORVU3Hr1G027770	0.167352	0	0.186732	0.306739	0.0254085	0	0	0.0468674	0	0	0	0.0237692	0.0570409	0.146247	0.714381	0.312949	0	0.0186845	0.0569218	0	-	chr3H	120805061	120808789	+	1639	-	- && - && -	-
gene:HORVU1Hr1G057190	3.50024	4.25853	2.50754	4.64313	13.6784	3.93203	0	10.0023	4.60014	6.40696	3.61379	5.01577	1.93773	7.23306	4.98926	2.53824	5.04299	6.60868	3.41239	4.27448	-	chr1H	418616034	418619899	-	1367	-	- && Q9M353.1 RecName: Full=Cation/H(+) antiporter 20; AltName: Full=Protein CATION/H+ EXCHANGER 20; Short=AtCHX20 && PF00999:Sodium/hydrogen exchanger family	Na_H_Exchanger
gene:HORVU2Hr1G057310	60.6873	61.92	46.7926	63.2201	43.0524	56.7545	38.358	47.4548	34.6586	42.6027	39.4136	33.9871	66.8465	53.88	48.8075	62.4169	56.2836	51.2292	46.2235	51.7531	-	chr2H	366537855	366540051	+	1529	-	- && Q9FPT1.2 RecName: Full=Ubiquitin carboxyl-terminal hydrolase 12; AltName: Full=Deubiquitinating enzyme 12; Short=AtUBP12; AltName: Full=Ubiquitin thioesterase 12; AltName: Full=Ubiquitin-specific-processing protease 12 && PF14533:Ubiquitin-specific p	-
gene:HORVU2Hr1G119780	5.44633	4.6428	5.65294	6.67542	5.33958	4.50232	1.87662	5.78853	4.40715	2.92831	4.38501	4.69323	6.0286	4.84521	3.92875	5.59551	4.09329	3.97247	5.03666	3.45464	-	chr2H	746374824	746379704	-	4881	-	- && - && PF00931:NB-ARC domain	NB-ARC
novel.802	0.749425	2.79745	0.250864	3.1765	0	0	0	0.524697	0.87068	0	0	0	0.936603	0	0	0	1.29556	1.17141	1.61439	0.567287	-	chr1H	550177233	550178552	-	366	-	-	-
gene:EPlHVUG00000039855	0	0	0	0	0	0	0.0935586	0	0	0	0	0	0	0	0	0	0	0	0	0	ccmC_2	Mt	423172	423894	+	723	-	- && P92527.4 RecName: Full=Putative cytochrome c biosynthesis ccmC-like mitochondrial protein; AltName: Full=ABC transporter I family member 3; Short=ABC transporter ABCI.3; Short=AtABCI3 && PF01578:Cytochrome C assembly protein	-
gene:HORVU3Hr1G111140	7.55251	11.019	9.56531	10.9197	6.8234	5.44243	4.53582	6.33785	6.03272	5.53247	8.76857	3.65726	9.37625	7.42508	8.65351	7.72333	5.27451	7.89259	6.56418	9.89276	-	chr3H	682757223	682764541	-	3443	-	- && Q8L9G7.2 RecName: Full=Gamma-secretase subunit APH1-like && PF00646:F-box domain|PF06105:Aph-1 protein	F-box
gene:HORVU0Hr1G024900	0.133086	0	0	0	0	0	0	0	0	0	0	0	0	0	0.127824	0	0	0	0	0	-	chrUn	127856289	127856517	+	229	-	- && P26303.1 RecName: Full=NAD(P)H-quinone oxidoreductase subunit 3, chloroplastic; AltName: Full=NAD(P)H dehydrogenase subunit 3; AltName: Full=NADH-plastoquinone oxidoreductase subunit 3 >A1E9J6.1 RecName: Full=NAD(P)H-quinone oxidoreductase subunit 3,	-
gene:HORVU2Hr1G075850	0.812406	1.02029	1.01408	1.00198	1.24498	0.416202	1.39869	0.631518	0.841527	2.00011	1.23975	0.456157	1.29653	0.85095	1.37097	1.08992	1.32669	1.8234	1.09239	1.23403	-	chr2H	546366625	546378031	+	5713	-	- && F4IXE7.1 RecName: Full=Increased DNA methylation 1; AltName: Full=Histone H3 acetyltransferase IDM1; AltName: Full=Protein ROS4; AltName: Full=Repressor of silencing 4 && PF16135:TPL-binding domain in jasmonate signalling	-
gene:HORVU7Hr1G060280	0	0	0	0	0	0	0	0	0	0	0	0	0	0	0	0	0	0	0	0	-	chr7H	276261789	276262390	+	602	-	- && Q95H61.1 RecName: Full=30S ribosomal protein S4, chloroplastic && PF00163:Ribosomal protein S4/S9 N-terminal domain	-
gene:HORVU3Hr1G085890	49.6255	46.9158	51.337	46.069	47.7163	34.8843	50.322	49.3366	29.4944	23.6159	29.7372	17.3255	34.1162	41.3694	38.1044	40.3229	40.8878	42.8787	46.2264	34.4288	-	chr3H	614746546	614753263	+	6292	-	- && Q9LK64.1 RecName: Full=ABC transporter C family member 3; Short=ABC transporter ABCC.3; Short=AtABCC3; AltName: Full=ATP-energized glutathione S-conjugate pump 3; AltName: Full=Glutathione S-conjugate-transporting ATPase 3; AltName: Full=Multidrug re	ABC_membrane
gene:HORVU6Hr1G093210	5.75825	7.20259	5.82289	6.0816	2.74158	4.51885	2.98359	4.57657	3.83214	6.17047	4.08913	4.05222	4.39036	5.74	4.58636	8.70002	7.85208	5.26192	5.46625	6.75622	-	chr6H	579227364	579233324	-	4799	-	- && - && -	-
gene:HORVU2Hr1G022980	0	0	0	0	0	0	0	0	0	0	0	0	0	0	0	0	0	0	0	0	-	chr2H	67714511	67715685	-	904	-	- && Q7XIW5.1 RecName: Full=CBL-interacting protein kinase 29; AltName: Full=OsCIPK29 && PF00069:Protein kinase domain	Pkinase
gene:HORVU6Hr1G010100	2.13691	2.02426	2.4177	2.31862	1.54286	0.767285	1.26338	1.21127	0.956202	0.411659	1.73501	1.45525	1.41218	1.8715	2.15102	1.50583	1.46302	1.63153	1.64727	1.11706	-	chr6H	17883059	17888933	+	4591	-	- && P0C8S1.1 RecName: Full=Probable disease resistance RPP8-like protein 2 && PF00931:NB-ARC domain	NB-ARC
gene:HORVU7Hr1G009000	0	0	0	0	0	0	0	0	0	0	0	0	0	0	0	0	0	0	0	0	-	chr7H	11912038	11914411	+	2015	-	- && Q6F2Y7.1 RecName: Full=Chaperone protein ClpB1; AltName: Full=ATP-dependent Clp protease ATP-binding subunit ClpB homolog 1; AltName: Full=Casein lytic proteinase B1; AltName: Full=Heat shock protein 101 && PF00004:ATPase family associated with vario	AAA
gene:ENSRNA049487965	0	0	0	0	0	0	0	0	0	0	0	0	0	0	0	0	0	0	0	0	snoJ33	chr3H	546006712	546006792	+	81	-	- && Q9ZT82.1 RecName: Full=Callose synthase 12; AltName: Full=1,3-beta-glucan synthase; AltName: Full=Protein GLUCAN SYNTHASE-LIKE 5; AltName: Full=Protein POWDERY MILDEW RESISTANT 4 && -	-
gene:HORVU4Hr1G065200	0	0	0.0354434	0	0	0	0	0	0	0	0	0	0	0	0	0	0	0.0886623	0	0	-	chr4H	544329597	544345930	+	2419	-	- && A0A0P0VUY4.1 RecName: Full=DNA (cytosine-5)-methyltransferase CMT1; AltName: Full=Chromomethylase 1; AltName: Full=OsMET3b && PF01426:BAH domain|PF00145:C-5 cytosine-specific DNA methylase|PF00385:Chromo (CHRromatin Organisation MOdifier) domain	DNA_methylase
gene:HORVU1Hr1G091670	0	0	0	0	0	0	0	0	0	0	0	0	0	0	0	0	0	0	0	0	-	chr1H	548903967	548905249	+	829	-	- && - && -	-
gene:HORVU5Hr1G014340	198.401	190.096	188.94	204.682	165.693	177.882	185.682	168.084	162.108	151.075	161.428	169.475	174.079	160.265	143.61	147.096	137.025	156.877	149.438	164.182	-	chr5H	50952808	50955722	-	2915	-	- && - && -	-
gene:HORVU5Hr1G085700	19.6039	22.7306	36.9747	49.0007	8.66657	2.55209	3.29073	27.4564	8.95718	1.81686	7.01935	2.15847	9.22266	4.85877	7.63439	4.60735	2.6124	2.40026	14.0783	0.881813	-	chr5H	575454495	575455234	-	740	-	- && Q01595.1 RecName: Full=Cortical cell-delineating protein; AltName: Full=Root-specific protein ZRP3; Flags: Precursor && PF14547:Hydrophobic seed protein	-
gene:HORVU2Hr1G010220	0	0	0	0	0	0	0	0	0	0	0	0	0	0.315394	0	0	0	0	0	0	-	chr2H	19215100	19215289	-	190	-	- && - && -	-
gene:HORVU3Hr1G025270	59.7581	59.0247	55.4421	78.1068	41.2495	38.868	26.3982	48.0766	33.5936	32.0721	41.4014	24.1484	67.8261	54.2393	44.75	58.1684	52.6245	45.4226	54.4072	52.6244	-	chr3H	100248938	100251362	-	2425	-	- && F4IAT2.1 RecName: Full=THO complex subunit 2; Short=AtTHO2; AltName: Full=Protein EMBRYO DEFECTIVE 2793 && -	-
gene:HORVU5Hr1G056270	16.0907	23.6461	18.0376	20.1904	25.8503	25.6655	30.2686	18.6275	24.1429	26.2031	22.9936	21.7908	19.2592	15.3286	16.373	21.5691	12.3408	15.8342	16.0158	15.5386	-	chr5H	440118402	440119867	-	1466	-	- && - && -	-
gene:HORVU3Hr1G016400	0	0	0	0	0	0	0	0	0	0	0	0	0	0	0	0	0	0	0	0	-	chr3H	39826363	39826710	-	348	-	- && - && -	-
gene:HORVU2Hr1G013730	17.6967	20.4387	18.4055	14.3991	14.5612	11.0345	7.81311	17.9381	14.2164	14.9025	12.5412	17.2167	15.7675	13.4859	13.5058	12.9173	14.8373	15.1678	15.637	12.3262	-	chr2H	29726748	29730404	+	2603	-	- && Q39033.1 RecName: Full=Phosphoinositide phospholipase C 2; AltName: Full=Phosphoinositide phospholipase PLC2; Short=AtPLC2; Short=PI-PLC2 && PF00388:Phosphatidylinositol-specific phospholipase C, X domain|PF00387:Phosphatidylinositol-specific phospho	PI-PLC-X
gene:HORVU1Hr1G041950	1.00252	3.52836	1.47658	3.03191	0	0	0	0	0.885191	0	0	1.2815	1.91354	2.10262	1.15546	1.32333	1.19983	2.21621	2.11414	0.65046	-	chr1H	302666906	302667736	+	831	-	- && - && PF13966:zinc-binding in reverse transcriptase	-
gene:HORVU3Hr1G107650	0	0	0	0	0	0	0	0	0	0	0	0	0	0	0	0	0	0	0	0	-	chr3H	673147955	673148654	-	700	-	- && - && PF03087:Arabidopsis protein of unknown function	-
novel.6811	7.33885	6.28603	8.67495	9.22155	9.71475	10.4157	3.61968	5.2024	7.08745	6.93759	6.49943	7.19871	8.62463	8.46763	6.14315	6.78618	6.52646	4.78819	6.39646	7.36565	-	chrUn	38805152	38807021	+	1337	-	-	-
novel.4221	0	0	0	0	0	0	0.325206	0	0	0	0	0	0	0	0	0	0	0	0	0	-	chr5H	351056940	351057147	+	208	-	-	-
gene:HORVU5Hr1G109630	29.5802	29.4172	28.205	29.7053	31.7875	39.5227	28.895	37.1168	33.3546	35.7774	51.7387	41.9041	40.9401	25.6401	20.0065	31.5242	22.12	30.1093	25.6103	32.9013	-	chr5H	630422234	630425645	+	1664	-	- && A2RVP7.1 RecName: Full=Mitochondrial import inner membrane translocase subunit TIM22-1; AltName: Full=Protein MATERNAL EFFECT EMBRYO ARREST 67; Flags: Precursor && PF02466:Tim17/Tim22/Tim23/Pmp24 family	-
gene:HORVU7Hr1G039580	0	0	0	0	0	0	0	0	0	0	0	0	0	0	0	0	0	0	0	0	-	chr7H	104551937	104553057	-	1017	-	- && P37834.2 RecName: Full=Peroxidase 1; Flags: Precursor && PF00141:Peroxidase	-
gene:HORVU3Hr1G059090	0	0	0	0	0	0	0	0	0	0	0	0	0	0	0	0	0	0	0	0	-	chr3H	446528452	446529085	-	634	-	- && P69486.2 RecName: Full=External scaffolding protein D; AltName: Full=Scaffolding protein D; Short=GPD >P69487.2 RecName: Full=External scaffolding protein D; AltName: Full=Scaffolding protein D; Short=GPD && PF12025:Phage protein C|PF02925:Bacterioph	-
gene:HORVU1Hr1G053920	0	0	0	0	0	0	0	0	0	0	0	0	0	0	0	0	0	0	0	0	-	chr1H	398155401	398155812	-	251	-	- && - && -	-
gene:HORVU7Hr1G048750	2.27155	2.6995	2.17252	3.65238	0	0.870089	0.0600203	1.12463	1.69655	1.15889	3.83544	4.18268	2.59925	1.75467	4.12973	0.937019	0.744387	2.52709	1.29691	2.21076	-	chr7H	167776878	167778266	+	1235	-	- && - && -	-
gene:HORVU7Hr1G101170	4.94334	5.31878	3.90988	2.36038	3.84565	5.83871	1.74771	4.3002	2.95798	4.1722	4.81422	4.17537	5.56168	3.52667	3.55743	2.19433	3.54278	3.63385	2.21705	2.88095	-	chr7H	607771104	607779661	+	4146	-	- && F4KDA5.1 RecName: Full=Probable mitochondrial intermediate peptidase, mitochondrial; Flags: Precursor && PF01432:Peptidase family M3	Peptidase_M3
novel.149	0.136871	0.109481	0.0687247	0.0235192	0.0311711	0.0271842	0	0.0574967	0.0318033	0.0287528	0.135943	0.02916	0.0699775	0.112135	0.04382	0.0451677	0.0546032	0.0458443	0.0931086	0.0222013	-	chr1H	231656297	231657723	+	1336	-	-	-
novel.4593	10.4562	18.0752	8.11168	14.2036	0	18.661	0	8.36853	11.1923	26.9208	28.7638	25.5284	26.6028	17.8313	28.3198	25.8547	49.1671	17.8764	14.6137	24.3075	-	chr5H	150385064	150385958	-	615	-	-	-
gene:HORVU2Hr1G028410	0.149762	0	0	1.08084	0	0	0	0	0	0	0	0	0	0	0	0	0.358476	0	0	0	-	chr2H	96315663	96316751	+	578	-	- && - && PF12695:Alpha/beta hydrolase family	-
novel.490	0	0.203148	0	0	0	0	0	0	0	0	1.76575	0	0	0	0.813104	0	0	0	0.43192	0	-	chr1H	88537127	88537441	-	288	-	-	-
gene:HORVU2Hr1G100470	93.0981	78.152	85.3192	79.7496	59.8815	84.3706	96.5423	108.198	108.123	91.9569	87.7787	82.7527	56.2105	87.247	88.8704	52.1665	62.6746	72.0419	86.8592	65.3017	-	chr2H	691396188	691397874	-	1036	-	- && Q941D3.1 RecName: Full=Probable plastid-lipid-associated protein 8, chloroplastic; AltName: Full=Fibrillin-6; Flags: Precursor && PF04755:PAP_fibrillin	-
gene:HORVU4Hr1G069930	0.212504	0.186976	0.142268	0	0.0241979	0	0	0.557929	0.271575	0	1.05531	0.113183	0	0.139279	0.11906	0.052595	0.211941	0.605006	0.180699	0.0172347	-	chr4H	573182393	573191944	+	4203	-	- && Q10Q99.1 RecName: Full=Formin-like protein 8; AltName: Full=OsFH8; Flags: Precursor && PF02181:Formin Homology 2 Domain	FH2
gene:HORVU7Hr1G114230	0	0	0	0	0	0	0	0	0	0	0	0	0	0	0	0	0	0	0	0	-	chr7H	639107222	639109317	+	1363	-	- && - && -	-
gene:HORVU3Hr1G021460	3.42636	2.4522	2.35426	2.35507	0	0.573067	0	1.62873	2.87032	3.44738	1.50454	3.30411	0	0	0	0.0297554	0	0	0	0	-	chr3H	70403599	70404612	-	1014	-	- && - && -	-
gene:HORVU5Hr1G048530	0	0	0	0.187592	0	0.216825	0	0	0	0	0	0	0	0	0.873783	0	0	0.0914148	0	0	-	chr5H	376054484	376054818	+	335	-	- && - && -	-
gene:HORVU3Hr1G035210	0.824198	1.78001	0.827682	0.675941	0.998241	0	0	0.212459	2.67679	2.38462	4.21956	3.08884	5.01831	2.20989	3.67021	6.8244	2.39878	3.59507	2.77151	3.35441	-	chr3H	195641812	195644217	-	2406	-	- && Q9M9W7.1 RecName: Full=Putative pectinesterase/pectinesterase inhibitor 22; Includes: RecName: Full=Pectinesterase inhibitor 22; AltName: Full=Pectin methylesterase inhibitor 22; Includes: RecName: Full=Pectinesterase 22; Short=PE 22; AltName: Full=P	-
gene:HORVU0Hr1G032920	0	0	0	0	0	0	0	0	0	0	0	0	0	0	0	0	0	0	0	0	-	chrUn	197883941	197884351	+	411	-	- && A1E9M6.1 RecName: Full=30S ribosomal protein S8, chloroplastic && PF00410:Ribosomal protein S8	-
novel.6953	0.0319127	0	0.0961427	0.0658044	0.0436069	0	0	0	0.133474	0.362014	0.0380355	0.12238	0.0978953	0.0627485	0.0613021	0	0.0763874	0.352737	0.0325636	0	-	chrUn	156610543	156611915	+	955	-	PF13839:GDSL/SGNH-like Acyl-Esterase family found in Pmr5 and Cas1p	-
gene:HORVU7Hr1G011290	27.2327	34.4009	24.7733	33.5254	33.4587	47.915	20.2638	50.4412	45.2063	54.6694	46.9249	50.3274	33.3835	27.7249	32.714	25.3548	30.2132	28.6787	26.0531	31.5705	-	chr7H	15856722	15859585	-	1165	-	- && Q7S910.2 RecName: Full=54S ribosomal protein L4, mitochondrial; Flags: Precursor && PF06984:Mitochondrial 39-S ribosomal protein L47 (MRP-L47)	-
gene:HORVU7Hr1G023250	27.4635	28.1935	27.3023	28.1727	16.595	20.1463	22.3604	25.7695	22.415	14.4088	20.1769	19.4054	6.89121	19.3795	16.7456	15.1429	20.5636	24.869	21.1233	13.6553	-	chr7H	34923946	34926309	-	2244	-	- && - && -	-
gene:HORVU5Hr1G023020	2.78454	2.42756	2.53976	2.66017	4.43325	1.857	0.680397	3.28382	1.88762	1.32017	3.10565	1.73073	2.14199	2.21013	2.01197	2.57967	2.44593	2.72099	2.60673	3.1824	-	chr5H	119823494	119825919	-	1491	-	- && - && PF04795:PAPA-1-like conserved region|PF04438:HIT zinc finger	-
gene:HORVU4Hr1G068000	2.75298	2.19586	2.60886	2.51852	10.7555	8.50196	8.00354	3.95806	4.97329	1.31955	4.39029	4.36168	5.39213	2.40157	2.75586	3.4932	4.22293	3.27279	3.28391	3.47177	-	chr4H	564523699	564524484	+	786	-	- && - && -	-
gene:HORVU0Hr1G029980	0	0	0	0	0	0	0	0	0	0	0	0	0	0	0	0	0	0	0	0	-	chrUn	166542067	166544488	+	1743	-	- && Q9SX31.1 RecName: Full=Proline-rich receptor-like protein kinase PERK9; AltName: Full=Proline-rich extensin-like receptor kinase 9; Short=AtPERK9 && PF07714:Protein tyrosine kinase	Pkinase_Tyr
gene:HORVU6Hr1G050390	0	0	0	0	0	0	0	0	0	0	0	0	0	0	0	0	0	0	0	0	-	chr6H	304630942	304631055	+	114	-	- && - && -	-
gene:HORVU4Hr1G024050	46.8605	46.034	41.5742	43.686	47.5203	42.34	15.8135	55.0604	47.6308	54.3963	47.6213	55.2871	27.4404	35.455	26.5285	31.6324	44.1757	33.0524	36.4147	31.3716	-	chr4H	135471086	135479877	+	1772	-	- && - && -	-
gene:HORVU7Hr1G108960	113.25	135.102	104.302	118.634	192.524	174.565	149.953	193.161	98.5744	97.1904	118.143	111.659	113.634	104.702	115.256	150.49	193.204	151.921	159.653	187.605	-	chr7H	626552819	626557891	+	3439	-	- && Q655X8.1 RecName: Full=Probable allantoate deiminase; AltName: Full=Allantoate amidohydrolase; Short=OsAAH; Flags: Precursor && PF01546:Peptidase family M20/M25/M40|PF07687:Peptidase dimerisation domain	Peptidase_M20
gene:HORVU6Hr1G034490	7.5836	10.4866	11.2331	11.3983	16.5963	11.4236	11.3352	9.79608	6.83924	6.90012	6.46825	5.98301	5.42814	6.3839	6.05465	5.61912	7.78568	8.51327	9.15295	5.0742	-	chr6H	161201191	161203762	+	2572	-	- && O22808.1 RecName: Full=Protein LYK5; AltName: Full=LysM domain receptor-like kinase 5; AltName: Full=LysM-containing receptor-like kinase 5; Flags: Precursor && PF07714:Protein tyrosine kinase	Pkinase_Tyr
gene:HORVU7Hr1G090670	2.07547	3.46007	4.71696	0	0	2.73362	0	2.47792	2.58895	2.4783	0	8.23837	2.12223	2.04045	3.25242	0	1.56882	2.30503	6.79926	1.70099	-	chr7H	552684535	552685357	+	317	-	- && Q9LK22.1 RecName: Full=Plant UBX domain-containing protein 1; Short=PUX1; AltName: Full=CDC48-interacting UBX-domain protein 1 && -	-
novel.4484	0.764646	0.314551	0.877575	0	0	0	0	0	0.533018	0	0	0.698167	0	0	0.104917	0.540717	0	0.65858	0.111463	0	-	chr5H	663607848	663638127	+	279	-	-	-
gene:HORVU2Hr1G039400	0.127304	0.293266	0.0255684	0.157502	0.521862	0.182046	2.09088	0.224607	0.266223	0.320916	0.697953	1.13911	0.364483	0.175219	0.097817	0.201651	0.365664	0.0255839	0.0519603	0.198236	-	chr2H	187726554	187803233	+	3412	-	- && - && -	-
gene:HORVU6Hr1G010000	0	0	0	0	0	0	0	0	0	0	0	0	0	0	0	0	0	0	0	0	-	chr6H	17806671	17810586	-	1329	-	- && Q7XA39.1 RecName: Full=Putative disease resistance protein RGA4; AltName: Full=RGA4-blb && PF00931:NB-ARC domain	NB-ARC
gene:HORVU1Hr1G047710	8.60466	8.05584	8.34306	7.3856	25.0794	27.2765	30.7638	20.0319	17.9944	20.035	15.6107	10.4574	5.20111	8.29279	8.59018	5.11959	15.1683	11.5851	13.4082	13.2423	-	chr1H	352325728	352326940	-	1213	-	- && - && PF04043:Plant invertase/pectin methylesterase inhibitor	-
gene:HORVU7Hr1G065990	132.12	135.367	133.661	136.149	121.278	133.413	113.269	134.345	131.084	143.414	112.511	138.104	117.346	136.242	131.033	108.122	127.155	120.201	137.045	114.992	-	chr7H	331459872	331472220	-	2168	-	- && Q9LU39.1 RecName: Full=Glutamyl-tRNA reductase-binding protein, chloroplastic; Short=AtGluTRBP; Short=GluTR-binding protein; AltName: Full=Protein PROTON GRADIENT REGULATION 7; Flags: Precursor && PF10615:Protein of unknown function (DUF2470)	-
gene:HORVU6Hr1G014880	2.14247	1.21674	2.23221	2.43899	1.18322	0.872316	1.44638	2.03627	1.05787	1.05767	2.2237	0.547736	0.319483	1.41299	0.720219	0.768882	1.14318	1.2917	1.90379	0.868805	-	chr6H	32416934	32420580	+	3647	-	- && Q8VZG8.3 RecName: Full=MDIS1-interacting receptor like kinase 2; Short=AtMIK2; AltName: Full=Probable LRR receptor-like serine/threonine-protein kinase At4g08850; Flags: Precursor && PF00069:Protein kinase domain|PF08263:Leucine rich repeat N-termina	Pkinase
novel.219	2.0287	4.42561	3.65783	3.66031	7.18227	1.53844	3.27469	3.37013	2.63549	5.57899	4.61605	1.886	1.55581	2.3571	0.309988	2.00842	0.938085	2.45548	2.02303	3.41034	-	chr1H	373410869	373411685	+	817	-	-	-
gene:HORVU5Hr1G042050	34.4114	29.8198	36.4607	32.823	32.4554	37.6609	23.2225	33.6744	37.8513	38.3461	37.944	37.0373	51.5365	39.2114	41.829	53.7217	43.8171	43.7254	38.8363	39.3217	-	chr5H	320331657	320340356	+	2407	-	- && Q00004.1 RecName: Full=Signal recognition particle subunit SRP68; Short=SRP68; AltName: Full=Signal recognition particle 68 kDa protein && PF16969:RNA-binding signal recognition particle 68	-
gene:HORVU7Hr1G089110	1.28988	0.412702	0.355582	0.547596	0	0.331535	0	0.509979	2.11564	0.286907	0.391876	0.19398	0.46551	0.447571	0.825925	0.826287	0.817282	0.609938	0.77423	0.935368	-	chr7H	540677331	540679335	+	1995	-	- && - && -	-
gene:HORVU6Hr1G049320	0	0	0	0	0	0	0	0	0	0	0	0	0	0	0	0	0	0	0	0	-	chr6H	299522727	299522978	-	252	-	- && Q6ENF6.3 RecName: Full=Cytochrome b559 subunit alpha; AltName: Full=PSII reaction center subunit V >Q6ENU7.3 RecName: Full=Cytochrome b559 subunit alpha; AltName: Full=PSII reaction center subunit V >P69386.2 RecName: Full=Cytochrome b559 subunit alp	-
gene:ENSRNA049434711	0	0	0	0	0	0	0	0	0	0	0	0	0	0	0	0	0	0	0	0	tRNA-Leu	chr3H	687566522	687566601	+	80	-	- && - && -	-
gene:HORVU2Hr1G099620	0	0	0	0	0	0	0	0	0	0	0	0	0	0	0	0	0	0	0	0	-	chr2H	688021431	688022724	-	444	-	- && - && -	-
gene:HORVU5Hr1G080380	0	0	0	0	0	0	0	0	0	0	0	0	0	0	0	0	0	0	0	0	-	chr5H	560426644	560427915	+	1272	-	- && Q0J090.1 RecName: Full=Dehydration-responsive element-binding protein 1H; Short=Protein DREB1H >A2Z388.1 RecName: Full=Dehydration-responsive element-binding protein 1H; Short=Protein DREB1H && PF00847:AP2 domain	AP2
gene:HORVU7Hr1G057410	8.58842	15.2155	10.2511	10.7269	19.3805	13.0418	6.20876	13.5448	14.0262	18.6811	19.0101	12.1076	12.094	9.84272	10.0872	14.1872	10.9249	10.5039	9.01399	16.6694	-	chr7H	250171116	250172517	+	1402	-	- && P20026.1 RecName: Full=Myb-related protein Hv1 && PF00249:Myb-like DNA-binding domain	Myb_DNA-binding
gene:HORVU1Hr1G037090	0	0	0.0569933	0	0	0	0	0.0715229	0.0791232	0	0.0676423	0	0	0.0557959	0.0545098	0.0561862	0	0	0.0579111	0	-	chr1H	252167412	252168231	-	537	-	- && A9ZPJ6.1 RecName: Full=Agmatine coumaroyltransferase-1 && PF02458:Transferase family	-
gene:HORVU3Hr1G093740	0	0	0	0	0	0	0	0	0	0	0	0	0	0	0	0	0	0	0	0	-	chr3H	643849777	643850226	-	450	-	- && - && -	-
gene:HORVU5Hr1G114230	31.7372	33.7018	32.7277	39.2961	84.4544	74.3594	61.7179	85.0859	117.336	134.401	120.461	107.537	94.8169	72.7554	81.2273	74.3655	45.7934	54.989	55.9542	59.2859	-	chr5H	643422893	643424925	+	2033	-	- && - && PF00228:Bowman-Birk serine protease inhibitor family	-
gene:HORVU1Hr1G076870	20.107	16.2046	20.5306	8.43124	14.1119	16.8028	13.5192	16.3353	7.03745	8.04934	15.7504	11.3425	19.4394	27.8281	28.4215	19.3009	10.3674	13.8295	5.14003	17.7228	-	chr1H	515936028	515940368	+	1737	-	- && P93732.3 RecName: Full=Proline iminopeptidase; Short=PIP; AltName: Full=Prolyl aminopeptidase; Short=PAP && PF00561:alpha/beta hydrolase fold	Abhydrolase_1
gene:HORVU2Hr1G035320	0	0	0	0	0	0	0	0	0	0	0	0	0	0	0	0	0	0	0	0	-	chr2H	148380345	148380866	+	399	-	- && - && -	-
gene:HORVU5Hr1G086390	3.73071	3.58096	5.09631	2.79994	0.0374839	3.10551	1.88742	2.17794	1.60625	1.10642	1.70013	0.596113	0.673195	1.94176	0.974846	1.90103	1.01775	2.94938	2.26729	1.89553	-	chr5H	576234523	576249439	-	4355	-	- && Q7XUR3.2 RecName: Full=Putative alpha-L-fucosidase 1; AltName: Full=Alpha-L-fucoside fucohydrolase; Flags: Precursor && PF01120:Alpha-L-fucosidase	Alpha_L_fucos
gene:HORVU3Hr1G091500	0	0	0	0	0	0	0	0	0	0	0	0	0	0	0	0	0	0	0	0	-	chr3H	635921032	635923140	+	652	-	- && F4HPA7.1 RecName: Full=Mediator of RNA polymerase II transcription subunit 10b && PF09748:Transcription factor subunit Med10 of Mediator complex	-
novel.7071	3.77738	1.40086	0	2.3013	0	4.29679	8.19336	4.97679	0	0.216415	9.92512	0.32922	1.49233	0	0.164911	0.509949	0.410986	0	0	1.50394	-	chrUn	12549718	12551284	-	478	-	-	-
gene:HORVU0Hr1G010710	0	0	0	0	0	0	0	0	0	0	0	0	0	0	0	0	0	0	0	0	-	chrUn	60832718	60832954	-	237	-	- && - && -	-
gene:HORVU5Hr1G072870	1.89688	1.18348	0.825457	0.554115	6.17757	3.31535	0	3.34674	4.05498	1.63378	2.14778	4.4858	4.1702	2.73516	4.03853	0.75117	4.80531	2.3508	1.29038	3.10764	-	chr5H	536839705	536841252	-	1548	-	- && - && PF04707:PRELI-like family	MSF1
novel.3429	0.952394	0.560295	1.3575	0.475125	0.419804	0.0732221	0.954637	0.425893	0.278407	0.0774469	0.0732337	0.0392719	0.40839	0.513468	0.501633	0.45623	0.40446	0.555677	0.532934	0.0897006	-	chr4H	427703000	427704162	+	992	-	-	-
gene:HORVU1Hr1G029510	0.225038	0.0925737	0	1.12693	3.25074	1.14931	0	0.243087	0.0672297	0	1.76255	1.31503	0	0.0316059	0	0.572886	0	0.51686	0.131216	0	-	chr1H	164884704	164885861	+	1158	-	- && O64763.1 RecName: Full=E3 ubiquitin-protein ligase ATL9; AltName: Full=RING-H2 finger protein ATL9; AltName: Full=RING-type E3 ubiquitin transferase ATL9; Flags: Precursor && PF13639:Ring finger domain	-
novel.5979	1.86049	1.74329	1.11212	2.64891	1.15007	0.950184	0	3.01457	3.24227	3.23836	3.74854	1.01924	1.81182	0.4355	0.978561	0.877093	2.38572	0.445116	1.58203	1.42269	-	chr7H	182059407	182100754	+	1130	-	-	-
gene:ENSRNA049437906	0	0	0	0	0	0	0	0	0	0	0	0	0	0	0	0	0	0	0	0	tRNA-Ala	chr2H	81713788	81713860	-	73	-	- && - && -	-
gene:HORVU2Hr1G064370	0	0	0.0199124	0.0204435	0	0	0	0	0.0138221	0.0249926	0	0	0	0	0	0.0196304	0	0	0	0	-	chr2H	436725336	436726872	+	1537	-	- && - && -	-
gene:HORVU4Hr1G025460	0	0	0	0	0	0	0	0	0	0	0	0	0	0	0	0	0	0	0	0	-	chr4H	148391243	148392343	+	1101	-	- && - && -	-
gene:HORVU2Hr1G028980	9.91045	9.13214	10.9396	8.20689	6.73854	5.59322	2.95629	7.89338	11.9155	11.9718	14.8168	8.75637	3.68058	6.12655	4.73648	4.25422	4.53565	8.12602	8.2357	5.43219	-	chr2H	99525563	99527484	+	1922	-	- && - && PF01593:Flavin containing amine oxidoreductase	Amino_oxidase
gene:HORVU5Hr1G095000	26.3403	23.6754	27.6748	21.4535	28.0867	18.0835	30.9772	20.3392	18.6266	26.2275	25.2543	16.7379	32.4348	26.2452	23.3979	26.8056	28.6698	24.7338	26.4374	20.7948	-	chr5H	597474346	597478238	+	2725	-	- && Q9LFD5.1 RecName: Full=Binding partner of ACD11 1 && -	-
gene:HORVU4Hr1G001590	22.8445	15.1001	17.1536	19.0564	10.6417	15.1583	0	4.51472	53.0934	81.0156	70.8533	56.7442	107.983	69.6741	90.9568	102.749	89.2301	94.8456	73.6928	85.2943	-	chr4H	2628999	2715020	-	2286	-	- && Q6VAK4.1 RecName: Full=Histidine-containing phosphotransfer protein 2; AltName: Full=OsAHP2; AltName: Full=OsHP1; AltName: Full=OsHpt3 && -	-
gene:HORVU4Hr1G086800	14.6658	20.6055	13.9613	23.8894	25.4598	27.6609	15.8822	17.074	18.5653	21.0794	24.7899	34.0967	11.0382	7.5576	9.25542	20.1866	7.16123	16.6131	22.8786	11.1958	-	chr4H	635096395	635099256	+	2862	-	- && Q54GU0.1 RecName: Full=Putative transporter arsB && PF03600:Citrate transporter	-
gene:HORVU4Hr1G004290	0.488556	0.223308	0.677525	0.743564	0	0	0	0.732973	0.486517	1.20226	1.24777	0	0	0	0	0	0	0	0	0	-	chr4H	9796352	9797661	+	1310	-	- && P22285.1 RecName: Full=Pollen allergen KBG 41; AltName: Full=Allergen Poa p IX; AltName: Full=Pollen allergen Poa p 9; AltName: Allergen=Poa p 9; Flags: Precursor && PF01620:Ribonuclease (pollen allergen)	-
gene:HORVU4Hr1G029590	0	0	0	0	0	0	0	0	0	0	0	0	0	0	0	0	0	0	0	0	-	chr4H	188495661	188496999	-	1339	-	- && - && -	-
gene:HORVU5Hr1G040380	0.0936301	0	0.611168	0	0	0	0	0	0.717943	0.354043	0	3.53073	1.4361	0.138076	0.899285	0	0.336175	0.32929	0.76432	0.0911244	-	chr5H	299588494	299589261	+	651	-	- && Q9C909.1 RecName: Full=Glycine-rich RNA-binding protein 5, mitochondrial; Short=AtGR-RBP5; AltName: Full=AtRBG5; AltName: Full=Mitochondrial RNA-binding protein 2b; Short=At-mRBP2b; Flags: Precursor && -	-
gene:HORVU3Hr1G060800	455.207	498.632	415.384	506.662	513.243	537.879	505.213	508.115	585.941	655.59	600.425	670.669	661.36	532.363	552.39	590.704	550.069	531.235	482.375	620.318	-	chr3H	463293949	463295719	+	891	-	- && Q943F3.1 RecName: Full=60S ribosomal protein L18a && PF01775:Ribosomal L18ae/LX protein domain	-
gene:HORVU6Hr1G000780	0	0	0	0	0	0	0	0	0	0	0	0	0	0	0	0	0	0	0	0	-	chr6H	2265584	2615089	+	883	-	- && Q42838.1 RecName: Full=Thionin BTH7; Contains: RecName: Full=Thionin BTH7; Contains: RecName: Full=Acidic protein; Flags: Precursor && PF00321:Plant thionin	-
novel.4758	0	0	0	0	0	0	0	0	0	0	0	0	0	0	0	0	0	0	0	0	-	chr5H	436892800	436893038	-	239	-	-	-
gene:HORVU2Hr1G028010	0.0268516	0.283512	0.404477	0.138421	0	0.255987	0	0.270716	0.580249	0.0338447	0	0.274592	1.0159	0.0791958	0	0.451915	0.385638	0.134907	0.547987	0	-	chr2H	93696377	93730140	-	1135	-	- && Q9LPZ9.2 RecName: Full=G-type lectin S-receptor-like serine/threonine-protein kinase SD1-13; AltName: Full=Calmodulin-binding receptor-like protein kinase 1; AltName: Full=Receptor-like protein kinase 2; AltName: Full=S-domain-1 (SD1) receptor kinase	Pkinase
gene:HORVU5Hr1G086590	0	0	0	0	0	0	0	0	0	0	0	0	0	0	0	0	0	0	0	0	-	chr5H	576979113	576979619	+	507	-	- && - && -	-
gene:ENSRNA049484426	0.59954	0.959124	0.200691	0.515108	0	14.6463	61.2112	3.40004	1.67171	1.6373	3.45375	3.57645	0	2.55417	2.78321	0	0.83713	3.51422	3.87454	3.50097	Plant_SRP	chr4H	607744729	607745033	+	305	-	- && - && -	-
gene:HORVU7Hr1G005030	0	0	0	0	0	0	0	0	0	0	0	0	0	0	0	0	0	0	0	0	-	chr7H	7303130	7307294	+	1893	-	- && - && -	-
gene:HORVU1Hr1G035130	88.5995	73.9822	95.5721	66.8034	35.7743	89.4402	5.3845	58.4079	102.524	91.3519	71.6237	86.8312	117.108	119.005	119.611	117.586	119.285	129.454	89.9426	110.528	-	chr1H	230087865	230089764	+	1024	-	- && Q8S857.1 RecName: Full=Probable histone H2A variant 2 && PF16211:C-terminus of histone H2A|PF00125:Core histone H2A/H2B/H3/H4	Histone
gene:HORVU7Hr1G036390	167.922	187.819	150.965	152.546	341.573	328.382	393.365	202.656	247.212	260.954	259.288	239.764	211.013	157.503	149.588	222.593	140.266	157.459	139.166	192.814	-	chr7H	84513601	84515107	+	1405	-	- && Q41001.1 RecName: Full=Blue copper protein; Flags: Precursor && PF02298:Plastocyanin-like domain	Cu_bind_like
gene:HORVU5Hr1G002540	0	0.796782	0	0.122263	0	0	0	0	0	0	0	0	0	0	0	0	0	0	0	0	-	chr5H	6675495	6675751	+	257	-	- && - && -	-
gene:HORVU3Hr1G074480	16.4808	16.0297	18.2201	17.3403	7.41513	9.17752	10.3411	10.8223	14.0675	12.4476	11.9882	10.4168	16.4224	17.9271	17.3823	14.263	14.8808	18.2587	17.1898	14.7327	-	chr3H	558777508	558783594	+	4141	-	- && Q9FLH0.2 RecName: Full=Protein CROWDED NUCLEI 4; AltName: Full=Protein LITTLE NUCLEI 4 && -	-
gene:HORVU1Hr1G089760	69.5367	68.3098	75.6952	70.3205	76.4969	73.6721	60.8906	69.182	93.1202	79.1212	62.7737	76.8044	28.9413	53.5691	52.1256	28.451	43.0093	46.2089	58.8982	41.5836	-	chr1H	544741794	544742915	+	1122	-	- && O22386.2 RecName: Full=50S ribosomal protein L12, chloroplastic; AltName: Full=CL12; Flags: Precursor && PF16320:Ribosomal protein L7/L12 dimerisation domain|PF00542:Ribosomal protein L7/L12 C-terminal domain	-
gene:HORVU5Hr1G102140	0.643605	0	0.342172	0.195165	0	0	0	0.811097	0.65977	0	1.62442	0	0	0	0	0	0	0.114127	0.733996	0	-	chr5H	613739288	613740092	+	805	-	- && - && -	-
gene:HORVU6Hr1G034110	6.50034	6.95936	7.5572	4.84599	5.29525	6.70351	3.38492	6.207	6.84916	9.17012	10.3697	7.8299	14.8275	5.6287	9.41306	5.2473	9.30576	6.35592	6.93907	6.27772	-	chr6H	158174711	158177598	+	1851	-	- && O22806.2 RecName: Full=Mitotic spindle checkpoint protein BUBR1; AltName: Full=BUB1-related protein 1 && PF08311:Mad3/BUB1 homology region 1	-
gene:HORVU2Hr1G012540	9.99726	9.53179	9.11615	8.49745	4.77439	6.75362	2.82	9.73363	5.66367	7.4383	7.0735	4.06032	6.76943	7.79055	6.06951	6.55409	7.74318	8.08016	6.02177	8.83484	-	chr2H	26334346	26382220	-	8493	-	- && - && -	-
gene:HORVU0Hr1G024310	0	0	0	0	0	0	0	0	0	0	0	0	0	0	0	0	0	0	0	0	-	chrUn	125951262	125953063	-	826	-	- && - && -	-
novel.3581	1.19033	1.65473	0.948047	1.75622	0	2.3723	1.50317	1.13801	0.886979	1.47446	0.244605	1.44288	2.18248	0.544771	1.08414	2.33655	2.25973	1.58791	0.649189	1.23837	-	chr4H	641427392	641431320	+	2557	-	-	-
gene:HORVU4Hr1G066960	0	0	0	0	0	0	0	0	0	0	0	0	0	0	0	0	0	0	0	0	-	chr4H	556484711	556486408	+	1340	-	- && - && -	-
gene:HORVU2Hr1G093810	0.239675	0.423785	0.570051	0.312135	0	0.120259	3.47173	0.365637	0	0.254395	0.345799	0	0	0.186025	0.448284	0.224791	0.060389	0.25351	0.592103	0.122769	-	chr2H	659716173	659722425	-	4170	-	- && Q00416.2 RecName: Full=Helicase SEN1; AltName: Full=tRNA-splicing endonuclease positive effector && PF13086:AAA domain|PF13087:AAA domain	-
novel.6234	1.26401	1.6851	1.26935	0	0.287866	1.84101	0	2.65492	1.76222	2.12426	0	0.807879	0.215415	0.897491	0.876803	3.61508	3.44579	0.705621	1.57641	0.751776	-	chr7H	599151490	599151966	+	477	-	-	-
gene:HORVU1Hr1G031950	28.4028	27.5812	28.4562	37.1517	29.8562	32.7595	33.8398	28.1002	27.8712	26.6407	25.0332	35.0344	30.349	27.7279	27.4552	29.3508	31.5508	27.79	28.7282	30.8074	-	chr1H	196763798	196786033	-	3122	-	- && O64642.2 RecName: Full=UTP:RNA uridylyltransferase 1 && PF03828:Cid1 family poly A polymerase	-
gene:HORVU2Hr1G067150	0	0.277428	0.0322502	0	0	0	0	0	0.0223863	0	0	0	0.755276	0.0631452	0	0.127174	0	0.0322697	0.0327695	0	-	chr2H	469881761	469883540	-	1430	-	- && - && -	-
gene:HORVU5Hr1G069920	0.443172	0	0.684685	0.667797	2.70177	0.731238	0.0756631	0.859235	0.166345	0	0.934508	0.610076	0	0.13406	0.392909	0.674989	0.122399	0.102765	0.243499	0.0995336	-	chr5H	526271437	526272562	-	1126	-	- && Q9FZ96.1 RecName: Full=Purine permease 1; Short=AtPUP1 && PF16913:Purine nucleobase transmembrane transport	-
gene:HORVU2Hr1G116970	0.590456	0.276112	0.623359	0.546327	0	0.144334	0	0.248038	0.147752	0.47707	0	0.406414	0.510874	0.223267	0.828857	0.989246	0.61607	0.44118	0.587051	0.766206	-	chr2H	739246222	739249416	-	2227	-	- && Q9LZD3.1 RecName: Full=Exocyst complex component EXO70A1; Short=AtExo70a1; AltName: Full=Exocyst subunit Exo70 family protein A1 && PF03081:Exo70 exocyst complex subunit	Exo70
gene:HORVU4Hr1G017860	7.32802	7.11566	9.48397	7.83343	3.29896	6.2279	5.92584	6.2104	6.04867	6.12185	5.34872	3.10427	3.65944	5.04027	4.55581	5.27237	4.84407	5.96497	6.26023	6.68962	-	chr4H	80258885	80263101	+	3656	-	- && Q9SGY7.2 RecName: Full=Putative proline-rich receptor-like protein kinase PERK11; AltName: Full=Proline-rich extensin-like receptor kinase 11; Short=AtPERK11 && PF00069:Protein kinase domain	Pkinase
gene:HORVU7Hr1G013400	0	0	0	0	0	0	0	0	0	0	0	0	0	0	0	0	0	0	0	0	-	chr7H	19319343	19468835	+	713	-	- && - && -	-
gene:HORVU7Hr1G087800	0.30949	0.125081	0	0	0	0	0	0	0.17032	0	0	0	0	0.0320282	0	0	0.175454	0	0.116348	0	-	chr7H	529366254	529375498	+	6405	-	- && Q339X2.1 RecName: Full=Beta-glucosidase 34; Short=Os10bglu34; Flags: Precursor && PF00232:Glycosyl hydrolase family 1|PF00291:Pyridoxal-phosphate dependent enzyme	Glyco_hydro_1
gene:HORVU1Hr1G019640	0.495277	0.573755	0.25726	0.264121	0	0	0	0.495029	0.089288	0.247552	0.447815	0.349299	0.305608	0.293831	0.54131	1.16664	0.766496	0.746507	0.365964	0.407226	-	chr1H	74325736	74331864	-	4866	-	- && - && -	-
gene:HORVU7Hr1G114320	0	0	0	0	0	0	0	0	0	0	0	0.221603	0	0	0	0	0	0	0	0	-	chr7H	639322368	639323246	-	879	-	- && - && -	-
gene:HORVU4Hr1G075990	43.4698	58.9646	50.6678	43.7889	83.2299	64.6747	76.1162	67.9039	54.6916	51.6466	63.9611	44.8915	78.851	63.998	61.6269	77.3949	49.5592	47.9957	48.1857	51.3842	-	chr4H	599555510	599557693	+	2184	-	- && Q5RD67.2 RecName: Full=Solute carrier family 25 member 44 [Pongo abelii] && PF00153:Mitochondrial carrier protein	Mito_carr
gene:HORVU5Hr1G020250	1.66262	1.79875	1.76869	0.421279	0	0.973857	0	1.15419	1.31612	0.834694	0.218313	0.504307	5.33076	0.623351	1.71868	1.00434	0.556484	0.693747	0.790756	0.109703	-	chr5H	92026099	92029109	+	2165	-	- && - && PF06886:Targeting protein for Xklp2 (TPX2)	-
novel.2128	4.00423	3.45915	2.77013	6.4678	1.76306	1.00736	0	5.27056	2.29504	2.18706	0	0.966834	3.59402	3.41178	2.69215	3.43564	4.52609	3.84476	4.1313	4.50328	-	chr3H	36295594	36297095	+	1014	-	-	-
novel.386	0	0	0.931469	0	0	0	0	0	0	2.83927	0	0.846907	0	0	0	0	0	0	0	0	-	chr1H	555852212	555852525	+	230	-	-	-
novel.1498	0.156692	0.0752013	0.472063	0	0	0	0	0.296204	0.8192	0	0	0	0	0	0	0.077563	0	0	0.799441	0.0762494	-	chr2H	13140728	13150764	-	488	-	-	-
gene:HORVU4Hr1G042030	0	0	0	0	0	0	0	0	0	0	0	0	0	0	0	0	0	0	0	0	-	chr4H	332140500	332140706	+	207	-	- && P36183.1 RecName: Full=Endoplasmin homolog; AltName: Full=Glucose-regulated protein 94 homolog; Short=GRP-94 homolog; Flags: Precursor && -	-
gene:HORVU5Hr1G070160	28.8854	28.2389	31.0446	31.4091	23.1543	27.9949	20.7323	25.4878	21.8542	21.0211	22.2663	21.3965	18.1589	27.2396	23.8351	21.3212	24.3215	21.9335	24.8513	20.9719	-	chr5H	527151532	527163003	-	3943	-	- && Q9M0S5.2 RecName: Full=Isoamylase 3, chloroplastic; Short=AtISA3; Flags: Precursor && PF00128:Alpha amylase, catalytic domain|PF02922:Carbohydrate-binding module 48 (Isoamylase N-terminal domain)	-
gene:HORVU0Hr1G026290	0	0	0	0	0	0	0	0	0	0	0	0	0	0	0	0	0	0	0	0	-	chrUn	137476539	137476767	-	229	-	- && P12363.2 RecName: Full=Photosystem II reaction center protein H; Short=PSII-H; AltName: Full=Photosystem II 10 kDa phosphoprotein && PF00737:Photosystem II 10 kDa phosphoprotein	-
gene:ENSRNA049486407	0	0	0	0	0	0	18.5472	0	1.37062	13.0111	0	3.14175	0	0	0	0	0	0	0.752377	0	LSU_rRNA_eukarya	chr1H	139265589	139265712	-	124	-	- && - && -	-
gene:HORVU3Hr1G064070	5.08528	6.36234	5.21243	7.77404	8.00304	6.72868	27.2439	7.02744	3.32481	9.19453	8.81973	6.99356	4.37506	3.99958	5.96214	3.05539	6.08616	6.20232	6.15524	7.78217	-	chr3H	489393734	489396105	-	2372	-	- && - && PF07797:Protein of unknown function (DUF1639)	-
gene:HORVU3Hr1G069430	3.60151	5.25804	3.92065	4.27483	6.53411	7.39346	8.53092	2.708	4.91558	6.56122	2.56107	4.25556	1.48544	1.72574	2.06385	1.1086	2.68039	1.49014	2.37792	2.03238	-	chr3H	526369714	526371665	-	1952	-	- && - && PF12906:RING-variant domain	-
gene:HORVU7Hr1G088160	6.2985	9.06852	2.65247	7.54118	27.069	14.6483	19.8419	20.9963	5.73604	14.7252	7.87018	9.86929	1.66204	4.49436	3.80533	0.100573	5.836	5.30815	2.17688	6.82203	-	chr7H	533645875	533646174	-	300	-	- && - && -	-
gene:HORVU3Hr1G091920	0	0	0	0	0	0	0	0	0	0	0	0	0	0	0	0	0	0	0	0	-	chr3H	636653105	636668405	-	2288	-	- && P25250.1 RecName: Full=Cysteine proteinase EP-B 2; Flags: Precursor && PF08246:Cathepsin propeptide inhibitor domain (I29)|PF00112:Papain family cysteine protease	Peptidase_C1
gene:HORVU6Hr1G025780	5.1974	6.42524	6.80346	6.48448	4.31092	3.32575	5.07209	5.60698	6.86537	2.70196	4.70017	7.80706	5.29384	5.62665	5.63292	5.48582	6.63181	3.45459	6.45903	3.0901	-	chr6H	95121286	95124752	+	2762	-	- && - && PF09991:Predicted membrane protein (DUF2232)	-
gene:HORVU1Hr1G002960	5.59814	4.61251	6.66361	4.25816	3.62418	6.16965	5.75637	5.55026	3.58852	3.19497	3.966	3.74064	7.01525	4.22399	3.48742	5.45499	4.76728	5.00565	3.94471	4.45772	-	chr1H	6247444	6254946	+	4995	-	- && - && -	-
gene:HORVU5Hr1G065230	17.0966	19.1285	15.9248	24.3417	30.3265	30.3706	26.9471	22.3934	29.5352	24.1368	30.2066	24.8859	18.7849	22.9329	21.7923	15.4539	22.029	20.416	17.2287	18.2582	-	chr5H	498940211	498942611	+	2401	-	- && Q9LJQ9.1 RecName: Full=Cytochrome c oxidase copper chaperone 1; AltName: Full=Cytochrome c oxidase 17 copper chaperone; Short=AtCOX17 && PF05051:Cytochrome C oxidase copper chaperone (COX17)	-
novel.2626	0	0	0	0	0	0	0	0	0	0	0	0	0.617096	0	0	0	0	0	0.153952	0	-	chr3H	5723093	5723999	-	808	-	-	-
gene:HORVU5Hr1G023160	4.04512	3.78629	4.26407	2.61631	5.25278	6.40732	3.73625	8.20084	6.95309	5.03526	6.07894	2.37665	1.51578	2.93943	2.84754	1.44268	3.33778	4.72109	4.66602	2.42081	-	chr5H	120885480	120889051	-	2305	-	- && Q9SX98.1 RecName: Full=Lysine histidine transporter-like 8; AltName: Full=Amino acid transporter-like protein 1 && PF01490:Transmembrane amino acid transporter protein	Aa_trans
novel.425	0	0	0	0	0	0	0	0	0.0877875	0	0	0	0	0	0	0	0.602892	0	0	0	-	chr1H	22024794	22025116	-	242	-	-	-
gene:HORVU3Hr1G007450	1.97331	0.420911	1.76146	0	0.299601	0	0	2.76315	0	0.552715	0	0	0	1.5089	0	0	0.26241	0.220316	0	0	-	chr3H	17834641	17834779	-	139	-	- && - && -	-
gene:HORVU6Hr1G023200	0	0	0	0	0	0	0	0	0	0	0	0	0	0	0	0	0	0	0	0	-	chr6H	75828079	75828302	+	224	-	- && - && -	-
gene:HORVU4Hr1G068500	0.139163	0	0.559003	0	0	2.61192	0	0	0.169763	0	0	0.400251	0.320171	0.171018	0.501228	0	0.624571	0.104877	0.177501	0	-	chr4H	565890424	565891299	+	876	-	- && - && -	-
gene:HORVU7Hr1G108110	0	0	0	0	0.0207393	0	0	0	0	0	0	0	0	0	0	0	0	0	0	0	-	chr7H	624396979	624402359	+	5213	-	- && Q9M1C7.2 RecName: Full=ABC transporter C family member 9; Short=ABC transporter ABCC.9; Short=AtABCC9; AltName: Full=ATP-energized glutathione S-conjugate pump 9; AltName: Full=Glutathione S-conjugate-transporting ATPase 9; AltName: Full=Multidrug re	ABC_tran
gene:HORVU5Hr1G062050	44.4978	60.7964	32.2188	61.2872	60.7372	82.1509	79.529	53.8077	62.9193	82.3501	79.5528	89.9886	55.7057	54.5641	62.4246	61.8863	49.8763	43.6367	41.9777	47.903	-	chr5H	483100439	483102631	-	1500	-	- && Q69P80.1 RecName: Full=Copper transporter 5.1; Short=OsCOPT5.1 && PF04145:Ctr copper transporter family	-
gene:HORVU0Hr1G005480	0.117068	1.1986	0.274312	0.563255	0	1.53457	0	0.147533	0.870457	1.96741	1.20925	2.04516	2.39411	1.87984	1.31179	1.23624	0.32692	0.705802	0.27873	2.01285	-	chrUn	30466391	30467933	+	930	-	- && - && -	-
gene:ENSRNA049483121	0	0	0	0	0	0	0	0	0	0	0	0	0	0	0	0	0	0	0	0	Intron_gpII	chr2H	419385089	419385162	-	74	-	- && - && -	-
gene:HORVU2Hr1G104180	0	0	0	0	0	0	0	0.993305	0	0	0	0	2.55217	0	0	2.2759	0	0	0	0	-	chr2H	702220041	702220504	-	464	-	- && - && -	-
gene:HORVU6Hr1G015050	24.3813	25.2328	31.1077	26.942	23.4918	30.3582	27.4734	25.7234	37.2162	28.7216	33.0454	31.1662	29.6291	34.2954	39.5994	26.211	36.9239	30.781	28.2276	33.7679	-	chr6H	32775077	32777178	+	975	-	- && - && -	-
gene:HORVU0Hr1G020290	0	0	0	0	0	0	0	0	0	0	0	0	0	0	0	0	0	0	0	0	-	chrUn	106732901	106733565	-	501	-	- && O81322.2 RecName: Full=LOB domain-containing protein 31; AltName: Full=ASYMMETRIC LEAVES 2-like protein 22; Short=AS2-like protein 22 && PF03195:Protein of unknown function DUF260	-
gene:HORVU2Hr1G060770	29.2851	29.0727	26.6255	31.5638	26.0664	28.6061	41.894	28.3712	23.6226	19.5388	26.2788	21.5791	30.3939	27.706	24.4654	29.2159	25.9978	25.3183	25.0834	26.7071	-	chr2H	406063544	406071319	+	5312	-	- && Q8RXN6.1 RecName: Full=U4/U6 small nuclear ribonucleoprotein Prp31 homolog; AltName: Full=Pre-mRNA-processing factor 31 homolog; AltName: Full=Protein EMBRYO DEFECTIVE 1220 && PF01798:snoRNA binding domain, fibrillarin|PF13966:zinc-binding in reverse	-
gene:HORVU2Hr1G117290	4.6086	3.7572	4.00299	3.17178	10.5338	4.43635	9.61772	3.13779	2.14449	2.26318	2.39686	2.9379	5.25101	2.97741	3.6101	2.41755	4.16898	3.65659	3.84758	3.11056	-	chr2H	739993635	739998560	-	4926	-	- && Q39086.1 RecName: Full=Receptor-like serine/threonine-protein kinase SD1-7; AltName: Full=Arabidopsis thaliana receptor kinase 1; AltName: Full=S-domain-1 (SD1) receptor kinase 7; Short=SD1-7; Flags: Precursor && PF08276:PAN-like domain|PF01453:D-man	Pkinase
gene:HORVU2Hr1G056110	2.82345	3.14851	3.50253	3.59593	5.61691	2.77087	4.97645	5.07569	2.22866	3.08775	5.5921	4.61761	3.86357	3.06155	4.14749	3.98731	3.32946	2.54504	3.30472	4.36429	-	chr2H	352123149	352124320	-	1172	-	- && P35130.1 RecName: Full=Ubiquitin-conjugating enzyme E2 2; AltName: Full=E2 ubiquitin-conjugating enzyme 2; AltName: Full=Ubiquitin carrier protein 2; AltName: Full=Ubiquitin-conjugating enzyme E2-17 kDa 2; AltName: Full=Ubiquitin-protein ligase 2 &&	UQ_con
gene:HORVU2Hr1G034580	27.7784	28.0018	28.3687	23.6922	28.2579	32.9086	45.055	34.4369	33.3501	31.7033	39.8851	24.6524	23.2938	27.0071	29.5152	27.6084	27.3075	28.4404	28.2342	27.8986	-	chr2H	142241478	142244846	+	3195	-	- && Q9M7N6.1 RecName: Full=MFP1 attachment factor 1 && PF13943:WPP domain	-
gene:HORVU2Hr1G035640	1.0861	1.39001	1.58646	0.848315	4.67715	2.47089	0	1.53465	1.12417	0.829669	2.942	3.36568	1.51442	1.6502	2.40243	0	0.275729	0.727567	1.24259	1.24922	-	chr2H	150911316	150912241	+	926	-	- && - && -	-
gene:HORVU3Hr1G018740	0.178434	0.359672	0.179189	0.16557	0	0.0425271	0	0.067461	0.0497531	0	0	0.022809	0	0.0701695	0	0.0529953	0.128132	0.161367	0.0728296	0.121561	-	chr3H	48855258	48858532	+	1873	-	- && Q07423.1 RecName: Full=Hexose carrier protein HEX6 && PF00083:Sugar (and other) transporter	Sugar_tr
gene:HORVU3Hr1G022950	0	0	0	0	0	0	0	0.0824866	0	0	0	0	0	0	0	0	0	0	0	0	-	chr3H	84572147	84575871	+	3725	-	- && - && PF11145:Protein of unknown function (DUF2921)	-
gene:HORVU1Hr1G025360	19.2637	19.2493	16.5457	20.2256	11.6264	19.2623	14.452	16.0185	14.4289	16.7027	17.976	16.8861	25.0157	19.2455	22.8579	14.2313	22.0344	21.8653	20.527	20.3274	-	chr1H	122695030	122698867	-	2197	-	- && Q6Z9U7.1 RecName: Full=mRNA cap guanine-N7 methyltransferase 1; AltName: Full=mRNA (guanine-N(7)-)-methyltransferase 1; AltName: Full=mRNA cap methyltransferase 1 && PF03291:mRNA capping enzyme	-
gene:HORVU3Hr1G072800	112.669	114.058	98.0929	127.321	152.974	144.416	138.641	150.518	111.21	116.542	114.641	122.152	109.911	119.886	116.573	128.847	110.219	106.73	104.432	114.876	-	chr3H	548571578	548580645	+	2230	-	- && Q94A38.1 RecName: Full=La-related protein 6A; Short=AtLARP6a && PF05383:La domain	-
gene:HORVU0Hr1G032900	0	0	0	0	0	0	0	0	0	0	0	0	0	0	0	0	0	0	0	0	-	chrUn	197581299	197581940	+	642	-	- && Q40637.2 RecName: Full=Expansin-A3; AltName: Full=Alpha-expansin-3; AltName: Full=OsEXP3; AltName: Full=OsEXPA3; AltName: Full=OsaEXPa1.18; AltName: Full=RiExD; Flags: Precursor && PF01357:Pollen allergen	-
novel.2601	0.139801	0.335474	0.140392	0.144136	0	0	0	0.0880913	0	0.17621	0	0	0.0714755	0	0	0.138404	0	0.0702384	0	0.0680298	-	chr3H	696932148	696932728	+	436	-	-	-
gene:HORVU5Hr1G059300	0.450393	0.368268	0.150766	0	1.04852	0.298179	0	0.651692	0.639547	0.525639	0	0	0	0.131198	0.3685	0	0.159715	0.134095	0.289365	0	-	chr5H	463846279	463848105	-	1827	-	- && Q9ZVX4.1 RecName: Full=UDP-glycosyltransferase 90A1 && PF00201:UDP-glucoronosyl and UDP-glucosyl transferase	UDPGT
gene:ENSRNA049443978	0	0	0	0	0	0	0	0	0	0	0	0	0	0	0	0	0	0	0	0	tRNA-Pro	chr5H	555730399	555730470	+	72	-	- && - && -	-
gene:HORVU6Hr1G024930	0.97157	0.196331	2.56757	1.42346	0	2.25465	0	2.12661	0.570324	1.03124	0	0.130731	2.14379	1.00545	0.196455	0.961859	1.77479	1.07903	0.156535	0.995336	-	chr6H	88475120	88476754	-	650	-	- && - && PF12428:Protein of unknown function (DUF3675)	-
novel.5298	0.223545	1.93115	0	0	0	0.266392	0	1.03297	0	1.50274	0	0	0.838134	0.512804	0.644121	0	0	0.0748752	0.380174	0.362604	-	chr6H	413650622	413652891	+	409	-	-	-
gene:HORVU7Hr1G074160	0	0	0	0	0	0	0	0	0	0	0	0	0	0	0	0	0	0	0	0	-	chr7H	422772412	422772981	-	570	-	- && Q35322.2 RecName: Full=NADH dehydrogenase [ubiquinone] iron-sulfur protein 3; AltName: Full=NADH dehydrogenase subunit 9 && PF00329:Respiratory-chain NADH dehydrogenase, 30 Kd subunit	-
gene:HORVU7Hr1G044670	15.7206	17.867	15.1365	18.657	10.5439	15.0454	12.9406	14.0242	9.54351	10.5424	7.92709	8.85152	15.6773	14.4646	12.8729	14.0385	15.2654	12.0355	13.8084	12.1054	-	chr7H	139113623	139117159	-	3455	-	- && Q8L586.1 RecName: Full=Uncharacterized membrane protein At4g09580 && -	-
gene:HORVU0Hr1G001420	0	0	0	0	0	0	0	0	0	0	0	0	0	0	0	0	0	0	0	0	-	chrUn	7499051	7499564	-	514	-	- && P05621.2 RecName: Full=Histone H2B.2 && PF00125:Core histone H2A/H2B/H3/H4	Histone
gene:HORVU2Hr1G107620	0	0	0	0	0	0	0	0	0	0	0	0	0	0	0	0	0	0	0	0	-	chr2H	712274765	712275209	-	318	-	- && - && -	-
gene:HORVU7Hr1G002220	152.51	146.266	161.426	127.124	197.574	191.859	126.989	180.381	238.902	263.785	198.535	249.216	208.555	200.082	215.43	223.059	219.077	211.121	207.02	230.32	-	chr7H	4284767	4286884	+	1072	-	- && Q39255.1 RecName: Full=SKP1-like protein 1A; Short=SKP1-like 1; AltName: Full=UFO-binding protein 1 && PF01466:Skp1 family, dimerisation domain|PF03931:Skp1 family, tetramerisation domain	Skp1
gene:HORVU4Hr1G085310	1.34228	1.20581	2.09105	1.721	1.29331	1.39449	0	0.693986	0.22792	0.455498	0.225614	0	0.351929	0.524469	0.413209	0.698505	0.205957	0.830011	1.22918	0.619682	-	chr4H	631485732	631490073	-	4342	-	- && Q8L8W0.1 RecName: Full=ALA-interacting subunit 5; Short=AtALIS5 && PF03381:LEM3 (ligand-effect modulator 3) family / CDC50 family	-
gene:HORVU2Hr1G035080	2.60353	0.793808	0.707462	2.40004	1.6323	0	3.87502	2.54765	1.40919	2.00755	2.04436	2.70159	0.720358	2.46926	0.823727	0.303236	1.20972	1.20034	1.96904	0.745251	-	chr2H	145960965	145962410	-	1446	-	- && - && -	-
gene:HORVU2Hr1G062250	0	0	0	0	0	0	0	0	0	0	0	0	0	0	0	0	0	0	0	0	-	chr2H	419474395	419489174	+	1577	-	- && Q7H6J0.1 RecName: Full=DNA-directed RNA polymerase subunit alpha; Short=PEP; AltName: Full=Plastid-encoded RNA polymerase subunit alpha; Short=RNA polymerase subunit alpha >Q7H6J1.1 RecName: Full=DNA-directed RNA polymerase subunit alpha; Short=PEP;	RNA_pol_A_bac
gene:HORVU3Hr1G072730	13.1059	12.8785	10.257	9.22832	23.1109	25.7826	16.9412	21.4991	22.7119	18.2955	17.4747	24.2404	21.7488	12.8667	13.3613	17.2696	14.8967	10.3735	12.2152	20.7716	-	chr3H	547702528	547704192	+	1665	-	- && Q9SLC4.1 RecName: Full=RING-H2 finger protein ATL40; AltName: Full=RING-type E3 ubiquitin transferase ATL40 && PF13639:Ring finger domain	-
novel.2307	0	0	0	0	0	0	0	0	0	0	0.340537	0	0	0	0	0	0	0	0	0	-	chr3H	322686555	322687695	+	320	-	-	-
gene:HORVU3Hr1G017590	1.7887	1.80494	1.63505	1.41858	4.57495	3.3886	0	2.62988	2.68555	2.25453	2.62385	4.77811	0.891051	0.991983	1.69595	1.36217	1.5095	1.01389	0.655193	2.27646	-	chr3H	45313348	45314676	+	1329	-	- && - && -	-
novel.6562	3.00872	3.36362	2.31051	3.64943	0	0	5.57798	3.03337	2.5908	3.25691	7.25634	2.3076	3.11271	1.77478	2.6518	5.9573	3.81271	2.59646	3.32293	1.17128	-	chr7H	365229989	365232115	-	1149	-	-	-
gene:HORVU7Hr1G119860	0	0	0	0	0	0	0	0	0	0	0	0	0	0	0	0	0	0	0	0	-	chr7H	650520009	650520346	+	235	-	- && - && -	-
gene:HORVU3Hr1G068170	1.35998	1.09405	2.00307	0.707754	2.03533	0.956959	0.91992	1.45274	1.76963	1.43664	1.88335	1.58944	3.65537	2.152	2.5378	2.1414	3.73586	2.29061	3.07943	2.4707	-	chr3H	517539172	517547163	+	4345	-	- && - && PF09405:CASC3/Barentsz eIF4AIII binding	-
gene:HORVU2Hr1G112240	0	0	0	0	0	0	0	0	0	0	0	0	0	0	0	0	0	0	0	0	-	chr2H	725233285	725234588	+	1304	-	- && - && -	-
gene:HORVU4Hr1G079990	0.148395	0	0	0	0	0	0	0	0.116373	0	0	0	0	0	0.160344	0	0	0.223669	0	0	-	chr4H	613789679	613791820	+	1815	-	- && F8WKW1.1 RecName: Full=7-deoxyloganetin glucosyltransferase; AltName: Full=Genipin glucosyltransferase; AltName: Full=UDP-glucose glucosyltransferase 2; Short=GjUGT2; AltName: Full=UDP-glycosyltransferase 85A24 && PF00201:UDP-glucoronosyl and UDP-glu	UDPGT
gene:HORVU2Hr1G035770	0.0795734	0	0.479458	0	0	0	0	1.90535	2.16329	0	0	0	3.49875	0	0	0	1.04758	0.319832	0.243589	0	-	chr2H	153948493	153948875	-	383	-	- && - && -	-
gene:AGP50803	0	0	0	0	0	0	0	0	0	0	0	0	0	0	0	0	0	0	0	0	rpl32	Pt	105295	105474	+	180	-	- && A1E9N8.1 RecName: Full=50S ribosomal protein L32, chloroplastic && -	-
gene:HORVU7Hr1G051110	0.454197	0	0.684175	0.889732	1.11714	0	0	0.457917	0.854849	0	0	0	0	0.26792	0	0	1.90257	0.273836	0.370769	0	-	chr7H	190303613	190305103	-	1010	-	- && - && -	-
gene:HORVU2Hr1G071800	6.02546	4.48439	6.27016	6.00972	6.02594	6.3999	3.68256	7.9787	4.97635	11.337	5.88052	4.24182	6.25052	7.46914	4.57109	5.9004	6.32303	5.90104	6.25975	6.65035	-	chr2H	513002177	513003798	+	1622	-	- && - && -	-
gene:HORVU1Hr1G060210	1.83355	3.47234	2.38872	0	0	1.24013	0	1.8111	2.62535	2.37353	1.83096	0	0	0	0	0.981203	0.830325	0.248975	0.303398	0	-	chr1H	437860263	437861319	+	1057	-	- && Q9W4S1.2 RecName: Full=Glutaredoxin domain-containing cysteine-rich protein CG12206 && PF00462:Glutaredoxin	-
gene:HORVU3Hr1G017180	0	0	0	0	0	0	0	0	0	0	0	0	0	0	0	0	0	0	0	0	-	chr3H	43370295	43397046	-	1808	-	- && Q339K6.1 RecName: Full=Laccase-15; AltName: Full=Benzenediol:oxygen oxidoreductase 15; AltName: Full=Diphenol oxidase 15; AltName: Full=Urishiol oxidase 15; Flags: Precursor && PF00394:Multicopper oxidase|PF07732:Multicopper oxidase	-
gene:HORVU7Hr1G061380	0	0	0	0	0	0	0	0	0	0	0	0	0	0	0	0	0	0	0	0	-	chr7H	287394676	287395593	-	793	-	- && Q84TC2.1 RecName: Full=DIBOA-glucoside dioxygenase BX6; AltName: Full=2,4-dihydroxy-1,4-benzoxazin-3-one-glucoside dioxygenase; AltName: Full=2-oxoglutarate-dependent dioxygenase BX6; AltName: Full=Protein BENZOXAZINONE SYNTHESIS 6 && PF14226:non-hae	-
gene:HORVU2Hr1G075240	0.134089	0.404508	0.403968	0.118498	0	0.730472	6.16481	0.36211	0.0534119	0.507032	0	0	0.587618	0.583805	0.0367967	1.28956	0.137555	0.384965	0.273649	0.652505	-	chr2H	542375949	542379959	-	3992	-	- && Q7XQQ2.4 RecName: Full=Thioredoxin M3, chloroplastic; Short=OsTrxm3; AltName: Full=OsTrx11; Flags: Precursor && PF00085:Thioredoxin	-
gene:HORVU6Hr1G049340	0	0	0	0	0	0	0	0	0	0	0	0	0	0	0	0	0	0	0	0	-	chr6H	299524122	299524235	+	114	-	- && A1EA26.1 RecName: Full=Cytochrome b6-f complex subunit 6; AltName: Full=Cytochrome b6-f complex subunit PetL; AltName: Full=Cytochrome b6-f complex subunit VI >A1E9K8.1 RecName: Full=Cytochrome b6-f complex subunit 6; AltName: Full=Cytochrome b6-f co	-
gene:HORVU3Hr1G110820	1.19177	1.15316	2.08476	1.71427	1.51029	0.836085	0	0.387591	1.04515	0.654159	0.286376	0.47914	0.845174	0.944888	0.803104	1.93154	0.782182	1.96047	0.755145	0.991506	-	chr3H	682133525	682143528	-	5981	-	- && Q3M790.1 RecName: Full=tRNA uridine 5-carboxymethylaminomethyl modification enzyme MnmG; AltName: Full=Glucose-inhibited division protein A && PF01134:Glucose inhibited division protein A|PF13932:GidA associated domain|PF04782:Protein of unknown func	-
gene:ENSRNA049467273	0	0	0	0	0	0	0	0	0	0	0	0	0	0	0	0	0	0	0	0	5S_rRNA	chrUn	148254422	148254540	+	119	-	- && - && -	-
gene:HORVU5Hr1G028110	0	0	0.0597762	0	0	0	0	0.262553	0	0	0	0	0	0	0.457371	0	0.676782	0.0598124	0.151847	0	-	chr5H	164612273	164620267	-	1128	-	- && A1L4X0.1 RecName: Full=Protein CLT2, chloroplastic; AltName: Full=CRT-like transporter 2; AltName: Full=Chloroquine-resistance transporter-like transporter 2; Flags: Precursor && PF08627:CRT-like, chloroquine-resistance transporter-like	-
gene:HORVU0Hr1G006040	0	0	0	0	0	0	0	0	0.638249	0	0	0	0	0	0	0	0	0	0	0	-	chrUn	32742325	32742901	+	233	-	- && P49210.3 RecName: Full=60S ribosomal protein L9 && -	-
gene:HORVU6Hr1G009350	9.20096	8.85583	8.8095	10.149	7.71579	7.57003	7.55317	10.3882	9.75248	5.75093	7.73648	8.97413	9.2794	9.24398	9.00669	5.50283	8.16086	10.4993	10.7133	11.3099	-	chr6H	16638663	16703261	+	4331	-	- && Q338C0.1 RecName: Full=Acylamino-acid-releasing enzyme 2; Short=AARE2 && PF00326:Prolyl oligopeptidase family	-
gene:HORVU2Hr1G043500	0	0	0	0	0	0	0	0	0	0	0	0	0	0	0	0	0	0	0	0	-	chr2H	222138075	222139335	+	684	-	- && Q9FY46.1 RecName: Full=Sulfate transporter 4.1, chloroplastic; AltName: Full=AST82; Flags: Precursor && PF01740:STAS domain	STAS
gene:HORVU2Hr1G109820	0.365375	0.990238	0.820173	0.199432	0.0293685	0.128061	0.047703	0.108344	0.239713	0.18963	0.102465	0.494527	2.17572	0.739551	0.185787	0.106389	0.385842	0.12958	0.0438621	0.188257	-	chr2H	718118871	718123707	+	1644	-	- && Q7XM16.3 RecName: Full=Zinc finger CCCH domain-containing protein 30; Short=OsC3H30 && -	-
gene:HORVU6Hr1G056690	0	0	0	0	0	0	0	0	0	0	0	0	0	0	0	0	0	0	0	0	-	chr6H	365592847	365593209	-	363	-	- && - && -	-
gene:HORVU5Hr1G026430	0	0	0	0	0	0	0	0	0	0	0	0	0	0	0	0	0	0	0	0	-	chr5H	149467681	149467920	-	240	-	- && - && -	-
gene:HORVU6Hr1G056560	0	0.253275	0	0	0	0	0	0	0	0	0	0	0	0	0	0	0	0	0	0	-	chr6H	364807703	364809654	+	739	-	- && Q94B74.1 RecName: Full=Nudix hydrolase 2; Short=AtNUDT2; AltName: Full=ADP-ribose pyrophosphatase; AltName: Full=NADH pyrophosphatase && PF00293:NUDIX domain	NUDIX
gene:HORVU3Hr1G096430	0.248934	0	0.249986	0	0	0	0	0.492982	0.842842	1.47917	2.20402	2.7275	0	0.629315	1.9469	1.26744	0.893786	0.107202	2.39497	1.14214	-	chr3H	653262316	653264362	+	1683	-	- && Q2HIV9.1 RecName: Full=Transcription factor bHLH35; AltName: Full=Basic helix-loop-helix protein 35; Short=AtbHLH35; Short=bHLH 35; AltName: Full=Transcription factor EN 41; AltName: Full=bHLH transcription factor bHLH035 && PF00010:Helix-loop-helix	HLH
gene:HORVU6Hr1G025870	0	0	0	0	0	0	0	0	0	0	0	0	0	0	0	0	0	0	0	0	-	chr6H	95806777	95807779	-	779	-	- && Q69XQ3.1 RecName: Full=Zinc finger CCCH domain-containing protein 44; Short=OsC3H44 && PF00013:KH domain	KH_1
gene:HORVU2Hr1G058800	0.489978	0.501664	0.590458	0.437814	0	1.4792	0	0.452825	1.22959	2.42916	1.40157	1.92075	2.6721	1.50936	1.1922	2.45774	0.312754	1.34575	0.533303	0.572238	-	chr2H	384950110	384957367	-	1878	-	- && B1Q3J6.1 RecName: Full=DNA (cytosine-5)-methyltransferase 1B; Short=OsMET1b; AltName: Full=DNA methyltransferase 1-2; Short=OsMET1-2 && PF12047:Cytosine specific DNA methyltransferase replication foci domain	-
gene:HORVU7Hr1G058230	0	0	0	0	0	0	0	0	0	0	0	0	0	0	0	0	0	0	0	0	-	chr7H	256709262	256711092	+	1276	-	- && P36616.2 RecName: Full=Protein kinase dsk1; AltName: Full=Dis1-suppressing protein kinase && PF00069:Protein kinase domain	Pkinase
novel.7051	0	0	0	0	0	0	0	0	0	0	0	0	0	0	0	0	0	0	0	0	-	chrUn	5783488	5790228	-	4491	-	-	-
gene:HORVU3Hr1G115060	4.81089	4.9492	6.56491	7.0485	2.86228	7.32398	7.97	4.03224	5.40742	2.46614	6.72157	6.03197	1.78883	1.47096	3.07309	2.09654	2.64471	4.81101	5.1439	0.8737	-	chr3H	692612217	692614563	-	2347	-	- && - && PF08137:DVL family	-
gene:HORVU6Hr1G068140	0	1.11523	0.089752	0.184291	0	0	0	0.337899	1.05911	0	0	0	0	0.175733	0	0	0	0	0	0	-	chr6H	472138807	472139147	+	341	-	- && C0SVS4.1 RecName: Full=Myb family transcription factor PHL11; AltName: Full=Protein PHR1-LIKE 11 && -	-
gene:HORVU0Hr1G008080	0.482661	0.397103	0.553944	0.533172	0	1.19143	0.076519	0.0868955	0.216291	0	0.821808	0.0881397	0.352526	0.542306	0.0993385	0.750887	0.412613	0.762135	0.422148	0.268425	-	chrUn	48452367	48458764	-	884	-	- && - && PF00013:KH domain	KH_1
gene:HORVU5Hr1G020290	0	0	0	0	0	0	0	0	0	0	0	0	0	0	0	0	0	0	0	0	-	chr5H	92538298	92539762	-	839	-	- && - && PF00650:CRAL/TRIO domain	-
gene:HORVU6Hr1G089330	0	0	0	0	0	0	0	0	0	0	0	0	0	0	0	0	0	0	0	0	-	chr6H	569038522	569038857	+	336	-	- && - && -	-
gene:HORVU7Hr1G121090	0.0365866	0	0.404153	0	0	1.30798	0	0.276647	0	1.01453	0	0	0	0.179846	0.245981	0	0	0	0	0	-	chr7H	653109649	653110844	+	920	-	- && Q7XEY9.1 RecName: Full=SPX domain-containing protein 3; AltName: Full=Protein SPX DOMAIN GENE 3; Short=OsSPX3 >A2Z6W1.1 RecName: Full=SPX domain-containing protein 3; AltName: Full=Protein SPX DOMAIN GENE 3; Short=OsSPX3 && PF03105:SPX domain	SPX
gene:HORVU0Hr1G024760	0	0	0	0	0	0	0	0	0	0	0	0	0	0	0	0	0	0	0	0	-	chrUn	127829222	127829626	+	405	-	- && P12173.1 RecName: Full=Uncharacterized protein ycf68; AltName: Full=ORF133 >Q6ENB7.1 RecName: Full=Uncharacterized protein ycf68; AltName: Full=ORF133 >P0C305.1 RecName: Full=Uncharacterized protein ycf68 >P0C304.1 RecName: Full=Uncharacterized prote	-
gene:HORVU2Hr1G098920	141.384	132.407	136.645	118.655	151.927	138.683	115.579	144.649	131.665	122.908	121.275	113.535	109.983	132.928	131.251	115.031	108.91	119.81	129.189	117.986	-	chr2H	685781005	685784484	+	1411	-	- && Q9LTV6.1 RecName: Full=Peroxisomal 2,4-dienoyl-CoA reductase && PF00106:short chain dehydrogenase	adh_short
novel.5859	0	0	0	0	0	0	0	0	0	0	0	0	0	0	0	0	0	0	0	0	-	chr7H	24712022	24713791	+	1770	-	-	-
gene:HORVU2Hr1G104800	33.5992	35.9672	30.9817	30.005	5.97361	12.3541	0	31.954	13.6697	9.44599	18.3108	10.3781	30.1416	28.4888	23.2734	20.6505	20.0313	31.879	25.2355	32.9432	-	chr2H	704555289	704555532	-	244	-	- && - && -	-
gene:HORVU3Hr1G025400	6.20997	6.28166	6.15626	8.43819	9.31237	11.9353	7.24492	7.56517	7.914	14.069	9.83061	14.085	12.8138	7.54539	10.7513	8.68588	9.73809	8.15999	4.77685	11.2972	-	chr3H	100819039	100839681	+	3050	-	- && - && -	-
gene:HORVU2Hr1G118290	12.0216	13.3871	10.9406	14.3794	6.41673	6.0437	19.5945	12.9604	6.12132	10.5948	5.429	5.34243	9.02728	7.70989	8.02831	7.39191	5.78879	8.87104	12.6981	9.64325	-	chr2H	742162324	742163148	+	825	-	- && Q7XR80.1 RecName: Full=Actin-related protein 8; AltName: Full=F-box protein ARP8 >A8WAT2.1 RecName: Full=Actin-related protein 8; AltName: Full=F-box protein ARP8 && PF00022:Actin	Actin
gene:HORVU6Hr1G093300	7.33047	6.8482	7.70312	5.69755	9.6363	5.82368	19.3592	7.14624	6.28857	9.44748	6.84452	7.06405	5.56639	7.8555	7.45657	5.34849	6.30538	8.18435	7.71144	5.14753	-	chr6H	579277930	579296627	-	16507	-	- && Q9M345.1 RecName: Full=L-type lectin-domain containing receptor kinase IV.2; Short=Arabidopsis thaliana lectin-receptor kinase a4; Short=AthlecRK-a4; Short=LecRK-IV.2; AltName: Full=Protein SMALL, GLUED-TOGETHER, AND COLLAPSED POLLEN; Flags: Precurso	Pkinase
gene:HORVU3Hr1G030080	3.36499	2.63709	4.55552	3.71087	2.91017	1.21822	0	3.27446	1.91513	2.89915	4.21367	4.98202	2.06884	2.55445	3.19105	5.62958	1.96266	2.37544	3.67268	1.86547	-	chr3H	141556538	141558534	-	1913	-	- && Q9FJ45.1 RecName: Full=GDSL esterase/lipase At5g45910; AltName: Full=Extracellular lipase At5g45910; Flags: Precursor && PF00657:GDSL-like Lipase/Acylhydrolase	Lipase_GDSL
gene:HORVU7Hr1G091580	0	0	0	0	0	0	0	0	0	0	0	0	0	0	0	0	0	0	0	0	-	chr7H	559905250	559906090	-	841	-	- && - && -	-
gene:HORVU7Hr1G022340	1.03194	1.915	0.379977	0.709291	0	2.86938	0	0.173399	0.863211	0	0	0	0	0.913075	0.6938	1.12379	0.205841	0.622157	1.12319	1.0378	-	chr7H	32682287	32683785	+	1326	-	- && O65451.1 RecName: Full=Probable F-box protein At4g22030 && PF14476:Petal formation-expressed	-
gene:HORVU1Hr1G050340	6.67306	4.83614	7.26345	5.49474	0.673167	1.38761	0	2.90669	5.51017	5.278	2.40202	2.03233	8.7468	8.80599	5.57045	6.29599	5.06522	6.2553	6.37503	7.0829	-	chr1H	372958078	372966020	+	2000	-	- && Q8GUK1.1 RecName: Full=Protein DGS1, mitochondrial; AltName: Full=Protein DGD1 SUPPRESSOR 1; Flags: Precursor && PF08637:ATP synthase regulation protein NCA2	-
gene:HORVU3Hr1G040840	0.0254821	0	0.255898	0.23645	0	0.455495	0.169673	0	0.017763	0.706606	0	0.0651467	0	0	0.220272	0	0	0.0512106	0.156011	0	-	chr3H	252302075	252303270	+	1196	-	- && P04165.2 RecName: Full=Cytochrome b; AltName: Full=Complex III subunit 3; AltName: Full=Complex III subunit III; AltName: Full=Cytochrome b-c1 complex subunit 3; AltName: Full=Ubiquinol-cytochrome-c reductase complex cytochrome b subunit && PF00032:C	-
gene:HORVU1Hr1G048400	17.3698	16.9779	15.7819	17.5585	14.4322	15.3411	8.09643	14.727	16.1145	18.6856	18.8571	14.0432	16.0913	14.6163	13.7701	12.052	20.0777	16.7505	15.0622	14.201	-	chr1H	358148629	358152412	+	2185	-	- && Q3U2U7.2 RecName: Full=Methyltransferase-like protein 17, mitochondrial; AltName: Full=Methyltransferase 11 domain-containing protein 1; AltName: Full=Protein RSM22 homolog, mitochondrial; Flags: Precursor && PF09243:Mitochondrial small ribosomal sub	-
novel.6441	0	0	0	0	8.71631	0	0	0.59547	0	0	0	0	0	0.3484	0	0	0	0.356093	0	0	-	chr7H	174190817	174191398	-	258	-	-	-
novel.6044	0	0	0	0	0	0	0	0	0	0	0	0	0	0	0	0	0	0	0	0	-	chr7H	320061439	320061883	+	445	-	-	-
gene:HORVU3Hr1G023880	0	0	0	0	0	0	0	0	0	0	0	0	0	0	0	0	0	0	0	0	-	chr3H	89124592	89124816	-	225	-	- && - && -	-
gene:HORVU3Hr1G026230	13.1534	10.852	11.1664	10.0137	7.11062	6.62533	14.7099	7.62602	9.87791	16.4508	4.96979	15.0154	10.6593	14.5146	12.0473	13.5254	14.7685	13.728	11.7959	13.9232	-	chr3H	105398181	105402657	+	3146	-	- && - && PF09507:DNA polymerase subunit Cdc27	-
gene:HORVU6Hr1G034410	0	0	0	0	0	0	0	0	0	0	0	0	0	0	0	0	0	0	0	0	-	chr6H	160627430	160629859	-	464	-	- && - && -	-
gene:HORVU2Hr1G114070	0	0	0.14202	0	0	0	0	0	0	0	0	0	0	0	0	0	0	0	0	0	-	chr2H	730968625	730980744	+	1256	-	- && Q9M1K1.1 RecName: Full=Transcription factor ORG2; AltName: Full=Basic helix-loop-helix protein 38; Short=AtbHLH38; Short=bHLH 38; AltName: Full=OBP3-responsive gene 2; AltName: Full=Transcription factor EN 8; AltName: Full=bHLH transcription factor b	HLH
gene:HORVU6Hr1G079740	0.115881	0	0	0	0	0	0	0	0	0	0	0	0.118492	0	0	0	0	0.116441	0	0	-	chr6H	538664844	538665551	+	708	-	- && - && -	-
gene:ENSRNA049470089	0	0	0	0	0	0	0	0	0	0	0	0	0	0	0	0	0	0	0	0	5S_rRNA	chrUn	191635961	191636079	-	119	-	- && - && -	-
novel.1517	1.23889	0	0.331766	0	0	0	0	1.14495	0.460587	0	0	0.105577	0	0	0	0	0	0	0.337108	0	-	chr2H	32474034	32474604	-	369	-	-	-
gene:ENSRNA049466056	0	0	0	0	0	0	0	0	0	0	0	0	0	0	0	0	0	0	0	0	5S_rRNA	chrUn	148230712	148230830	+	119	-	- && - && -	-
gene:HORVU3Hr1G059080	7.2721	5.9036	6.35189	6.86251	3.65568	6.21188	4.26466	5.63083	4.08229	5.11024	3.52829	4.03092	4.98237	4.61864	4.78591	5.39728	5.60053	5.17328	6.01327	4.74218	-	chr3H	446230541	446240517	-	5003	-	- && Q9SUE7.3 RecName: Full=Histone-lysine N-methyltransferase ATX4; AltName: Full=Protein SET DOMAIN GROUP 16; AltName: Full=Trithorax-homolog protein 4; Short=TRX-homolog protein 4; Short=Trithorax 4 && PF13832:PHD-zinc-finger like domain|PF13831:PHD-fi	SET
gene:HORVU7Hr1G096870	15.5087	15.7118	14.6116	13.7343	7.79157	9.25527	7.14614	9.10637	10.3482	11.5861	9.08098	6.78619	9.02229	8.6746	12.4169	6.93469	9.38348	12.7188	13.4174	9.6159	-	chr7H	589967619	589968858	+	1240	-	- && P32295.1 RecName: Full=Indole-3-acetic acid-induced protein ARG7 && PF02519:Auxin responsive protein	Auxin_inducible
gene:HORVU5Hr1G080310	0	0	0	0	1.68829	0	0	0	0	0	0	0	0	0	0	0	0	0	0	0	-	chr5H	559687941	559688606	-	666	-	- && Q3T5N4.1 RecName: Full=Dehydration-responsive element-binding protein 1B; Short=Protein DREB1B && PF00847:AP2 domain	AP2
gene:HORVU5Hr1G052790	0.76107	1.16883	1.59651	0.209245	2.84255	3.08362	3.52854	0.809932	1.61515	1.02323	1.14898	1.68629	1.12409	0.947756	1.12084	4.48729	0.910862	1.08764	1.48416	2.04105	-	chr5H	413801499	413803300	-	1802	-	- && Q9M088.1 RecName: Full=Glucan endo-1,3-beta-glucosidase 5; AltName: Full=(1->3)-beta-glucan endohydrolase 5; Short=(1->3)-beta-glucanase 5; AltName: Full=Beta-1,3-endoglucanase 5; Short=Beta-1,3-glucanase 5; Flags: Precursor && PF00332:Glycosyl hydro	Glyco_hydro_17
gene:HORVU1Hr1G036590	0.101251	0	0.508396	0	0	0	0	0	0	0	0	0	1.34592	0	0	0	0.605897	0	0	0	-	chr1H	244991330	244991630	-	301	-	- && - && -	-
gene:HORVU2Hr1G032710	8.73649	10.2039	8.76272	10.6969	8.94253	7.22812	14.4072	8.40841	8.15217	7.72566	8.84	7.33178	6.01722	8.76693	4.90588	6.68967	4.04994	7.53837	7.4271	5.78928	-	chr2H	128266221	128272858	+	4599	-	- && Q9LF24.1 RecName: Full=Protein LONGIFOLIA 1; AltName: Full=Protein TON1 RECRUITING MOTIF 2 && PF14309:Domain of unknown function (DUF4378)	-
gene:HORVU1Hr1G021700	16.1922	19.8778	21.5663	21.5193	18.6721	25.9998	7.12982	20.6527	21.4833	21.1491	17.919	28.3064	27.1283	21.049	28.0031	19.7757	26.3853	20.4324	18.619	24.3446	-	chr1H	88537485	88579970	-	3599	-	- && P93422.2 RecName: Full=Histidine--tRNA ligase, cytoplasmic; AltName: Full=Histidyl-tRNA synthetase; Short=HisRS && PF03129:Anticodon binding domain|PF00221:Aromatic amino acid lyase|PF13393:Histidyl-tRNA synthetase	HGTP_anticodon
novel.5318	5.91008	6.60422	6.20081	7.36657	2.71202	3.52144	17.0331	4.05755	4.27351	2.94635	4.04767	1.35309	3.02163	3.64232	2.92294	5.58902	3.74779	4.38751	6.12064	7.03966	-	chr6H	441972263	441973537	+	848	-	PF12776:Myb/SANT-like DNA-binding domain	-
gene:HORVU3Hr1G097620	4.77319	4.48023	5.57812	3.1574	2.56852	1.88764	5.15642	2.76813	2.01698	1.70373	2.89484	1.1339	4.14647	4.04897	3.42822	4.01457	2.83104	2.24958	3.98696	0.986644	-	chr3H	656353025	656364532	+	3360	-	- && - && -	-
gene:HORVU1Hr1G051660	5.94129	2.825	4.44718	6.35238	3.64578	2.19613	17.3991	6.37819	5.6371	2.63487	6.32718	1.65254	3.29071	4.11036	6.41971	3.56727	9.57962	2.65334	5.92214	3.88163	-	chr1H	383206891	383218410	+	2235	-	- && P0C5B2.1 RecName: Full=MADS-box transcription factor 56; AltName: Full=FDRMADS8; AltName: Full=OsMADS56; AltName: Full=RMADS214 && PF00319:SRF-type transcription factor (DNA-binding and dimerisation domain)|PF01486:K-box region	SRF-TF
gene:HORVU2Hr1G001410	1.82949	1.47052	1.41899	2.929	1.70724	1.71931	0	1.74325	0.922776	0.993619	1.32957	1.76821	2.31177	1.52079	1.68573	1.8701	1.19269	1.06115	1.44184	1.07121	-	chr2H	2956639	2963628	-	3685	-	- && - && -	-
gene:HORVU3Hr1G011870	50.4179	48.7837	51.9778	59.55	94.2127	81.8262	110.884	67.5639	45.5768	40.9716	36.2608	36.8824	30.9829	61.1392	53.8824	36.0247	42.6844	52.5058	64.5554	43.899	-	chr3H	25768311	25865479	-	3444	-	- && Q43257.1 RecName: Full=indole-2-monooxygenase; AltName: Full=Cytochrome P450 71C4; AltName: Full=Protein benzoxazineless 2 && PF00067:Cytochrome P450	p450
novel.6980	0	0.0651521	0.340818	0.0699813	0	0	0	0	0	0	0	0	0	0.133463	0.19558	0.134396	0.162472	0.13641	0	0.792722	-	chrUn	184907132	184907721	+	449	-	-	-
gene:HORVU2Hr1G013130	7.74074	6.19493	7.35629	6.98838	3.94571	6.50781	7.53336	7.38022	7.30283	9.19476	4.3352	6.95489	5.08683	6.2156	5.11866	3.75144	4.35323	6.72953	4.97283	6.31085	-	chr2H	28662118	28667022	+	3373	-	- && Q8GUH1.2 RecName: Full=U-box domain-containing protein 33; AltName: Full=Plant U-box protein 33; Includes: RecName: Full=E3 ubiquitin ligase; Includes: RecName: Full=Serine/threonine-protein kinase && PF04564:U-box domain|PF07714:Protein tyrosine kin	Pkinase_Tyr
gene:HORVU2Hr1G006600	0	0	0	0	0	0	0	0	0	0	0	0	0	0	0	0	0	0	0	0	-	chr2H	13841091	13842322	-	1232	-	- && Q9LZV6.2 RecName: Full=Probable WRKY transcription factor 62; AltName: Full=WRKY DNA-binding protein 62 && PF03106:WRKY DNA -binding domain	WRKY
gene:HORVU1Hr1G015850	0	0	0	0	0	0	0	0	0	0	0	0	0	0	0	0	0	0	0	0	-	chr1H	48586026	48586417	-	234	-	- && - && -	-
gene:HORVU5Hr1G038920	522.296	453.596	638.977	388.385	327.346	396.543	385.669	338.004	648.619	620.723	602.864	489.161	798.651	685.07	758.91	714.714	574.198	718.298	604.307	592.875	-	chr5H	280775389	280777976	+	1131	-	- && Q9FLF0.1 RecName: Full=40S ribosomal protein S9-2 && PF01479:S4 domain|PF00163:Ribosomal protein S4/S9 N-terminal domain	S4
gene:HORVU0Hr1G003020	181.981	189.946	183.434	221.945	215.159	183.083	177.227	214.718	194.479	154.458	171.118	170.605	162.49	172.365	170.798	168.176	169.805	167.162	189.437	173.39	-	chrUn	12157570	12162134	-	3238	-	- && Q0D4T4.1 RecName: Full=MADS-box transcription factor 18; AltName: Full=FDRMADS7; AltName: Full=MADS-box protein 2; AltName: Full=MADS-box protein 28; AltName: Full=OsMADS18; AltName: Full=OsMADS2; AltName: Full=OsMADS28 >A2YNI2.2 RecName: Full=MADS-b	K-box
gene:HORVU5Hr1G000220	0	0	0	0	0	0	0	0	0	0	0	0	0	0	0	0	0	0	0	0	-	chr5H	840249	841042	+	519	-	- && - && PF01764:Lipase (class 3)|PF03893:Lipase 3 N-terminal region	Lipase_3
gene:HORVU4Hr1G067100	17.4709	16.6972	15.928	18.1293	15.6232	11.4365	15.3823	12.3323	11.4333	9.65495	9.69937	10.4831	16.527	14.4186	10.9935	14.4945	15.7762	13.7258	16.3385	16.7952	-	chr4H	557339200	557437839	+	6915	-	- && Q5F479.1 RecName: Full=Serine/threonine-protein kinase 11-interacting protein && -	-
gene:HORVU7Hr1G022770	0	0	0	0	0	0	0	0	0	0	0	0	0	0	0	0	0	0	0	0	-	chr7H	33912004	33912584	-	351	-	- && Q9FIJ4.1 RecName: Full=DNA repair RAD52-like protein 2, chloroplastic; AltName: Full=Organellar DNA-binding protein 2; Flags: Precursor && -	-
novel.1384	2.73139	3.03572	0.144365	2.74198	5.50023	1.54181	0	4.80098	5.96251	3.26154	0.771026	2.57268	0	0.35333	2.00208	0.569283	1.46244	0.866716	1.90697	0	-	chr2H	711549931	711550499	+	424	-	-	-
gene:HORVU2Hr1G109470	0.347807	0.0417308	0.742214	1.56884	1.604	0.984372	1.9299	2.08202	2.60633	3.17831	1.08816	2.22298	2.84515	1.15404	0.208786	1.80774	0.624393	1.83482	0.443627	0.0846248	-	chr2H	716699142	716700061	-	920	-	- && A9ZPJ6.1 RecName: Full=Agmatine coumaroyltransferase-1 && PF02458:Transferase family	-
novel.5771	0.260237	1.05467	0.580748	0.476988	0.158044	0.172287	1.15519	0.40084	1.02796	0.619576	1.10281	1.2567	0.1774	0.511692	0.249948	0.171757	0.346062	0.261495	0.442575	0.309555	-	chr6H	527750428	527751670	-	1054	-	PF03145:Seven in absentia protein family	-
gene:HORVU0Hr1G008750	0	0	0	0	0	0	0	0	0	0	0	0	0	0	0	0	0	0	0	0	-	chrUn	52744934	52745718	-	282	-	- && Q9LW15.1 RecName: Full=Cytochrome c oxidase subunit 5b-1, mitochondrial; Short=AtCOX5b-1; Flags: Precursor && PF01215:Cytochrome c oxidase subunit Vb	-
gene:HORVU6Hr1G026420	0.443296	1.27651	1.11292	0.228521	8.32892	0	18.694	5.44693	0	0	1.9813	0	1.92646	2.50595	2.34174	1.42631	3.58118	1.89312	0	2.15716	-	chr6H	100088211	100089224	-	1014	-	- && - && -	-
gene:HORVU1Hr1G005530	0	0	0	0	0	0	0	0	0	0	0	0	0	0	0	0	0	0	0	0	-	chr1H	12088805	12092823	+	555	-	- && - && -	-
gene:HORVU4Hr1G047230	0	0	0	0	0	0	0	0	0	0	0	0	0	0	0	0	0	0	0	0	-	chr4H	378667517	378667713	+	197	-	- && Q95H56.1 RecName: Full=50S ribosomal protein L33, chloroplastic >A1EA29.1 RecName: Full=50S ribosomal protein L33, chloroplastic >A1E9L1.1 RecName: Full=50S ribosomal protein L33, chloroplastic >A8Y9A7.1 RecName: Full=50S ribosomal protein L33, chlor	-
gene:HORVU1Hr1G038820	2.4088	1.98038	2.94485	2.07318	1.93197	1.18564	3.11482	1.12188	1.97845	2.3893	1.8474	2.12862	5.69721	3.36691	3.38989	3.51488	2.73249	3.90429	3.52661	2.86417	-	chr1H	270228236	270238896	-	5648	-	- && Q0VA16.1 RecName: Full=WD repeat-containing protein 70 && -	-
gene:HORVU5Hr1G094240	0	0	0	0	0	0	0	0	0	0	0	0	0	0	0	0	0	0	0	0	-	chr5H	594563342	594564117	-	776	-	- && Q10D34.1 RecName: Full=Auxin-responsive protein IAA13; AltName: Full=Indoleacetic acid-induced protein 13 >A2XLV9.1 RecName: Full=Auxin-responsive protein IAA13; AltName: Full=Indoleacetic acid-induced protein 13 && PF02309:AUX/IAA family	-
gene:HORVU5Hr1G079380	0.674048	1.24777	0.193399	0	0	0	0	0.970813	0.167809	0	0	0.246178	0.590774	0	0.508672	2.24026	0	0.241895	0	0	-	chr5H	556751029	556752083	+	1055	-	- && Q9FIG7.1 RecName: Full=Dirigent protein 2; Short=AtDIR2; Flags: Precursor && PF03018:Dirigent-like protein	-
gene:HORVU4Hr1G077710	0.372966	0	0.481554	0.988791	3.49465	0	0	0.268586	0	0	0	0.544863	0	0.5762	0.409395	1.5297	0	0	0.21747	1.81492	-	chr4H	605303615	605305776	+	572	-	- && - && PF08246:Cathepsin propeptide inhibitor domain (I29)	-
gene:ENSRNA049489327	0	0	0	0	0	0	0	0	0	0	0	0	0	0	0	0	0	0	0	0	SSU_rRNA_eukarya	chrUn	122086943	122088249	-	1307	-	- && - && -	-
novel.3430	0.0595246	0	0.418433	0	0	0	0	0	0.74688	0	0	0	0	0.877805	0.514542	1.17859	0	0	0.364433	0	-	chr4H	428026028	428026804	+	512	-	-	-
gene:HORVU7Hr1G105620	6.1437	7.27463	5.55432	4.52205	9.18825	5.70714	12.9917	5.42586	6.71059	8.45508	7.47619	6.71969	3.54503	7.26073	5.0335	4.00697	4.22646	5.81693	3.42245	4.17451	-	chr7H	617433024	617437317	-	2694	-	- && P29162.1 RecName: Full=L-ascorbate oxidase homolog; AltName: Full=Pollen-specific protein NTP303; Flags: Precursor && PF07731:Multicopper oxidase|PF07732:Multicopper oxidase|PF00394:Multicopper oxidase	-
gene:HORVU5Hr1G040860	0	0	0	0	0	0	0	0	0	0	0	0	0	0	0	0.0290395	0	0	0	0	-	chr5H	305520180	305521444	+	1039	-	- && Q0DXZ1.1 RecName: Full=Cellulose synthase-like protein E2; AltName: Full=OsCslE2 && PF03552:Cellulose synthase	-
gene:HORVU0Hr1G036520	0	0	0	0	0	0	0	0	0	0	0	0	0	0	0	0	0	0	0	0	-	chrUn	226329637	226330134	+	498	-	- && P41096.1 RecName: Full=50S ribosomal protein L2, chloroplastic >A1EA50.1 RecName: Full=50S ribosomal protein L2, chloroplastic >A8Y9C8.1 RecName: Full=50S ribosomal protein L2, chloroplastic && PF03947:Ribosomal Proteins L2, C-terminal domain	Ribosomal_L2_C
novel.3265	3.4511	3.45254	2.29419	4.76085	0	1.15847	0	3.43036	0.880956	2.75696	1.44832	4.47362	0.149107	1.05131	3.92157	1.73236	1.97791	0.830315	2.03354	5.3456	-	chr4H	193372157	193372879	+	723	-	-	-
gene:HORVU4Hr1G018930	0	0	0	0	0	0	0	0	0	0	0	0	0	0	0	0	0	0	0	0	-	chr4H	87708813	87710411	+	1243	-	- && - && -	-
gene:HORVU5Hr1G010370	4.22434	5.00491	5.36225	6.78453	2.60993	2.89083	0	2.09082	3.73189	3.25093	4.22062	4.54447	3.77781	3.48145	4.37871	5.02407	5.38949	3.97859	3.14397	3.27004	-	chr5H	25798802	25803655	+	3371	-	- && Q9S9Q9.2 RecName: Full=BTB/POZ domain-containing protein At1g30440 && PF00651:BTB/POZ domain|PF03000:NPH3 family	BTB
gene:HORVU3Hr1G062980	25.5561	26.7529	24.7921	28.3321	23.5443	29.2574	25.0921	30.2542	30.229	36.9973	37.4197	35.2361	24.3387	27.2507	22.2563	31.571	24.9823	25.2862	22.6896	30.9369	-	chr3H	481654902	481661297	+	4432	-	- && Q07G43.1 RecName: Full=Protein SDE2 homolog && PF13019:Telomere stability and silencing|PF13297:Telomere stability C-terminal	-
novel.2715	0.226592	0.743113	0.379249	0.116809	0	0.945082	0.0419101	0.690103	0	0.309404	1.44035	0	0	0.575486	0.562221	0.0373879	0.406784	0.0379479	1.17534	0	-	chr3H	114570608	114573015	-	1817	-	PF12146:Serine aminopeptidase, S33	-
gene:HORVU7Hr1G115540	177.009	191.349	176.117	189.03	372.644	335.282	417.764	286.967	258.228	291.769	287.302	289.537	259.533	216.888	205.464	252.544	255.919	236.44	239.742	266.175	HVP1	chr7H	641783035	641789354	+	4279	-	- && P21616.4 RecName: Full=Pyrophosphate-energized vacuolar membrane proton pump; AltName: Full=Pyrophosphate-energized inorganic pyrophosphatase; Short=H(+)-PPase; AltName: Full=Vacuolar H(+)-pyrophosphatase && PF03030:Inorganic H+ pyrophosphatase	-
novel.3027	0.106935	0	0	0	0	0	0	0	0	0	0	0	0.710743	0.0525656	0.410831	0	1.27982	1.28943	0	0.728516	-	chr3H	610929056	610930550	-	570	-	-	-
gene:HORVU4Hr1G043530	47.6249	49.3934	47.2522	49.7197	38.3107	38.6275	26.3021	37.8631	27.6782	27.3957	30.641	22.8649	36.8372	41.5033	38.23	41.2829	44.0169	40.0101	46.9888	43.5146	-	chr4H	347382682	347386722	+	4026	-	- && Q9S745.1 RecName: Full=Lipase-like PAD4; AltName: Full=Protein ENHANCED DISEASE SUSCEPTIBILITY 9; AltName: Full=Protein PHYTOALEXIN DEFICIENT 4; Short=AtPAD4 && PF01764:Lipase (class 3)	Lipase_3
novel.6240	0.789038	0	0.0990467	0.203376	0	0	0	0	0.618774	0	0.117553	0	0.100852	0.387863	0	0	0	0.0991067	0.402566	0	-	chr7H	604487160	604487468	+	309	-	-	-
gene:ENSRNA049489232	0	0	0	0	0	0	0	0	0	0	0	0	0	0	0	0	0	0	0	0	U2	chr7H	639900119	639900312	+	194	-	- && - && -	-
gene:HORVU2Hr1G029070	12.401	9.1799	13.4779	10.6163	3.22353	5.47052	0	1.88825	27.4446	33.7124	51.1802	32.7229	51.3739	42.2482	42.2848	63.0582	67.6847	36.39	37.2463	61.4628	-	chr2H	100292233	100295800	+	1818	-	- && Q8H129.1 RecName: Full=Purple acid phosphatase 3; Flags: Precursor && PF00149:Calcineurin-like phosphoesterase	Metallophos
gene:HORVU2Hr1G074950	8.05752	6.19128	4.84236	11.6647	7.95811	7.86064	9.72945	8.28662	4.39443	5.70943	3.90606	7.20451	6.42477	8.14731	5.07243	5.72441	5.37131	7.38331	8.15797	7.41525	-	chr2H	540490481	540492692	-	2093	-	- && Q9FPS0.1 RecName: Full=Ubiquitin carboxyl-terminal hydrolase 27; AltName: Full=Deubiquitinating enzyme 27; Short=AtUBP27; AltName: Full=Ubiquitin thioesterase 27; AltName: Full=Ubiquitin-specific-processing protease 27 && PF00443:Ubiquitin carboxyl-t	UCH
gene:HORVU0Hr1G034830	0	0	0	0	0	0	0	0	0	0	0	0	0	0	0	0	0	0	0	0	-	chrUn	206052247	206052720	+	474	-	- && P12339.2 RecName: Full=30S ribosomal protein S7, chloroplastic >Q6ENQ9.1 RecName: Full=30S ribosomal protein S7, chloroplastic >Q6L3C6.1 RecName: Full=30S ribosomal protein S7, chloroplastic >A1EA53.1 RecName: Full=30S ribosomal protein S7, chloropla	-
gene:HORVU6Hr1G077830	0	0	0	0	0	0	0	0	0	0	0	0	0	0	0	0	0	0	0	0	-	chr6H	532314763	532316262	-	1275	-	- && - && PF13041:PPR repeat family	-
gene:HORVU5Hr1G101020	45.8897	48.6343	49.0682	47.6431	29.8599	19.6174	30.006	43.0344	29.4093	28.7919	31.8442	23.0916	32.504	33.2279	28.6001	30.1143	29.5705	35.9231	39.4228	32.9787	-	chr5H	612299923	612302632	-	1931	-	- && Q9FI13.1 RecName: Full=Probable ribose-5-phosphate isomerase 4, chloroplastic; AltName: Full=Phosphoriboisomerase 4; Flags: Precursor && PF06026:Ribose 5-phosphate isomerase A (phosphoriboisomerase A)	Rib_5-P_isom_A
gene:ENSRNA049482574	0	0	0	0	0	0	0	0	0	0	0	0	0	0	0	0	0	0	0	0	snoZ103	chr2H	608504461	608504555	+	95	-	- && - && -	-
novel.4027	0	0	0	0	0	0	0	0	0.503824	0	0	0	0	0.355285	0	0	1.00919	0	0	0.117237	-	chr5H	43453479	43454615	+	253	-	-	-
novel.2238	0	0.942135	0	0	0	0	0	0.494787	0.752626	0	0	0	0	0	0	0	0.352415	0	0	0.716449	-	chr3H	214742243	214742985	+	621	-	-	-
gene:HORVU0Hr1G035570	0	0	0	0	0	0	0	0	0	0	1.84698	0	0	0	0	0	0.0686911	0	0.234262	0.44687	-	chrUn	215328443	215329381	+	939	-	- && - && PF03101:FAR1 DNA-binding domain	FAR1
gene:HORVU7Hr1G045400	0	0.0695265	0	0	0	0	0	0	0	0	0	0	0	0	0	0.699173	0	0	0	0	-	chr7H	143886261	143889543	-	2537	-	- && Q5Z5C9.1 RecName: Full=BURP domain-containing protein 11; Short=OsBURP11 && PF03181:BURP domain	-
gene:HORVU7Hr1G033360	25.9203	30.6868	23.3862	29.4382	40.8836	23.5887	25.5065	28.9016	27.5262	23.7374	39.0995	25.0443	37.3753	32.9487	31.7273	34.357	30.7492	29.8609	30.4267	33.3809	-	chr7H	68337200	68339126	+	1927	-	- && Q40062.3 RecName: Full=2'-deoxymugineic-acid 2'-dioxygenase; AltName: Full=Protein iron deficiency-specific 3 && PF14226:non-haem dioxygenase in morphine synthesis N-terminal|PF03171:2OG-Fe(II) oxygenase superfamily	2OG-FeII_Oxy
gene:HORVU6Hr1G059210	3.36208	2.16636	4.51735	2.39112	5.91276	2.93068	4.97475	1.45157	2.66914	1.58913	1.33571	2.74574	3.16726	3.70322	4.171	4.06813	1.58344	4.16035	3.38301	2.42378	-	chr6H	391467060	391502906	-	2921	-	- && Q9C6C3.1 RecName: Full=ADP-ribosylation factor GTPase-activating protein AGD2; Short=ARF GAP AGD2; AltName: Full=Protein ARF-GAP DOMAIN 2; Short=AtAGD2 && PF16746:BAR domain of APPL family|PF01412:Putative GTPase activating protein for Arf|PF00169:PH	PH
gene:HORVU2Hr1G053620	0	0	0	0	0	0	0	0	0	0	0	0	0	0	0	0	0	0	0	0	-	chr2H	328619291	328620272	+	982	-	- && - && -	-
gene:HORVU6Hr1G093340	0	0	0	0	0	0	0	0	0	0	0	0	0	0	0	0	0	0	0	0	-	chr6H	579372338	579372754	-	123	-	- && A7LFZ6.1 RecName: Full=Endoribonuclease Dicer homolog 4; AltName: Full=Dicer-like protein 4; Short=OsDCL4; AltName: Full=Protein SHOOT ORGANIZATION 1 && -	-
gene:HORVU5Hr1G098380	0	0	0	0	0	0	0	0	0	0	0	0	0	0	0	0	0	0	0	0	-	chr5H	607236679	607237682	+	1004	-	- && Q8L3R2.2 RecName: Full=Probable calcium-binding protein CML41; AltName: Full=Calmodulin-like protein 41 && PF13499:EF-hand domain pair	-
gene:HORVU1Hr1G092540	8.85921	8.43717	8.5723	7.70673	13.3666	11.4371	28.7264	7.64667	9.52066	6.45559	11.6863	6.51753	8.91729	9.27677	12.1208	12.6078	11.8178	9.57433	7.79222	9.07119	-	chr1H	550793659	550794979	+	1321	-	- && - && PF03168:Late embryogenesis abundant protein	-
gene:HORVU7Hr1G026040	8.71123	7.10611	6.1976	7.64592	10.3591	9.23086	8.22988	4.72096	4.30203	5.15384	3.73833	6.16831	7.2195	7.06613	5.81776	5.1921	6.41352	7.13283	5.14417	6.5007	-	chr7H	44305938	44318989	+	3949	-	- && Q0WUG6.1 RecName: Full=Subtilisin-like protease SBT6.1; AltName: Full=Site-1 protease; Short=AtS1P; AltName: Full=Subtilase subfamily 6 member 1; Short=AtSBT6.1; Flags: Precursor && PF00082:Subtilase family	Peptidase_S8
novel.3873	9.85094	9.23788	10.348	8.26884	11.0165	9.68751	10.6432	12.8485	8.90996	10.1089	8.77819	11.8838	7.574	9.08202	7.57403	7.44946	9.76954	9.62853	10.2918	9.48106	-	chr4H	489412716	489419664	-	3629	-	PF14309:Domain of unknown function (DUF4378)|PF12552:Protein of unknown function (DUF3741)	-
gene:HORVU6Hr1G012780	0.119575	0.100428	0.04503	0.0616412	0	0	0	0	0.260478	0	0	0.343913	0	0	0	0	0	0.0901146	0.122014	0	-	chr6H	25288634	25293357	-	2922	-	- && Q9C5Y0.2 RecName: Full=Phospholipase D delta; Short=AtPLDdelta; Short=PLD delta && PF00168:C2 domain|PF00614:Phospholipase D Active site motif|PF12357:Phospholipase D C terminal	C2
gene:HORVU1Hr1G089940	0	0	0	0	0	0	0	0	0	0	0	0	0	0	0	0	0	0	0	0	-	chr1H	544982285	544983505	+	1221	-	- && - && PF00931:NB-ARC domain	NB-ARC
gene:HORVU7Hr1G083880	0.209701	0.0670947	0.245686	0	0.811878	0.0416492	0	0	0	0	0.624838	0	0.0357378	0	0.134274	0.0346009	0.752924	0.0351192	0.0356631	0	-	chr7H	505418692	505419563	-	872	-	- && Q05001.1 RecName: Full=NADPH--cytochrome P450 reductase; Short=CPR; Short=P450R && -	-
gene:HORVU1Hr1G058090	14.7676	14.5105	19.2871	23.3513	30.1032	17.5019	14.2092	10.7799	11.0067	12.8837	13.4011	9.73084	6.9588	13.7251	11.316	13.0754	12.5554	16.1093	13.2847	14.2153	-	chr1H	423401663	423405074	+	1593	-	- && P19515.2 RecName: Full=Lipase; AltName: Full=Triacylglycerol lipase; Flags: Precursor && PF01764:Lipase (class 3)	Lipase_3
novel.5351	12.1767	14.2912	16.7066	14.3992	14.9004	11.3619	20.448	14.0065	13.9357	15.5769	13.9464	11.1869	9.90651	11.5726	11.5476	9.7713	12.967	14.146	12.5392	11.5106	-	chr6H	499347047	499356896	+	2776	-	-	-
gene:ENSRNA049487801	10.4667	6.20524	9.89266	0	0	0	0	3.10366	4.29184	0	5.13671	0	2.51825	6.65831	5.91348	7.61919	0.736868	0	2.19887	2.09724	snoR11	chr3H	60692260	60692358	-	99	-	- && - && -	-
gene:HORVU5Hr1G072300	0	0	0	0	0	0	0	0	0.0412516	0	0	0	0	0	0	0	0	0	0	0	-	chr5H	535255267	535256466	+	1200	-	- && Q37680.1 RecName: Full=NADH-ubiquinone oxidoreductase chain 5; AltName: Full=NADH dehydrogenase subunit 5 && PF00662:NADH-Ubiquinone oxidoreductase (complex I), chain 5 N-terminus|PF00361:Proton-conducting membrane transporter	-
gene:HORVU7Hr1G084280	0	0	0	0	0	0	0	0	0	0	0	0	0	0	0	0	0	0	0	0	-	chr7H	507345589	507348129	+	522	-	- && - && -	-
gene:HORVU3Hr1G046280	12.9823	11.3453	11.4666	12.2005	10.2882	10.5887	13.7006	12.1049	7.22625	7.11752	6.30142	7.37755	14.8599	12.2734	12.0969	11.7701	10.8663	11.251	9.23627	9.29432	-	chr3H	307953328	308000422	+	5173	-	- && Q56Y74.1 RecName: Full=Protein MICRORCHIDIA 6; Short=AtMORC6; AltName: Full=Protein CRT1-homolog 6; Short=CRT1-h6; AltName: Full=Protein DEFECTIVE IN MERISTEM SILENCING 11 && PF13589:Histidine kinase-, DNA gyrase B-, and HSP90-like ATPase	-
gene:HORVU7Hr1G109750	11.3716	9.81814	9.37291	11.5082	7.44397	5.99249	11.0765	12.7466	5.29787	5.54598	4.81292	5.81931	0.350587	4.55054	6.91545	2.73434	2.1885	3.11982	3.71235	1.57574	-	chr7H	628659264	628661485	-	1780	-	- && Q8S9J6.1 RecName: Full=Aspartyl protease family protein At5g10770; Flags: Precursor && PF14541:Xylanase inhibitor C-terminal|PF14543:Xylanase inhibitor N-terminal	-
gene:HORVU6Hr1G034150	19.831	20.7305	17.9517	21.5143	13.903	18.1029	25.0916	15.5531	15.5312	13.3587	18.7514	14.2102	14.7147	18.2229	15.5633	20.0991	19.8442	16.8976	20.596	15.0826	-	chr6H	158524294	158526001	+	1708	-	- && - && -	-
gene:HORVU5Hr1G112760	0.512212	0	0	0.528094	0	0	0	0	0.714104	0.161402	0	1.80057	0.130938	0.125892	0.983924	0	1.53256	0	1.04532	0	-	chr5H	640189290	640189771	-	393	-	- && A3BE68.1 RecName: Full=Probable histidine kinase 1; Short=OsHK1 && -	-
novel.5158	0	0	0	0	0	0	0	0	0	0	0	0.340242	0	0	0	0	0	0	0	0	-	chr6H	203186410	203192131	+	229	-	-	-
gene:HORVU6Hr1G002710	0.429536	0.294496	0.451892	0.695914	0.558988	0.31687	0	0	0.171097	0	0	0.287607	0	0	0	0	0	0	0.0417426	0	-	chr6H	6914734	6916223	+	1490	-	- && Q7XHC4.1 RecName: Full=Acyl transferase 15; Short=OsAT15 && PF02458:Transferase family	-
novel.3859	0	0	0	1.39445	0.123209	0.10745	0	0	0	0	1.50454	0	0	0	0	1.24973	0	0	0	0	-	chr4H	459954680	459955262	-	338	-	-	-
gene:HORVU6Hr1G026610	0	0	0.269651	0	0	0	0	0	0	0	0	0	0	0	0	0	0	0	0	0	-	chr6H	102144950	102145403	+	454	-	- && - && -	-
gene:HORVU6Hr1G077220	0	0	0	0	0	0	0	0	0	0	0	0	0	0	0	0	0	0	0	0	-	chr6H	529092220	529092363	-	144	-	- && - && -	-
gene:HORVU4Hr1G018800	14.6351	17.2015	17.5184	14.6798	21.4296	14.3948	9.89981	17.8436	16.3318	17.6263	13.9431	12.0323	13.4554	15.3401	13.8583	10.7016	14.0961	18.9326	15.9379	19.913	-	chr4H	86899654	86903957	-	3957	-	- && Q84TH5.1 RecName: Full=ABC transporter G family member 25; Short=ABC transporter ABCG.25; Short=AtABCG25; AltName: Full=White-brown complex homolog protein 26; Short=AtWBC26 && PF00005:ABC transporter|PF01061:ABC-2 type transporter	ABC2_membrane
gene:HORVU3Hr1G038500	13.181	12.9866	13.1433	14.6203	24.2053	17.8128	33.0217	13.0077	11.5055	15.7933	10.5564	11.619	16.8296	12.1358	15.5401	20.4599	13.1043	14.109	11.2438	13.8011	-	chr3H	222489581	222493229	-	2678	-	- && Q9FY51.1 RecName: Full=Hydroxyproline O-arabinosyltransferase 3 && -	-
gene:HORVU4Hr1G011320	51.1233	64.6831	44.9567	66.3028	95.3726	111.354	82.5383	87.4126	67.5589	65.2336	74.671	90.1276	50.9432	54.7629	49.178	56.592	61.5161	51.0532	51.1993	63.7788	-	chr4H	34925549	34931211	-	1800	-	- && Q86V88.1 RecName: Full=Magnesium-dependent phosphatase 1; Short=MDP-1 && PF12689:Acid Phosphatase	-
gene:HORVU4Hr1G063240	12.1572	11.8697	12.4394	13.5679	13.9291	16.5784	5.84167	9.50323	11.8964	14.9021	15.5354	9.6927	10.9146	5.25728	8.30603	6.61757	8.69999	12.174	9.39982	9.57528	-	chr4H	530248651	530251643	-	2993	-	- && Q9FHX5.1 RecName: Full=Glucan endo-1,3-beta-glucosidase 10; AltName: Full=(1->3)-beta-glucan endohydrolase 10; Short=(1->3)-beta-glucanase 10; AltName: Full=Beta-1,3-endoglucanase 10; Short=Beta-1,3-glucanase 10; AltName: Full=Putative plasmodesmal a	Glyco_hydro_17
gene:HORVU4Hr1G044080	0.190976	0.549931	0.0958916	0.246122	0	0.644813	3.24968	0	0.554689	0.441306	0.531107	0.671334	0	0.297277	0.061142	0	0.228564	0	0.243589	0	-	chr4H	352372287	352374201	-	1915	-	- && - && -	-
gene:HORVU6Hr1G083110	0	0	0	0	0	0	0	0	0	0	0	0	0	0	0	0	0	0	0	0	-	chr6H	550444816	550445515	-	700	-	- && P05621.2 RecName: Full=Histone H2B.2 && PF00125:Core histone H2A/H2B/H3/H4	Histone
gene:HORVU6Hr1G031520	2.55407	2.91064	3.41021	2.44587	1.93453	2.05187	0	1.16935	1.54033	1.7965	1.73297	0.2201	2.34752	2.52978	1.59865	1.84669	2.19812	2.13387	2.41094	1.8992	-	chr6H	134060662	134068268	+	6585	-	- && A8AIB0.2 RecName: Full=Ribosomal RNA large subunit methyltransferase I; AltName: Full=23S rRNA m5C1962 methyltransferase; AltName: Full=rRNA (cytosine-C(5)-)-methyltransferase RlmI && PF10672:S-adenosylmethionine-dependent methyltransferase|PF03381:L	-
gene:HORVU4Hr1G071740	0	0	0	0	0	0	0	0	0	0	0	0	0	0	0	0	0	0	0	0	-	chr4H	581790031	581793337	+	2435	-	- && Q9SZL8.1 RecName: Full=Protein FAR1-RELATED SEQUENCE 5 && PF03101:FAR1 DNA-binding domain|PF10551:MULE transposase domain	FAR1
gene:HORVU3Hr1G073670	10.2527	8.44058	10.7909	7.99066	3.56804	4.90394	6.91769	5.72649	4.04191	4.54156	4.01989	3.32965	5.05864	6.44928	6.024	7.72357	5.46129	6.8875	8.6072	5.61827	-	chr3H	554566694	554590505	-	10741	-	- && F4JKH6.1 RecName: Full=Protein TSS; AltName: Full=TPR-domain suppressor of STIMPY && PF15044:Mitochondrial function, CLU-N-term|PF13424:Tetratricopeptide repeat|PF12807:Translation initiation factor eIF3 subunit 135	-
gene:HORVU7Hr1G088860	0	0	0	0	0	0	0	0	0	0	0	0	0	0	0	0	0	0	0	0	-	chr7H	539753972	539764610	+	1662	-	- && - && PF03004:Plant transposase (Ptta/En/Spm family)	-
gene:HORVU1Hr1G074790	0.0970593	0.186327	0.0974695	0	0	0.578314	0	0.570817	0	0	0	0	0	0.0318072	0	0	0.0387208	0	0	0	-	chr1H	509129554	509131119	+	1324	-	- && - && PF06749:Protein of unknown function (DUF1218)	-
gene:HORVU2Hr1G037320	0	0	0	0	0	0	0	0	0	0	0	0	0	0	0	0	0	0	0	0	-	chr2H	170092911	170093105	+	195	-	- && - && -	-
gene:HORVU3Hr1G102560	0	0	0	0	0	0	0	0	0	0	0	0	0	0	0	0	0	0.269025	0	0	-	chr3H	664917357	664918483	+	1127	-	- && - && PF15159:Phosphatidylinositol N-acetylglucosaminyltransferase subunit Y	-
gene:HORVU2Hr1G020560	0.409082	0.0785323	0.383424	0.182765	0	0	0	0.103108	0.0950541	0	0.471317	0	0	0.348556	0.26194	0	0.0979194	0.301444	0.0417426	0.106169	-	chr2H	56706488	56709812	-	2580	-	- && P49969.1 RecName: Full=Signal recognition particle 54 kDa protein 2; Short=SRP54 && PF02881:SRP54-type protein, helical bundle domain	-
gene:HORVU3Hr1G054070	27.0751	25.9789	26.8056	28.804	18.1902	18.7724	26.1956	22.9903	15.1972	13.0352	17.7822	15.0117	20.0672	23.8909	21.4477	21.6998	24.3675	22.6651	21.4057	24.0226	-	chr3H	398453302	398459477	+	4353	-	- && Q94CD5.1 RecName: Full=Ubiquitin-like modifier-activating enzyme atg7; AltName: Full=ATG12-activating enzyme E1 atg7; AltName: Full=Autophagy-related protein 7; Short=AtAPG7; AltName: Full=Protein PEROXISOME UNUSUAL POSITIONING 4 && PF00899:ThiF fami	-
gene:HORVU3Hr1G002330	0.0977441	0.0187641	0	0	0.934933	0	0	0	0.0408812	0	0.0698985	0	0	0.172971	0.131432	0	0.0701892	0.0196433	0.199476	0.0190257	-	chr3H	5290002	5292650	-	1952	-	- && P93604.1 RecName: Full=Rust resistance kinase Lr10; AltName: Full=Probable receptor-like serine/threonine-protein kinase LRK10; Flags: Precursor && PF00069:Protein kinase domain	Pkinase
gene:HORVU3Hr1G033370	69.625	66.1072	67.0681	68.6974	67.7714	51.8765	52.3825	62.7717	48.7898	52.0703	37.4979	56.98	56.7378	59.564	51.9583	49.0056	56.8621	53.2911	62.6104	53.4951	-	chr3H	174830399	174840434	-	6174	-	- && Q93XX4.2 RecName: Full=C2 domain-containing protein At1g53590; AltName: Full=N-terminal-TM-C2 domain type 6 protein 1; Short=NTMC2TYPE6.1 && PF00168:C2 domain|PF17047:Synaptotagmin-like mitochondrial-lipid-binding domain|PF02580:D-Tyr-tRNA(Tyr) deacy	C2
gene:HORVU6Hr1G023130	0	0.390044	0	0	0	0	0	0	0	0	0	0	0	0	0	0	0.162111	0	0	0	-	chr6H	74800362	74801031	-	306	-	- && - && -	-
gene:HORVU4Hr1G070490	0.044169	0.21198	0.0665335	0	0	0	0	0.0834952	0.0615785	0	0	0.423454	0.587135	0.69478	0.0848456	0	0	0.576973	0.721119	0.0859739	-	chr4H	575925017	575926479	-	1380	-	- && Q9SZG0.1 RecName: Full=Heptahelical transmembrane protein 4; AltName: Full=PAQR family protein HHP4 && PF03006:Haemolysin-III related	-
gene:HORVU4Hr1G036120	13.6139	13.6406	14.4353	13.1125	5.1485	10.1237	11.3764	10.4643	8.57316	8.9157	6.28699	7.10636	13.8261	12.5734	10.9726	10.3177	12.4731	12.9154	13.3112	9.49955	-	chr4H	268771677	268830631	-	31531	-	- && F4IN78.2 RecName: Full=Protein HUA2-LIKE 2; AltName: Full=HUA2-like protein 2 && PF00855:PWWP domain	PWWP
gene:HORVU7Hr1G111660	0	0	0	0	0	0	0	0	0	0	0	0	0	0	0	0	0	0	0	0	-	chr7H	634395875	634396867	+	792	-	- && - && PF00931:NB-ARC domain	NB-ARC
novel.42	0.109628	0	0.220183	0	0	4.18051	0	0	0	0	0	0	0	0	0	0	0	0	0	0	-	chr1H	31640097	31640449	+	278	-	-	-
gene:HORVU7Hr1G007690	0	0	0	0	0	0	0	0	0	0	0	0	0	0	0	0	0	0	0	0	-	chr7H	10025326	10026800	-	1475	-	- && Q766C3.1 RecName: Full=Aspartic proteinase nepenthesin-1; AltName: Full=Nepenthesin-I; Flags: Precursor && PF14543:Xylanase inhibitor N-terminal|PF14541:Xylanase inhibitor C-terminal	-
gene:HORVU7Hr1G118950	0.389543	0.334548	0.360306	0.465035	0	0.867335	2.63928	0.34881	0.0714584	0.361784	0.232141	0	0.293499	0.292267	0.255992	0.943826	0.29445	0.123608	0	0.0997679	-	chr7H	648586567	648589539	-	2973	-	- && P17801.2 RecName: Full=Putative receptor protein kinase ZmPK1; Flags: Precursor && PF00069:Protein kinase domain|PF01453:D-mannose binding lectin|PF00954:S-locus glycoprotein domain|PF08276:PAN-like domain	Pkinase
gene:HORVU0Hr1G037950	0	0	0	0	0.128533	0	0	0	0	0	0	0	0	0	0	0	0	0	0	0	-	chrUn	238634817	238635344	-	324	-	- && A8Y9C1.1 RecName: Full=Translation initiation factor IF-1, chloroplastic && PF01176:Translation initiation factor 1A / IF-1	-
gene:ENSRNA049488879	0	0	0	0	0	0.0953232	0	0	0	0	0	0.204503	0	0	0	0	0	0	0	0	SSU_rRNA_eukarya	chr7H	210069164	210069544	-	381	-	- && - && -	-
gene:HORVU0Hr1G016590	1.13552	1.5376	1.93447	2.75958	3.13096	1.64314	0.135016	2.01877	0.961166	1.30346	2.97261	0.49248	0.476884	0.398701	2.00598	1.0238	1.77157	0.855759	1.24145	1.61823	-	chrUn	89465527	89468652	+	1808	-	- && Q6AWY6.2 RecName: Full=Growth-regulating factor 3; Short=OsGRF3; AltName: Full=Transcription activator GRF3 && PF08880:QLQ|PF08879:WRC	-
novel.6778	7.98331	5.89618	8.22117	6.84546	18.5618	11.357	34.0094	5.70638	6.58039	7.51479	8.7748	6.20668	13.9248	9.05866	8.75224	11.5143	8.0545	9.89407	7.30504	9.23129	-	chrUn	4378160	4381814	+	2699	-	PF03385:Protein of unknown function, DUF288	-
gene:HORVU3Hr1G077070	16.2864	17.4127	8.17764	11.887	18.8392	29.7847	24.1582	21.8457	23.6051	13.8208	15.4713	13.8104	17.7252	20.9261	22.8443	16.5228	24.6061	17.9855	16.5364	18.9893	-	chr3H	571301429	571301922	-	430	-	- && Q9LSQ6.1 RecName: Full=Calcium-binding protein PBP1; AltName: Full=KIC-related protein 2; AltName: Full=PINOID-binding protein 1 && PF13833:EF-hand domain pair	-
gene:HORVU3Hr1G076310	8.92822	7.2033	7.9482	7.28941	12.101	9.17299	5.56996	9.36627	6.42552	12.4396	4.11268	11.7829	12.263	6.45271	7.06879	10.774	11.6096	7.20136	7.70685	8.31353	-	chr3H	568143147	568147348	+	2616	-	- && Q9FN03.1 RecName: Full=Ultraviolet-B receptor UVR8; AltName: Full=Protein UV-B RESISTANCE 8; AltName: Full=RCC1 domain-containing protein UVR8 && PF00415:Regulator of chromosome condensation (RCC1) repeat	-
novel.4326	0	0	0	0	0	0	0	0	0	0	0	0	0	0	0	0	0	0	0	0	-	chr5H	525037562	525039987	+	2426	-	-	-
gene:HORVU7Hr1G012910	4.16888	5.44502	6.11726	6.53553	4.34394	2.58605	0	1.96717	2.45487	3.16715	3.44862	3.09034	5.46964	3.72425	5.92383	6.29447	4.44261	3.63432	2.40861	6.26197	-	chr7H	18650477	18657460	+	3558	-	- && - && PF12214:Cell cycle regulated microtubule associated protein	-
gene:HORVU2Hr1G064520	0	0	0	0	0	0	0	0	0	0	0	0	0	0	0	0	0	0	0	0	-	chr2H	438024727	438025322	+	596	-	- && - && -	-
gene:HORVU6Hr1G064700	0	0.213009	0	0	0	0	0	0.512726	0.0257823	0	0	0	0	0	0.710479	0	0	1.04062	0.188703	0.359964	-	chr6H	441339019	441340181	+	1163	-	- && - && PF04784:Protein of unknown function, DUF547	-
gene:HORVU5Hr1G065140	0	0	0	0	0	0	0	0	0	0	0	0	0	0	0	0	0	0	0	0	-	chr5H	498746855	498747817	-	963	-	- && A1E9K3.1 RecName: Full=Cytochrome f; Flags: Precursor && PF01333:Apocytochrome F, C-terminal|PF16639:Apocytochrome F, N-terminal	-
gene:HORVU1Hr1G047800	10.122	9.79534	9.19273	8.32587	13.491	6.12992	8.65485	7.80703	6.76665	7.21564	9.78965	7.77741	6.64554	7.20511	9.29683	9.91131	5.42822	6.66946	6.71632	9.98569	-	chr1H	353622104	353625387	+	2468	-	- && Q8H100.1 RecName: Full=Probable ADP-ribosylation factor GTPase-activating protein AGD8; Short=ARF GAP AGD8; AltName: Full=Protein ARF-GAP DOMAIN 8; Short=AtAGD8 && -	-
gene:HORVU4Hr1G044280	0	0	0	0	0	0	0	0	0	0	0	0	0	0	0	0	0	0	0.474783	0	-	chr4H	354677346	354677738	-	393	-	- && - && -	-
gene:ENSRNA049463090	0	0	0	0	0	0	0	0	0	0	0	0	0	0	0	0	0	0	0	0	5S_rRNA	chrUn	148315637	148315755	+	119	-	- && - && -	-
gene:HORVU6Hr1G011580	4.45113	5.0572	5.24534	5.29156	3.04111	4.35709	11.4922	3.86368	3.67269	3.97876	5.7382	4.906	3.08847	3.79553	3.6208	4.7214	4.29437	4.63239	4.77365	4.1994	-	chr6H	21309165	21317973	+	2494	-	- && - && PF00646:F-box domain	F-box
gene:HORVU3Hr1G064420	0.0274812	0	0	0	0	1.04795	0	0	0.421444	0.658124	0	0.316158	0	0.0270175	0.131974	0	0	0	0.252375	0	-	chr3H	491486104	491487212	-	1109	-	- && - && -	-
novel.3639	0.0997598	1.81935	0.500907	0.462838	0	0.772726	0	2.64014	1.6342	1.82324	3.26975	0.510085	0.612046	0.392306	0.718619	2.56783	0.83576	1.00242	1.22154	1.01945	-	chr4H	52017873	52018483	-	611	-	-	-
novel.3321	0	0	0	0	0	0	0	0	0	0	0	0	0	0	0	0	0	0	0	0	-	chr4H	267714809	267715205	+	285	-	-	-
gene:HORVU5Hr1G059080	0	0	0	0	0	0	0.286319	0	0	0	0	0	0	0	0	0	0	0	0	0	-	chr5H	461403280	461404224	+	945	-	- && - && PF01762:Galactosyltransferase	Galactosyl_T
gene:HORVU3Hr1G007200	6.87565	6.91394	7.50751	5.59794	11.8186	5.95006	7.29719	8.32112	4.54562	6.96398	8.17857	4.44683	5.03579	3.63465	4.54669	3.93019	4.76754	5.08572	4.66335	5.01874	-	chr3H	17458049	17462784	+	4736	-	- && - && PF14383:DUF761-associated sequence motif|PF14309:Domain of unknown function (DUF4378)	-
gene:HORVU7Hr1G110320	1.83911	2.65939	2.78231	1.94538	2.4804	0.882337	0	2.22741	2.23101	2.01702	2.39123	1.80134	0.390763	1.57326	1.78934	2.19906	1.97239	1.416	1.19421	2.06883	-	chr7H	629662818	629664093	+	1276	-	- && A2WKP3.1 RecName: Full=Histone H2B.3 && PF00125:Core histone H2A/H2B/H3/H4	Histone
gene:HORVU5Hr1G010450	0	0	0	0	0	0	0	0	0.41719	0	0	0	0	0	0	0	0	0	0	0	-	chr5H	26025797	26026744	+	662	-	- && Q9SZN7.1 RecName: Full=Heavy metal-associated isoprenylated plant protein 26; Short=AtHIP26; Short=AtHIPP26; AltName: Full=Farnesylated protein 6; Short=AtFP6; Flags: Precursor && PF00403:Heavy-metal-associated domain	HMA
gene:HORVU7Hr1G028710	0.332559	0	0.333964	0	0	0.905831	1.21262	1.07769	0.662341	1.28744	0	1.15385	0	0.0467068	0.638822	0	0.540159	0.859285	0.436297	1.06345	-	chr7H	52911311	52914348	+	1719	-	- && Q39224.1 RecName: Full=Protein SRG1; Short=AtSRG1; AltName: Full=Protein SENESCENCE-RELATED GENE 1 && PF03171:2OG-Fe(II) oxygenase superfamily|PF14226:non-haem dioxygenase in morphine synthesis N-terminal	2OG-FeII_Oxy
gene:HORVU1Hr1G017270	0	0	0	0	0	0	0	0	0	0	0	0	0	0	0	0	0	0	0	0	-	chr1H	58478818	58479862	-	379	-	- && Q8W583.1 RecName: Full=Acyl-acyl carrier protein thioesterase ATL3, chloroplastic; AltName: Full=Acyl-ACP thioesterase ATL3; AltName: Full=Acyl-lipid thioesterase 3; Flags: Precursor && PF13279:Thioesterase-like superfamily	-
novel.6913	0	0	0	0	0	0	0	0	0	0	0	0	0	0	0	0	0	1.21886	0	3.83675	-	chrUn	115714496	115717816	+	201	-	-	-
gene:HORVU0Hr1G020960	3.17995	5.07904	2.98901	4.56374	2.88523	1.03073	0	1.34652	4.22054	4.87386	3.18365	4.87785	8.50618	5.85242	6.5727	10.2504	7.12449	4.47345	4.23123	6.33824	-	chrUn	110145942	110152814	+	2080	-	- && F4K1J4.1 RecName: Full=Histone-lysine N-methyltransferase ATXR7; AltName: Full=Protein SET DOMAIN GROUP 25; AltName: Full=Trithorax-related protein 7 && PF00856:SET domain	SET
gene:HORVU6Hr1G042450	0	2.94081	0.971601	2.16127	0	0	0	0	0.112405	0	0	0	0	0	0	0	0	0	0	0	-	chr6H	238466910	238467098	-	189	-	- && - && -	-
novel.1185	0.191076	0	0	0.0985003	0.261095	0	0	0	0.0665975	0	0	0	0.0976907	0	0	0.0945831	0	1.056	0	0	-	chr2H	449860497	449861115	+	319	-	PF16363:GDP-mannose 4,6 dehydratase	-
gene:HORVU3Hr1G021740	0	0	0	0	0	0	0	0	0	0	0	0	0	0	0	0	0	0	0	0	-	chr3H	74698719	74700449	-	1179	-	- && Q45FA5.1 RecName: Full=Serine/threonine-protein kinase SRPK; Short=PSRPK && PF00069:Protein kinase domain	Pkinase
gene:HORVU6Hr1G055550	0.0555298	0	0	0	0	0	0	0.0933078	0	0	0	0.224779	0	0.00909881	0.0266672	0	0	0.0371989	0.0472187	0.126102	-	chr6H	353392244	353395536	+	3293	-	- && - && -	-
gene:ENSRNA049483786	0	0	0	0	0	0	0	0	0	0	0	0	0	0	0	0	0	0	0	0	5_8S_rRNA	chr2H	187724157	187724312	+	156	-	- && - && -	-
novel.44	0.590632	0	0	0.730735	0	2.11152	0	1.93528	0.164687	0	0	0.603996	0	0.6968	1.36148	2.10502	0.706879	0	0	0	-	chr1H	32550383	32550730	+	258	-	-	-
gene:HORVU6Hr1G089560	0.510905	0.319825	0.579986	0.801571	4.94757	3.57358	5.07814	1.65165	0.123875	1.03594	0.423602	0.596292	0.317993	1.55053	1.15209	0.549781	0.186097	1.80797	1.76798	1.3836	-	chr6H	570052386	570053961	+	1576	-	- && Q84TG3.1 RecName: Full=E3 ubiquitin-protein ligase PUB23; AltName: Full=Plant U-box protein 23; AltName: Full=U-box domain-containing protein 23 && PF04564:U-box domain	U-box
gene:HORVU2Hr1G090210	22.7501	22.1574	23.4689	23.1605	5.66992	19.7221	5.08115	17.6111	34.244	34.5663	29.5594	37.1287	31.017	28.415	27.9891	24.8364	39.4432	35.4644	25.4529	28.7326	-	chr2H	643038690	643039703	+	1014	-	- && P68427.2 RecName: Full=Histone H3.2 >P68428.2 RecName: Full=Histone H3.2 >P68429.2 RecName: Full=Histone H3.2; AltName: Full=Histone H3.1; AltName: Full=Major histone H3 >P68430.2 RecName: Full=Histone H3.2 && PF00125:Core histone H2A/H2B/H3/H4	Histone
gene:HORVU5Hr1G119830	6.00563	3.42505	6.67719	6.19184	2.10488	7.43558	7.78996	7.49481	9.89511	8.0858	8.04099	6.45557	2.11344	5.96181	4.0265	4.22755	4.90067	5.29013	8.13768	4.63038	-	chr5H	656676249	656679778	+	3511	-	- && Q6VAA9.1 RecName: Full=UDP-glycosyltransferase 73E1 && PF00201:UDP-glucoronosyl and UDP-glucosyl transferase	UDPGT
novel.3501	0.366557	0.402107	0.368106	0.161967	0.357771	0.499218	0.23245	0.263971	0.182514	0.0660029	0.249649	0.401626	0.160636	0.154445	0.20118	0.622103	0.250687	1.36808	0.213734	0.152892	-	chr4H	580538511	580539092	+	582	-	-	-
novel.1536	0	0	2.43346	0	0	0	0	0	0	0	0	0	0	0	0	0	1.67316	0	0.0951017	0	-	chr2H	47765961	47766374	-	327	-	-	-
gene:HORVU1Hr1G071580	18.7389	14.7655	17.1829	19.1581	14.0848	13.0911	9.87031	17.2299	13.0049	11.7106	9.51692	10.4077	16.8368	15.0584	15.3464	14.6809	13.7906	16.8112	17.4511	17.4973	-	chr1H	493984036	493991270	+	5018	-	- && Q9LYZ7.1 RecName: Full=E3 ubiquitin-protein ligase UPL4; Short=Ubiquitin-protein ligase 4; AltName: Full=HECT-type E3 ubiquitin transferase UPL4 && PF00632:HECT-domain (ubiquitin-transferase)	HECT
gene:HORVU5Hr1G087330	0.195224	0.187388	0.261399	0.0447282	0	0	0	0.246029	0	0	0	0	0.443606	0	0.20834	0.579818	0	0.130778	0.199206	0	-	chr5H	578455869	578459294	-	1557	-	- && Q93ZR6.1 RecName: Full=O-acyltransferase WSD1; AltName: Full=Diacylglycerol O-acyltransferase; Short=DGAT; AltName: Full=Long-chain-alcohol O-fatty-acyltransferase; AltName: Full=Wax synthase; Short=WS && PF03007:Wax ester synthase-like Acyl-CoA acyl	-
novel.2112	10.2664	10.9377	10.9305	11.2497	12.229	11.8498	3.40004	5.82552	1.83595	0.541992	0.352348	3.84768	5.52366	7.79445	9.16355	12.9575	6.047	6.58928	11.0243	7.03599	-	chr3H	26782000	26784786	+	1710	-	PF03982:Diacylglycerol acyltransferase	-
gene:HORVU3Hr1G059850	0	0	0	0	0	0	0	0	0	0	0	0	0	0	0	0	0	0	0	0	-	chr3H	455125232	455127725	-	2398	-	- && Q9LXA5.1 RecName: Full=L-type lectin-domain containing receptor kinase IX.1; Short=LecRK-IX.1; Flags: Precursor && PF00139:Legume lectin domain|PF00069:Protein kinase domain	Pkinase
gene:EPlHVUG00000039908	0	0	0	0	0	0	0	0	0	0	0	0	0	0	0	0	0	0	0	0	trnQ_2	Mt	264212	264283	-	72	-	- && - && -	-
novel.4851	3.35204	3.29146	5.18474	5.44217	0	1.74474	0	1.45668	1.12803	0.534198	2.02055	0.640266	5.90961	6.09854	5.47689	1.94535	6.50186	4.41357	5.81864	3.18734	-	chr5H	545481738	545484382	-	1185	-	-	-
gene:HORVU4Hr1G073550	0	0	0	0	0	0	0	0	0	0	0	0	0	0	0	0	0	0	0	0	-	chr4H	590317029	590317289	-	261	-	- && - && -	-
gene:HORVU0Hr1G034010	0	0	0	0	0	0	0	0	0	0	0	0	0	0	0	0	0	0	0	0	-	chrUn	204531379	204531624	+	246	-	- && Q6ENA6.3 RecName: Full=Photosystem I iron-sulfur center; AltName: Full=9 kDa polypeptide; AltName: Full=PSI-C; AltName: Full=Photosystem I subunit VII; AltName: Full=PsaC >Q6ENP6.3 RecName: Full=Photosystem I iron-sulfur center; AltName: Full=9 kDa p	-
novel.1973	7.56732	7.39624	7.7034	8.15821	5.5715	4.61183	4.06471	7.18513	7.90048	3.31002	5.80688	5.2562	4.20458	6.96405	4.1153	2.53144	8.10555	4.47901	3.70217	5.91875	-	chr2H	713276836	713278154	-	1049	-	PF01370:NAD dependent epimerase/dehydratase family	Epimerase
gene:HORVU0Hr1G029310	0	0	0	0	0	0	0	0	0	0	0	0	0	0	0	0	0	0.0165804	0	0	-	chrUn	159795503	159804801	-	1960	-	- && - && -	-
gene:ENSRNA049476464	9.10795	10.7598	1.75893	5.41752	0	0	0	3.97322	0	16.7784	16.2831	0	9.67138	13.7758	13.1218	21.1551	15.5123	11.968	7.14902	9.887	SNOR75	chr5H	612891723	612891809	+	87	-	- && - && -	-
gene:HORVU3Hr1G105600	12.2728	11.6926	10.4462	9.87804	16.8324	7.36693	24.1003	10.8094	18.112	16.4178	11.7726	9.73943	5.87811	7.04206	10.4949	4.6071	7.20763	7.26631	10.8239	10.6122	-	chr3H	669152289	669153812	-	1336	-	- && P15737.1 RecName: Full=Glucan endo-1,3-beta-glucosidase GII; AltName: Full=(1->3)-beta-glucan endohydrolase GII; AltName: Full=(1->3)-beta-glucanase isoenzyme GII; AltName: Full=Beta-1,3-endoglucanase GII; Flags: Precursor && PF00332:Glycosyl hydrola	Glyco_hydro_17
gene:HORVU1Hr1G024210	57.9605	58.4275	62.9755	55.9361	56.9143	69.5607	68.8007	60.6567	62.1261	60.5967	89.4353	64.4733	86.6397	75.6078	76.0538	78.7734	79.3248	71.3455	68.3882	76.7178	-	chr1H	108598601	108604330	+	1501	-	- && Q75IR6.1 RecName: Full=PHD finger protein ALFIN-LIKE 1 >A2Y0Q2.1 RecName: Full=PHD finger protein ALFIN-LIKE 1 && PF12165:Domain of unknown function (DUF3594)|PF00628:PHD-finger	PHD
gene:HORVU7Hr1G019810	4.02521	5.60228	5.02391	3.29037	1.57149	0.925085	15.5706	3.0074	1.5232	1.81197	2.80996	0.698299	0.734984	3.7029	4.69452	0.996245	2.82165	4.07356	3.31519	1.48305	-	chr7H	26736047	26740148	+	1752	-	- && Q8VYN6.1 RecName: Full=ATP-dependent 6-phosphofructokinase 5, chloroplastic; Short=ATP-PFK 5; Short=Phosphofructokinase 5; AltName: Full=Phosphohexokinase 5; Flags: Precursor && PF00365:Phosphofructokinase	PFK
gene:HORVU2Hr1G019170	0	0	0	0	0	0	0	0	0	0	0	0	0	0	0	0	0	0	0	0	-	chr2H	49950621	49952611	+	587	-	- && - && -	-
gene:HORVU6Hr1G046920	0	0	0	0	0	0	0	0	0	0	0	0	0	0	0	0	0	0	0	0	-	chr6H	276548656	276549195	+	410	-	- && Q0WP01.1 RecName: Full=Protein NRT1/ PTR FAMILY 5.10; Short=AtNPF5.10 && -	-
novel.6310	0.896371	1.09939	1.00018	0.667452	0	0	0	1.1924	0	0.0627675	0	0	1.01841	1.22395	0.526126	1.57762	2.97998	0.800626	1.32117	0.726985	-	chr7H	656747762	656748518	+	612	-	-	-
gene:HORVU0Hr1G024300	0	0	0	0	0	0	0	0	0	0	0	0	0	0	0	0	0	0	0	0	-	chrUn	124753591	124753896	+	306	-	- && - && -	-
novel.3507	0.357497	0	0.179504	0	0	0	0	0	0	0	0	0	0	0.263599	0	2.03506	0.855718	0.179613	0	0	-	chr4H	583302314	583302727	+	341	-	-	-
gene:HORVU2Hr1G090200	0.810769	0.259408	0.584551	0.728741	1.13628	0.54502	0	0.576379	1.66653	1.83421	2.92375	2.15251	1.91316	1.63506	0.938453	1.44068	2.83639	1.5876	1.56976	1.17349	-	chr2H	642738628	642740727	+	2100	-	- && Q9SCP6.1 RecName: Full=UDP-glycosyltransferase 73D1 && PF00201:UDP-glucoronosyl and UDP-glucosyl transferase	UDPGT
gene:HORVU1Hr1G005980	13.7798	17.4825	13.2639	15.6506	7.23838	11.9577	5.85271	13.3957	9.87402	10.6329	16.1038	9.63503	20.1392	16.5527	15.7789	21.728	17.246	18.7355	14.9062	18.0896	-	chr1H	12990954	13005515	-	6223	-	- && Q7EYV7.1 RecName: Full=Poly [ADP-ribose] polymerase 1; Short=PARP-1; AltName: Full=NAD(+) ADP-ribosyltransferase 1; Short=ADPRT-1; AltName: Full=Poly[ADP-ribose] synthase 1 && PF08063:PADR1 (NUC008) domain|PF02877:Poly(ADP-ribose) polymerase, regulat	WGR
gene:HORVU4Hr1G016880	0.210456	0.530271	0.0924635	0.176297	0.107841	0.0470239	0.116777	0.0994591	0.055014	0.0663162	0.10974	0.0336277	0.228648	0.0775893	0.113701	0.06511	0.0629693	0.132171	0.107374	0.153618	-	chr4H	71109937	71112798	-	2862	-	- && Q9LXA5.1 RecName: Full=L-type lectin-domain containing receptor kinase IX.1; Short=LecRK-IX.1; Flags: Precursor && -	-
gene:HORVU2Hr1G116090	107.062	107.55	90.2322	145.056	106.036	111.908	85.46	118.738	87.4523	81.5492	113.47	82.0921	107.948	106.364	96.1206	104.18	118.325	99.1458	104.217	126.786	-	chr2H	736782549	736789937	-	4166	-	- && - && -	-
gene:HORVU2Hr1G079180	70.1031	73.2983	65.736	75.8587	19.3652	38.6136	44.5862	48.8984	58.003	57.9674	54.2399	61.6464	37.6703	82.0415	75.0625	43.4191	33.9637	44.0695	46.9282	36.3565	-	chr2H	573303385	573309532	+	1580	-	- && - && -	-
gene:HORVU3Hr1G022590	7.3749	8.65196	8.51381	8.15597	6.2876	6.49745	13.0809	7.38764	6.2833	4.72723	8.75229	6.80854	6.41314	7.77721	7.08334	8.58045	9.24133	7.94893	8.45795	7.02417	-	chr3H	80883042	80885813	-	2053	-	- && Q0WP96.1 RecName: Full=Protein PGR; Short=AtPGR; AltName: Full=Plasma membrane glucose-responsive regulator; AltName: Full=Transmembrane protein 19-like protein; AltName: Full=VTE6-related protein; Short=VTE6R && PF01940:Integral membrane protein DUF	-
gene:HORVU1Hr1G058510	0	0	0	0	0	0	0	0	0	0	0	0	0	0	0	0	0	0	0	0	-	chr1H	427163503	427164767	+	1265	-	- && - && -	-
novel.6501	2.37718	4.38799	2.20359	2.57657	4.87242	3.95868	3.92328	1.92039	1.63583	4.26392	3.16018	2.14268	3.77076	2.18725	0.643978	2.50428	1.93317	1.28621	1.46162	2.61017	-	chr7H	279606490	279607489	-	1000	-	-	-
gene:HORVU6Hr1G032490	18.0582	17.7565	17.95	24.7168	15.5132	21.7821	35.3096	19.1229	18.12	15.8147	21.5885	16.2735	11.9281	12.0644	17.2737	10.7302	9.43205	17.0933	14.8087	13.4628	-	chr6H	142400821	142402935	-	2115	-	- && Q9ZQG9.2 RecName: Full=Glucan endo-1,3-beta-glucosidase 14; AltName: Full=(1->3)-beta-glucan endohydrolase 14; Short=(1->3)-beta-glucanase 14; AltName: Full=Beta-1,3-endoglucanase 14; Short=Beta-1,3-glucanase 14; Flags: Precursor && PF00332:Glycosyl	Glyco_hydro_17
novel.340	0.553206	1.15855	0.808064	0	0	0.958895	0	0.633792	1.08677	0	0	0	0	0	0	0	0.361138	0	0	0	-	chr1H	530541008	530541903	+	606	-	-	-
gene:HORVU3Hr1G108730	0	0	0	0	0	0	0	0	0	0.778656	0	0.37604	0	0	0	0	0.809773	0	0.540317	0	-	chr3H	676162232	676168032	+	1420	-	- && Q9ZPE4.1 RecName: Full=F-box protein FBW2; AltName: Full=SKP1-interacting partner 18 && -	-
gene:HORVU3Hr1G047370	0	0	0	0	0	0	0	0	0	0	0	0	0	0	0	0	0	0	0	0	-	chr3H	322365836	322366004	-	169	-	- && - && -	-
gene:HORVU3Hr1G071240	21.4358	18.5098	18.4357	20.2784	17.2821	17.9084	23.4015	14.8025	10.0063	9.89512	9.82966	7.11536	14.7396	15.0462	11.3507	11.2952	16.0145	16.1757	17.6776	15.2108	-	chr3H	538802945	538807675	-	3264	-	- && Q2MHE4.1 RecName: Full=Serine/threonine-protein kinase HT1; AltName: Full=High leaf temperature protein 1 && PF07714:Protein tyrosine kinase	Pkinase_Tyr
gene:HORVU5Hr1G123350	0.440179	0.656003	0.884079	0.310514	0.0316568	0.427922	0	0.423347	1.25966	2.17546	1.1183	2.11743	2.3334	2.16376	3.13745	1.52523	1.62203	1.79251	1.19381	3.02134	-	chr5H	663774904	663794628	+	8445	-	- && Q9SGH2.1 RecName: Full=Methyl-CpG-binding domain-containing protein 9; Short=AtMBD9; Short=MBD09; AltName: Full=Histone acetyl transferase MBD9; AltName: Full=Methyl-CpG-binding protein MBD9 && PF00628:PHD-finger	PHD
gene:HORVU0Hr1G017830	0	0	0	0	0	0	0	0	0.107356	0	0	0	0	0	0	0	0	0.120364	0.0698445	0	-	chrUn	93235744	93237524	+	1781	-	- && Q9SD53.1 RecName: Full=UPF0481 protein At3g47200 && PF03140:Plant protein of unknown function	-
gene:ENSRNA049482121	0.662535	3.49768	0.998003	0	0	0.394762	0	0	0.230919	0	0	0	0	0	0.318171	1.63978	0	0.665738	0	0.322402	snoZ221_snoR21b	chr2H	738357394	738357485	+	92	-	- && - && -	-
gene:HORVU5Hr1G122830	0	0	0	0	0	0	0	0	0	0	0	0	0	0	0	0	0	0	0	0	-	chr5H	662922938	662927084	-	484	-	- && - && -	-
gene:HORVU1Hr1G055210	21.514	23.2038	22.34	17.4687	20.127	24.6376	20.6059	19.4402	16.702	14.5598	16.3851	17.4591	20.593	20.168	18.7428	21.0515	15.7695	24.0937	19.1836	20.8861	-	chr1H	404914155	404917858	-	1815	-	- && Q7XJE6.1 RecName: Full=Metacaspase-1; Short=AtMC1; AltName: Full=Metacaspase 1b; Short=AtMCP1b; AltName: Full=Protein LSD ONE LIKE 3 && PF00656:Caspase domain|PF06943:LSD1 zinc finger	Peptidase_C14
gene:HORVU3Hr1G060240	0	0	0.245334	0	0	0	0	0	0	0	0	0	0	0.300224	1.6425	0	0	0	0	1.12938	-	chr3H	458371618	458373696	+	2079	-	- && P14381.1 RecName: Full=Transposon TX1 uncharacterized 149 kDa protein; AltName: Full=ORF 2 && PF00078:Reverse transcriptase (RNA-dependent DNA polymerase)	RVT_1
gene:HORVU2Hr1G127530	0.321088	0.436616	0.913595	0.386218	0	0.350746	0	0	0.18652	0	0	0	0	0.131529	0	0	0.224166	0.403301	0.245728	0	-	chr2H	767333366	767335854	+	2002	-	- && Q9FZ96.1 RecName: Full=Purine permease 1; Short=AtPUP1 && PF16913:Purine nucleobase transmembrane transport	-
gene:HORVU0Hr1G034430	0.159842	0	0	0	0	0	0	0	0	0	0.0635033	0	0.0544813	0.0523818	0	0.0527482	0.765209	0.963691	0	0.0518549	-	chrUn	205960712	205961283	-	572	-	- && Q85ZV6.1 RecName: Full=Maturase K; AltName: Full=Intron maturase && PF01348:Type II intron maturase|PF01824:MatK/TrnK amino terminal region	-
gene:HORVU2Hr1G046870	3.67085	0.655536	0.771565	1.05619	0	1.6277	0	3.87306	0.238035	1.61402	2.74719	2.83726	1.83314	2.76963	3.11576	5.23995	4.29117	2.91657	0.78399	1.08009	-	chr2H	254971180	254972030	-	586	-	- && Q69RC4.1 RecName: Full=Autophagy-related protein 8A; AltName: Full=Autophagy-related ubiquitin-like modifier ATG8A; Flags: Precursor >Q2XPP5.1 RecName: Full=Autophagy-related protein 8A; AltName: Full=Autophagy-related ubiquitin-like modifier ATG8A;	-
gene:HORVU7Hr1G116420	45.2736	46.0145	46.2818	48.3546	57.1224	45.6916	42.5409	43.6095	37.8868	40.0824	43.7289	40.1302	38.0384	40.0179	35.3804	42.5595	44.004	41.9536	41.9411	46.2348	-	chr7H	643336052	643342242	-	5480	-	- && F4JKK0.1 RecName: Full=Probable E3 ubiquitin ligase SUD1; AltName: Full=Protein ECERIFERUM 9; AltName: Full=Protein SUPPRESSOR OF DRY2 DEFFECTS 1; Short=AtSUD1; AltName: Full=RING/U-box domain-containing protein && PF12906:RING-variant domain	-
gene:HORVU5Hr1G059740	0	0	0	0	0	0	0	0	0	0	0	0	0	0	0	0	0	0	0	0	-	chr5H	466304950	466305540	+	397	-	- && - && -	-
gene:ENSRNA049467516	0	0	0	0	0	0	0	0	0	0	0	0	0	0	0	0	0	0	0	0	5S_rRNA	chrUn	148198890	148199008	-	119	-	- && - && -	-
gene:HORVU2Hr1G025400	4.73239	3.7248	4.3722	3.80572	1.89685	2.1054	9.31314	2.98197	2.37517	4.01634	2.36895	2.86335	3.968	1.89204	4.30289	3.81054	1.39707	3.13848	3.86314	3.46966	-	chr2H	79114629	79117166	-	1526	-	- && A3BI11.1 RecName: Full=Zinc transporter 8; AltName: Full=ZRT/IRT-like protein 8; Short=OsZIP8; Flags: Precursor && PF02535:ZIP Zinc transporter	-
gene:HORVU4Hr1G014290	1.84262	1.7217	2.16154	1.36177	1.73798	1.65171	0	2.01389	1.56862	1.6648	1.2244	1.00052	2.90124	1.23441	1.64448	2.69595	1.93206	1.52382	1.29784	1.7457	-	chr4H	52195370	52198660	-	2805	-	- && Q6AV22.1 RecName: Full=B3 domain-containing protein Os03g0619600 && PF02362:B3 DNA binding domain	B3
novel.2202	0	0	0	0	0	0	0	0	0	0	3.43218	0	0	0	0	0	0	0	0	0	-	chr3H	162125536	162125789	+	254	-	-	-
gene:HORVU1Hr1G054130	8.93555	8.91383	8.78103	7.00817	10.2912	0.72256	0	2.21197	3.71502	0.804475	3.46123	1.91729	3.68739	5.99248	7.35625	4.70746	3.20827	5.03451	5.7312	7.08137	-	chr1H	399500296	399502393	+	1673	-	- && Q93VK5.1 RecName: Full=Protein LUTEIN DEFICIENT 5, chloroplastic; AltName: Full=Cytochrome P450 97A3; Flags: Precursor && -	-
gene:HORVU1Hr1G022540	0	0	0	0	0	0	0	0	0	0	0	0	0	0	0	0	0	0	0	0	-	chr1H	96380113	96381513	+	1343	-	- && - && -	-
gene:HORVU6Hr1G004310	3.06724	2.88148	3.0802	1.07654	3.03194	4.89945	16.8021	0.575706	0	1.15159	0	1.66843	1.60154	1.79646	0.438763	0.775298	0	0.393456	0.665916	0	-	chr6H	9777949	9778415	+	467	-	- && - && -	-
gene:HORVU2Hr1G108190	0.609532	1.17013	0.673319	0	0	3.995	0	0.384078	0.0849783	0.0768274	0	1.09082	0	0	0.585435	0	0	0	0.0621965	0	-	chr2H	713711513	713712012	-	500	-	- && - && -	-
gene:HORVU3Hr1G018620	0	0	0	0	0	0	0	0	0	0	0	0	0	0	0	0	0	0	0	0	-	chr3H	48633306	48633533	+	228	-	- && - && -	-
gene:HORVU6Hr1G020120	0	0	0.113458	0	0	0	0	0	0	0	0	0	0	0	0	0	0	0	0	0	-	chr6H	55787019	55796014	+	3695	-	- && Q9SZY3.1 RecName: Full=Subtilisin-like protease SBT3.8; AltName: Full=Subtilase subfamily 3 member 8; Short=AtSBT3.8; Flags: Precursor && PF05922:Peptidase inhibitor I9|PF00082:Subtilase family	Peptidase_S8
gene:HORVU3Hr1G070290	0	0	0.0251482	0	0.034219	0	0.0555816	0	0	0	0.0298471	0	0	0.0492398	0	0	0.0299712	0	0	0	-	chr3H	531770882	531772233	+	1244	-	- && Q8GW57.2 RecName: Full=Pentatricopeptide repeat-containing protein At1g80150, mitochondrial; Flags: Precursor && PF13041:PPR repeat family	-
novel.5375	0	0	0	0	0	0	0	0	0	0	0	0	0	0	0	0	0	2.48608	0	0	-	chr6H	534666702	534667054	+	271	-	PF10536:Plant mobile domain	-
gene:HORVU4Hr1G077260	0	0	0	0	0	0	0	0	0	0	0	0	0	0	0	0	0	0	0	0	-	chr4H	603608836	603608943	+	108	-	- && - && -	-
gene:HORVU2Hr1G006500	0	0	0	0	0	0	0	0	0	0	0	0	0	0	0	0	0	0	0	0	-	chr2H	13601197	13601520	-	324	-	- && Q7XBQ9.1 RecName: Full=Disease resistance protein RGA2; AltName: Full=Blight resistance protein RPI; AltName: Full=RGA2-blb && PF00931:NB-ARC domain	NB-ARC
gene:HORVU0Hr1G012670	0	0	0	0	0	0	0	0	0	0	0	0	0	0	0	0	0	0	0	0	-	chrUn	72746236	72746906	+	426	-	- && - && -	-
gene:HORVU0Hr1G016450	30.2462	29.4192	26.787	27.3033	27.8418	22.0152	28.5575	32.6236	28.219	25.5607	24.193	26.6346	22.3072	24.4306	27.1322	19.8105	26.4082	25.491	28.8448	21.4561	-	chrUn	88366914	88373289	+	1587	-	- && Q9XGN1.1 RecName: Full=Protein TRANSPARENT TESTA GLABRA 1 && -	-
gene:HORVU5Hr1G022570	6.08299	4.37912	6.87229	7.37337	3.25743	1.68979	3.28408	3.80711	1.6331	1.73548	3.13517	2.23291	5.92587	3.93976	2.78309	5.16769	3.7631	4.1713	4.21494	2.48008	-	chr5H	115196866	115199764	-	2521	-	- && - && PF07876:Stress responsive A/B Barrel Domain	-
gene:HORVU2Hr1G108990	1.0874	1.80541	3.68918	3.21185	0	1.96125	5.74018	2.51854	1.04482	0	0.840669	1.35244	0.601029	1.53135	1.18555	0	0	1.35844	1.0496	1.22992	-	chr2H	715579108	715589998	+	1414	-	- && Q9M2P7.1 RecName: Full=Probable plastid-lipid-associated protein 9, chloroplastic; AltName: Full=Fibrillin-7a; Short=AtPGL34; Flags: Precursor && PF04755:PAP_fibrillin	-
novel.3924	0.781452	0.472275	0.552235	0.686321	0	0	0	0.47417	0.383331	0.948486	0.379452	0.850929	0.917439	0.426815	0.472573	0.601721	1.45484	0.436239	0.502061	0.535194	-	chr4H	581250292	581251593	-	1053	-	-	-
gene:ENSRNA049487829	6.84169	5.5223	6.5583	3.3666	0	2.03826	18.9814	3.91916	6.50344	1.95988	8.525	1.98764	22.7365	7.18486	8.81139	8.77451	0.930484	6.40603	5.71192	1.05932	MIR159	chr3H	140433520	140433715	+	196	-	- && - && -	-
gene:HORVU6Hr1G011640	0	0	0	0	0.967354	0	0	0	0	0	0	0	0	0	0.373971	0	0	0	0.0722375	0	-	chr6H	21436539	21443795	-	4155	-	- && - && -	-
gene:HORVU3Hr1G098320	0	0	0	0	0	0	0	0	0	0.627528	0	0	0	0.0699239	0	0	0	0	0	0	-	chr3H	658318736	658319592	+	857	-	- && - && -	-
gene:HORVU7Hr1G082090	3.1373	4.6246	2.32541	3.96621	0.867595	3.82765	0	5.17752	4.86855	4.18973	5.87593	4.9652	6.68331	7.63747	8.53759	13.9028	7.01786	6.15482	5.06871	7.08811	-	chr7H	490518672	490519597	+	816	-	- && - && -	-
gene:HORVU4Hr1G076330	23.2628	18.7717	16.2996	21.0671	19.5336	19.2829	14.0647	19.7669	17.254	21.6677	14.8687	17.0255	10.4047	11.5978	13.9049	7.97707	17.1088	17.0244	17.44	13.8321	-	chr4H	600583266	600589698	-	3023	-	- && B9DFX7.1 RecName: Full=Copper-transporting ATPase PAA2, chloroplastic; AltName: Full=Protein HEAVY METAL ATPASE 8; Flags: Precursor && PF00702:haloacid dehalogenase-like hydrolase|PF00122:E1-E2 ATPase	E1-E2_ATPase
gene:HORVU4Hr1G081420	0.380544	0	0.481844	0.511752	0	1.16328	0	0.166809	0.818874	0.250252	0.571875	1.12093	0.609055	0.487987	0.858129	0	0.712866	0.515387	0.523369	0.112718	-	chr4H	619273157	619275385	-	2229	-	- && F4HUK6.1 RecName: Full=Probable acyl-activating enzyme 1, peroxisomal; AltName: Full=AMP-binding protein 1; Short=AtAMPBP1 && PF13193:AMP-binding enzyme C-terminal domain|PF00501:AMP-binding enzyme	AMP-binding
gene:HORVU7Hr1G091240	0	0.200365	0.0465836	0.334781	0	0	0	0	0.339525	0	0	0	0	0	0.200491	0	0	0.139835	0.213002	0	-	chr7H	557397068	557398785	-	1314	-	- && P00693.1 RecName: Full=Alpha-amylase type A isozyme; AltName: Full=1,4-alpha-D-glucan glucanohydrolase; AltName: Full=AMY1; AltName: Full=Low pI alpha-amylase; Flags: Precursor && PF00128:Alpha amylase, catalytic domain|PF07821:Alpha-amylase C-termin	-
gene:HORVU6Hr1G015890	3.66848	1.21889	5.95105	3.20035	3.27758	12.5264	31.1595	3.02284	6.98317	11.9154	3.86782	4.23846	1.94771	4.64695	3.99776	7.40331	4.8971	8.01043	1.43973	6.31669	-	chr6H	35445811	35447339	-	838	-	- && Q9M9R9.1 RecName: Full=NADH dehydrogenase [ubiquinone] 1 beta subcomplex subunit 3-B && -	-
gene:HORVU5Hr1G069870	0	0	0	0	0	0	0	0	0	0	0	0	0	0	0	0	0	0	0	0	-	chr5H	526026442	526026988	+	547	-	- && - && -	-
gene:HORVU4Hr1G001070	0	0	0	0	0	0	0	0	0	0	0	0	0	0	0	0	0	0	0	0	-	chr4H	1764013	1784829	-	3043	-	- && - && PF08263:Leucine rich repeat N-terminal domain	LRRNT_2
gene:HORVU5Hr1G035440	20.1477	23.8983	20.585	17.5843	18.2522	20.8563	37.6422	19.6458	25.1335	15.9521	21.7715	30.6446	15.9076	23.8822	24.7401	18.2105	23.4645	24.5696	20.8514	23.0214	-	chr5H	246407973	246427633	-	1542	-	- && Q9C4Z7.1 RecName: Full=Cell division topological specificity factor homolog, chloroplastic; Short=AtMinE1; AltName: Full=Protein ACCUMULATION AND REPLICATION OF CHLOROPLASTS 12; Flags: Precursor && PF03776:Septum formation topological specificity fac	-
gene:EPlHVUG00000039854	0	0	0	0	0	0	0	0	0	0	0	0	0	0.73079	0	0	0	0	0	0	rps3a_p	Mt	490	530	+	41	-	- && - && -	-
gene:HORVU2Hr1G087860	6.86973	9.35146	6.37195	7.3317	11.5945	10.7367	10.3312	10.1057	14.6797	13.7387	14.996	16.094	4.43609	4.09322	4.01487	5.08637	5.75029	7.11212	6.86541	6.09428	-	chr2H	630914790	630921449	-	6357	-	- && Q55C80.1 RecName: Full=Diphthine methyltransferase homolog; AltName: Full=Diphthamide biosynthesis protein 7 homolog; AltName: Full=WD repeat-containing protein 85 homolog && -	-
gene:HORVU4Hr1G021550	0	0	0	0	0	0	0	0	0	0	0	0	0	0	0	0	0	0	0	0	-	chr4H	110927669	110928827	-	574	-	- && P17070.2 RecName: Full=Proliferating cell nuclear antigen; Short=OsPCNA; Short=PCNA; AltName: Full=Cyclin && PF00705:Proliferating cell nuclear antigen, N-terminal domain|PF02747:Proliferating cell nuclear antigen, C-terminal domain	PCNA_N
gene:HORVU1Hr1G034400	34.7699	37.5482	41.6152	36.4369	39.3786	46.7042	23.3928	40.2655	41.5772	36.7183	40.0573	33.7288	40.81	42.4618	40.1911	41.0806	30.6531	39.3631	34.7646	31.7233	-	chr1H	220554299	220568615	-	4761	-	- && Q40522.1 RecName: Full=Ras-related protein Rab11D && PF00071:Ras family	Ras
gene:HORVU1Hr1G035370	0.429248	0	0.335271	0.737596	0	0	0	0	0.132986	0.0601153	0	0	0	0.281337	0.549704	0	0.970383	0.143774	0	0	-	chr1H	232492252	232493250	-	995	-	- && - && -	-
gene:HORVU3Hr1G002740	0	0	0	0	0	0	0	0	0	0	0	0	0	0	0.15844	0	0	0	0.0210408	0	-	chr3H	6983321	6985085	+	1657	-	- && - && -	-
gene:HORVU7Hr1G098510	26.6123	26.7063	24.681	27.8359	68.1873	47.9842	65.1841	36.2326	34.7492	34.5496	39.9164	51.1752	24.8411	21.1738	23.7787	25.7087	23.3094	34.0928	30.1256	24.9975	-	chr7H	598298770	598302777	+	3810	-	- && Q96518.2 RecName: Full=Peroxidase 16; Short=Atperox P16; AltName: Full=ATP22a; Flags: Precursor && PF00141:Peroxidase	-
gene:HORVU5Hr1G041290	1.49059	2.88086	1.82055	1.03839	0.633064	0.432073	0	0.533089	0.912689	3.2498	2.16071	2.72936	0.762091	0.158426	0.444977	0	0.771447	0.0607217	0.164432	0.156833	-	chr5H	312587586	312591440	-	3629	-	- && Q8VYJ2.1 RecName: Full=AT-hook motif nuclear-localized protein 1 && PF03479:Domain of unknown function (DUF296)	-
gene:HORVU4Hr1G087960	0.0940636	0.198633	0.396737	0	0	0.627721	0	0	0.170481	0	0	0.168336	0	0.0739812	0	0	0	0	0	0	-	chr4H	638634849	638636785	-	1775	-	- && A2WNZ9.2 RecName: Full=Cation transporter HKT8; Short=OsHKT8; AltName: Full=HKT1;5 && PF02386:Cation transport protein	-
gene:HORVU7Hr1G011840	0	0	0	0.178871	0	0	0	0	0	0	0	0	0	0	0	0	0	0	0	0	-	chr7H	16620692	16622348	+	1657	-	- && Q01548.1 RecName: Full=Peroxidase 2 && PF00141:Peroxidase	-
gene:HORVU7Hr1G030210	10.1151	6.0524	8.31095	8.12627	10.5906	7.30537	3.40158	7.89126	6.59315	1.76615	2.66167	2.3509	3.13424	5.25203	4.58422	0	6.18398	6.64399	12.9129	4.26164	-	chr7H	59140290	59141279	-	799	-	- && - && PF01419:Jacalin-like lectin domain	-
gene:HORVU5Hr1G071250	22.6127	23.8681	21.4753	18.1383	18.8155	18.7054	16.7986	19.6054	17.6153	23.0952	25.4323	23.3627	21.8191	21.1616	24.0921	21.8174	21.7622	22.519	23.962	18.7404	-	chr5H	532471852	532484362	+	3172	-	- && Q0DCT8.1 RecName: Full=Protein kinase G11A && PF00069:Protein kinase domain	Pkinase
gene:HORVU3Hr1G089380	4.47337	5.5958	5.56462	6.84372	11.7914	3.98949	8.77563	4.36452	9.71698	6.3659	0.756748	4.46391	1.97722	4.48301	4.43511	3.08577	4.17942	4.98799	4.65296	3.2863	-	chr3H	628222852	628224487	-	1636	-	- && - && PF07939:Protein of unknown function (DUF1685)	-
gene:HORVU4Hr1G054370	16.5268	15.9877	13.6618	15.4511	39.0676	32.2008	18.3406	33.981	33.5177	33.6959	45.1947	31.1735	34.0191	18.9087	17.2976	27.2645	21.6231	17.5903	18.847	22.4594	-	chr4H	452970866	452974416	+	3551	-	- && - && PF13414:TPR repeat	-
gene:HORVU5Hr1G033940	0	0	1.53201	0	0	0	0	0	0	0	1.88713	0	0	0	0	0.0228836	0	0	0.011793	0	-	chr5H	228222375	228225319	-	2637	-	- && Q94AH8.2 RecName: Full=Alpha,alpha-trehalose-phosphate synthase [UDP-forming] 6; AltName: Full=Trehalose-6-phosphate synthase 6; Short=AtTPS6 && PF00982:Glycosyltransferase family 20|PF02358:Trehalose-phosphatase	-
gene:HORVU7Hr1G051440	0	0	0	0	0	0	0	0	0	0	0	0	0	0	0	0	0	0	0	0	-	chr7H	193315987	193316610	-	387	-	- && - && -	-
novel.1966	0.304766	0.117013	0.183633	0	0	0	10.6876	0	0	0	0.435887	0	1.24653	0.239699	0	0.724128	0	0	0	0	-	chr2H	710995504	711002202	-	500	-	-	-
gene:HORVU2Hr1G119070	0.715566	0.421472	1.61683	0.553315	0	0.62016	0	0.389407	0.804891	1.63986	0.659025	1.70466	1.5299	1.07123	1.26521	2.46335	0.583911	0.964148	0.945892	0.664761	-	chr2H	744194495	744201568	+	4247	-	- && Q9HDW9.1 RecName: Full=Probable N-acetylglucosaminyl-phosphatidylinositol de-N-acetylase && PF02585:GlcNAc-PI de-N-acetylase	-
gene:HORVU2Hr1G048000	0	0	0	0	0	0	0	0	0	0	0	0	0	0	0	0	0	0	0	0	-	chr2H	266430301	266431011	-	711	-	- && - && -	-
gene:HORVU6Hr1G084290	11.6633	10.5804	11.952	10.8424	9.95318	6.40804	10.0836	10.2871	7.94336	4.1305	7.40326	6.83569	2.8178	9.06487	8.78438	5.48582	12.2653	8.87586	11.1717	4.82752	-	chr6H	553903050	553918911	+	13661	-	- && Q94AZ2.2 RecName: Full=Sugar transport protein 13; AltName: Full=Hexose transporter 13; AltName: Full=Multicopy suppressor of snf4 deficiency protein 1 && PF00083:Sugar (and other) transporter	Sugar_tr
gene:HORVU4Hr1G050960	37.5272	29.9082	28.4927	23.8593	27.4264	33.4046	53.0037	33.5352	36.9402	43.5021	42.0165	41.2836	37.7913	29.627	36.7535	31.7481	33.3447	32.8522	31.3303	31.4318	-	chr4H	416062191	416064590	-	905	-	- && - && PF08571:Yos1-like	-
gene:HORVU2Hr1G081230	304.047	286.262	339.014	243.703	76.0281	141.138	72.9849	185.933	326.84	283.552	335.26	330.561	272.352	414.864	448.803	311.158	460.744	356.337	388.33	337.74	-	chr2H	589263834	589265068	+	1235	-	- && Q93VR4.1 RecName: Full=MLP-like protein 423 && PF00407:Pathogenesis-related protein Bet v I family	-
novel.6390	3.95733	5.7224	3.04506	7.04734	12.6409	6.79817	0	8.29039	5.26636	3.36848	9.49444	7.22656	1.73422	3.63793	3.55407	1.42465	2.89093	5.4741	8.65297	1.3505	-	chr7H	74849369	74849961	-	593	-	-	-
gene:HORVU3Hr1G050880	26.6866	23.9122	27.3553	26.0359	25.4678	26.0164	23.2197	22.4687	19.8296	21.166	21.6387	18.5625	20.7127	23.0963	19.2373	21.4029	21.4229	23.1926	25.5362	22.3804	-	chr3H	365777990	365782121	+	3081	-	- && - && PF04783:Protein of unknown function (DUF630)|PF04782:Protein of unknown function (DUF632)	-
gene:HORVU2Hr1G040440	0	0.169584	0.0887114	0.31877	0	0.052635	2.35279	0.16699	0	0.055672	0.105287	0	0	0.0434238	0.0424228	0	0	0	0.0450699	0	-	chr2H	196294081	196298434	-	690	-	- && Q8GXN6.1 RecName: Full=Vacuolar protein sorting-associated protein 20 homolog 1; Short=AtVPS20-1; AltName: Full=Charged multivesicular body protein 6 homolog 1; AltName: Full=ESCRT-III complex subunit VPS20 homolog 1 && PF03357:Snf7	ESCRT-III
gene:HORVU6Hr1G008210	0.616727	0.937289	0.309667	0.63585	0	0.551203	0	0.22669	2.7944	1.1984	3.76715	4.73011	3.8363	2.75371	4.31919	3.53618	6.12017	0.64553	2.09769	2.82605	-	chr6H	15087310	15088495	-	1186	-	- && Q9FGR9.1 RecName: Full=KDEL-tailed cysteine endopeptidase CEP1; AltName: Full=Cysteine proteinase CP56; Short=AtCP56; Flags: Precursor && PF08246:Cathepsin propeptide inhibitor domain (I29)|PF00112:Papain family cysteine protease	Peptidase_C1
gene:HORVU3Hr1G060570	8.73342	7.83364	8.98202	5.80616	17.6125	10.6227	20.1191	11.7273	6.15085	9.75525	10.086	9.58545	8.4375	6.57278	7.49148	5.09823	4.50531	7.08103	8.75791	5.62738	-	chr3H	461387020	461388031	-	1012	-	- && - && -	-
gene:HORVU2Hr1G107120	7.50581	8.02652	7.82419	8.62146	5.98856	5.84292	9.9135	7.49111	4.45961	5.88375	9.80645	8.34962	7.82946	7.85791	5.14473	7.18143	6.39066	6.91781	8.29287	8.57963	-	chr2H	711232407	711235453	-	2518	-	- && Q9LSZ0.2 RecName: Full=APO protein 4, mitochondrial; Flags: Precursor && PF05634:APO RNA-binding	-
gene:HORVU3Hr1G092240	1.43837	2.27399	1.80132	0.767657	0	1.8149	0	1.57811	0.76674	0.490569	0.443712	0.908509	1.81685	1.76347	1.49528	3.1663	1.41768	1.66638	1.55405	1.61398	-	chr3H	637567729	637575039	+	7284	-	- && Q60DN5.1 RecName: Full=Proline transporter 1; AltName: Full=OsPROT && PF07002:Copine|PF01490:Transmembrane amino acid transporter protein	Aa_trans
novel.5798	0.761915	1.21889	1.84199	0.640069	7.01788	1.84954	0	2.16933	4.42596	3.77023	7.66838	7.68333	0.548244	2.55235	1.81593	0.446993	2.06016	2.09831	2.04442	0.576742	-	chr6H	567132573	567135204	-	1080	-	-	-
gene:HORVU2Hr1G082720	2.49414	4.03204	3.64716	3.60908	4.72351	2.84184	0	2.34362	3.43147	2.37156	4.04178	3.91535	6.66667	3.82865	4.45485	6.58456	4.76557	3.07778	2.72361	5.23805	-	chr2H	601381563	601387867	-	4251	-	- && Q7XK25.4 RecName: Full=Pachytene checkpoint protein 2 homolog; AltName: Full=Protein CENTRAL REGION COMPONENT 1 && PF00004:ATPase family associated with various cellular activities (AAA)	AAA
gene:HORVU5Hr1G059720	1.01411	1.35764	0.991594	1.43076	0	0	0	0	0.111618	0.538195	0	0	0	0	0	0	0	0.402241	0.245083	0	-	chr5H	466250833	466252078	+	1246	-	- && Q8L765.1 RecName: Full=BTB/POZ and MATH domain-containing protein 1; AltName: Full=Protein BTB-POZ AND MATH DOMAIN 1; Short=AtBPM1 && PF00651:BTB/POZ domain	BTB
novel.2353	0	0.0370295	0	0	0	0.0459723	0	0	0	0	0.0919592	0	0.157789	0	0	0.0381924	0	0	0	0.0375456	-	chr3H	395066901	395067769	+	790	-	-	-
gene:HORVU7Hr1G043170	0	0	0	0	0	0	0	0	0	0	0	0	0	0	0	0	0	0	0	0	-	chr7H	128706185	128706964	-	780	-	- && - && PF13966:zinc-binding in reverse transcriptase	-
gene:HORVU2Hr1G106890	0.0323102	0.310133	0.0648935	0.016656	0.0110375	0	0	0	0.0450455	0	0	0.216833	0.123893	0.0555889	0.0620657	0.247901	0.154678	0.235382	0.0329693	0	-	chr2H	710857095	710876017	+	12020	-	- && - && -	-
novel.5099	12.4811	9.33364	11.6933	10.5331	12.2444	8.21412	8.52365	11.7891	12.2354	10.4567	8.39147	13.2167	8.81031	8.71281	10.2144	7.40896	10.5772	9.74624	8.49048	7.47515	-	chr6H	95890211	95893386	+	1746	-	-	-
gene:HORVU4Hr1G008140	0	0	0	0	0	0	0	0	0	0	0	0	0	0	0	0	0	0	0	0	-	chr4H	21781710	21781939	+	230	-	- && - && -	-
gene:HORVU1Hr1G001960	0	0	0.252369	0	0	0	0	0	0	0	0	0	0.140165	0.112303	0.219428	0	0	0.206608	0	0.333519	-	chr1H	4189224	4190893	+	1443	-	- && Q69TI0.1 RecName: Full=Putative 12-oxophytodienoate reductase 5; AltName: Full=OPDA-reductase 5; Short=OsOPR5 && PF00724:NADH:flavin oxidoreductase / NADH oxidase family	Oxidored_FMN
gene:HORVU0Hr1G034790	0	0	0	0	0	0	0	0	0.694268	0	0	0	0	0	0	0	0	0	0	0	-	chrUn	206047600	206047752	-	153	-	- && A4QK42.1 RecName: Full=30S ribosomal protein S12, chloroplastic && -	-
novel.6221	1.98062	1.11327	0.698836	1.17739	0.292585	0.212635	0	0.22487	0.733859	0.809656	0.510406	0.0684269	0.565611	0.263136	0.359898	0.0883255	0.213554	0.322735	0.892163	0.816198	-	chr7H	583645072	583653092	+	2454	-	-	-
gene:HORVU6Hr1G047820	0	0	0	0	0	0	0	0	0	0	0	0	0	0	0	0	0	0	0	0	-	chr6H	286901016	286902875	-	1169	-	- && Q9C521.1 RecName: Full=UDP-galactose transporter 1; Short=At-UDP-GalT1 && PF03151:Triose-phosphate Transporter family	-
novel.6170	121.85	127.052	108.587	121.106	222.591	147.484	147.766	170.638	134.836	137.921	151.26	128.589	103.724	147.877	123.136	136.776	123.759	109.952	134.663	136.539	-	chr7H	521174792	521175455	+	542	-	PF12734:Cysteine-rich TM module stress tolerance	-
gene:HORVU0Hr1G033900	0	0	0	0	0	0	0	0	0	0	0	0	0	0	0	0	0	0	0	0	-	chrUn	204500166	204500765	+	600	-	- && A1EA02.1 RecName: Full=ATP synthase subunit a, chloroplastic; AltName: Full=ATP synthase F0 sector subunit a; AltName: Full=F-ATPase subunit IV && PF00119:ATP synthase A chain	-
gene:ENSRNA050015508	0	0	0	0	0	0	0	0	0	0	0	0	0	0	0	0	0	0	0.628248	0	snoZ103	chr7H	613036733	613036831	+	99	-	- && - && -	-
gene:HORVU1Hr1G094320	0	0	0	0	0	0	0	0	0	0	0	0	0	0	0	0	0	0	0	0	-	chr1H	555123095	555126659	-	2691	-	- && Q9SX38.2 RecName: Full=Putative disease resistance protein At1g50180 && PF00931:NB-ARC domain	NB-ARC
gene:HORVU1Hr1G041510	0	0	0	0	0	0	0	0	0	0	0	0	0	0	0	0	0	0	0	0	-	chr1H	296473546	296473974	+	182	-	- && Q2R3K3.1 RecName: Full=Long chain base biosynthesis protein 2a && -	-
gene:HORVU2Hr1G018250	0.0401008	0.0769823	0.402703	0.0826884	0	0	0	0	0	0	0	0	0	0	0.0385154	0.1588	0	0	0.0409188	0.0390276	-	chr2H	46347324	46349248	+	1483	-	- && Q9SAH2.1 RecName: Full=Pentatricopeptide repeat-containing protein At1g80880, mitochondrial; Flags: Precursor && PF13041:PPR repeat family	-
gene:HORVU7Hr1G010880	0	0	0	0	0	0	0	0	0	0	0	0	0	0	0	0	0	0	0	0	-	chr7H	15254809	15254988	-	180	-	- && P17770.1 RecName: Full=Aromatic-L-amino-acid decarboxylase; Short=AADC; AltName: Full=DOPA decarboxylase; AltName: Full=Tryptophan decarboxylase && -	-
gene:HORVU2Hr1G076620	2.77553	2.48189	2.54213	2.59128	3.17492	4.19097	0	2.4952	2.42003	1.62953	1.75639	2.81984	0.721074	2.06208	2.06665	0.77869	1.20104	2.08036	1.9373	2.3053	-	chr2H	551642617	551648281	+	4175	-	- && - && PF05794:T-complex protein 11	-
gene:HORVU6Hr1G031530	0.0423679	0.054223	0	0	0	0	0	0	0	0.373812	0	0	0	0	0	0	0	0	0	0.151191	-	chr6H	134063087	134068659	-	5569	-	- && Q9SLK2.1 RecName: Full=ALA-interacting subunit 3; Short=AtALIS3 && PF03381:LEM3 (ligand-effect modulator 3) family / CDC50 family|PF10672:S-adenosylmethionine-dependent methyltransferase	-
gene:HORVU4Hr1G052040	23.1785	20.9917	23.4625	22.4585	15.7939	20.1604	16.664	22.4253	20.1428	15.8293	17.1464	18.2476	23.0316	23.5644	22.1199	24.6584	23.0555	24.1592	21.421	26.4281	-	chr4H	428570542	428576960	-	3345	-	- && - && PF04782:Protein of unknown function (DUF632)|PF04783:Protein of unknown function (DUF630)	-
gene:HORVU4Hr1G010020	0	0	0.094074	0	0	0	0	0	0	0	0	0	0	0	0	0	0	0	0	0	-	chr4H	29521115	29524271	+	2344	-	- && - && PF04452:RNA methyltransferase	-
gene:HORVU1Hr1G031220	23.1468	23.2949	20.6032	25.347	24.7759	20.8129	24.0525	19.0492	20.3156	14.4991	15.3823	15.7803	17.2492	21.1702	22.7707	24.4084	18.8461	18.8536	21.4002	23.5172	-	chr1H	185255848	185259811	+	2186	-	- && P38076.1 RecName: Full=Cysteine synthase; AltName: Full=CSase A; AltName: Full=O-acetylserine (thiol)-lyase; Short=OAS-TL A; AltName: Full=O-acetylserine sulfhydrylase && PF00291:Pyridoxal-phosphate dependent enzyme	PALP
gene:HORVU4Hr1G059270	0.431527	0	0	1.16788	73.6335	16.0057	8.02136	7.81752	0.864824	1.69972	1.54296	0.620566	1.87532	3.81822	2.02053	6.51502	5.1646	2.87269	4.78858	3.77981	-	chr4H	496081705	496082410	-	601	-	- && - && PF12681:Glyoxalase-like domain	-
gene:HORVU7Hr1G117360	0.0242262	0.0232538	0.0729859	0.324706	0	0	0	0	0	0	0	0	0	0.250084	0.046537	0	0	0.0243434	0.0741612	0	-	chr7H	644982403	645001548	+	6134	-	- && O23888.1 RecName: Full=Indole-3-acetaldehyde oxidase; Short=IAA oxidase; AltName: Full=Aldehyde oxidase-2; Short=ZmAO-2 && PF00941:FAD binding domain in molybdopterin dehydrogenase|PF03450:CO dehydrogenase flavoprotein C-terminal domain|PF00076:RNA r	RRM_1
novel.4157	1.80691	0.693754	1.81455	0.124196	0	0	0	0	1.25956	0	0.143573	0	0	0	0.115699	0	0.576679	1.21043	0	0	-	chr5H	267874347	267874867	+	253	-	-	-
gene:HORVU2Hr1G107700	0	0	0	0	0	0	0	0	0	0	0	0	0	0	0	0	0	0	0	0	-	chr2H	712355284	712355616	+	333	-	- && - && -	-
novel.6624	0	0	0	0	0	0	0	0	0	0	0	0	0	0.186973	0.456657	2.2123	1.19497	0	0.194061	0.694095	-	chr7H	471880758	471881501	-	641	-	-	-
gene:HORVU7Hr1G116680	6.59916	7.46445	6.87453	8.15889	10.4392	2.31679	7.77923	4.38256	4.75283	6.45405	3.39415	2.52018	4.5919	7.99536	6.78536	5.23198	5.07962	5.11775	9.77933	2.58501	-	chr7H	643927059	643931918	+	3727	-	- && Q9SHU7.1 RecName: Full=Protein TIC 21, chloroplastic; AltName: Full=Protein CHLOROPLAST IMPORT APPARATUS 5; Short=AtCIA5; AltName: Full=Protein PERMEASE IN CHLOROPLASTS 1; Short=AtPIC1; AltName: Full=Translocon at the inner envelope membrane of chlor	-
novel.5224	0.240922	0	1.39116	0	0	1.57905	0	0.986762	0.755736	0	0	0	0	0.355285	0	1.01368	0	0	0.245836	0.937897	-	chr6H	304449003	304449663	+	506	-	-	-
gene:HORVU5Hr1G022130	66.7654	74.2418	58.6666	75.5194	105.69	77.4313	63.5082	84.516	104.457	98.3353	111.103	92.2031	97.4521	82.7079	80.6583	73.5489	85.792	82.213	74.058	107.983	-	chr5H	111214411	111219496	+	841	-	- && - && PF05347:Complex 1 protein (LYR family)	-
gene:HORVU7Hr1G052230	0	0	0	0	0	0	0	0	0	0	0	0	0	0	0	0	0	0	0	0	-	chr7H	198581108	198583130	-	831	-	- && - && PF08241:Methyltransferase domain	Methyltransf_11
gene:HORVU3Hr1G050080	148.514	141.088	156.014	160.228	142.088	129.152	159.936	171.575	145.942	149.21	140.465	126.259	69.7542	113.485	103.563	66.5191	118.654	116.836	152.806	93.0812	-	chr3H	355985494	355988390	+	1531	-	- && Q1XDL3.1 RecName: Full=Uncharacterized protein ycf36 && PF06799:Protein of unknown function (DUF1230)	-
gene:HORVU2Hr1G118230	26.4902	31.2693	27.6353	34.6035	42.1717	24.8251	16.2685	29.3866	19.0634	20.3684	15.5309	15.1228	29.1471	27.2232	33.9651	34.2459	28.4207	30.4947	29.9611	33.3321	-	chr2H	742045938	742047068	+	1131	-	- && O03982.1 RecName: Full=Heavy metal-associated isoprenylated plant protein 39; Short=AtHIP39; Flags: Precursor && -	-
gene:HORVU0Hr1G017570	5.59774	5.17405	2.64414	4.4888	3.54121	5.38596	1.93265	4.12819	2.18227	3.7891	2.02623	3.28623	2.48035	5.13641	5.35653	5.84967	3.17605	5.29149	4.06181	4.56013	-	chrUn	92715009	92725433	-	5252	-	- && Q93VK5.1 RecName: Full=Protein LUTEIN DEFICIENT 5, chloroplastic; AltName: Full=Cytochrome P450 97A3; Flags: Precursor && PF00067:Cytochrome P450	p450
gene:HORVU4Hr1G002630	1.26059	0.640583	2.23397	0.99387	0	4.3299	0	2.24279	4.1352	3.45817	1.67921	1.80097	1.28899	1.60383	0.92587	3.08327	1.59744	1.78826	0.453989	4.2579	-	chr4H	5017279	5017857	-	579	-	- && - && -	-
gene:HORVU5Hr1G085550	0.165372	0.0793668	0.366739	0	0	0	0	0.173673	0.0432289	0.20844	0	0.123312	0.197281	0.115162	0.258105	0.088681	0.263893	0.193866	0.288272	0.134122	-	chr5H	575249619	575257144	-	7443	-	- && B7F8P5.1 RecName: Full=Auxin-responsive protein SAUR36; AltName: Full=Protein SMALL AUXIN UP RNA 36 && PF02519:Auxin responsive protein	Auxin_inducible
gene:HORVU2Hr1G035430	0	0	0	0	0	0	0	0	0	0	0	0	0	0	0	0	0	0	0	0	-	chr2H	150005568	150006710	+	467	-	- && Q9SMW7.1 RecName: Full=Basic transcription factor 3; Short=AtBTF3; AltName: Full=Nascent polypeptide-associated complex subunit beta && PF01849:NAC domain	-
gene:HORVU2Hr1G024970	0	0	0	0	0	0	0	0	0	0	0	0	0	0	0	0	0	0	0	0	-	chr2H	76561171	76563586	-	1773	-	- && Q9SIW2.1 RecName: Full=Protein CHROMATIN REMODELING 35; AltName: Full=Protein DEFECTIVE IN MERISTEM SILENCING 1; AltName: Full=Protein DEFECTIVE IN RNA-DIRECTED DNA METHYLATION 1 && PF00271:Helicase conserved C-terminal domain	Helicase_C
gene:HORVU4Hr1G004280	0.652139	0.848526	0.945959	1.71825	0	2.60772	2.21938	0.675744	0.555612	1.55262	0.794531	1.53756	1.24475	1.05431	1.0996	0.530843	1.11003	1.36883	0.872467	0.761623	-	chr4H	9773997	9779733	-	3771	-	- && F4JIF5.1 RecName: Full=Protein tesmin/TSO1-like CXC 2; Short=AtTCX2; AltName: Full=Protein TSO1-like 2; Short=Protein SOL2 && PF03638:Tesmin/TSO1-like CXC domain, cysteine-rich domain	-
gene:HORVU7Hr1G082640	0.141204	0	0	0	0	0	0	0	0.393722	1.33484	0	0	0	0.832931	0	0.652367	0.901312	0.804027	0.40824	0.366468	-	chr7H	496584646	496585940	-	1295	-	- && - && PF00319:SRF-type transcription factor (DNA-binding and dimerisation domain)	SRF-TF
gene:HORVU3Hr1G082360	13.466	12.8714	13.6924	16.2812	11.9424	10.9513	12.7793	12.3141	10.0667	7.20995	9.56716	7.86347	13.731	12.28	11.3845	17.082	11.0211	10.5535	12.9369	11.1525	-	chr3H	598835213	598843139	-	4473	-	- && Q0WP01.1 RecName: Full=Protein NRT1/ PTR FAMILY 5.10; Short=AtNPF5.10 && PF00854:POT family	-
gene:HORVU5Hr1G048190	0	0	0	0	0	0	0	0	0	0	0	0	0	0	0	0	0	0	0	0	-	chr5H	374094584	374094886	+	303	-	- && - && -	-
gene:HORVU2Hr1G126290	1.04326	0.639183	0.4904	1.16715	1.45589	1.45484	0.0492664	0.475552	0.464193	1.11912	0.582029	0.539109	0.930587	0.414629	0.447711	1.12074	1.88618	0.513002	0.634196	1.23137	-	chr2H	763009236	763015651	-	4075	-	- && - && -	-
novel.4284	1.67029	1.687	2.15302	1.28514	0.0340651	0.653578	0	0.863979	0.695119	0.0157111	0.178277	0.541744	1.24908	2.07102	1.34087	2.51742	0.372955	1.07716	1.67892	1.94101	-	chr5H	467279435	467284649	+	3768	-	-	-
gene:HORVU1Hr1G067110	62.7019	67.858	61.7596	67.6562	75.3101	56.4308	70.9002	63.9474	51.1416	46.6789	52.3459	46.422	48.4692	60.1397	51.0006	51.7808	48.2097	47.191	52.9881	40.8598	-	chr1H	476364163	476366114	-	1952	-	- && Q9LW49.1 RecName: Full=Ethylene-responsive transcription factor 4; AltName: Full=Ethylene-responsive element-binding factor 3; Short=EREBP-3; AltName: Full=Ethylene-responsive element-binding factor 4 homolog; AltName: Full=NsERF3 && PF00847:AP2 doma	AP2
gene:HORVU4Hr1G019700	0	0	0	0	0	0	0	0	0	0	0	0	0	0	0	0	0	0	0	0	-	chr4H	95251253	95252751	-	1499	-	- && - && -	-
gene:HORVU2Hr1G016410	0	0	0	0	0	0	0	0	0	0	0	0	0	0	0	0	0	0	0	0	-	chr2H	37872800	37873395	+	386	-	- && Q9FIJ4.1 RecName: Full=DNA repair RAD52-like protein 2, chloroplastic; AltName: Full=Organellar DNA-binding protein 2; Flags: Precursor && -	-
gene:HORVU3Hr1G080310	0	0	0	0	0	0	0	0	0	0	0	0	0	0	0	0	0	0	0	0	-	chr3H	588112486	588114050	+	1464	-	- && - && PF00646:F-box domain	F-box
gene:HORVU4Hr1G078800	32.1411	35.6989	28.761	35.8005	41.2524	44.5256	33.3756	40.0353	37.8882	45.2138	46.1745	53.5577	45.3952	37.3542	36.3278	51.8208	41.9703	39.4766	33.9094	38.2912	-	chr4H	609237274	609242293	-	1929	-	- && Q9LIQ6.1 RecName: Full=PHD finger protein ING1; AltName: Full=Protein INHIBITOR OF GROWTH 1; Short=Protein AtING1 && PF12998:Inhibitor of growth proteins N-terminal histone-binding	-
gene:HORVU1Hr1G095310	3.21865	6.46855	2.62621	1.24442	3.57346	4.73454	0.558109	3.80275	4.66259	5.07111	6.11392	5.97866	3.03405	3.16435	1.4491	2.58902	4.45404	2.7794	4.72119	5.4819	-	chr1H	558024352	558026903	-	2509	-	- && Q0JF58.1 RecName: Full=Protein argonaute 4B; Short=OsAGO4b && PF02171:Piwi domain	Piwi
gene:HORVU2Hr1G118210	2.10825	3.77942	2.21056	3.89973	5.59215	2.77097	10.1843	3.24298	3.0689	4.18135	4.43425	3.60646	2.09235	4.29776	1.78668	4.84962	2.67162	4.64188	2.87888	1.81044	-	chr2H	742003059	742005375	-	1568	-	- && O03982.1 RecName: Full=Heavy metal-associated isoprenylated plant protein 39; Short=AtHIP39; Flags: Precursor && -	-
gene:HORVU4Hr1G070470	9.34827	9.3368	6.1528	8.36824	11.3929	16.1832	21.3092	13.2935	12.9889	7.60312	9.07157	15.5831	11.2059	12.3265	9.97969	14.0698	6.87922	7.71153	8.08877	8.11451	-	chr4H	575677702	575679649	-	1948	-	- && - && PF14009:Domain of unknown function (DUF4228)	-
gene:HORVU2Hr1G004100	0	0	0	0	0	0	0	0	0	0	0	0	0	0	0	0	0	0	0	0	-	chr2H	9312984	9313882	+	899	-	- && Q9LNG5.1 RecName: Full=Serine/threonine-protein phosphatase 7 long form homolog && PF10536:Plant mobile domain	-
gene:HORVU7Hr1G101910	0.23897	0.0764592	0.159987	0.164253	0	0	0.176798	0.401545	0.533058	0.0200803	0.0759517	0	0.53758	0.485538	0.168316	0.0630883	0.133468	0.416217	0.276357	0.0310099	-	chr7H	610905614	610908428	+	2708	-	- && Q9FWZ1.1 RecName: Full=F-box/LRR-repeat protein 13 && PF08387:FBD	-
gene:HORVU4Hr1G071650	0	0	0	0	0	0	0	0	0	0	0	0	0	0	0	0	0	0	0	0	-	chr4H	581451931	581452140	-	210	-	- && - && -	-
gene:HORVU1Hr1G086710	0.684415	0.231862	0.828812	0.352818	0	0.239882	1.51906	0.253684	0.33677	0	0.335888	0.746218	0	0.0593707	0	0	0.216826	0	0	0	-	chr1H	537927379	537930428	+	1929	-	- && Q9XG83.1 RecName: Full=Gibberellin 2-beta-dioxygenase; AltName: Full=GA 2-oxidase; AltName: Full=Gibberellin 2-beta-hydroxylase; AltName: Full=Gibberellin 2-oxidase && PF14226:non-haem dioxygenase in morphine synthesis N-terminal|PF03171:2OG-Fe(II) o	2OG-FeII_Oxy
gene:HORVU4Hr1G046250	0	0	0	0	0	0	0	0	0	0	0	0	0	0	0	0	0	0	0	0	-	chr4H	367951802	367952165	+	174	-	- && - && -	-
gene:HORVU3Hr1G062990	0	0	0	0	7.47467	0	0	0	0	0	0	0	0	0	0	0	0	0	0	0	-	chr3H	481714825	481715457	+	273	-	- && - && PF07645:Calcium-binding EGF domain	EGF_CA
novel.5591	0	0	0	0	0	0	0	0	0	0	0	0	1.33704	0	0	0	0	0	0	0	-	chr6H	182277630	182283869	-	303	-	-	-
gene:HORVU1Hr1G014060	0.978856	1.26767	0.66313	0.832996	1.49678	0.564723	1.81048	0.489521	0.314093	0.930232	0.453702	0.655419	0.31775	0.717937	1.29831	1.00753	1.14362	1.23339	0.903697	0.627546	-	chr1H	38811073	38815851	+	4779	-	- && Q76C99.1 RecName: Full=Protein Rf1, mitochondrial; AltName: Full=Fertility restorer; AltName: Full=Protein PPR; AltName: Full=Restorer for CMS; Flags: Precursor && PF13041:PPR repeat family|PF01535:PPR repeat	PPR
gene:HORVU1Hr1G065200	0.0207324	0	0	0	0	0	0	0	0	0	0	0	0	0	0	0	0	0.0416653	0	0	-	chr1H	466260852	466262321	-	1470	-	- && - && PF14303:No apical meristem-associated C-terminal domain	-
gene:HORVU3Hr1G082780	26.2653	27.3119	26.8215	23.8804	24.5703	33.9079	61.3705	31.2849	23.4463	22.6292	20.5725	31.9099	33.8547	29.6083	28.5	25.317	26.892	24.0259	23.0975	23.9715	-	chr3H	600365009	600368140	+	2113	-	- && Q0WTP1.1 RecName: Full=AUGMIN subunit 7 && PF06694:Plant nuclear matrix protein 1 (NMP1)	-
gene:HORVU2Hr1G082620	1.92121	1.33972	1.59953	0.507892	0	1.33062	2.4054	1.88314	2.39231	2.33876	1.78097	2.45585	1.37683	1.59821	1.35634	0.959131	0.609226	1.3695	0.753999	1.40634	-	chr2H	599422164	599425149	-	2376	-	- && - && PF13041:PPR repeat family	-
gene:HORVU6Hr1G062550	0	0	0	0	0	0	0	0	0	0	0	0	2.97739	0	0	0	0	0	0	0	-	chr6H	419130551	419130793	-	243	-	- && - && -	-
gene:HORVU2Hr1G019090	0.09213	0.300669	0.166535	0.246965	0	0.175662	0	0.534087	0.719285	0.78964	0.417264	0.753717	0	0	0	0	0.374894	0.259211	0.244424	0.753181	-	chr2H	49662635	49665552	-	1654	-	- && - && PF07468:Agglutinin domain	-
gene:HORVU6Hr1G009900	2.70252	2.25025	2.71394	3.12202	4.44921	4.57857	7.66041	5.82683	2.15623	4.80171	1.62992	2.58053	2.46377	3.07307	2.90841	2.03081	1.16907	1.276	3.95373	4.11958	-	chr6H	17667525	17791535	-	2656	-	- && P46573.2 RecName: Full=Protein kinase APK1B, chloroplastic; Flags: Precursor && PF07714:Protein tyrosine kinase	Pkinase_Tyr
gene:HORVU5Hr1G016780	35.188	31.2671	23.3237	28.1959	19.6655	50.5735	31.8608	33.3981	17.2163	24.6349	28.2958	17.2675	71.5853	57.0661	55.0082	102.177	44.9329	34.3225	29.0701	55.1308	-	chr5H	63222586	63223413	+	828	-	- && - && -	-
gene:HORVU2Hr1G014920	1.18054	0.864776	0.717558	1.28121	0	0.444259	0	0.743882	1.14777	0	1.0738	0.953094	2.09662	0.946824	0.44758	0.645884	1.5988	1.21747	0.697413	0.514003	-	chr2H	32738894	32740787	+	1787	-	- && - && -	-
gene:HORVU4Hr1G050910	1.00663	0.366499	1.3769	0.662072	0.664037	0	0	0.984255	0.810585	0.240632	1.07565	0.133113	0	0.153566	0	0	0	0.0697584	0	0	-	chr4H	415428807	415440046	+	2838	-	- && Q9LZN2.1 RecName: Full=Protein PIN-LIKES 6; AltName: Full=Auxin efflux carrier-like protein 6 && PF03547:Membrane transport protein	-
novel.4867	2.19715	3.06139	2.17085	1.05957	1.79169	2.99836	0.70789	2.18835	1.38337	4.24337	1.73172	1.35899	3.04386	1.35876	2.82506	1.99977	2.03581	2.99118	2.8567	1.82795	-	chr5H	554287285	554290342	-	860	-	PF13857:Ankyrin repeats (many copies)	-
gene:HORVU3Hr1G111910	11.7243	13.108	16.925	13.8392	4.23273	11.7091	14.7853	14.8594	11.4698	10.4116	14.4899	9.28173	11.6479	13.786	12.2206	14.5749	15.2677	14.1238	17.8093	10.4057	-	chr3H	684869561	684879802	+	1664	-	- && Q946Y7.1 RecName: Full=Syntaxin-61; Short=AtSYP61; AltName: Full=Osmotic stress-sensitive mutant 1 && PF09177:Syntaxin 6, N-terminal	-
gene:HORVU5Hr1G096990	1.85886	3.19504	2.43107	1.33709	1.77211	4.17272	1.24731	2.72396	0.72322	1.63462	1.44265	2.4314	0.26522	1.61499	1.41169	0.770349	1.44865	2.51942	3.83766	2.86092	-	chr5H	602761487	602762191	-	705	-	- && Q9FG65.1 RecName: Full=Cytochrome P450 81D1 && PF00067:Cytochrome P450	p450
novel.4898	0.469185	0.861543	1.02428	1.36707	0	0	0	0.642701	0.739437	0	0	0.312914	2.14848	1.44397	0.313486	0.727036	0.976572	0.573943	0.666094	0.913257	-	chr5H	577923524	577926809	-	1813	-	-	-
gene:HORVU0Hr1G000720	0	0	0	0	0	0	0	0	0	0	0	0	0	0	0	0	0	0	0	0	-	chrUn	4718229	4720317	-	1988	-	- && Q9SA65.1 RecName: Full=Putative clathrin assembly protein At1g03050 && PF07651:ANTH domain	-
gene:HORVU6Hr1G017260	0	0	0	0	0	0	0	0	0	0	0	0	0	0	0	0	0	0	0	0.159468	-	chr6H	40417255	40417440	+	186	-	- && - && -	-
gene:HORVU5Hr1G086080	0	0.217586	0.101175	0	0	0	3.85732	0	0	0	0	0	0.386322	0	0	0	0	0	0.0514021	0.196106	-	chr5H	576041789	576049171	-	3426	-	- && B7F8P5.1 RecName: Full=Auxin-responsive protein SAUR36; AltName: Full=Protein SMALL AUXIN UP RNA 36 && PF02519:Auxin responsive protein	Auxin_inducible
gene:HORVU1Hr1G003990	5.01115	6.17132	4.11448	3.02193	3.53139	4.61958	0	5.20313	4.74543	6.91208	3.94417	5.3582	8.86237	8.33494	6.72009	6.45874	8.18518	7.28388	4.14858	6.93215	-	chr1H	8525620	8527437	-	1205	-	- && - && -	-
gene:HORVU6Hr1G021800	2.35388	3.77558	2.27052	1.53276	2.41234	0.369087	0	0.546453	2.33172	0.663651	0.701376	1.50447	2.91364	2.19237	1.72537	0.245301	2.48356	2.45863	1.89624	1.50716	-	chr6H	67723333	67729506	-	984	-	- && - && -	-
gene:HORVU3Hr1G117660	0	0	0	0	0	0	0	0	0	0	0	0	0	0	0	0	0	0	0	0	-	chr3H	698957168	698958039	+	740	-	- && P32024.1 RecName: Full=23 kDa jasmonate-induced protein && -	-
gene:AGP50763	0	0	0	0	0	0	0	0	0	0	0	0	0	0	0	0	0	0	0	0	rbcL	Pt	54394	55833	+	1440	-	- && P05698.2 RecName: Full=Ribulose bisphosphate carboxylase large chain; Short=RuBisCO large subunit; Flags: Precursor && PF02788:Ribulose bisphosphate carboxylase large chain, N-terminal domain|PF00016:Ribulose bisphosphate carboxylase large chain, cat	RuBisCO_large
novel.1036	0.104016	0.0499203	0.235025	0.321723	0.60406	1.14656	2.77035	0.55711	1.5589	3.83481	1.54965	6.98048	0.0797696	0	0.0999036	0.746577	0.15561	0.0261297	0.265343	0.607392	-	chr2H	234047304	234048515	+	1172	-	-	-
gene:HORVU2Hr1G063220	0.70689	0.431783	0.968015	0.314713	0.878115	1.5316	0	0.384685	0.257578	1.03273	0	0.143755	0.903523	0.379071	0.354903	2.22672	0.346099	0.920172	0.688522	0.2189	-	chr2H	426538488	426556412	+	2027	-	- && P93147.2 RecName: Full=Isoflavone 2'-hydroxylase; AltName: Full=CYP GE-3; AltName: Full=Cytochrome P450 81E1; AltName: Full=Cytochrome P450 91A4 && PF00067:Cytochrome P450	p450
gene:HORVU5Hr1G071780	1.62951	1.51764	2.15485	1.36399	3.50529	3.17231	7.19757	0.874291	3.64386	1.91153	3.692	2.47482	0.824863	1.8558	1.875	1.48544	1.19717	2.33449	2.04139	1.80573	-	chr5H	533835659	533838105	-	2402	-	- && O64759.1 RecName: Full=Cationic amino acid transporter 5 && PF13520:Amino acid permease	-
gene:HORVU0Hr1G022510	20.2534	17.0104	16.1017	23.8894	21.2671	19.1647	15.7869	19.7812	16.9671	22.1091	18.981	16.3814	20.229	20.528	19.5338	19.1439	21.7147	19.1763	16.5579	23.3486	-	chrUn	114773295	114779028	-	3170	-	- && - && PF00787:PX domain	PX
novel.2966	0.44169	0	0	0	0	0	0	0	0	0.927867	0	0	1.95712	0	0	0	0	0.591767	0	0	-	chr3H	530245281	530245573	-	207	-	-	-
gene:HORVU2Hr1G127500	28.0385	22.8773	26.608	31.1651	19.6154	29.0842	23.3023	25.8978	28.858	24.9611	24.463	29.8305	38.2101	27.6877	30.7533	30.1474	26.0536	26.9491	27.2395	28.7409	-	chr2H	767299110	767302511	-	2501	-	- && Q94AH3.1 RecName: Full=Probable magnesium transporter NIPA4 && PF05653:Magnesium transporter NIPA	DUF803
gene:HORVU3Hr1G043300	46.7512	50.2878	52.0234	50.8398	43.7432	35.777	43.452	47.8771	32.2496	31.4615	31.482	29.7856	35.5622	40.0608	36.1079	41.7225	43.5407	39.4353	43.273	35.9693	-	chr3H	279060588	279078489	-	8826	-	- && Q3EAQ5.2 RecName: Full=Probable peptide/nitrate transporter At3g43790; AltName: Full=Protein ZINC INDUCED FACILITATOR-LIKE 2 && PF07690:Major Facilitator Superfamily	MFS_1
gene:HORVU7Hr1G076450	0	0	0	0	0	0	0	0	0	0	0	0	0	0	0	0	0	0	0	0	-	chr7H	446810073	446810507	-	341	-	- && - && -	-
gene:EPlHVUG00000039931	0.219762	0.126565	0.0529658	0.244702	1.52549	0.628523	0.0585314	0.321265	0.306383	0.343474	0.618145	0.786571	0.341565	0.146917	0.0759866	0.174052	0.220933	0.17666	0.116607	0.248102	rrn26-1	Mt	85701	89167	+	3467	-	- && P93276.1 RecName: Full=Uncharacterized mitochondrial protein AtMg00030; AltName: Full=ORF107a && -	-
gene:HORVU1Hr1G019900	0.0668347	0.192456	0.738289	0.275628	0	0	0	0.168455	0	0	0	0.683469	0.273363	0.262828	0.320962	0.0661667	0	0.201473	0.681979	0.130092	-	chr1H	75453310	75453765	+	456	-	- && - && -	-
gene:HORVU7Hr1G074380	9.56982	9.68151	11.0846	12.3612	13.5967	7.35434	16.8353	7.43487	7.20155	9.90326	8.16559	9.59173	8.61787	9.62218	9.11315	14.5342	10.1518	10.6542	9.40438	9.73706	-	chr7H	424481896	424487176	-	1736	-	- && - && -	-
novel.284	11.2978	9.70737	1.1437	0.23484	2.24096	0.651446	9.20104	2.18161	0.825649	0	12.0537	0	0	3.26944	0.700072	0.0902003	6.32451	8.60584	3.3469	1.06407	-	chr1H	478012824	478017587	+	971	-	-	-
gene:HORVU5Hr1G021310	6.57769	3.03056	3.34678	0	0	2.56056	6.61829	14.921	13.6026	3.15047	13.3797	4.37223	11.8824	17.5032	11.8772	0.347304	2.83403	3.87757	8.77016	14.8092	-	chr5H	102768352	102769781	-	1430	-	- && Q9LHA8.1 RecName: Full=Probable mediator of RNA polymerase II transcription subunit 37c; AltName: Full=Heat shock 70 kDa protein 4; AltName: Full=Heat shock cognate 70 kDa protein 4; AltName: Full=Heat shock cognate protein 70-4; Short=AtHsc70-4; Alt	HSP70
gene:HORVU0Hr1G003660	0	0	0	0	0	0	0	0	0	0	0	0	0	0	0	0	0	0	0	0	-	chrUn	16456133	16458087	-	1955	-	- && - && -	-
gene:ENSRNA049482886	0	0	0	0	0	0	0	0	0	0	0	0	0	0	0	0	0	0	0	0	snoR64	chr4H	634081251	634081351	-	101	-	- && - && -	-
gene:HORVU2Hr1G012100	0.289617	0.128304	0	0	0	0	0	0	0.419301	0.0280802	0	0.0284779	0	0	0	0	0	0	0	0	-	chr2H	25671709	25673307	+	1369	-	- && Q5Z402.1 RecName: Full=Clathrin light chain 2 && -	-
gene:HORVU1Hr1G010360	3.05592	2.10085	1.45148	4.00221	0	1.47635	0	3.48689	23.5187	13.5853	37.5544	39.0633	26.3917	18.5539	20.7044	25.8383	43.1966	14.1916	7.5428	20.1357	-	chr1H	23596766	23599186	-	1120	-	- && - && PF03080:Domain of unknown function (DUF239)	-
gene:HORVU3Hr1G117480	0.699005	0.771589	1.05294	0	2.05357	1.70762	0	1.32137	0.87707	0.836995	0	1.38497	0.714755	1.44314	0.067137	0.276807	1.0039	0.702384	1.21255	1.66673	-	chr3H	698307035	698309562	+	872	-	- && Q54RA4.1 RecName: Full=Probable iron/ascorbate oxidoreductase DDB_G0283291 && PF03171:2OG-Fe(II) oxygenase superfamily	2OG-FeII_Oxy
gene:ENSRNA049440137	0	0	0	0	0	0	0	0	0	0	0	0	0	0	0	0	0	0	0	0	tRNA-Asp	chr7H	8295924	8295995	-	72	-	- && - && -	-
novel.270	0.908706	2.41541	1.33372	2.81065	0.573091	0.583089	0	0.969004	0.292357	0.17621	2.33273	1.34029	0.285902	0.962095	0.201411	0.138404	0.585607	0.280954	0.927242	0.748328	-	chr1H	458495219	458500375	+	436	-	-	-
novel.6680	0	0	0	0	0.168602	0	0	0	0.0430052	0	0	0	0.126167	0.121305	0	0	0	0	0	0	-	chr7H	572202956	572203545	-	494	-	-	-
gene:ENSRNA049439480	0	0	0	0	0	0	0	0	0	0	0	0	0	0	0	0	0	0	0	0	tRNA-Asn	chr2H	750324231	750324304	-	74	-	- && - && -	-
gene:HORVU7Hr1G105330	39.6023	43.2141	39.5737	46.5737	36.1947	44.4807	26.4606	46.6849	34.1032	43.9053	35.1872	37.2675	41.7801	34.1179	33.7479	44.2923	38.1612	39.2274	38.1761	35.5679	-	chr7H	616789361	616795319	-	2811	-	- && Q9SAB1.1 RecName: Full=Heat shock 70 kDa protein 16; AltName: Full=Heat shock protein 70-16; Short=AtHsp70-16 && PF00012:Hsp70 protein|PF10712:NAD-specific glutamate dehydrogenase	HSP70
gene:HORVU1Hr1G072840	0	0	0	0	0	0	0	0	0	0	0	0	0	0	0	0	0	0	0	0	-	chr1H	499252785	499253054	-	270	-	- && - && -	-
gene:HORVU3Hr1G088190	24.2547	23.8379	17.2619	22.7779	51.6595	54.54	43.3008	45.1857	31.242	37.2839	27.7771	40.6428	33.4817	33.6947	28.9679	35.1833	21.6452	25.0608	19.5844	25.9149	-	chr3H	624051086	624052084	+	882	-	- && B3H6D0.1 RecName: Full=Heavy metal-associated isoprenylated plant protein 45; Short=AtHIP45; Flags: Precursor && PF00403:Heavy-metal-associated domain	HMA
gene:HORVU1Hr1G025580	26.7145	23.9731	24.5415	36.9953	19.0943	13.4498	15.5775	22.9889	18.7543	19.964	15.6374	19.7618	0	0.155407	0.303649	1.28325	3.40534	2.28727	2.22591	2.24611	-	chr1H	125063071	125064423	+	1279	-	- && - && PF12681:Glyoxalase-like domain	-
gene:HORVU6Hr1G089120	0	0	0	0	0	0	0	0	0	0	0	0	0	0	0	0	0	0	0	0	-	chr6H	568223173	568223390	+	218	-	- && A1EA11.1 RecName: Full=NAD(P)H-quinone oxidoreductase subunit J, chloroplastic; AltName: Full=NAD(P)H dehydrogenase subunit J; AltName: Full=NADH-plastoquinone oxidoreductase subunit J && -	-
gene:HORVU0Hr1G030450	0.114789	0.137727	0.0576373	0.147936	0.196067	0.0341979	0.509551	0.0361655	0.160035	0.0723422	0.10261	0.0733667	0.205408	0.169279	0.110251	0.0852316	0.103037	0.173017	0.0585655	0	-	chrUn	176702379	176703440	-	1062	-	- && Q9FNK5.1 RecName: Full=F-box protein At5g46170 && -	-
gene:HORVU6Hr1G089000	5.88382	5.76643	6.97067	4.68598	5.64177	2.76173	2.02254	4.3526	5.26998	7.64303	6.63726	6.0112	12.1938	5.88409	7.96356	3.64202	4.67214	6.47749	4.787	4.16064	-	chr6H	567935419	567941984	-	3752	-	- && Q6K990.1 RecName: Full=Kinesin-like protein KIN-10A && PF00225:Kinesin motor domain	Kinesin
gene:HORVU1Hr1G009060	27.9706	33.7538	23.2991	31.5049	8.28473	48.649	4.4856	18.6436	28.6267	27.3073	17.9211	10.3336	39.7601	14.7825	19.4886	6.32251	16.3508	9.66645	10.3936	7.86764	-	chr1H	20190785	20191264	-	377	-	- && - && -	-
gene:HORVU7Hr1G119720	12.7219	13.2512	16.9523	11.5309	5.82642	11.5785	10.1619	12.7732	10.9634	10.5285	17.787	12.4647	11.0787	17.5239	15.7772	11.4875	18.3211	18.859	14.5506	14.6264	-	chr7H	650071892	650074477	+	1660	-	- && Q9ZP21.1 RecName: Full=Thioredoxin M-type, chloroplastic; Short=Trx-M; Flags: Precursor && PF00085:Thioredoxin	-
gene:HORVU2Hr1G022560	0	0	0	0	0	0	0	0	0	0	0	0	0	0.0234723	0	0	0	0	0	0	-	chr2H	65523512	65530322	-	5507	-	- && Q9LYS2.2 RecName: Full=ABC transporter C family member 10; Short=ABC transporter ABCC.10; Short=AtABCC10; AltName: Full=ATP-energized glutathione S-conjugate pump 14; AltName: Full=Glutathione S-conjugate-transporting ATPase 14; AltName: Full=Multidr	ABC_tran
gene:HORVU7Hr1G050560	1.98141	2.03263	1.4799	2.10669	1.84448	2.53829	0.0274859	1.48263	1.70924	4.02712	2.00733	2.64362	3.76087	2.05756	3.33039	1.58155	1.65997	2.53852	1.97128	1.66323	-	chr7H	183576471	183650739	+	3365	-	- && O23116.1 RecName: Full=ETHYLENE INSENSITIVE 3-like 3 protein && PF04873:Ethylene insensitive 3	EIN3
gene:HORVU5Hr1G001830	0	0	0	0	0	0	0	0	0	0	0	0	0	0	0	0	0	0	0	0	-	chr5H	5318461	5318661	-	201	-	- && - && -	-
gene:HORVU5Hr1G094220	0	0	0	0	0	0	0	0	0	0	0	0	0	0	0	0	0	0	0	0	-	chr5H	594546798	594548837	+	713	-	- && Q10D34.1 RecName: Full=Auxin-responsive protein IAA13; AltName: Full=Indoleacetic acid-induced protein 13 >A2XLV9.1 RecName: Full=Auxin-responsive protein IAA13; AltName: Full=Indoleacetic acid-induced protein 13 && PF02309:AUX/IAA family	-
gene:HORVU5Hr1G015670	0	0	0	0	0	0	0	0	0	0	0	0	0	0	0	0	0	0	0	0	-	chr5H	59610670	59648234	-	3052	-	- && - && -	-
gene:HORVU1Hr1G040810	0	0	0	0	0	0	0	0	0	0	0	0	0	0	0	0	0	0	0	0	-	chr1H	288803565	288803973	+	180	-	- && Q84WK0.1 RecName: Full=Transcription factor bHLH85; AltName: Full=Basic helix-loop-helix protein 85; Short=AtbHLH85; Short=bHLH 85; AltName: Full=Transcription factor EN 115; AltName: Full=bHLH transcription factor bHLH085 && PF00010:Helix-loop-helix	HLH
gene:HORVU5Hr1G040610	0.447679	0.352582	0.345824	0.414221	0.580358	0	0	0.41952	0.0240052	0.289369	0.396758	0	1.10333	0.135423	0.441006	0.420476	0.219812	0.334499	0.128844	0	-	chr5H	302986401	302997403	-	4407	-	- && Q9LZ19.2 RecName: Full=Pentatricopeptide repeat-containing protein At5g04780 && PF14432:DYW family of nucleic acid deaminases	-
gene:HORVU3Hr1G113250	0.241558	0.231862	0	0	0	0	0	0	0.0701605	0	0	0.61756	0	0.0593707	0.154672	0.0996433	0.120459	0.424771	0	0.117547	-	chr3H	688131315	688132828	+	1514	-	- && - && -	-
novel.755	0.718506	0.459777	0.541157	0.123464	0.0818165	0.0713519	0	0.0754574	0.333903	0.150938	0	0	0.122449	0	1.43771	0.059277	2.5081	0.0601649	0	0.582731	-	chr1H	522739222	522743132	-	1057	-	-	-
novel.5462	6.93245	5.21035	5.49496	7.84416	5.18323	4.83203	1.9838	5.21995	3.61675	1.70361	3.74152	2.81454	2.80871	2.93623	4.45986	1.96399	2.06118	4.81922	2.82509	4.03118	-	chr6H	16630649	16633730	-	2096	-	-	-
gene:HORVU4Hr1G021330	0	0	0	0	0	0	0	0	0	0	0	0	0	0	0	0	0	0	0	0	-	chr4H	108573017	108573286	-	270	-	- && - && PF10536:Plant mobile domain	-
gene:HORVU4Hr1G011670	24.1232	18.6128	25.4879	27.2593	12.0276	21.4518	32.8299	19.2665	20.7371	23.1483	13.6856	16.6237	19.9635	17.6326	15.9548	13.6282	16.0791	20.4825	18.8751	15.4585	-	chr4H	36654825	36660144	-	2307	-	- && Q75LU8.1 RecName: Full=Calcineurin B-like protein 3 && PF13499:EF-hand domain pair	-
gene:HORVU3Hr1G107930	2.02428	2.40179	1.55286	1.39136	1.34461	1.07212	9.73458	0.602336	1.45028	1.34661	2.68073	1.90476	0	0	0	0	0.504727	0.31076	1.09016	0.547251	-	chr3H	673778875	673780084	-	1210	-	- && Q942A8.1 RecName: Full=Germin-like protein 1-3; AltName: Full=Germin-like protein 8; Short=OsGER8; Flags: Precursor && PF00190:Cupin	-
gene:HORVU3Hr1G082540	0.0638476	0	0	0	0	0	0	0	0	0	0	0	0	0	0	0.505676	0.331128	0	0.06515	0	-	chr3H	599315047	599316525	+	1479	-	- && Q84KJ6.1 RecName: Full=Ammonium transporter 3 member 1; Short=OsAMT3;1 && PF00909:Ammonium Transporter Family	Ammonium_transp
gene:HORVU5Hr1G005510	0	0	0	0	0	0	0	0	0	0	0	0	0	0	0	0	0	0	0	0	-	chr5H	8927171	8927409	+	239	-	- && P33044.1 RecName: Full=Antifungal protein R && -	-
gene:HORVU5Hr1G089470	0	0	0	0	0	0	0	0	0	0	0	0	0	0	0	0	0	0	0	0	-	chr5H	584979400	584979735	+	336	-	- && - && -	-
gene:HORVU3Hr1G091170	1.68798	1.18916	1.04195	1.70839	2.13725	0.8489	0.893655	1.97113	2.07264	0.546536	1.18127	0.98978	2.01105	1.82698	1.48739	3.66418	2.20555	1.32268	1.73822	2.17032	-	chr3H	634799742	634804670	+	4409	-	- && Q9CAL8.1 RecName: Full=Proline-rich receptor-like protein kinase PERK13; AltName: Full=Proline-rich extensin-like receptor kinase 13; Short=AtPERK13; AltName: Full=Protein ROOT HAIR SPECIFIC 10 && PF00069:Protein kinase domain	Pkinase
gene:HORVU7Hr1G006090	0	0	0	0	0	0	0	0	0	0	0	0	0	0	0	0	0	0	0	0	-	chr7H	7913578	7914140	-	563	-	- && Q9LI00.1 RecName: Full=6-phosphogluconate dehydrogenase, decarboxylating 1; Short=OsG6PGH1 && PF00393:6-phosphogluconate dehydrogenase, C-terminal domain	-
gene:HORVU1Hr1G090730	4.92606	6.38065	5.84928	5.83783	3.71325	8.36027	14.4417	8.07724	4.70928	7.21877	6.50346	4.04109	4.09607	3.49118	4.61693	3.60135	4.48325	5.31976	4.5515	5.56341	-	chr1H	546836401	546839215	-	2815	-	- && O48780.1 RecName: Full=3-ketoacyl-CoA synthase 11; Short=KCS-11; AltName: Full=Very long-chain fatty acid condensing enzyme 11; Short=VLCFA condensing enzyme 11 && PF08541:3-Oxoacyl-[acyl-carrier-protein (ACP)] synthase III C terminal|PF08392:FAE1/Ty	-
gene:HORVU3Hr1G023500	0	0	0	0	0	0	0	0	0	0	0	0	0	0	0	0	0	0	0	0	-	chr3H	86655361	86655840	-	320	-	- && - && -	-
gene:HORVU5Hr1G043140	17.0214	18.064	18.1466	20.5461	20.9656	22.7122	15.065	23.0371	18.8736	19.1502	17.5191	22.5434	11.1385	14.4362	17.8163	11.4665	10.0781	17.3144	16.6652	11.9431	-	chr5H	330900730	330904132	+	2160	-	- && Q42569.1 RecName: Full=Cytochrome P450 90A1 && PF00067:Cytochrome P450	p450
gene:HORVU3Hr1G070260	0	0	0	0	0	0	0	0	0	0	0	0	0	0	0	0	0	0	0	0	-	chr3H	531634504	531636305	+	1615	-	- && - && PF12043:Domain of unknown function (DUF3527)	-
gene:HORVU6Hr1G073830	0	0	0	0	0	0	0	0	0	0	0	0	0	0	0	0	0	0	0	0	-	chr6H	510887291	510887526	+	236	-	- && - && -	-
gene:HORVU0Hr1G019770	23.3654	22.3762	27.7597	32.1382	20.2378	13.8901	31.5667	31.2653	32.7987	40.3007	37.5984	55.6344	41.8245	33.4317	36.0505	25.5139	30.5878	29.0122	28.043	30.7017	-	chrUn	104064674	104069931	-	1121	-	- && - && -	-
gene:HORVU2Hr1G023890	0	0	0	0	0	0	0	0	0	0	0	0	0	0	0	0	0	0	0	0	-	chr2H	72261989	72262321	+	333	-	- && - && -	-
gene:ENSRNA049485979	0	0	0	0	0	0	0	0	0	0	0	0	0	0	0	0	0	0	0	0	SNOR75	chr1H	211736161	211736247	-	87	-	- && - && -	-
gene:HORVU1Hr1G052060	20.4722	20.0186	21.3131	20.2667	24.8295	29.3668	36.8187	21.1172	19.4677	19.5795	18.1048	22.2572	19.1768	19.2155	20.5225	22.1504	19.9972	20.78	22.7733	24.676	-	chr1H	385977305	385991156	-	13852	-	- && Q9LJR6.1 RecName: Full=Putative pentatricopeptide repeat-containing protein At3g25060, mitochondrial; Flags: Precursor && PF01535:PPR repeat|PF13041:PPR repeat family|PF14432:DYW family of nucleic acid deaminases|PF13976:GAG-pre-integrase domain	PPR
gene:HORVU7Hr1G036780	24.7721	23.687	22.9145	28.3022	96.4673	57.2377	93.175	33.443	35.7225	43.0217	45.0386	45.4037	17.2091	15.7403	20.4932	10.827	17.1625	22.39	29.4903	24.1705	-	chr7H	86739806	86794491	+	2797	-	- && Q9ZPE7.1 RecName: Full=Protein EXORDIUM; Flags: Precursor && PF04674:Phosphate-induced protein 1 conserved region	-
gene:HORVU7Hr1G019860	0	0	0	0	0	0	0	0	0	0	0	0	0	0	0	0	0	0	0	0	-	chr7H	26890527	26892816	+	2290	-	- && Q9SY02.1 RecName: Full=Pentatricopeptide repeat-containing protein At4g02750 && PF01535:PPR repeat|PF13041:PPR repeat family|PF12854:PPR repeat	PPR
gene:HORVU2Hr1G019460	0.0654473	0	0	0	0	0	0	0	0	0	0	0	0	0	0.12572	0	0	0	0	0	-	chr2H	50733674	50735070	-	1397	-	- && - && -	-
gene:HORVU2Hr1G017950	42.389	36.4727	34.7967	43.7482	37.189	49.115	49.9843	33.6959	30.0334	20.0562	21.1933	28.5097	23.0724	25.8591	26.0982	31.0759	36.6311	40.366	41.7897	36.8118	-	chr2H	45679561	45680542	+	982	-	- && - && PF06522:NADH-ubiquinone reductase complex 1 MLRQ subunit	-
gene:ENSRNA049469663	0	0	0	0	0	0	0	0	0	0	0	0	0	0.120331	0	0	0	0	0	0	Intron_gpI	chrUn	198163305	198163553	-	249	-	- && - && -	-
gene:HORVU1Hr1G085860	1.3536	0.56433	1.85363	1.59293	1.60674	0.716913	1.21387	2.03325	0.247806	2.24037	0.293329	0.419464	0.279617	0.0268842	0	0.270722	0.180002	0.343472	0.8371	0.572195	-	chr1H	536417213	536419441	+	2229	-	- && Q9FYG4.1 RecName: Full=Aldehyde oxidase GLOX1; AltName: Full=Glyoxal oxidase 1; Flags: Precursor && PF09118:Domain of unknown function (DUF1929)|PF07250:Glyoxal oxidase N-terminus	-
gene:HORVU2Hr1G025580	15.5815	17.4729	13.1383	18.5982	17.5583	14.4455	20.2319	16.7126	12.7755	20.5565	14.2023	11.9681	15.4553	17.1002	17.5367	21.4602	17.8596	18.94	15.4371	14.9374	-	chr2H	79855753	79863119	-	3321	-	- && Q93XX4.2 RecName: Full=C2 domain-containing protein At1g53590; AltName: Full=N-terminal-TM-C2 domain type 6 protein 1; Short=NTMC2TYPE6.1 && PF00168:C2 domain	C2
gene:HORVU5Hr1G113340	0	0	0	0	0	0	0	0	0	0	0	0	0	0	0	0	0	0	0	0	-	chr5H	641686359	641695659	-	1805	-	- && - && -	-
gene:HORVU0Hr1G019450	0	0	0	1.49627	0	0	0	0	0.22992	0	0	0	0	0	0	1.37145	0	0.397714	0	0	-	chrUn	103184895	103185606	+	462	-	- && - && PF11595:Protein of unknown function (DUF3245)	-
gene:HORVU2Hr1G112110	0.603038	1.06861	0.512419	0.57391	0	1.38197	0	0.993809	0	0	0	0	0.901223	0.228024	0.98018	0.780706	1.22138	0.51273	0.37867	0	-	chr2H	724982151	724983177	+	909	-	- && - && -	-
gene:HORVU5Hr1G087990	28.9609	25.3141	33.2515	24.2574	34.5392	22.0354	15.578	28.5928	24.3492	22.2194	23.4007	22.7129	25.1071	29.5727	23.7847	29.895	31.9819	26.5939	32.7638	25.213	-	chr5H	580319467	580323051	-	1862	-	- && Q0IZS0.1 RecName: Full=Nicotinate-nucleotide pyrophosphorylase [carboxylating], chloroplastic; AltName: Full=Quinolinate phosphoribosyltransferase [decarboxylating]; Flags: Precursor && PF01729:Quinolinate phosphoribosyl transferase, C-terminal domai	-
gene:HORVU1Hr1G065660	26.667	15.7968	29.2282	32.2595	46.7807	90.6138	20.7438	23.6208	36.2928	30.4108	41.7119	23.05	21.8143	25.5679	28.8327	30.0211	20.6084	25.3668	26.1225	12.6059	-	chr1H	468567696	468568371	+	600	-	- && - && -	-
gene:HORVU3Hr1G057440	7.61291	6.06149	7.44456	11.6576	4.22926	5.82994	4.04417	9.18516	6.31596	8.77757	7.61582	7.37038	8.24386	7.41085	9.61341	6.49896	8.39432	5.76864	5.83252	6.53465	-	chr3H	431180711	431184807	-	2255	-	- && Q2MHE4.1 RecName: Full=Serine/threonine-protein kinase HT1; AltName: Full=High leaf temperature protein 1 && PF07714:Protein tyrosine kinase	Pkinase_Tyr
gene:HORVU7Hr1G090100	2298.4	2277.62	2286.68	2075.64	1773.12	1896.27	1619.81	2325.97	2349.11	2076.8	2112.61	2101.31	1466.34	2176.23	2180.38	1607.09	1842.9	2074.6	2316.92	1728.7	-	chr7H	547823655	547825527	-	1533	-	- && C5X2M4.1 RecName: Full=Thiamine thiazole synthase 2, chloroplastic; AltName: Full=Thiazole biosynthetic enzyme 2; Flags: Precursor && PF01946:Thi4 family	-
[truncated: 48,838 more rows]
