# Supplementary material for: Transcriptome profiling of barley in response to mineral and organic fertilizers
Source: BMC Plant Biol. 2023 May 16;23:261. doi: 10.1186/s12870-023-04263-2 (PMC10186687; doi:10.1186/s12870-023-04263-2)
Supplement: Supplementary file 26 — Additional file 26: File S5. statistics list of expression level for all genes.The first column is the FPKM interval, the other column is the gene number (proportion) of different samples. [file 12870_2023_4263_MOESM26_ESM.xls]

## Sheet: fpkm_interval
FPKM_Interval	N0_1	N0_2	N0_3	N0_4	N1_1	N1_2	N1_3	N1_4	N2_1	N2_2	N2_3	N2_4	Org0_1	Org0_2	Org0_3	Org0_4	Org2_1	Org2_2	Org2_3	Org2_4
0~1	28212(56.02%)	28341(56.28%)	28152(55.9%)	28341(56.28%)	29409(58.4%)	28664(56.92%)	31862(63.27%)	28598(56.79%)	28360(56.31%)	28535(56.66%)	28635(56.86%)	28752(57.09%)	28735(57.06%)	28792(57.17%)	28742(57.07%)	28889(57.36%)	28544(56.68%)	28327(56.25%)	28539(56.67%)	28490(56.57%)
1~3	4708(9.35%)	4652(9.24%)	4650(9.23%)	4664(9.26%)	3791(7.53%)	4603(9.14%)	2155(4.28%)	4709(9.35%)	4855(9.64%)	4710(9.35%)	4496(8.93%)	4699(9.33%)	4579(9.09%)	4604(9.14%)	4639(9.21%)	4560(9.05%)	4804(9.54%)	4824(9.58%)	4699(9.33%)	4880(9.69%)
3~15	8157(16.2%)	8107(16.1%)	8399(16.68%)	7994(15.87%)	8243(16.37%)	8193(16.27%)	7481(14.85%)	8113(16.11%)	8435(16.75%)	8344(16.57%)	8383(16.65%)	8325(16.53%)	8019(15.92%)	8015(15.92%)	8062(16.01%)	7955(15.8%)	8049(15.98%)	8235(16.35%)	8163(16.21%)	8031(15.95%)
15~60	6631(13.17%)	6563(13.03%)	6554(13.01%)	6636(13.18%)	6224(12.36%)	6177(12.27%)	6124(12.16%)	6279(12.47%)	6092(12.1%)	6121(12.15%)	6182(12.28%)	5936(11.79%)	6387(12.68%)	6292(12.49%)	6270(12.45%)	6333(12.58%)	6336(12.58%)	6370(12.65%)	6309(12.53%)	6356(12.62%)
>60	2653(5.27%)	2698(5.36%)	2606(5.17%)	2726(5.41%)	2694(5.35%)	2724(5.41%)	2739(5.44%)	2662(5.29%)	2619(5.2%)	2651(5.26%)	2665(5.29%)	2649(5.26%)	2641(5.24%)	2658(5.28%)	2648(5.26%)	2624(5.21%)	2628(5.22%)	2605(5.17%)	2651(5.26%)	2604(5.17%)
