# Supplementary material for: Transcriptome profiling of barley in response to mineral and organic fertilizers
Source: BMC Plant Biol. 2023 May 16;23:261. doi: 10.1186/s12870-023-04263-2 (PMC10186687; doi:10.1186/s12870-023-04263-2)
Supplement: Supplementary file 27 — Additional file 27: File S6. Gene list of all differentially expressed genes. [file 12870_2023_4263_MOESM27_ESM.xls]

## Sheet: N2 vs N0_DEG
gene_id	N2_1	N2_2	N2_3	N2_4	N0_1	N0_2	N0_3	N0_4	log2foldchange	pvalue	padjust	gene_name	gene_chr	gene_start	gene_end	gene_strand	gene_length	gene_biotype	gene_description	tf_family	N2_1_readcount	N2_2_readcount	N2_3_readcount	N2_4_readcount	N0_1_readcount	N0_2_readcount	N0_3_readcount	N0_4_readcount	N2_1_fpkm	N2_2_fpkm	N2_3_fpkm	N2_4_fpkm	N0_1_fpkm	N0_2_fpkm	N0_3_fpkm	N0_4_fpkm
gene:HORVU2Hr1G038940	13905.6	12458.9	11247.8	13851.7	2531.25	2303.96	2413.74	2230.14	2.44084	1.19696e-175	3.67048e-171	-	chr2H	185335580	185338937	+	3358	-	- && Q40070.1 RecName: Full=Photosystem II 10 kDa polypeptide, chloroplastic; Flags: Precursor && PF04725:Photosystem II 10 kDa polypeptide PsbR	-	20197	9966	9683	10640	2787	2620	2623	2363	347.431	309.984	284.797	335.636	68.776	62.0596	65.0024	60.1208
gene:HORVU3Hr1G007500	3032.14	3302.88	2636.84	3513.69	172.565	204.894	164.719	245.381	3.98694	2.39024e-158	3.66483e-154	-	chr3H	17947312	17954225	+	2815	-	- && P12810.1 RecName: Full=16.9 kDa class I heat shock protein 1; AltName: Full=HSP 16.9; AltName: Full=Heat shock protein 16.9A; AltName: Full=Heat shock protein 17; AltName: Full=Low molecular weight heat shock protein && PF00011:Hsp20/alpha crystallin	-	4404	2642	2270	2699	190	233	179	260	139.435	151.25	122.884	156.702	8.62974	10.158	8.16449	12.1753
gene:HORVU2Hr1G098160	1556.69	2262.76	1857.41	1898.09	62.6683	96.7312	72.6973	95.3212	4.5312	8.74211e-137	8.93589e-133	-	chr2H	682222401	682226049	-	929	-	- && - && -	-	2261	1810	1599	1458	69	110	79	101	88.7875	128.519	107.36	104.991	3.88704	5.94799	4.46918	5.86614
gene:HORVU6Hr1G080750	9700.93	8570.98	8480.88	8424.25	2238.8	2058.62	2341.04	2430.22	1.95617	1.29639e-123	9.93842e-120	-	chr6H	542690955	542694406	-	2606	-	- && Q42997.1 RecName: Full=Ferredoxin--nitrite reductase, chloroplastic; Flags: Precursor && PF03460:Nitrite/Sulfite reductase ferredoxin-like half domain|PF01077:Nitrite and sulphite reductase 4Fe-4S domain	-	14090	6856	7301	6471	2465	2341	2544	2575	162.242	142.745	143.74	136.637	40.7181	37.1176	42.2006	43.854
gene:HORVU1Hr1G044310	1704.72	1721.45	1269.63	1478.9	91.7318	116.957	99.3837	83.0521	3.97989	5.15206e-118	3.15976e-114	-	chr1H	322381550	322382167	-	618	-	- && Q7XD66.1 RecName: Full=Putative ripening-related protein 6; Flags: Precursor && -	-	2476	1377	1093	1136	101	133	108	88	110.974	111.594	83.7595	93.3671	6.49396	8.2082	6.97339	5.83354
gene:HORVU5Hr1G081860	4906.23	4623.03	4135.31	4150.29	15303.8	14412.1	16958.7	16046.1	-1.81516	2.34106e-109	1.19648e-105	-	chr5H	565886213	565891313	-	3855	-	- && Q6H795.1 RecName: Full=Chaperone protein ClpD1, chloroplastic; AltName: Full=ATP-dependent Clp protease ATP-binding subunit ClpD homolog 1; AltName: Full=Casein lytic proteinase D1; Flags: Precursor && PF07724:AAA domain (Cdc48 subfamily)|PF10431:C-t	AAA	7126	3698	3560	3188	16850	16389	18429	17002	48.7408	45.7353	41.6333	39.9862	165.335	154.357	181.593	171.999
gene:HORVU1Hr1G022900	3857.65	4861.81	5169.14	5875.24	429.596	457.275	426.982	644.598	3.33501	3.58829e-102	1.57193e-98	-	chr1H	99317421	99321794	-	3540	-	- && Q84S18.1 RecName: Full=Probable mixed-linked glucan synthase 8; AltName: Full=1,3;1,4-beta-D-glucan synthase 8; AltName: Full=Cellulose synthase-like protein F8; AltName: Full=OsCslF8 && PF03552:Cellulose synthase	-	5603	3889	4450	4513	473	520	464	683	48.2307	60.5311	65.4949	71.2383	5.84094	6.16358	5.75402	8.69568
gene:HORVU6Hr1G084070	3154.7	3075.35	2092.05	3164.79	300.626	263.812	353.364	305.783	3.23123	2.37801e-95	9.11522e-92	-	chr6H	553220335	553229881	-	2069	-	- && P12949.1 RecName: Full=Dehydrin DHN4; AltName: Full=B18 && PF00257:Dehydrin	-	4582	2460	1801	2431	331	300	384	324	166.398	161.534	111.828	161.891	17.244	15.0017	20.0897	17.4027
gene:HORVU3Hr1G020390	4966.13	4576.77	4968.18	4538.24	1308.77	1319.94	1416.22	1148.57	1.87514	4.49389e-94	1.53117e-90	-	chr3H	63344074	63345273	+	1200	-	- && P24631.1 RecName: Full=17.5 kDa class II heat shock protein && PF00011:Hsp20/alpha crystallin family	-	7213	3661	4277	3486	1441	1501	1539	1217	127.698	117.194	129.464	113.172	36.5973	36.591	39.2514	31.8667
gene:HORVU3Hr1G106140	2510.26	2417.78	2480.03	2914.84	374.193	411.547	502.44	391.666	2.61923	1.18396e-93	3.63063e-90	-	chr3H	670443932	670445674	-	1743	-	- && P34742.2 RecName: Full=Glucan endo-1,3-beta-glucosidase GI; AltName: Full=(1->3)-beta-glucan endohydrolase GI; AltName: Full=(1->3)-beta-glucanase isoenzyme GI; AltName: Full=Beta-1,3-endoglucanase GI && PF00332:Glycosyl hydrolases family 17	Glyco_hydro_17	3646	1934	2135	2239	412	468	546	415	62.4156	59.8647	62.4912	70.2872	10.1179	11.0319	13.4654	10.5076
gene:HORVU1Hr1G043380	3234.56	3087.85	2941.18	2903.12	600.344	454.637	638.632	579.477	2.42087	8.16138e-90	2.20846e-86	-	chr1H	314730466	314731934	+	1469	-	- && - && -	-	4698	2470	2532	2230	661	517	694	614	67.9422	64.5894	62.6087	59.1394	13.7134	10.2954	14.4589	13.1333
gene:HORVU1Hr1G062030	2357.42	2804.07	2632.2	2719.56	631.224	641.943	630.35	671.967	2.02848	8.64226e-90	2.20846e-86	-	chr1H	447425689	447427360	-	1672	-	- && Q7DNA1.1 RecName: Full=Chitinase 2; AltName: Full=Class I chitinase b; Short=OsChia1b; AltName: Full=Pathogenesis related (PR)-3 chitinase 2; Flags: Precursor && PF00187:Chitin recognition protein|PF00182:Chitinase class I	-	3424	2243	2266	2089	695	730	685	712	43.5057	51.5322	49.2284	48.6739	12.6682	12.7721	12.5387	13.3805
gene:HORVU5Hr1G070360	2672.06	2170.25	2550.88	2446.17	7775.41	7325.19	8013.27	7711.58	-1.64631	3.20355e-89	7.55669e-86	-	chr5H	528045144	528057099	+	2798	-	- && Q9LMP1.1 RecName: Full=Wall-associated receptor kinase 2; Flags: Precursor && PF13947:Wall-associated receptor kinase galacturonan-binding|PF00069:Protein kinase domain|PF07645:Calcium-binding EGF domain	Pkinase	3881	1736	2196	1879	8561	8330	8708	8171	47.5218	38.4358	45.9754	42.1911	150.381	140.45	153.609	147.98
gene:HORVU7Hr1G033620	3468.65	3967.95	2868	3408.24	454.118	473.104	446.306	623.835	2.77965	1.17175e-87	2.56655e-84	-	chr7H	69304538	69305630	-	1093	-	- && Q05968.1 RecName: Full=Pathogenesis-related protein 1; Flags: Precursor && PF00188:Cysteine-rich secretory protein family	SCP	5038	3174	2469	2618	500	538	485	661	97.9234	111.551	82.0528	93.3132	13.9417	14.3991	13.5806	19.0024
gene:HORVU6Hr1G071920	5239.47	7202.08	8428.6	8929.37	920.951	1034.14	970.832	1163.67	2.86492	1.75295e-86	3.58361e-83	-	chr6H	499927483	499929208	+	1726	-	- && Q6Z5M3.1 RecName: Full=Probable glycosyltransferase 7; Short=OsGT7 >A2X933.2 RecName: Full=Probable glycosyltransferase 7 && PF05637:galactosyl transferase GMA12/MNN10 family	-	7610	5761	7256	6859	1014	1176	1055	1233	93.6682	128.216	152.703	154.815	17.9046	19.9316	18.7073	22.4466
gene:HORVU3Hr1G020780	18429.7	20416.1	20323.4	18814.3	8309.45	8782.31	8712.64	8309.93	1.19264	5.70446e-84	1.0933e-80	-	chr3H	65421682	65425743	-	3449	-	- && Q94A08.2 RecName: Full=Probable galactinol--sucrose galactosyltransferase 2; AltName: Full=Protein SEED IMBIBITION 2; AltName: Full=Raffinose synthase 2 && PF05691:Raffinose synthase or seed imbibition protein Sip1	-	26768	16331	17496	14452	9149	9987	9468	8805	235.379	259.658	263.048	233.037	115.41	120.924	119.939	114.515
gene:HORVU4Hr1G005800	1856.19	3004.09	2556.69	2538.6	89.0071	100.249	99.3837	195.361	4.36336	7.49179e-83	1.35139e-79	-	chr4H	13738596	13739607	-	1012	-	- && P21641.1 RecName: Full=Oleosin Zm-II; AltName: Full=Lipid body-associated protein L2; AltName: Full=Oleosin 18 kDa && PF01277:Oleosin	-	2696	2403	2201	1950	98	114	108	207	56.5963	91.2135	79.0009	75.0668	2.95129	3.29533	3.26619	6.42714
gene:HORVU6Hr1G074690	5452.21	4292.99	4904.29	4548.65	14747.9	14447.2	14903.9	16758.6	-1.66363	4.55738e-81	7.764e-78	-	chr6H	515295503	515297209	+	1643	-	- && Q9XID3.1 RecName: Full=G-type lectin S-receptor-like serine/threonine-protein kinase At1g34300; Flags: Precursor && PF07714:Protein tyrosine kinase	Pkinase_Tyr	7919	3434	4222	3494	16238	16429	16196	17757	145.407	114.013	132.549	117.648	427.726	415.387	428.423	482.241
gene:HORVU4Hr1G073460	519.127	588.817	717.872	801.938	17.2565	16.7081	15.6437	20.763	5.22265	7.50973e-80	1.21203e-76	-	chr4H	590102350	590103007	-	565	-	- && - && PF02298:Plastocyanin-like domain	Cu_bind_like	754	471	618	616	19	19	17	22	28.3512	32.0227	39.7313	42.4743	1.02488	0.983739	0.920871	1.2235
gene:HORVU5Hr1G061710	4149.57	3401.64	4531.42	3811.81	12327.5	12199.6	11909.5	12518.2	-1.62245	8.14054e-76	1.24815e-72	-	chr5H	481383096	481386428	+	2530	-	- && Q67UU0.1 RecName: Full=Probable GTP diphosphokinase RSH3, chloroplastic; AltName: Full=RelA/SpoT homolog 3; Short=OsRSH3; AltName: Full=ppGpp synthetase RSH3; Flags: Precursor && PF04607:Region found in RelA / SpoT proteins|PF13328:HD domain	-	6027	2721	3901	2928	13573	13873	12942	13264	57.2123	46.704	63.3153	50.9688	184.834	181.336	176.986	186.227
gene:HORVU1Hr1G075530	24986.3	32386.2	26697.2	27299.7	7639.17	8726.91	6915.45	8829.95	1.7941	4.07559e-74	5.95133e-71	-	chr1H	511076585	511081068	-	2508	-	- && Q9FMH8.1 RecName: Full=Probable cysteine protease RD21B; Flags: Precursor && PF00112:Papain family cysteine protease|PF00396:Granulin|PF08246:Cathepsin propeptide inhibitor domain (I29)	Peptidase_C1	36291	25906	22983	20970	8411	9924	7515	9356	505.234	652.126	547.072	535.35	167.981	190.242	150.721	192.648
gene:HORVU5Hr1G056040	5671.15	4856.81	4162.03	4048.75	695.709	485.415	585.26	822.971	2.85609	9.18907e-73	1.28083e-69	-	chr5H	438403126	438404116	+	991	-	- && Q05968.1 RecName: Full=Pathogenesis-related protein 1; Flags: Precursor && PF00188:Cysteine-rich secretory protein family	SCP	8237	3885	3583	3110	766	552	636	872	176.581	150.592	131.331	122.259	23.5571	16.2945	19.6418	27.6485
gene:HORVU5Hr1G055950	9671.33	8545.98	4944.95	7624.92	1142.56	1104.49	1097.82	1156.12	2.77426	3.05222e-71	4.0694e-68	-	chr5H	438233585	438234528	+	944	-	- && Q05968.1 RecName: Full=Pathogenesis-related protein 1; Flags: Precursor && PF00188:Cysteine-rich secretory protein family	SCP	14047	6836	4257	5857	1258	1256	1193	1225	404.367	355.821	209.527	309.181	51.9506	49.7861	49.4746	52.1564
gene:HORVU5Hr1G085310	9212.79	7785.89	8177.7	7511.66	2979.01	3119.14	3017.4	2930.42	1.44071	1.86728e-70	2.38584e-67	-	chr5H	574587543	574589979	-	2437	-	- && D3UAG0.1 RecName: Full=UDP-glycosyltransferase 71K1; AltName: Full=UDP-glucose:chalcone 2'-O-glucosyltransferase; AltName: Full=UDP-glucose:flavonol 2'-O-glucosyltransferase && PF00201:UDP-glucoronosyl and UDP-glucosyl transferase	UDPGT	13381	6228	7040	5770	3280	3547	3279	3105	116.649	98.1701	104.932	92.2389	41.019	42.5775	41.1798	40.0345
gene:HORVU3Hr1G088200	3452.82	3284.13	3652.09	3030.7	8690.91	9109.44	8485.34	9674.63	-1.42155	6.87952e-69	8.43842e-66	-	chr3H	624065027	624067854	+	2828	-	- && Q6IEQ7.1 RecName: Full=WRKY transcription factor WRKY24; Short=OsWRKY24 && PF03106:WRKY DNA -binding domain	WRKY	5015	2627	3144	2328	9569	10359	9221	10251	53.7275	50.8889	57.5907	45.7356	147.065	152.816	142.316	162.432
gene:HORVU5Hr1G114230	3125.78	3595.41	3166.53	2953.89	777.45	832.768	808.873	970.2	1.92183	1.3413e-68	1.58196e-65	-	chr5H	643422893	643424925	+	2033	-	- && - && PF00228:Bowman-Birk serine protease inhibitor family	-	4540	2876	2726	2269	856	947	879	1028	117.336	134.401	120.461	107.537	31.7372	33.7018	32.7277	39.2961
gene:HORVU4Hr1G013170	9021.38	8668.49	8168.4	8907.24	3757.37	3846.38	4004.8	4062.95	1.14971	1.77025e-67	2.01054e-64	-	chr4H	44968302	44972078	+	3777	-	- && O65351.1 RecName: Full=Subtilisin-like protease SBT1.7; AltName: Full=Cucumisin-like serine protease; AltName: Full=Subtilase subfamily 1 member 7; Short=AtSBT1.7; AltName: Full=Subtilisin-like serine protease 1; Short=At-SLP1; Flags: Precursor && PF	Peptidase_S8	13103	6934	7032	6842	4137	4374	4352	4305	107.644	103.001	98.774	103.074	48.7555	49.4795	51.5061	52.3086
gene:HORVU1Hr1G078350	25347.7	25089.1	23204.2	26326	12263	12054.5	12678.8	12349.3	1.01854	2.15654e-67	2.36179e-64	-	chr1H	520005830	520012019	+	6190	-	- && Q9M571.1 RecName: Full=Phosphoethanolamine N-methyltransferase && PF08241:Methyltransferase domain	Methyltransf_11	36816	20069	19976	20222	13502	13708	13778	13085	391.658	386.041	363.348	394.493	206.057	200.803	211.157	205.885
gene:HORVU2Hr1G005170	1549.12	1175.13	1297.51	1313.56	178.014	127.509	195.087	130.241	3.08118	2.75092e-64	2.90886e-61	-	chr2H	11309219	11312035	+	2720	-	- && Q08277.1 RecName: Full=Heat shock protein 82 && PF00183:Hsp90 protein|PF02518:Histidine kinase-, DNA gyrase B-, and HSP90-like ATPase	HATPase_c	2250	940	1117	1009	196	145	212	138	21.2257	16.0341	18.0168	17.4549	2.65249	1.88354	2.88115	1.92548
gene:HORVU3Hr1G110340	1111.92	1043.87	1894.58	2657.07	40.8706	77.385	45.0908	46.2449	4.99805	3.56616e-64	3.64521e-61	-	chr3H	681428149	681428871	+	447	-	- && - && -	-	1615	835	1631	2041	45	88	49	49	76.7562	71.7571	132.538	177.881	3.06812	5.75904	3.35496	3.44442
gene:HORVU7Hr1G039930	1956.02	2729.06	2665.88	2966.91	492.264	471.345	483.115	538.895	2.37656	8.69238e-64	8.59845e-61	-	chr7H	106556973	106561013	+	1621	-	- && C6TBN2.1 RecName: Full=Probable aldo-keto reductase 1; Short=GmAKR1 && PF00248:Aldo/keto reductase family	Aldo_ket_red	2841	2183	2295	2279	542	536	525	571	57.3725	79.712	79.2427	84.3961	15.7018	14.9047	15.2736	17.0549
gene:HORVU4Hr1G068530	12247	13335.3	13046	13330.9	5962.57	6565.41	5945.54	6172.28	1.07577	2.14673e-63	2.05717e-60	-	chr4H	565954611	565955693	-	1083	-	- && - && -	-	17788	10667	11231	10240	6565	7466	6461	6540	348.937	378.355	376.689	368.354	184.745	201.667	182.587	189.748
gene:HORVU1Hr1G090430	2447.61	2806.57	2748.36	2900.52	7041.55	6760.63	6728.64	7611.54	-1.3692	2.232e-62	2.07407e-59	-	chr1H	546010475	546175104	-	2696	-	- && Q54V77.1 RecName: Full=CTP synthase; AltName: Full=CTP synthetase; AltName: Full=UTP--ammonia ligase && PF06418:CTP synthase N-terminus|PF00117:Glutamine amidotransferase class-I	CTP_synth_N	3555	2245	2366	2228	7753	7688	7312	8065	43.7063	49.9067	49.7352	50.2302	136.739	130.15	129.506	146.652
gene:HORVU1Hr1G001120	3921.68	9123.55	3530.12	7637.94	7.26589	14.07	1.84044	9.43774	9.53308	8.53542e-62	7.6982e-59	-	chr1H	2649693	2763382	+	2172	-	- && P06470.1 RecName: Full=B1-hordein; Flags: Precursor && PF13016:Cys-rich Gliadin N-terminal	-	5696	7298	3039	5867	8	16	2	10	111.529	258.381	101.74	210.659	0.224712	0.431385	0.0564155	0.2896
gene:HORVU3Hr1G000910	1567.02	2320.27	2613.61	3151.77	215.252	180.272	103.065	200.08	3.78759	1.35154e-60	1.18414e-57	-	chr3H	1985517	1986396	+	880	-	- && - && PF04043:Plant invertase/pectin methylesterase inhibitor	-	2276	1856	2250	2421	237	205	112	212	54.9462	81.0179	92.8736	107.178	8.20791	6.81469	3.89523	7.56975
novel.3934	1355.65	2594.05	1562.36	2082.96	67.2095	80.0231	75.458	160.442	4.30996	4.33289e-59	3.69078e-56	-	chr4H	588593249	588597601	-	1113	-	-	-	1969	2075	1345	1600	74	91	82	170	37.5836	71.6158	43.8955	56.0039	2.0263	2.39178	2.25485	4.79934
gene:HORVU2Hr1G041590	830.328	815.093	957.162	742.053	2794.64	2723.42	2922.62	3228.65	-1.80225	1.01832e-58	8.4397e-56	-	chr2H	205853242	205863041	+	3887	-	- && Q9M0Y3.1 RecName: Full=Equilibrative nucleotide transporter 3; Short=AtENT3; AltName: Full=Nucleoside transporter ENT3; AltName: Full=Protein FLUOROURIDINE RESISTANT 1 && PF01733:Nucleoside transporter	-	1206	652	824	570	3077	3097	3176	3421	17.4174	17.0263	20.3473	15.0958	63.7502	61.589	66.0794	73.075
gene:HORVU1Hr1G042220	20263.2	22092.5	21804.5	21311.2	9874.34	11258.6	9954.01	10001.2	1.05657	2.16246e-58	1.74505e-55	-	chr1H	304750798	304752518	+	1721	-	- && Q9LZ17.3 RecName: Full=40S ribosomal protein S17-4 && PF00833:Ribosomal S17	-	29431	17672	18771	16370	10872	12803	10817	10597	363.306	394.449	396.186	370.562	192.529	217.623	192.364	193.477
gene:HORVU3Hr1G009560	20674.9	18723.4	16722.5	19381.9	6427.59	4498.88	6206.88	5174.71	1.75906	1.16309e-57	9.1452e-55	-	chr3H	20503965	20505366	+	1402	-	- && Q43871.1 RecName: Full=Non-specific lipid-transfer protein Cw18; Short=LTP Cw-18; AltName: Full=PKG2316; Flags: Precursor && PF00234:Protease inhibitor/seed storage/LTP family	-	30029	14977	14396	14888	7077	5116	6745	5483	455.031	410.358	372.981	413.697	153.839	106.747	147.242	122.885
gene:HORVU1Hr1G083210	1089.2	1575.18	770.144	1150.83	81.7412	106.404	76.3782	69.8393	3.77609	2.31536e-57	1.77501e-54	-	chr1H	531380061	531382110	+	2050	-	- && - && PF14368:Probable lipid transfer	-	1582	1260	663	884	90	121	83	74	16.3946	23.6104	11.7477	16.7993	1.338	1.72666	1.23915	1.13424
gene:HORVU4Hr1G011740	17529.1	17663.3	17155.7	16648	7506.57	7879.2	7405.01	6238.35	1.24899	2.40494e-57	1.79872e-54	-	chr4H	36723135	36724503	-	1369	-	- && P93017.1 RecName: Full=Dormancy-associated protein homolog 1; AltName: Full=Auxin-repressed protein 1; Short=AtARP1; AltName: Full=DRM1 homolog 1; AltName: Full=Dormancy-associated protein 2; Short=AtDRM2 && PF05564:Dormancy/auxin associated protein	-	25460	14129	14769	12788	8265	8960	8047	6610	740.941	743.489	734.887	682.454	345.054	359.054	337.372	284.516
gene:HORVU4Hr1G014460	8420.33	9762.37	13536.2	13134.3	2256.97	1919.67	1466.83	2271.66	2.50237	6.5812e-57	4.80506e-54	-	chr4H	53028570	53030134	-	1565	-	- && O04496.1 RecName: Full=Aspartyl protease AED3; AltName: Full=Apoplastic EDS1-dependent protein 3; Flags: Precursor && PF14541:Xylanase inhibitor C-terminal|PF14543:Xylanase inhibitor N-terminal	-	12230	7809	11653	10089	2485	2183	1594	2407	166.02	191.676	270.468	251.147	48.3926	40.8051	31.1725	48.327
gene:HORVU2Hr1G089020	761.478	758.837	814.285	671.753	2623.89	2249.44	2480.91	2729.4	-1.74507	4.74429e-56	3.38334e-53	-	chr2H	636288241	636295962	+	7452	-	- && O64973.2 RecName: Full=Disease resistance protein RPS5; AltName: Full=Resistance to Pseudomonas syringae protein 5; AltName: Full=pNd3/pNd10 && PF00931:NB-ARC domain|PF01471:Putative peptidoglycan binding domain|PF13855:Leucine rich repeat	NB-ARC	1106	607	701	516	2889	2558	2696	2892	5.5351	5.49284	5.99836	4.7355	20.7413	17.6278	19.4375	21.4067
gene:HORVU5Hr1G000660	7259.52	10227.4	12412.9	20967.6	107.172	123.992	128.831	217.068	6.46213	5.58522e-55	3.89252e-52	-	chr5H	2459121	2461351	-	1486	-	- && Q9FSI9.1 RecName: Full=Hordoindoline-B1; AltName: Full=Puroindoline-B; Flags: Precursor && PF00234:Protease inhibitor/seed storage/LTP family	-	10544	8181	10686	16106	118	141	140	230	312.417	438.302	541.363	875.109	5.01568	5.75274	5.97595	10.0794
gene:HORVU5Hr1G063940	7574.16	6847.03	6041.51	7253.89	2494.92	1957.49	2437.66	2122.55	1.62097	1.61399e-54	1.09984e-51	-	chr5H	494678831	494680643	+	1441	-	- && - && -	-	11001	5477	5201	5572	2747	2226	2649	2249	253.759	228.438	205.126	235.692	90.9004	70.7034	88.028	76.7287
gene:HORVU7Hr1G083370	3262.1	3502.9	3025.98	2756.01	7784.49	7968.01	7593.65	8417.52	-1.33962	1.16607e-53	7.77336e-51	-	chr7H	502233708	502695154	-	6163	-	- && Q9FFZ1.1 RecName: Full=Pheophytinase, chloroplastic; AltName: Full=Pheophytin pheophorbide hydrolase; AltName: Full=Protein CO-REGULATED WITH NYE1; Flags: Precursor && PF12697:Alpha/beta hydrolase family	-	4738	2802	2605	2117	8571	9061	8252	8919	41.118	43.9686	38.6535	33.6902	106.705	108.278	103.168	114.481
novel.5299	4323.76	4418.01	4876.42	5601.85	1515.85	1444.81	1130.95	1292.97	1.83525	2.33206e-53	1.52154e-50	-	chr6H	414005496	414006545	+	1050	-	-	-	6280	3534	4198	4303	1669	1643	1229	1370	145.017	147.559	165.748	182.212	55.2885	52.2426	40.8848	46.7908
gene:HORVU7Hr1G047700	10839.7	14387.9	12965.8	15377.4	4256.9	4468.1	4856	4116.74	1.59757	1.67121e-52	1.06766e-49	-	chr7H	160711840	160715238	-	1844	-	- && Q9ZRI8.1 RecName: Full=Formate dehydrogenase, mitochondrial; Short=FDH; AltName: Full=NAD-dependent formate dehydrogenase; Flags: Precursor && PF00389:D-isomer specific 2-hydroxyacid dehydrogenase, catalytic domain|PF02826:D-isomer specific 2-hydroxy	2-Hacid_dh_C	15744	11509	11162	11812	4687	5081	5277	4362	225.084	297.512	272.845	309.669	96.1264	100.024	108.684	92.2348
gene:HORVU3Hr1G006440	5515.55	4638.03	5076.21	6225.43	1405.95	1807.11	1441.06	1651.61	1.76655	5.53752e-52	3.46547e-49	-	chr3H	15468291	15470538	-	2248	-	- && - && PF14541:Xylanase inhibitor C-terminal|PF14543:Xylanase inhibitor N-terminal	-	8011	3710	4370	4782	1548	2055	1566	1750	119.852	100.363	111.786	131.194	33.2238	42.3349	33.7522	38.7238
novel.4336	3290.33	2784.07	2921.44	2802.88	1082.62	1130.88	1029.73	1033.43	1.46489	1.60265e-51	9.82905e-49	-	chr5H	534744002	534745127	+	1047	-	PF00011:Hsp20/alpha crystallin family	-	4779	2227	2515	2153	1192	1286	1119	1095	96.9703	81.707	87.2537	80.1108	34.6973	35.931	32.7101	32.8621
gene:HORVU2Hr1G017770	2176.34	4029.21	3861.17	3987.56	346.946	387.804	400.295	591.746	3.02459	3.84947e-51	2.31459e-48	-	chr2H	44843968	44851292	-	3524	-	- && O22925.1 RecName: Full=Vacuolar-sorting receptor 2; Short=AtVSR2; AltName: Full=BP80-like protein c; Short=AtBP80c; AltName: Full=Epidermal growth factor receptor-like protein 4; Short=AtELP4; Flags: Precursor && PF02225:PA domain	-	3161	3223	3324	3063	382	441	435	627	40.4787	74.6277	72.7792	71.9274	7.01752	7.77619	8.02493	11.8754
gene:HORVU3Hr1G019840	1211.76	1157.63	1180.19	1037.57	3404.98	2968.77	3027.52	3021.02	-1.4359	1.90766e-50	1.12497e-47	-	chr3H	57860355	57863598	-	2742	-	- && Q2V9B0.1 RecName: Full=Transcription factor MYB1R1; AltName: Full=Myb-related protein R1; Short=StMYB1R-1 && PF00249:Myb-like DNA-binding domain	Myb_DNA-binding	1760	926	1016	797	3749	3376	3290	3201	31.7137	30.1705	31.302	26.3353	96.9099	83.7651	85.4044	85.31
gene:HORVU2Hr1G073680	3928.57	4840.55	3303.6	5180.05	858.283	1133.51	905.496	871.104	2.19431	5.12654e-50	2.96614e-47	-	chr2H	531610259	531611456	-	1198	-	- && - && PF14368:Probable lipid transfer	-	5706	3872	2844	3979	945	1289	984	923	152.288	186.857	129.78	194.74	36.1814	47.3712	37.8338	36.4348
gene:HORVU5Hr1G103190	3992.6	5401.87	5904.44	5327.16	1309.68	1177.48	1505.48	1071.18	2.02569	5.33546e-50	3.02985e-47	-	chr5H	615135488	615142450	-	2976	-	- && Q4R347.1 RecName: Full=Cell differentiation protein RCD1 homolog; Short=Rcd-1; AltName: Full=CCR4-NOT transcription complex subunit 9 >Q5PQL2.1 RecName: Full=Cell differentiation protein RCD1 homolog; Short=Rcd-1; AltName: Full=CCR4-NOT transcription	-	5799	4321	5083	4092	1442	1339	1636	1135	93.473	125.937	140.087	120.952	33.3439	29.7194	37.9897	27.0588
gene:HORVU7Hr1G038420	5042.56	7484.61	7362.25	6138.21	1324.21	1535.39	1910.38	1630.84	2.02343	3.23052e-48	1.80116e-45	starch_synthase_II	chr7H	97658666	97669372	+	3849	-	- && P0C586.1 RecName: Full=Soluble starch synthase 2-3, chloroplastic/amyloplastic; AltName: Full=Soluble starch synthase II-3; AltName: Full=Starch synthase IIa; Flags: Precursor && PF00534:Glycosyl transferases group 1|PF08323:Starch synthase catalytic	Glycos_transf_1	7324	5987	6338	4715	1458	1746	2076	1728	81.2508	120.095	120.22	95.9194	23.2036	26.6717	33.1785	28.3533
gene:HORVU5Hr1G005180	4960.62	3730.43	3271.08	3718.08	967.271	692.947	965.31	927.73	2.14252	6.70527e-48	3.67174e-45	-	chr5H	8595475	8737025	-	4216	-	- && P81370.2 RecName: Full=Thaumatin-like protein; AltName: Allergen=Act d 2; Flags: Precursor && PF00314:Thaumatin family	Thaumatin	7205	2984	2816	2856	1065	788	1049	983	129.608	97.0588	86.6114	94.2111	27.4831	19.5187	27.1847	26.1536
gene:HORVU1Hr1G000990	7228.54	12156.4	5863.78	14248.7	4.54118	36.0544	29.447	9.43774	8.95522	7.51597e-48	4.04346e-45	-	chr1H	2511292	2816446	-	2969	-	- && P06471.1 RecName: Full=B3-hordein && PF13016:Cys-rich Gliadin N-terminal	-	10499	9724	5048	10945	5	41	32	10	293.483	491.493	241.267	561.043	0.200504	1.57814	1.28865	0.413442
gene:HORVU5Hr1G119650	2262.4	4135.47	3956.43	3913.35	346.946	429.135	556.733	601.184	2.88281	1.11791e-47	5.91049e-45	-	chr5H	656387855	656393736	-	2124	-	- && Q53RH0.1 RecName: Full=Probable ethylene response sensor 1; Short=OsERS1; AltName: Full=Ethylene response factor 1 >A2XL32.1 RecName: Full=Probable ethylene response sensor 1; Short=OS-ERS1; AltName: Full=Ethylene response factor 1 && PF01590:GAF dom	GAF	3286	3308	3406	3006	382	488	605	637	39.0653	71.1094	69.2329	65.5327	6.51487	7.98859	10.3617	11.2006
gene:HORVU3Hr1G110580	1699.21	1658.94	1433.42	1524.46	4406.76	3688.98	4161.23	4232.83	-1.3835	3.2621e-47	1.69546e-44	-	chr3H	681839674	681863018	-	908	-	- && - && -	-	2468	1327	1234	1171	4852	4195	4522	4485	68.093	66.2012	58.2126	59.2461	192.042	159.373	179.737	183.021
gene:HORVU3Hr1G020520	1410.04	1128.88	1052.41	1191.19	243.407	238.311	263.183	286.907	2.21426	4.66186e-47	2.34354e-44	-	chr3H	64126410	64371151	+	2851	-	- && P24631.1 RecName: Full=17.5 kDa class II heat shock protein && PF00011:Hsp20/alpha crystallin family	-	2048	903	906	915	268	271	286	304	55.4961	44.2443	41.9763	45.4672	10.418	10.1118	11.1647	12.1839
gene:HORVU4Hr1G008700	5932.78	5319.36	5416.56	5893.46	12233	11214.7	12596	11054.4	-1.06148	4.6574e-47	2.34354e-44	-	chr4H	23875262	23881413	+	2320	-	- && Q42521.2 RecName: Full=Glutamate decarboxylase 1; Short=GAD 1 && PF00282:Pyridoxal-dependent decarboxylase conserved domain	-	8617	4255	4663	4527	13469	12753	13688	11713	107.495	95.9778	99.4588	103.559	241.039	219.065	245.994	216.113
gene:HORVU5Hr1G056090	566.633	680.078	502.975	472.571	49.953	49.245	54.2929	65.1204	3.34681	4.78116e-47	2.36475e-44	-	chr5H	438494084	438495463	-	1380	-	- && - && -	-	823	544	433	363	55	56	59	69	12.6698	15.1428	11.3973	10.2476	1.21465	1.18709	1.30849	1.57108
gene:HORVU5Hr1G053950	5193.34	5251.85	5207.47	5449.53	2359.6	2679.45	2520.48	2627.47	1.05049	1.20787e-46	5.87925e-44	-	chr5H	423880752	423900963	-	3474	-	- && P49080.1 RecName: Full=Bifunctional aspartokinase/homoserine dehydrogenase 2, chloroplastic; Short=AK-HD 2; Short=AK-HSDH 2; Includes: RecName: Full=Aspartokinase; Includes: RecName: Full=Homoserine dehydrogenase; Flags: Precursor && PF00742:Homoseri	AA_kinase	7543	4201	4483	4186	2598	3047	2739	2784	56.0112	56.4054	56.9172	57	27.675	31.1551	29.3003	30.5759
gene:HORVU2Hr1G079840	6506.99	6464.49	6851.14	7139.33	3347.76	3302.93	3356.04	3569.35	0.989665	2.22601e-46	1.06657e-43	-	chr2H	577402291	577403481	+	1191	-	- && O65660.1 RecName: Full=PLAT domain-containing protein 1; Short=AtPLAT1; Short=PLAT domain protein 1; Flags: Precursor && PF01477:PLAT/LH2 domain	-	9451	5171	5898	5484	3686	3756	3647	3782	211.796	209.533	225.99	225.363	118.499	115.902	117.74	125.355
gene:HORVU7Hr1G081590	3628.38	3701.67	3496.43	3859.98	1742.9	1668.17	1718.05	1574.22	1.13126	7.02656e-45	3.31491e-42	-	chr7H	486172725	486177147	+	3819	-	- && Q9LX66.1 RecName: Full=Receptor-like protein kinase HERK 1; AltName: Full=Protein HERCULES RECEPTOR KINASE 1; Flags: Precursor && PF12819:Carbohydrate-binding protein of the ER|PF07714:Protein tyrosine kinase	Pkinase_Tyr	5270	2961	3010	2965	1919	1897	1867	1668	46.0358	46.7693	44.9568	47.4958	24.048	22.818	23.4952	21.5507
gene:HORVU7Hr1G040740	962.52	1015.12	748.073	1655.95	117.162	73.8675	75.458	89.6586	3.62045	1.09265e-44	5.0767e-42	-	chr7H	111159841	111299392	+	2208	-	- && P35792.1 RecName: Full=Pathogenesis-related protein PRB1-2; Flags: Precursor && PF00188:Cysteine-rich secretory protein family	SCP	1398	812	644	1272	129	84	82	95	30.9052	32.4578	24.3419	51.5653	4.09103	2.557	2.61149	3.10619
gene:HORVU6Hr1G087380	3001.16	3505.4	4748.64	5729.43	276.104	250.622	166.56	135.904	4.35585	1.34177e-44	6.14112e-42	-	chr6H	563946377	563948324	+	1948	-	- && - && PF14543:Xylanase inhibitor N-terminal|PF14541:Xylanase inhibitor C-terminal	-	4359	2804	4088	4401	304	285	181	144	47.5386	55.2936	76.228	88.0149	4.7561	4.27987	2.84373	2.32275
gene:HORVU4Hr1G059260	578.338	692.579	635.398	653.527	67.2095	104.646	82.8198	67.9518	2.98603	2.39008e-44	1.07782e-41	-	chr4H	495853403	495855935	+	2533	-	- && P09189.1 RecName: Full=Heat shock cognate 70 kDa protein && PF00012:Hsp70 protein|PF10712:NAD-specific glutamate dehydrogenase	HSP70	840	554	547	502	74	119	90	72	8.20481	9.78445	9.13525	8.99162	1.03691	1.60052	1.26643	1.04016
gene:HORVU3Hr1G073180	3666.25	5899.43	6815.13	7902.21	862.824	758.9	1072.98	1149.52	2.65895	2.48497e-44	1.10437e-41	-	chr3H	552636388	552640387	+	2990	-	- && Q94C70.2 RecName: Full=Nucleobase-ascorbate transporter 2; Short=AtNAT2 && PF00860:Permease family	-	5325	4719	5867	6070	950	863	1166	1218	87.9684	140.96	165.717	183.883	22.5138	19.6311	27.7495	29.7601
gene:HORVU4Hr1G056210	2451.05	2445.28	2257	2305.57	4936.26	4813.7	4670.11	5241.72	-1.05513	1.33061e-43	5.82904e-41	-	chr4H	471655607	471658804	-	3044	-	- && Q10MX1.1 RecName: Full=Probable protein phosphatase 2C 32; Short=OsPP2C32 && PF00481:Protein phosphatase 2C	PP2C	3560	1956	1943	1771	5435	5474	5075	5554	57.296	56.9221	53.4677	52.2683	125.485	121.313	117.669	132.209
gene:HORVU2Hr1G076320	877.146	1028.87	1039.64	1159.95	193.454	243.587	224.534	228.393	2.20431	1.82207e-43	7.86954e-41	-	chr2H	549651994	549653135	-	996	-	- && - && -	-	1274	823	895	891	213	277	244	242	41.4481	48.4142	49.7854	53.1567	9.94107	12.4091	11.436	11.6448
gene:HORVU3Hr1G049640	2946.77	2750.32	2536.94	2489.13	5994.36	5700.11	5687.88	6249.67	-1.13887	2.07923e-43	8.8555e-41	-	chr3H	350511726	350515250	-	3331	-	- && O82645.1 RecName: Full=IQ domain-containing protein IQM1; AltName: Full=IQ motif-containing protein 1 && -	-	4280	2200	2184	1912	6600	6482	6181	6622	40.376	37.5267	35.2271	33.076	89.3187	84.2006	84.0018	92.3951
gene:HORVU1Hr1G000640	566.633	1262.64	355.451	669.15	2.72471	2.63812	1.84044	0	8.61419	3.42075e-43	1.43695e-40	-	chr1H	1611906	1613025	-	1120	-	- && P80198.1 RecName: Full=Gamma-hordein-3 && PF13016:Cys-rich Gliadin N-terminal	-	823	1010	306	514	3	3	2	0	15.611	34.6409	9.92421	17.8788	0.0816338	0.078357	0.0546525	0
gene:HORVU4Hr1G085590	5381.3	7127.07	6050.8	6668.06	2370.5	2631.97	2448.7	2286.77	1.37269	3.99317e-43	1.65474e-40	-	chr4H	632170302	632174004	-	3703	-	- && O65351.1 RecName: Full=Subtilisin-like protease SBT1.7; AltName: Full=Cucumisin-like serine protease; AltName: Full=Subtilase subfamily 1 member 7; Short=AtSBT1.7; AltName: Full=Subtilisin-like serine protease 1; Short=At-SLP1; Flags: Precursor && PF	Peptidase_S8	7816	5701	5209	5122	2610	2993	2661	2423	61.7737	81.4719	70.3911	74.2342	29.5922	32.5726	30.298	28.3238
gene:HORVU4Hr1G090070	363.527	378.793	243.937	354.103	4.54118	7.035	4.6011	12.2691	5.56343	6.34887e-43	2.59584e-40	-	chr4H	644399260	644399972	+	713	-	- && - && -	-	528	303	210	272	5	8	5	13	15.7323	16.3245	10.6985	14.8619	0.213721	0.328228	0.214624	0.572904
gene:HORVU3Hr1G053380	7226.47	6803.28	7321.59	7201.82	12527.3	12144.2	13404.8	13089.2	-0.841377	1.16974e-42	4.71973e-40	-	chr3H	392853811	392862200	+	5984	-	- && Q8GU89.1 RecName: Full=ABC transporter G family member 37; Short=OsABCG37; AltName: Full=Pleiotropic drug resistance protein 8; Short=OsPDR8 && PF01061:ABC-2 type transporter|PF08370:Plant PDR ABC transporter associated|PF14510:ABC-transporter extrac	ABC2_membrane	10496	5442	6303	5532	13793	13810	14567	13869	50.5975	47.4353	51.9513	48.9027	95.3855	91.6696	101.164	98.885
gene:HORVU2Hr1G123710	1139.46	1698.94	1320.74	2536	156.217	166.202	217.172	202.911	3.17198	2.97534e-42	1.18492e-39	-	chr2H	756614732	756615734	+	1003	-	- && - && -	-	1655	1359	1137	1948	172	189	236	215	35.0546	52.0481	41.1767	75.6627	5.2263	5.51233	7.20127	6.73544
gene:HORVU5Hr1G121250	3779.16	4235.49	4376.93	3958.92	1943.62	1799.2	1834	1896.99	1.12898	4.33088e-42	1.70265e-39	-	chr5H	659311585	659317530	+	5946	-	- && Q9LYU8.1 RecName: Full=Aspartokinase 1, chloroplastic; AltName: Full=Aspartate kinase 1; Flags: Precursor && PF00696:Amino acid kinase family	AA_kinase	5489	3388	3768	3041	2140	2046	1993	2010	59.8622	66.8098	70.261	60.8165	33.4805	30.725	31.3124	32.4217
gene:HORVU4Hr1G077230	727.742	1227.64	932.769	867.03	74.4753	138.062	99.3837	83.0521	3.24707	8.1223e-42	3.15279e-39	-	chr4H	603432446	603433455	+	1010	-	- && Q9FDW1.1 RecName: Full=Transcription factor MYB44; AltName: Full=Myb-related protein 44; Short=AtMYB44; AltName: Full=Myb-related protein R1; Short=AtMYBR1 && PF00249:Myb-like DNA-binding domain	Myb_DNA-binding	1057	982	803	666	82	157	108	88	22.2332	37.3487	28.8793	25.689	2.47434	4.54729	3.27266	2.73772
gene:HORVU7Hr1G034070	319.463	433.8	497.167	472.571	38.1459	35.175	34.0481	28.3132	3.66374	8.45964e-42	3.24268e-39	-	chr7H	70466225	70468615	+	2391	-	- && Q66HG4.1 RecName: Full=Aldose 1-epimerase; AltName: Full=Galactose mutarotase && PF01263:Aldose 1-epimerase	Aldose_epim	464	347	428	363	42	40	37	30	9.22986	12.4808	14.5568	13.2413	1.19852	1.09563	1.0603	0.882629
gene:HORVU3Hr1G033740	1931.92	1878.97	1713.37	1590.86	3968.08	4172.63	3990.07	4152.61	-1.1931	2.57071e-41	9.7322e-39	-	chr3H	178816679	178819972	-	3089	-	- && Q9C519.1 RecName: Full=WRKY transcription factor 6; AltName: Full=WRKY DNA-binding protein 6; Short=AtWRKY6 && PF03106:WRKY DNA -binding domain	WRKY	2806	1503	1475	1222	4369	4745	4336	4400	28.5226	27.6248	25.6353	22.7782	63.7092	66.4148	63.4953	66.1507
gene:HORVU7Hr1G098280	9088.86	10247.4	8024.37	10637.4	2806.45	3501.67	3119.54	3800.58	1.52219	2.77276e-41	1.03691e-38	-	chr7H	596848198	596849845	+	1438	-	- && Q38907.2 RecName: Full=Probable xyloglucan endotransglucosylase/hydrolase protein 25; Short=At-XTH25; Short=XTH-25; Flags: Precursor && PF06955:Xyloglucan endo-transglycosylase (XET) C-terminus|PF00722:Glycosyl hydrolases family 16	-	13201	8197	6908	8171	3090	3982	3390	4027	248.626	279.146	222.452	282.202	83.4865	103.268	91.979	112.176
gene:HORVU5Hr1G106010	5036.36	3949.2	3131.69	4780.38	1110.77	913.67	1121.75	805.983	2.09635	3.21542e-41	1.18796e-38	-	chr5H	623107407	623108808	+	1402	-	- && Q05968.1 RecName: Full=Pathogenesis-related protein 1; Flags: Precursor && PF00188:Cysteine-rich secretory protein family	SCP	7315	3159	2696	3672	1223	1039	1219	854	151.319	118.159	95.3547	139.292	36.293	29.5951	36.3272	26.1286
gene:HORVU1Hr1G055000	3094.8	2916.58	2859.87	3132.24	5511.18	5850.48	6049.52	6142.08	-0.972184	3.91325e-40	1.42857e-37	-	chr1H	404433888	404480737	+	15480	-	- && Q555C6.1 RecName: Full=Putative vacuolar protein sorting-associated protein 13B && PF16908:Vacuolar sorting-associated protein 13, N-terminal|PF12624:N-terminal region of Chorein or VPS13|PF16910:Repeating coiled region of VPS13|PF06101:Plant protein	-	4495	2333	2462	2406	6068	6653	6574	6508	17.8461	16.7481	16.7127	17.5168	34.5603	36.3712	37.6005	38.2156
gene:HORVU3Hr1G066420	1698.52	1402.66	1431.1	1379.96	3617.5	3414.61	3698.36	3864.76	-1.30148	4.95575e-40	1.78786e-37	-	chr3H	505434344	505441078	-	4313	-	- && Q54I39.1 RecName: Full=IST1-like protein && PF03398:Regulator of Vps4 activity in the MVB pathway	-	2467	1122	1232	1060	3983	3883	4019	4095	18.5524	15.2567	15.8411	14.6178	42.9693	40.209	43.5409	45.5474
gene:HORVU4Hr1G065520	24328.1	23496.4	26560.1	22139.2	48395.4	50671.3	44306.7	53939.5	-1.03148	7.11595e-40	2.53733e-37	-	chr4H	545848327	545850116	+	1706	-	- && - && -	-	35335	18795	22865	17006	53285	57622	48148	57153	844.407	812.132	934.247	745.236	1826.71	1896.1	1657.58	2020.07
gene:HORVU6Hr1G090560	13681.8	10503.7	8777.08	10927.7	3482.18	2811.36	3637.63	2530.26	1.81664	9.48799e-40	3.34425e-37	-	chr6H	573065016	573067083	-	1998	-	- && Q06398.2 RecName: Full=Probable glutathione S-transferase GSTU6; AltName: Full=28 kDa cold-induced protein && PF02798:Glutathione S-transferase, N-terminal domain|PF14497:Glutathione S-transferase, C-terminal domain	GST_N	19872	8402	7556	8394	3834	3197	3953	2681	340.736	260.494	221.52	263.932	94.3078	75.4825	97.6459	67.9913
gene:HORVU1Hr1G053770	373.854	532.561	614.489	443.93	2072.59	2041.91	1870.81	2232.03	-2.06757	1.00757e-39	3.51105e-37	-	chr1H	397039605	397044031	+	2453	-	- && Q9FWQ2.1 RecName: Full=Probable trehalose-phosphate phosphatase 2; Short=OsTPP2; AltName: Full=Trehalose 6-phosphate phosphatase && PF02358:Trehalose-phosphatase	-	543	426	529	341	2282	2322	2033	2365	6.87064	9.74641	11.4445	7.9122	41.4221	40.4563	37.0583	44.2597
gene:HORVU3Hr1G113740	5930.03	5565.64	5701.16	5945.54	10101.4	9861.31	10540.2	10977	-0.841665	1.62507e-39	5.59919e-37	-	chr3H	688984300	688999498	+	5921	-	- && Q9SYS7.1 RecName: Full=Putative cysteine-rich receptor-like protein kinase 39; Short=Cysteine-rich RLK39; Flags: Precursor && PF00069:Protein kinase domain	Pkinase	8613	4452	4908	4567	11122	11214	11454	11631	64.3162	60.1117	62.6635	62.5378	119.143	115.306	123.218	128.459
gene:HORVU2Hr1G017040	1569.09	1982.73	2419.62	2571.15	516.786	453.757	507.041	405.823	2.18027	2.29201e-39	7.80939e-37	-	chr2H	39461888	39464446	-	2559	-	- && O49607.1 RecName: Full=Subtilisin-like protease SBT1.6; AltName: Full=Subtilase subfamily 1 member 6; Short=AtSBT1.6; AltName: Full=Subtilisin-like serine protease 2; Short=At-SLP2; Flags: Precursor && PF05922:Peptidase inhibitor I9|PF02225:PA domain	Peptidase_S8	2279	1586	2083	1975	569	516	551	430	21.0965	26.5464	32.9685	33.5257	7.55607	6.57721	7.34797	5.88727
gene:HORVU3Hr1G024920	5927.28	5768.16	6689.68	6408.99	2608.45	2864.12	2170.8	2379.26	1.30651	4.05419e-39	1.36512e-36	-	chr3H	97855788	97857760	-	1721	-	- && - && -	-	8609	4614	5759	4923	2872	3257	2359	2521	221.154	214.318	252.95	231.909	105.839	115.209	87.3013	95.7846
gene:HORVU6Hr1G021780	1357.03	1172.63	971.102	1191.19	3537.58	3106.83	3317.39	3232.43	-1.48986	4.09557e-39	1.36512e-36	-	chr6H	67713930	67718653	-	4724	-	- && Q6L3Z7.1 RecName: Full=Putative late blight resistance protein homolog R1B-14 && PF00931:NB-ARC domain	NB-ARC	1971	938	836	915	3895	3533	3605	3425	10.0103	8.61392	7.25957	8.52171	28.3783	24.7076	26.3764	25.7277
gene:HORVU6Hr1G058740	1446.53	1465.17	1391.6	1386.47	3405.88	3291.5	3972.59	4346.08	-1.39978	1.52597e-38	5.0316e-36	-	chr6H	384632176	384638780	-	3400	-	- && Q96524.2 RecName: Full=Cryptochrome-2; Short=Atcry2; AltName: Full=Blue light photoreceptor; AltName: Full=Protein PHR homolog 1; Short=AtPHH1; AltName: Full=Protein SUPPRESSOR OF elf3 20 && PF00875:DNA photolyase|PF03441:FAD binding domain of DNA ph	-	2101	1172	1198	1065	3750	3743	4317	4605	16.0096	16.1481	15.6083	14.8816	40.9926	39.2737	47.3901	51.8997
gene:HORVU5Hr1G000710	269.203	782.59	304.34	768.09	0	4.39687	7.36176	2.83132	7.18406	2.00409e-38	6.53782e-36	-	chr5H	2571047	2571619	+	573	-	- && Q9M4E3.1 RecName: Full=Hordoindoline-A; Flags: Precursor && PF00234:Protease inhibitor/seed storage/LTP family	-	391	626	262	590	0	5	8	3	14.4967	41.9668	16.6088	40.1135	0	0.255264	0.427301	0.164511
gene:HORVU7Hr1G034120	2393.91	2210.25	2432.4	2427.95	1043.56	1071.96	947.826	994.738	1.22174	2.89639e-38	9.34923e-36	-	chr7H	70526048	70527554	-	1371	-	- && - && PF07911:Protein of unknown function (DUF1677)	-	3477	1768	2094	1865	1149	1219	1030	1054	73.4269	67.5103	75.6086	72.2228	34.8088	35.4471	31.3356	32.9208
gene:HORVU4Hr1G062330	748.397	578.816	852.618	770.694	2313.28	2388.38	2191.04	2491.56	-1.66869	5.19931e-38	1.6608e-35	-	chr4H	522378008	522379415	+	1408	-	- && - && PF13962:Domain of unknown function	-	1087	463	734	592	2547	2716	2381	2640	19.2441	14.8213	22.2181	19.2191	64.6866	66.2099	60.7262	69.1275
gene:HORVU1Hr1G008120	9652.74	9206.06	8329.87	9481.35	4179.7	4352.9	4737.29	3789.25	1.10413	1.21112e-37	3.82875e-35	-	chr1H	17566211	17571933	+	1408	-	- && Q9FRL8.1 RecName: Full=Glutathione S-transferase DHAR2; AltName: Full=Chloride intracellular channel homolog 2; Short=CLIC homolog 2; AltName: Full=Glutathione-dependent dehydroascorbate reductase 2; Short=AtDHAR2; Short=CytDHAR; Short=GSH-dependent	-	14020	7364	7171	7283	4602	4950	5148	4015	262.191	249.013	229.295	249.762	123.462	127.468	138.694	111.054
gene:HORVU4Hr1G025470	810.362	906.354	1429.94	1836.91	81.7412	100.249	80.9793	151.004	3.58936	1.40595e-37	4.39933e-35	-	chr4H	148419787	148457692	+	4857	-	- && Q6CQE5.2 RecName: Full=Protein TAR1 && -	-	1177	725	1231	1411	90	114	88	160	11.9412	13.2999	21.3537	26.2509	1.30988	1.59259	1.28619	2.40089
gene:HORVU5Hr1G002150	30937.6	30779.8	26186.1	27452.1	14621.7	13903.8	15585.8	13045.8	1.01315	2.5756e-37	7.97786e-35	-	chr5H	6152069	6153106	-	984	-	- && Q43472.1 RecName: Full=Glycine-rich RNA-binding protein blt801; AltName: Full=Low temperature-responsive RNA-binding protein && PF00076:RNA recognition motif. (a.k.a. RRM, RBD, or RNP domain)	RRM_1	44935	24621	22543	21087	16099	15811	16937	13823	1980.55	1962.21	1698.86	1704.36	1017.93	959.593	1075.44	901.122
gene:HORVU1Hr1G083710	8409.31	9138.55	8311.28	8978.84	4409.49	4585.94	4798.02	4060.12	0.964213	2.65604e-37	8.14476e-35	-	chr1H	532325138	532327766	-	2629	-	- && P49027.1 RecName: Full=Guanine nucleotide-binding protein subunit beta-like protein A; Short=GPB-LR; AltName: Full=RWD; AltName: Full=Receptor for activated C kinase 1A && PF00400:WD domain, G-beta repeat	WD40	12214	7310	7155	6897	4855	5215	5214	4302	127.76	138.259	127.965	132.295	72.8528	75.1137	78.5705	66.5562
gene:HORVU1Hr1G043820	14937.6	15805.6	20230.5	20471.6	6444.84	7154.59	5752.29	7141.54	1.43106	3.97111e-37	1.20568e-34	-	chr1H	318997500	319003251	+	1842	-	- && Q9FXT4.1 RecName: Full=Alpha-galactosidase; AltName: Full=Alpha-D-galactoside galactohydrolase; AltName: Full=Melibiase; Flags: Precursor && PF16499:Alpha galactosidase A	-	21696	12643	17416	15725	7096	8136	6251	7567	373.217	393.25	512.241	496.041	175.111	192.716	154.91	192.524
gene:HORVU3Hr1G007380	472.998	318.787	494.844	601.454	20.8894	39.5719	29.447	38.6947	3.87577	4.03851e-37	1.21413e-34	-	chr3H	17804626	17805215	-	590	-	- && P12810.1 RecName: Full=16.9 kDa class I heat shock protein 1; AltName: Full=HSP 16.9; AltName: Full=Heat shock protein 16.9A; AltName: Full=Heat shock protein 17; AltName: Full=Low molecular weight heat shock protein && PF00011:Hsp20/alpha crystallin	-	687	255	426	462	23	45	32	41	24.7373	16.6025	26.2271	30.5059	1.18807	2.23118	1.65995	2.18353
gene:HORVU6Hr1G082360	2440.72	2155.25	2462.6	2430.55	728.405	771.212	499.679	720.1	1.803	5.9345e-37	1.76681e-34	-	chr6H	548288790	548290174	+	1385	-	- && Q6K7E9.1 RecName: Full=18.6 kDa class III heat shock protein; AltName: Full=18.6 kDa heat shock protein; Short=OsHsp18.6 && PF00011:Hsp20/alpha crystallin family	-	3545	1724	2120	1867	802	877	543	763	74.3456	65.3753	76.0184	71.8007	24.1286	25.3259	16.4055	23.667
gene:HORVU7Hr1G085450	50659.7	41503.5	37271.2	44782.2	21212.8	20347	20081	20326.1	1.08786	7.13658e-37	2.10426e-34	-	chr7H	516826112	516840592	-	7842	-	- && Q7XQR9.2 RecName: Full=Double-strand break repair protein MRE11; Short=OsMre11 >Q25AA3.1 RecName: Full=Double-strand break repair protein MRE11; Short=OsMre11 && PF04152:Mre11 DNA-binding presumed domain|PF00149:Calcineurin-like phosphoesterase	Metallophos	73580	33199	32086	34399	23356	23138	21822	21537	740.491	604.119	552.103	634.821	337.192	320.636	316.377	320.572
gene:HORVU1Hr1G087820	7087.39	8279.7	10305.8	21704.4	89.9154	71.2293	84.6602	223.675	6.65741	2.78843e-36	8.14355e-34	-	chr1H	540278113	540279396	+	770	-	- && P21742.2 RecName: Full=Beta-hordothionin; Contains: RecName: Full=Beta-hordothionin; Contains: RecName: Full=Acidic protein; Flags: Precursor && PF00321:Plant thionin	-	10294	6623	8872	16672	99	81	92	237	284.015	330.408	418.527	843.511	3.91842	3.07729	3.65675	9.67132
gene:HORVU2Hr1G119090	2760.88	2675.31	2233.77	2326.4	791.982	911.911	648.755	657.811	1.73153	5.97812e-36	1.72942e-33	-	chr2H	744272984	744274799	+	1655	-	- && Q41578.1 RecName: Full=Protochlorophyllide reductase A, chloroplastic; Short=PCR A; AltName: Full=NADPH-protochlorophyllide oxidoreductase A; Short=POR A; Flags: Precursor && -	-	4010	2140	1923	1787	872	1037	705	697	66.348	64.0228	54.401	54.2192	20.6975	23.6259	16.8044	17.0567
gene:HORVU4Hr1G089670	2841.43	3867.94	4365.31	4077.39	1068.09	1227.61	1290.15	1163.67	1.67291	6.38485e-36	1.82983e-33	-	chr4H	643380058	643381950	+	1893	-	- && A2ZF66.1 RecName: Full=Probable glycosyltransferase 6 && PF05637:galactosyl transferase GMA12/MNN10 family	-	4127	3094	3758	3132	1176	1396	1402	1233	46.3161	62.785	72.1105	64.4562	18.9332	21.5729	22.6671	20.4664
gene:HORVU3Hr1G093400	11279	11146.3	10474.2	11238.8	6122.42	6702.59	6543.68	6125.1	0.791908	8.56972e-36	2.43325e-33	-	chr3H	641974381	641976553	-	1642	-	- && Q9LIS2.1 RecName: Full=Glycine-rich RNA-binding protein 4, mitochondrial; Short=AtGR-RBP4; AltName: Full=AtRBG4; AltName: Full=Glycine-rich protein 4; Short=AtGRP4; AltName: Full=Mitochondrial RNA-binding protein 1b; Short=At-mRBP1b; Flags: Precursor	RRM_1	16382	8916	9017	8633	6741	7622	7111	6490	393.253	387.002	370.093	380.025	232.139	251.942	245.915	230.425
gene:HORVU3Hr1G050340	4500.71	4304.24	3741.53	3365.28	9215.87	8759.45	8814.78	9249.93	-1.17869	9.72539e-36	2.73605e-33	-	chr3H	360092700	360098013	+	5141	-	- && Q0JLP9.1 RecName: Full=Probable protein phosphatase 2C 6; Short=OsPP2C06 && PF00481:Protein phosphatase 2C	PP2C	6537	3443	3221	2585	10147	9961	9579	9801	70.2102	66.8647	59.1503	50.9129	156.343	147.316	148.215	155.694
gene:HORVU1Hr1G021590	1432.76	2562.79	1812.1	2011.35	278.828	357.905	322.997	463.393	2.45737	1.53164e-35	4.2698e-33	starch_synthase_IIIa	chr1H	87474794	87484696	+	5844	-	- && Q43846.1 RecName: Full=Soluble starch synthase 3, chloroplastic/amyloplastic; AltName: Full=Soluble starch synthase III; Short=SS III; Flags: Precursor && PF00534:Glycosyl transferases group 1|PF08323:Starch synthase catalytic domain|PF16760:Starch/c	Glycos_transf_1	2081	2050	1560	1545	307	407	351	491	9.38442	16.7158	12.0283	12.7764	1.98606	2.5273	2.2803	3.27489
gene:HORVU5Hr1G093390	7296.7	6588.26	6531.7	6765.7	12206.7	11579.6	12739.5	11670.7	-0.825775	1.62157e-35	4.47978e-33	-	chr5H	591633650	591639220	-	3785	-	- && Q940M4.1 RecName: Full=Organic cation/carnitine transporter 7; Short=AtOCT7 && PF00083:Sugar (and other) transporter	Sugar_tr	10598	5270	5623	5197	13440	13168	13844	12366	76.6077	68.8806	69.4962	68.8885	139.369	131.067	144.165	132.208
gene:HORVU5Hr1G016810	1503.68	1593.93	1201.1	1424.22	3604.79	3424.28	3490.39	3979.9	-1.34078	1.79709e-35	4.92035e-33	-	chr5H	63315015	63316728	-	1521	-	- && Q07764.1 RecName: Full=Protein HVA22 && PF03134:TB2/DP1, HVA22 family	TB2_DP1_HVA22	2184	1275	1034	1094	3969	3894	3793	4217	43.3223	45.7306	35.069	39.7944	112.943	106.361	108.391	123.721
gene:HORVU1Hr1G070690	7803.43	8593.48	7148.52	7091.16	3413.15	3840.23	3605.42	3834.56	1.06015	2.02447e-35	5.49384e-33	-	chr1H	490781306	490782565	+	1260	-	- && O26373.1 RecName: Full=UPF0098 protein MTH_273 && PF01161:Phosphatidylethanolamine-binding protein	-	11334	6874	6154	5447	3758	4367	3918	4063	214.796	235.554	199.409	189.298	102.169	113.96	106.969	113.886
gene:HORVU3Hr1G013840	46146.5	47838	40339	54017.6	19987.5	21244.8	17378.3	22648.7	1.21272	3.29542e-35	8.8644e-33	-	chr3H	30679446	30680770	+	1325	-	- && Q39459.2 RecName: Full=Metallothionein-like protein 2; Short=MT-2 && PF01439:Metallothionein	-	67025	38266	34727	41493	22007	24159	18885	23998	1481.7	1529.59	1312.61	1682.07	697.918	735.411	601.439	784.657
gene:HORVU4Hr1G090380	8190.37	7340.84	7493.51	8161.28	4423.11	4418.86	4413.37	4324.37	0.827221	4.40751e-35	1.17527e-32	-	chr4H	645033806	645036574	-	2443	-	- && - && PF02517:CAAX protease self-immunity	-	11896	5872	6451	6269	4870	5025	4796	4582	161.486	144.131	149.729	156.055	94.8378	93.9283	93.7914	91.996
gene:HORVU7Hr1G003020	1463.75	1873.96	2618.26	2411.02	430.504	395.719	313.795	479.437	2.36854	5.78627e-35	1.52962e-32	-	chr7H	5665233	5666155	+	923	-	- && - && PF04043:Plant invertase/pectin methylesterase inhibitor	-	2126	1499	2254	1852	474	450	341	508	48.9339	62.3858	88.7043	78.1687	15.651	14.2622	11.3071	17.2938
gene:HORVU4Hr1G027660	160360	171051	149429	187560	78327.2	85856	69375.3	85593.7	1.06645	9.81124e-35	2.57147e-32	-	chr4H	169641352	169659789	+	4488	-	- && - && -	-	232913	136825	128640	144072	86241	97633	75390	90693	2304.68	2448.04	2176.39	2614.21	1224.19	1330.27	1074.68	1327.3
gene:HORVU1Hr1G005150	895.047	2372.77	712.064	1580.44	0.908236	0	1.84044	0	10.9873	1.19431e-34	3.10369e-32	-	chr1H	11222573	11224028	+	1456	-	- && - && -	-	1300	1898	613	1214	1	0	2	0	18.9684	50.075	15.293	32.4826	0.0209317	0	0.0420404	0
gene:HORVU1Hr1G055520	13450.5	13520.3	11683.4	13761.8	7367.61	7186.25	6909.93	7318.03	0.864869	1.49541e-34	3.85351e-32	-	chr1H	406533021	406535450	+	1400	-	- && Q336R9.2 RecName: Full=Peptide methionine sulfoxide reductase A4, chloroplastic; Short=OsMSRA4; AltName: Full=Peptide-methionine (S)-S-oxide reductase; Short=Peptide Met(O) reductase; AltName: Full=Protein-methionine-S-oxide reductase; Flags: Precurs	PMSR	19536	10815	10058	10571	8112	8172	7509	7754	575.637	576.205	506.721	571.182	342.894	331.564	318.746	337.924
gene:HORVU4Hr1G075710	24861	28215.7	25805	27001.6	15549	16182.3	16350.5	16093.2	0.722241	2.21019e-34	5.64796e-32	-	chr4H	599032193	599035023	-	1566	-	- && Q9SF40.1 RecName: Full=60S ribosomal protein L4-1; Short=L1 && PF00573:Ribosomal protein L4/L1 family|PF14374:60S ribosomal protein L4 C-terminal domain	-	36109	22570	22215	20741	17120	18402	17768	17052	632.938	715.344	665.788	666.685	430.495	444.158	448.677	442.08
gene:HORVU0Hr1G017360	10058.9	10965	10181.5	10731.1	6032.5	6467.8	5909.65	6009.01	0.77993	2.2762e-34	5.76858e-32	-	chrUn	92454430	92455114	-	506	-	- && P51425.1 RecName: Full=60S ribosomal protein L39 >P51426.2 RecName: Full=60S ribosomal protein L39-2 >Q6KAJ8.2 RecName: Full=60S ribosomal protein L39-1 && PF00832:Ribosomal L39 protein	-	14610	8771	8765	8243	6642	7355	6422	6367	1217.19	1321.28	1248.55	1259.33	793.826	843.757	770.776	784.554
gene:HORVU3Hr1G031740	621.025	887.602	1227.82	814.956	133.511	113.439	138.033	137.791	2.76331	2.39463e-34	6.01897e-32	-	chr3H	158916578	158918688	-	2111	-	- && - && -	-	902	710	1057	626	147	129	150	146	9.07751	12.9198	18.1878	11.5526	2.12225	1.78762	2.17471	2.17317
novel.4493	305.004	302.535	611.004	705.601	19.073	19.3462	11.9629	27.3695	4.62901	2.49569e-34	6.22197e-32	-	chr5H	668910653	668911325	+	560	-	-	-	443	242	526	542	21	22	13	29	16.806	16.6002	34.1185	37.7055	1.14287	1.14924	0.710483	1.62719
gene:HORVU2Hr1G017450	85712.4	91291.7	99090.7	103309	49486.1	53316.5	47095.9	53463.9	0.899642	2.53523e-34	6.26957e-32	-	chr2H	42236597	42263706	-	4042	-	- && - && PF14200:Ricin-type beta-trefoil lectin domain-like	-	124492	73025	85305	79356	54486	60630	51179	56649	2150.23	2280.62	2519.2	2513.44	1350.04	1441.97	1273.46	1447.16
gene:HORVU5Hr1G061120	1181.46	1448.92	1571.65	1467.18	370.56	369.337	474.833	394.498	1.81586	2.70226e-34	6.62918e-32	-	chr5H	478387405	478391659	+	3118	-	- && - && PF01426:BAH domain|PF05641:Agenet domain	Agenet	1716	1159	1353	1127	408	420	516	418	13.6181	16.6311	18.3587	16.401	4.64492	4.58961	5.89929	4.90632
gene:HORVU6Hr1G084640	5943.11	5796.91	5669.79	5690.38	2764.67	3275.67	3017.4	2789.8	0.963383	4.79392e-34	1.16671e-31	-	chr6H	555716204	555717459	+	1256	-	- && Q9SK39.1 RecName: Full=Probable steroid-binding protein 3; Short=AtMP3; AltName: Full=Membrane-associated progesterone-binding protein 2; Short=AtMAPR2 && PF00173:Cytochrome b5-like Heme/Steroid binding domain	-	8632	4637	4881	4371	3044	3725	3279	2956	146.006	141.819	141.16	135.577	73.8621	86.7584	79.9006	73.9508
gene:HORVU1Hr1G001140	2211.45	4949.32	2324.37	4005.78	7.26589	14.07	0	7.55019	8.86405	5.54618e-34	1.33916e-31	-	chr1H	2659468	2660580	+	1113	-	- && P06470.1 RecName: Full=B1-hordein; Flags: Precursor && PF13016:Cys-rich Gliadin N-terminal	-	3212	3959	2001	3077	8	16	0	8	61.3096	136.64	65.3047	107.703	0.219059	0.420532	0	0.225851
gene:HORVU2Hr1G070140	804.854	893.852	866.557	942.538	228.875	204.894	267.784	238.775	1.89874	8.00614e-34	1.91803e-31	-	chr2H	494444673	494447773	-	1554	-	- && Q9C5D3.1 RecName: Full=Heavy metal-associated isoprenylated plant protein 7; Short=AtHIP07; AltName: Full=Farnesylated protein 3; Short=AtFP3; Flags: Precursor && PF00403:Heavy-metal-associated domain	HMA	1169	715	746	724	252	233	291	253	19.5243	21.5926	21.3032	22.1741	6.03782	5.3585	7.00171	6.24973
gene:HORVU6Hr1G070450	2320.24	2611.55	2842.45	2166.27	918.227	998.97	929.422	841.847	1.42994	1.12117e-33	2.66516e-31	-	chr6H	490530199	490533151	+	2060	-	- && Q9LQL2.2 RecName: Full=Protein NRT1/ PTR FAMILY 7.3; Short=AtNPF7.3; AltName: Full=Nitrate transporter 1.5 && PF00854:POT family	-	3370	2089	2447	1664	1011	1136	1010	892	47.1015	52.7935	58.4767	42.6485	20.271	21.863	20.3365	18.4395
novel.271	16595.5	17277	17233.6	16805.5	10132.3	10043.3	8834.11	8680.84	0.849364	1.81807e-33	4.28854e-31	-	chr1H	458967640	459023581	+	1051	-	PF00313:'Cold-shock' DNA-binding domain|PF00098:Zinc knuckle	CSD	24104	13820	14836	12909	11156	11421	9600	9198	627.548	650.585	660.418	616.306	416.663	409.439	360.064	354.186
gene:HORVU7Hr1G002060	17557.4	19457.2	18840.1	18279.2	11137.7	11759	10683.7	10809	0.739739	1.86534e-33	4.36647e-31	-	chr7H	4055831	4058258	+	2428	-	- && P49210.3 RecName: Full=60S ribosomal protein L9 && PF00347:Ribosomal protein L6	-	25501	15564	16219	14041	12263	13372	11610	11453	323.245	356.725	351.514	326.376	222.992	233.398	212.01	214.72
gene:HORVU0Hr1G008640	514.996	398.796	451.864	522.041	1445	1485.26	1468.67	1327.89	-1.59927	1.97783e-33	4.59472e-31	-	chrUn	51714144	51717926	+	3116	-	- && - && PF03222:Tryptophan/tyrosine permease family	-	748	319	389	401	1591	1689	1596	1407	11.3183	8.7279	10.0641	11.1268	34.5358	35.1915	34.7908	31.4887
gene:HORVU6Hr1G077710	1327.42	1343.9	1184.84	1234.15	412.339	403.633	326.678	295.401	1.82343	2.32008e-33	5.34927e-31	-	chr6H	531940245	531941833	+	1589	-	- && Q6Z7V2.1 RecName: Full=24.1 kDa heat shock protein, mitochondrial; Short=OsHsp24.1; Flags: Precursor && -	-	1928	1075	1020	948	454	459	355	313	49.9507	50.3594	45.1834	45.0389	16.8736	16.3747	13.2499	11.9939
gene:HORVU5Hr1G060730	8517.4	8716	7920.98	7738.18	14206.6	13547.6	13951.4	13645.1	-0.750611	4.78835e-33	1.09578e-30	-	chr5H	475425694	475430886	+	3465	-	- && Q6ES51.1 RecName: Full=Protein TIFY 6b; Short=OsTIFY6b; AltName: Full=Jasmonate ZIM domain-containing protein 4; Short=OsJAZ4; AltName: Full=OsJAZ8 && PF06200:tify domain|PF09425:Divergent CCT motif	Zim	12371	6972	6819	5944	15642	15406	15161	14458	189.759	193.372	178.839	167.195	344.199	325.398	335.024	328.01
gene:HORVU3Hr1G001020	1547.05	1218.89	1697.1	1637.72	3918.13	3710.08	4654.47	4266.8	-1.43945	5.73935e-33	1.30368e-30	-	chr3H	2334044	2338338	-	3012	-	- && Q9LMP1.1 RecName: Full=Wall-associated receptor kinase 2; Flags: Precursor && PF07714:Protein tyrosine kinase|PF07645:Calcium-binding EGF domain|PF13947:Wall-associated receptor kinase galacturonan-binding	Pkinase_Tyr	2247	975	1461	1258	4314	4219	5058	4521	22.1721	17.3959	24.649	22.763	61.0665	57.3245	71.9007	65.981
gene:HORVU5Hr1G097560	1537.42	1500.17	1206.91	1420.32	427.779	378.131	474.833	477.55	1.68867	6.12446e-33	1.38093e-30	-	chr5H	604812439	604815210	-	2621	-	- && Q9ZQ85.2 RecName: Full=Myb family transcription factor EFM; AltName: Full=Protein EARLY FLOWERING MYB && PF00249:Myb-like DNA-binding domain	Myb_DNA-binding	2233	1200	1039	1091	471	430	516	506	33.7165	32.7622	26.8234	30.2082	10.2022	8.94024	11.2242	11.3002
gene:HORVU1Hr1G047610	1893.37	1338.9	1763.32	1322.68	4327.74	4432.05	4306.63	4392.33	-1.46432	7.99106e-33	1.78865e-30	-	chr1H	351865784	351869239	-	3456	-	- && - && -	-	2750	1071	1518	1016	4765	5040	4680	4654	29.4469	20.7364	27.7922	19.9501	73.1961	74.3128	72.1942	73.7077
gene:HORVU2Hr1G120530	2719.57	2870.33	1977.05	2840.63	901.878	641.943	733.415	757.851	1.77791	8.25669e-33	1.83472e-30	-	chr2H	748969429	748970797	+	1369	-	- && P28814.1 RecName: Full=Barwin && PF00967:Barwin family	-	3950	2296	1702	2182	993	730	797	803	61.2974	64.425	45.1594	62.0933	22.1061	15.5989	17.8178	18.4306
gene:HORVU1Hr1G055440	17387.3	19299.7	18139.6	19982.1	10416.6	11459.1	10697.6	10605.2	0.792667	1.00088e-32	2.20805e-30	-	chr1H	406338102	406342871	-	3069	-	- && P93554.1 RecName: Full=Nucleoside diphosphate kinase 1; AltName: Full=Nucleoside diphosphate kinase I; Short=NDK I; Short=NDP kinase I; Short=NDPK I; AltName: Full=PP18 && PF03208:PRA1 family protein|PF00334:Nucleoside diphosphate kinase	NDK	25254	15438	15616	15349	11469	13031	11625	11237	315.966	349.252	334.06	352.157	205.852	224.499	209.534	207.941
gene:HORVU7Hr1G073720	20507.6	22687.6	22581.6	21916.6	12584.5	13606.6	13287	13769.7	0.719592	1.24835e-32	2.73434e-30	-	chr7H	419565938	419569333	+	2260	-	- && P41095.3 RecName: Full=60S acidic ribosomal protein P0 && PF00466:Ribosomal protein L10|PF00428:60s Acidic ribosomal protein	-	29786	18148	19440	16835	13856	15473	14439	14590	520.816	573.771	581.182	539.797	347.559	372.54	363.713	377.318
gene:HORVU3Hr1G047030	2794.61	2627.8	2802.95	2489.13	5167.86	4957.03	4951.7	5558.83	-0.944817	1.57911e-32	3.43428e-30	-	chr3H	316865974	316870925	+	4365	-	- && Q9XEA6.2 RecName: Full=Cysteine synthase; Short=CSase; AltName: Full=O-acetylserine (thiol)-lyase; Short=OAS-TL; AltName: Full=O-acetylserine sulfhydrylase && PF02943:Ferredoxin thioredoxin reductase catalytic beta chain|PF01423:LSM domain|PF00291:Py	PALP	4059	2102	2413	1912	5690	5637	5381	5890	37.4595	35.0763	38.0754	32.3576	75.331	71.6337	71.5412	80.3967
gene:HORVU4Hr1G077220	3447.31	3656.67	3660.22	3416.05	6575.63	6069.44	6044	6149.63	-0.808954	2.75568e-32	5.9509e-30	-	chr4H	603352485	603377776	+	5203	-	- && Q94A27.1 RecName: Full=Phosphoinositide phosphatase SAC2; Short=AtSAC2; AltName: Full=Phosphatidylinositol 3,5-bisphosphate 5-phosphatase SAC2; AltName: Full=Protein SUPPRESSOR OF ACTIN 2; AltName: Full=SAC domain protein 2 && PF02383:SacI homology d	-	5007	2925	3151	2624	7240	6902	6568	6516	37.7338	39.8581	40.6018	36.2629	78.2727	71.6233	71.3077	72.6297
gene:EPlHVUG00000039843	458.539	781.34	644.691	1021.95	66.3012	42.21	30.3672	76.4457	3.7544	3.89735e-32	8.3575e-30	16S_ribosomal_RNA	Pt	92137	93628	+	1492	-	- && - && -	-	666	625	555	785	73	48	33	81	9.48317	16.0915	13.5119	20.4972	1.49115	0.941125	0.676929	1.70586
gene:HORVU2Hr1G122260	9612.11	10009.9	11046.9	26103.3	103.539	102.887	68.0962	282.189	6.67241	4.03565e-32	8.59397e-30	-	chr2H	752906333	752907230	+	898	-	- && P16968.2 RecName: Full=Alpha-amylase inhibitor BMAI-1; AltName: Full=Alpha-amylase flour inhibitor; AltName: Allergen=Hor v 1; Flags: Precursor && PF00234:Protease inhibitor/seed storage/LTP family	-	13961	8007	9510	20051	114	117	74	299	330.285	342.515	384.677	869.868	3.86897	3.8114	2.52205	10.4622
gene:HORVU2Hr1G068120	18901.3	20609.9	19151.4	19545.9	11863.4	12818.6	11822.1	11822.7	0.694365	4.43112e-32	9.37105e-30	-	chr2H	478657471	478659349	+	921	-	- && Q9LZ41.1 RecName: Full=60S ribosomal protein L35-4 && PF00831:Ribosomal L29 protein	-	27453	16486	16487	15014	13062	14577	12847	12527	776.601	843.26	797.433	778.843	530.074	567.81	523.552	524.125
gene:HORVU2Hr1G039070	1863.07	2130.24	1740.08	1991.83	3924.49	3836.71	4062.77	3972.35	-1.03267	4.63245e-32	9.72973e-30	-	chr2H	186433359	186438107	-	4219	-	- && Q84SL0.2 RecName: Full=Calcium-dependent protein kinase 20; Short=OsCDPK20; Short=OsCPK20 && PF13499:EF-hand domain pair|PF00069:Protein kinase domain	Pkinase	2706	1704	1498	1530	4321	4363	4415	4209	34.7569	39.5749	32.8979	36.0371	79.6188	77.1657	81.6946	79.9598
gene:HORVU1Hr1G023100	23245.1	39364.5	36539.4	41238.6	2251.52	2608.23	3007.28	4656.58	3.4867	5.99823e-32	1.25126e-29	-	chr1H	100906977	100911501	-	3018	-	- && P21616.4 RecName: Full=Pyrophosphate-energized vacuolar membrane proton pump; AltName: Full=Pyrophosphate-energized inorganic pyrophosphatase; Short=H(+)-PPase; AltName: Full=Vacuolar H(+)-pyrophosphatase && PF03030:Inorganic H+ pyrophosphatase	-	33762	31488	31456	31677	2479	2966	3268	4934	270.154	455.582	430.36	464.808	28.4563	32.6799	37.6718	58.3933
gene:HORVU3Hr1G109590	1772.88	1720.2	2664.72	2888.8	428.687	576.87	538.328	470.943	2.16599	6.10116e-32	1.25565e-29	-	chr3H	678846537	678849085	-	2471	-	- && - && PF04577:Protein of unknown function (DUF563)	-	2575	1376	2294	2219	472	656	585	499	25.6469	24.7807	39.0656	40.5285	6.744	8.99679	8.39389	7.35085
gene:HORVU4Hr1G060370	3834.24	3236.62	3275.73	3306.69	6438.48	6415.04	6824.35	6403.51	-0.932595	6.08243e-32	1.25565e-29	-	chr4H	507379979	507384625	-	4531	-	- && Q84JI0.1 RecName: Full=Probable protein phosphatase 2C 30; Short=OsPP2C30 && PF00481:Protein phosphatase 2C	PP2C	5569	2589	2820	2540	7089	7295	7416	6785	53.6558	45.1034	46.4551	44.8765	97.9813	96.7813	102.934	96.6873
gene:HORVU6Hr1G050160	2406.3	2217.75	2496.29	2207.93	4744.62	4471.62	5177.15	5533.35	-1.09447	6.379e-32	1.30408e-29	-	chr6H	304264125	304376093	+	4570	-	- && P72749.1 RecName: Full=GTP-binding protein TypA/BipA homolog && PF00009:Elongation factor Tu GTP binding domain|PF03144:Elongation factor Tu domain 2	GTP_EFTU	3495	1774	2149	1696	5224	5085	5626	5863	49.2047	45.1596	51.7297	43.7855	105.507	98.5772	114.106	122.084
gene:HORVU2Hr1G030870	32694.7	48126.8	44015.5	41834.9	3950.83	3737.34	6917.29	6486.56	2.98225	6.84017e-32	1.3891e-29	-	chr2H	115321811	115327913	-	3651	-	- && P31923.1 RecName: Full=Sucrose synthase 2; AltName: Full=Sucrose-UDP glucosyltransferase 2 && PF00862:Sucrose synthase|PF00534:Glycosyl transferases group 1	Glycos_transf_1	47487	38497	37892	32135	4350	4250	7517	6873	444.62	651.746	606.604	551.744	58.4281	54.7935	101.393	95.1787
gene:HORVU5Hr1G100910	6418.17	7448.35	6204.13	6767	3204.26	3430.44	3466.47	3627.87	0.9668	6.94638e-32	1.40139e-29	-	chr5H	612232645	612237716	-	1829	-	- && Q9SA34.1 RecName: Full=Inosine-5'-monophosphate dehydrogenase 2; Short=IMP dehydrogenase 2; Short=IMPD 2; Short=IMPDH 2 && PF00478:IMP dehydrogenase / GMP reductase domain	-	9322	5958	5341	5198	3528	3901	3767	3844	116.633	134.787	114.256	119.259	63.3224	67.2068	67.8979	71.1334
gene:HORVU6Hr1G005390	8019.62	8538.48	8164.92	8510.18	5155.15	4944.72	4870.72	4618.83	0.762265	7.5298e-32	1.50916e-29	-	chr6H	12012122	12015583	+	3462	-	- && Q43292.2 RecName: Full=60S ribosomal protein L37-2 && PF01907:Ribosomal protein L37e	-	11648	6830	7029	6537	5676	5623	5293	4894	158.83	168.399	163.877	163.457	111.03	105.578	103.976	98.7017
gene:HORVU3Hr1G024210	3287.58	2955.34	3260.62	3072.36	5532.07	5545.34	5941.86	5570.16	-0.844287	8.0372e-32	1.6004e-29	-	chr3H	92311553	92319454	+	7044	-	- && Q9LK64.1 RecName: Full=ABC transporter C family member 3; Short=ABC transporter ABCC.3; Short=AtABCC3; AltName: Full=ATP-energized glutathione S-conjugate pump 3; AltName: Full=Glutathione S-conjugate-transporting ATPase 3; AltName: Full=Multidrug re	ABC_membrane	4775	2364	2807	2360	6091	6306	6457	5902	20.8945	18.7044	21.0013	18.9372	38.2354	37.9961	40.7043	38.1978
gene:HORVU7Hr1G033230	26511.3	29449.6	29672	32893.8	15578.1	16848.8	16348.6	14685.1	0.901124	1.18727e-31	2.34887e-29	-	chr7H	67727460	67734472	-	4677	-	- && P31922.1 RecName: Full=Sucrose synthase 1; AltName: Full=Sucrose-UDP glucosyltransferase 1 && PF00534:Glycosyl transferases group 1|PF00862:Sucrose synthase	Glycos_transf_1	38506	23557	25544	25267	17152	19160	17766	15560	314.511	347.909	356.731	378.449	200.975	215.491	209.049	187.974
gene:HORVU0Hr1G007370	260.252	413.797	390.299	313.745	7.26589	25.5019	8.28198	10.3815	4.73704	1.29964e-31	2.55471e-29	-	chrUn	42090085	42091378	+	1273	-	- && Q9LTH2.1 RecName: Full=UDP-glycosyltransferase 76E2 && PF00201:UDP-glucoronosyl and UDP-glucosyl transferase	UDPGT	378	331	336	241	8	29	9	11	7.47715	11.8389	11.3639	8.74191	0.227014	0.789893	0.25647	0.321823
gene:HORVU4Hr1G083930	3972.63	3244.12	3484.81	3539.72	1507.67	1727.09	1684.92	1510.98	1.14766	1.45786e-31	2.84746e-29	-	chr4H	626954888	626957377	-	2490	-	- && Q9FMY1.1 RecName: Full=Cytochrome P450 86B1 && PF00067:Cytochrome P450	p450	5770	2595	3000	2719	1660	1964	1831	1601	84.3643	68.6053	74.9977	72.9016	34.8184	39.5413	38.5675	34.6221
gene:HORVU4Hr1G007680	8004.47	9866.13	13361.9	12976.8	2084.4	1706.87	1264.38	2019.68	2.6434	1.60222e-31	3.10963e-29	-	chr4H	20496838	20499007	-	1962	-	- && O04496.1 RecName: Full=Aspartyl protease AED3; AltName: Full=Apoplastic EDS1-dependent protein 3; Flags: Precursor && PF14541:Xylanase inhibitor C-terminal|PF14543:Xylanase inhibitor N-terminal	-	11626	7892	11503	9968	2295	1941	1374	2140	125.887	154.516	212.963	197.926	35.6492	28.9402	21.4332	34.2723
gene:HORVU1Hr1G000700	626.533	1141.38	548.277	1235.45	0	0	2.76066	0	10.3399	2.07061e-31	3.99341e-29	-	chr1H	1891346	1892583	+	1238	-	- && P17990.1 RecName: Full=Gamma-hordein-1; Flags: Precursor && PF13016:Cys-rich Gliadin N-terminal	-	910	913	472	949	0	0	3	0	15.616	28.3293	13.8489	29.8634	0	0	0.074165	0
gene:HORVU5Hr1G056130	2692.71	2610.3	2590.38	1954.07	5500.28	5808.27	5727.45	5726.82	-1.2079	2.28883e-31	4.38669e-29	-	chr5H	439201626	439207365	-	5740	-	- && O22704.1 RecName: Full=Cytochrome B5-like protein; Short=AtCb5LP; AltName: Full=Cytochrome b5 isoform F; Short=AtCb5-F && PF00173:Cytochrome b5-like Heme/Steroid binding domain|PF03106:WRKY DNA -binding domain	WRKY	3911	2088	2230	1501	6056	6605	6224	6068	29.4115	28.3921	28.6734	20.6993	65.3332	68.3957	67.4294	67.4925
gene:HORVU4Hr1G043910	96473.7	142639	133501	160794	46002.2	48202	43559.5	56759.5	1.45527	3.41691e-31	6.50804e-29	PDI	chr4H	350262817	350266616	+	2379	-	- && P80284.2 RecName: Full=Protein disulfide-isomerase; Short=PDI; AltName: Full=Endosperm protein E-1; Flags: Precursor && PF13848:Thioredoxin-like domain|PF00085:Thioredoxin	-	140122	114098	114928	123512	50650	54814	47336	60141	1778.28	2618.23	2493.81	2874.4	922.127	957.879	865.435	1128.87
gene:HORVU1Hr1G071910	1855.5	1641.44	1478.72	1619.5	619.417	488.053	542.929	618.172	1.5407	4.44925e-31	8.422e-29	-	chr1H	495399707	495401012	+	958	-	- && - && PF09713:Plant protein 1589 of unknown function (A_thal_3526)	-	2695	1313	1273	1244	682	555	590	655	91.0241	80.1863	73.514	77.0484	33.0446	25.8117	28.7078	32.7204
gene:HORVU2Hr1G121060	8445.11	7670.88	7419.17	7378.87	12847	13324.3	12870.2	13016.5	-0.751277	4.83739e-31	9.10052e-29	-	chr2H	750619150	750622505	+	2327	-	- && Q8H191.1 RecName: Full=Probable polyamine oxidase 4; Short=AtPAO4; AltName: Full=Amine oxidase 2 && PF01593:Flavin containing amine oxidoreductase	Amino_oxidase	12266	6136	6387	5668	14145	15152	13986	13792	137.223	124.121	122.17	116.278	227.01	233.41	225.407	228.208
gene:HORVU4Hr1G079230	16157	22268.8	25061.6	20699.4	8663.66	9113.84	8816.62	8753.51	1.2518	5.33697e-31	9.97916e-29	-	chr4H	611617220	611619921	+	2702	-	- && O64964.1 RecName: Full=Aquaporin TIP1-1; AltName: Full=Tonoplast intrinsic protein 1-1; AltName: Full=ZmTIP1-1; AltName: Full=ZmTIP1;1; Short=ZmTIP1 && PF00230:Major intrinsic protein	-	23467	17813	21575	15900	9539	10364	9581	9275	380.28	521.94	597.779	472.485	221.752	231.259	223.669	222.3
gene:HORVU6Hr1G000070	554.241	652.575	499.49	620.981	129.878	122.233	119.629	97.2088	2.30988	9.12906e-31	1.69662e-28	-	chr6H	329127	331753	+	2528	-	- && P27626.1 RecName: Full=Senescence-associated protein DIN1 && PF00581:Rhodanese-like domain	Rhodanese	805	522	430	477	143	139	130	103	10.1495	11.9003	9.2696	11.0284	2.58644	2.41318	2.36125	1.92073
gene:HORVU4Hr1G000850	4296.22	4363	3928.55	3831.34	2074.41	2165.9	2231.53	2140.48	0.931273	9.24682e-31	1.70815e-28	-	chr4H	1301221	1303023	-	1803	-	- && - && PF00168:C2 domain	C2	6240	3490	3382	2943	2284	2463	2425	2268	118.047	119.38	109.392	102.095	61.9845	64.1593	66.0892	63.4587
novel.1415	1824.52	1348.9	1598.37	1727.55	595.803	469.586	505.2	544.558	1.62045	1.09694e-30	2.01423e-28	-	chr2H	729750725	729751697	+	831	-	-	-	2650	1079	1376	1327	656	534	549	577	76.7005	56.4692	68.0949	70.4318	27.238	21.2824	22.8915	24.7006
gene:HORVU2Hr1G031310	11705.8	11158.8	11390.7	10591.8	17822.3	18059.7	18241.5	17060.6	-0.666261	1.11072e-30	2.0274e-28	-	chr2H	118996595	119000314	-	3578	-	- && Q8H395.1 RecName: Full=Protein TIFY 10b; Short=OsTIFY10b; AltName: Full=Jasmonate ZIM domain-containing protein 7; Short=OsJAZ7; AltName: Full=OsJAZ6 && PF06200:tify domain|PF09425:Divergent CCT motif	Zim	17002	8926	9806	8136	19623	20537	19823	18077	256.534	243.523	252.977	225.114	424.746	426.687	430.889	403.415
gene:HORVU2Hr1G080070	2828.35	4340.5	4237.53	5573.21	1006.33	1287.4	1003.04	1130.64	1.93857	1.51132e-30	2.74228e-28	-	chr2H	579635942	579639616	-	1736	-	- && Q66HG4.1 RecName: Full=Aldose 1-epimerase; AltName: Full=Galactose mutarotase && PF01263:Aldose 1-epimerase	Aldose_epim	4108	3472	3648	4281	1108	1464	1090	1198	86.8386	132.709	131.85	165.948	33.6001	42.6137	33.1939	37.4558
gene:HORVU7Hr1G114620	3578.12	4874.31	4267.74	4643.69	1578.51	1392.05	1811.91	1786.56	1.40185	1.63463e-30	2.94858e-28	-	chr7H	639792378	639799262	-	6300	-	- && Q05609.1 RecName: Full=Serine/threonine-protein kinase CTR1; AltName: Full=Protein CONSTITUTIVE TRIPLE RESPONSE1 && PF00564:PB1 domain|PF07714:Protein tyrosine kinase	Pkinase_Tyr	5197	3899	3674	3567	1738	1583	1969	1893	32.1234	43.5772	38.8286	40.4313	15.4112	13.4734	17.5333	17.3061
gene:HORVU1Hr1G076310	666.466	961.36	1016.4	969.876	103.539	66.8325	56.1334	151.004	3.25945	1.96971e-30	3.53224e-28	-	chr1H	513751728	513752626	-	899	-	- && - && PF04520:Senescence regulator	-	968	769	875	745	114	76	61	160	22.8752	32.8589	35.3542	32.2842	3.86466	2.47303	2.07667	5.59227
gene:HORVU2Hr1G115730	5275.27	5056.83	4388.54	4029.22	9481.08	9379.41	9971.5	9675.57	-1.03756	2.62314e-30	4.67666e-28	-	chr2H	735380131	735382200	-	2070	-	- && Q9SJ02.1 RecName: Full=Stress enhanced protein 2, chloroplastic; Flags: Precursor && -	-	7662	4045	3778	3095	10439	10666	10836	10252	142.287	135.825	119.958	105.397	278.099	272.741	289.895	281.586
gene:HORVU0Hr1G017260	5563.75	5490.63	5848.68	5933.82	3388.63	3356.57	3200.52	3070.1	0.81084	2.92511e-30	5.18488e-28	-	chrUn	92265105	92267070	-	939	-	- && P46269.2 RecName: Full=Cytochrome b-c1 complex subunit 8; AltName: Full=Complex III subunit 8; AltName: Full=Complex III subunit VII; AltName: Full=Ubiquinol-cytochrome c reductase complex 8.2 kDa protein; AltName: Full=Ubiquinol-cytochrome c reducta	-	8081	4392	5035	4558	3731	3817	3478	3253	384.066	377.434	409.152	397.247	254.381	249.798	238.133	228.668
gene:HORVU7Hr1G085150	23627.9	26186.8	25723.7	30767.9	13281.1	14609.1	13842.9	12887.2	0.960555	3.0806e-30	5.42911e-28	-	chr7H	514440652	514444749	-	1862	-	- && Q948T6.2 RecName: Full=Lactoylglutathione lyase; AltName: Full=Aldoketomutase; AltName: Full=Allergen Glb33; AltName: Full=Glyoxalase I; Short=Glx I; AltName: Full=Glyoxylase I 11; Short=OsGLYI-11; Short=OsGLYI11; AltName: Full=Ketone-aldehyde mutase	Glyoxalase	34318	20947	22145	23634	14623	16613	15043	13655	762.627	841.686	841.415	963.104	466.171	508.352	481.587	448.809
gene:HORVU2Hr1G077210	1123.63	1403.91	1656.45	1668.97	425.054	302.505	348.763	266.144	2.12318	3.29941e-30	5.78151e-28	-	chr2H	559059606	559061312	+	1280	-	- && B9FFD2.2 RecName: Full=Putative 12-oxophytodienoate reductase 12; AltName: Full=OPDA-reductase 12; Short=OsOPR12 && PF00724:NADH:flavin oxidoreductase / NADH oxidase family	Oxidored_FMN	1632	1123	1426	1282	468	344	379	282	43.0163	53.5218	64.2654	61.965	17.6961	12.4853	14.3914	10.9937
gene:HORVU6Hr1G012570	72177.3	69638	67943.4	71726.6	43035.9	42487	44857.9	37503.7	0.745597	3.46273e-30	6.03321e-28	-	chr6H	24667229	24684418	+	1335	-	- && P21569.1 RecName: Full=Peptidyl-prolyl cis-trans isomerase; Short=PPIase; AltName: Full=Cyclophilin; AltName: Full=Cyclosporin A-binding protein; AltName: Full=Rotamase && PF00160:Cyclophilin type peptidyl-prolyl cis-trans isomerase/CLD	Pro_isomerase	104833	55704	58491	55096	47384	48315	48747	39738	2722.66	2615.89	2597.34	2623.98	1765.41	1727.84	1823.87	1526.44
gene:HORVU6Hr1G087820	8631.69	12383.9	12350.2	20097.9	231.6	349.991	292.63	671.024	5.11275	3.8505e-30	6.67094e-28	-	chr6H	565168666	565184674	+	1885	-	- && Q42456.2 RecName: Full=Aspartic proteinase oryzasin-1; Flags: Precursor && PF00026:Eukaryotic aspartyl protease|PF05184:Saposin-like type B, region 1|PF03489:Saposin-like type B, region 2	Asp	12537	9906	10632	15438	255	398	318	711	182.427	260.634	264.518	411.938	5.32297	7.97453	6.66611	15.3019
novel.4450	3270.36	3284.13	3911.12	3337.94	7386.68	8098.16	6736.93	9057.4	-1.18031	4.18519e-30	7.21005e-28	-	chr5H	643831285	643833353	+	1845	-	-	-	4750	2627	3367	2564	8133	9209	7321	9597	54.6947	54.6953	66.2887	54.1396	134.345	146.013	121.443	163.443
gene:HORVU3Hr1G007290	2407.68	2206.5	2043.26	2076.45	4612.93	4222.76	4556.93	5230.4	-1.09131	4.28169e-30	7.33509e-28	-	chr3H	17670260	17672803	+	2335	-	- && Q9FKL6.1 RecName: Full=Calmodulin-binding protein 60 B && PF07887:Calmodulin binding protein-like	-	3497	1765	1759	1595	5079	4802	4952	5542	43.7271	39.9059	37.6067	36.573	91.107	82.6806	89.2043	102.495
gene:HORVU1Hr1G090490	20534.4	23296.4	24578.4	23722.3	12786.1	13022.7	13630.3	11833	0.845339	4.72418e-30	8.04817e-28	-	chr1H	546288132	546292738	-	2984	-	- && Q65XK0.1 RecName: Full=Ketol-acid reductoisomerase, chloroplastic; AltName: Full=Acetohydroxy-acid reductoisomerase; AltName: Full=Alpha-keto-beta-hydroxylacyl reductoisomerase; AltName: Full=Protein KARI; Flags: Precursor && PF01450:Acetohydroxy aci	-	29825	18635	21159	18222	14078	14809	14812	12538	324.767	366.909	393.94	363.858	219.913	222.046	232.356	201.929
gene:HORVU2Hr1G123830	477.129	710.081	880.496	1169.06	54.4942	59.7975	76.3782	20.763	3.93415	5.39883e-30	9.1467e-28	-	chr2H	756850764	756851631	-	868	-	- && - && -	-	693	568	758	898	60	68	83	22	16.9614	25.1371	31.7206	40.3042	2.10668	2.29173	2.92655	0.7964
gene:HORVU7Hr1G034350	676.793	527.56	602.873	545.474	1615.75	1564.41	1691.36	1485.5	-1.43047	5.64194e-30	9.50605e-28	-	chr7H	71864049	71878996	-	2472	-	- && Q84RK2.2 RecName: Full=Fatty-acid-binding protein 2; Short=AtFAP2; AltName: Full=Chalcone-flavanone isomerase family protein 2 && PF02431:Chalcone-flavanone isomerase	-	983	422	519	419	1779	1779	1838	1574	10.9337	8.48721	9.87021	8.54622	28.3863	27.2469	29.4517	25.894
gene:HORVU0Hr1G008950	682.99	920.105	407.723	644.414	2968.12	3249.29	2737.65	2707.69	-2.13527	6.29355e-30	1.0546e-27	-	chrUn	53571577	53574353	-	2512	-	- && Q9M401.1 RecName: Full=Branched-chain-amino-acid aminotransferase 3, chloroplastic; Short=Atbcat-3; Flags: Precursor && PF01063:Amino-transferase class IV	-	992	736	351	495	3268	3695	2975	2869	15.3047	20.5319	9.25903	14.0044	72.3294	78.4974	66.1228	65.4673
gene:HORVU4Hr1G002650	2300.27	2489.04	1936.4	3012.47	803.789	759.78	762.862	884.317	1.60036	7.34697e-30	1.22443e-27	-	chr4H	5071114	5074962	+	1267	-	- && P33679.2 RecName: Full=Zeamatin; Flags: Precursor && PF00314:Thaumatin family	Thaumatin	3341	1991	1667	2314	885	864	829	937	84.0974	90.6181	71.744	106.811	31.9571	29.9465	30.0615	34.8839
novel.6228	1382.5	1522.67	1571.65	1304.45	564.015	467.827	451.828	538.895	1.51515	8.03757e-30	1.33228e-27	-	chr7H	594216937	594218391	+	1334	-	-	-	2008	1218	1353	1002	621	532	491	571	31.9784	35.0734	36.8413	29.2621	14.1874	11.6662	11.2648	13.4496
gene:HORVU4Hr1G008300	3980.2	3497.9	2966.74	3604.82	7651.89	7020.05	8245.17	7364.27	-1.10721	8.7893e-30	1.44905e-27	-	chr4H	22409667	22412651	+	2984	-	- && Q9LVJ0.1 RecName: Full=UV-B-induced protein At3g17800, chloroplastic; Flags: Precursor && PF05542:Protein of unknown function (DUF760)	-	5781	2798	2554	2769	8425	7983	8960	7803	76.7114	67.134	57.9458	67.3791	160.378	145.864	171.283	153.143
gene:HORVU2Hr1G022090	16092.3	19067.2	15981.4	17598.4	9749	9994.97	9884.08	9841.68	0.800192	9.02373e-30	1.47975e-27	-	chr2H	63473505	63506992	-	2012	-	- && P29546.2 RecName: Full=Elongation factor 1-beta; Short=EF-1-beta; AltName: Full=Elongation factor 1-beta'; Short=EF-1-beta'; AltName: Full=Elongation factor 1B-alpha 2; AltName: Full=eEF-1B alpha 2 && PF00736:EF-1 guanine nucleotide exchange domain	-	23373	15252	13758	13518	10734	11366	10741	10428	483.495	570.482	486.606	512.785	318.535	323.752	320.09	319.05
gene:HORVU1Hr1G064210	21830.2	22781.4	22466.6	20827	12227.6	13709.4	11225.8	11353.6	0.85744	9.32827e-30	1.52155e-27	-	chr1H	459368912	459370353	-	1442	-	- && P27484.1 RecName: Full=Glycine-rich protein 2 && PF00313:'Cold-shock' DNA-binding domain|PF00098:Zinc knuckle	CSD	31707	18223	19341	15998	13463	15590	12199	12030	828.539	861.024	864.134	766.6	504.682	560.958	459.232	464.947
novel.159	4652.87	5705.65	5033.23	7066.43	1572.16	1880.98	1078.5	1717.67	1.84512	9.54618e-30	1.54886e-27	-	chr1H	260849018	260850353	+	1336	-	-	-	6758	4564	4333	5428	1731	2139	1172	1820	150.022	183.198	164.463	220.964	55.1254	65.3843	37.4812	59.7568
gene:HORVU4Hr1G001220	19806	19943.5	18039.7	20526.2	11683.5	12529.3	11229.4	11485.7	0.73881	1.58612e-29	2.55991e-27	-	chr4H	1807975	1814801	-	1551	-	- && Q9SIK2.1 RecName: Full=40S ribosomal protein S25-2 && PF03297:S25 ribosomal protein	-	28767	15953	15530	15767	12864	14248	12203	12170	1294.79	1298.33	1195.15	1301.37	830.617	883.053	791.267	810.171
gene:HORVU4Hr1G081640	10156	12127.6	14247.1	24364.1	134.419	108.163	65.3356	313.333	6.61525	2.04651e-29	3.28567e-27	-	chr4H	619905096	619905890	-	795	-	- && P11643.2 RecName: Full=Alpha-amylase/trypsin inhibitor CMd; AltName: Full=Chloroform/methanol-soluble protein CMd; Flags: Precursor && PF00234:Protease inhibitor/seed storage/LTP family	-	14751	9701	12265	18715	148	123	71	332	394.187	468.744	560.393	917.099	5.67363	4.52598	2.73331	13.122
gene:HORVU5Hr1G111820	25542.6	25389.2	24665.5	24198.7	15411.9	17003.6	15767	15149.5	0.656084	2.86529e-29	4.57625e-27	-	chr5H	637279017	637281273	-	1130	-	- && P49216.2 RecName: Full=40S ribosomal protein S26; AltName: Full=S31 && PF01283:Ribosomal protein S26e	-	37099	20309	21234	18588	16969	19336	17134	16052	1666.29	1649.35	1630.66	1530.96	1093.36	1195.86	1108.65	1066.34
gene:HORVU7Hr1G040430	30651.2	32418.7	30073.9	35800.8	16592.6	17992	14863.4	18264.9	0.929183	3.25454e-29	5.17101e-27	-	chr7H	109656350	109657861	-	884	-	- && - && PF06522:NADH-ubiquinone reductase complex 1 MLRQ subunit	-	44519	25932	25890	27500	18269	20460	16152	19353	2279.01	2400.35	2266.09	2581.54	1341.63	1442.22	1191.18	1465.31
gene:HORVU5Hr1G100200	45449.1	44841.4	43603.2	46064.6	29933.6	30225.9	30323.1	27578	0.608128	3.85851e-29	6.09903e-27	-	chr5H	611298347	611302093	+	2124	-	- && Q03033.1 RecName: Full=Elongation factor 1-alpha; Short=EF-1-alpha && PF03144:Elongation factor Tu domain 2|PF03143:Elongation factor Tu C-terminal domain|PF00009:Elongation factor Tu GTP binding domain	GTP_EFTU	66012	35869	37537	35384	32958	34372	32952	29221	1038.81	1020.64	1009.99	1021.1	744.036	744.81	747.044	680.126
gene:HORVU4Hr1G059800	1573.91	1767.7	1281.25	1402.09	3673.81	3298.53	3897.13	3721.3	-1.2757	6.46594e-29	1.01681e-26	-	chr4H	500954077	500959184	+	3394	-	- && Q6R0E3.2 RecName: Full=Telomere repeat-binding protein 5; AltName: Full=Protein TRF-LIKE 2 && -	-	2286	1414	1103	1077	4045	3751	4235	3943	19.4884	21.7965	16.0776	16.8369	49.4695	44.0325	52.012	49.7172
gene:HORVU4Hr1G057210	4533.07	5189.34	3751.98	5298.52	1807.39	2099.07	1825.72	1743.15	1.32811	6.79437e-29	1.06301e-26	-	chr4H	480951276	480954017	-	936	-	- && Q10N21.1 RecName: Full=L-ascorbate peroxidase 1, cytosolic; Short=APXa; AltName: Full=OsAPx01 && PF00141:Peroxidase	-	6584	4151	3230	4070	1990	2387	1984	1847	171.415	195.411	143.782	194.311	74.3241	85.573	74.4132	71.1221
gene:HORVU1Hr1G005460	708.464	1756.45	537.823	1593.46	0.908236	0	0	0	12.0187	7.17656e-29	1.1171e-26	-	chr1H	11955986	11958292	+	2307	-	- && P06471.1 RecName: Full=B3-hordein && PF13016:Cys-rich Gliadin N-terminal	-	1029	1405	463	1224	1	0	0	0	15.3516	37.9011	11.8104	33.4861	0.0214021	0	0	0
gene:HORVU7Hr1G046660	490.899	467.554	587.772	1098.76	39.9624	43.9687	55.2132	15.1004	4.09775	8.00031e-29	1.23904e-26	-	chr7H	153002078	153004377	+	1319	-	- && Q656A5.1 RecName: Full=Protein MOTHER of FT and TFL1 homolog 1; Short=OsMFT1 && PF01161:Phosphatidylethanolamine-binding protein	-	713	374	506	844	44	50	60	16	27.6918	26.2646	33.6013	60.1103	2.4515	2.67398	3.35708	0.919096
gene:HORVU7Hr1G115540	23106	26216.8	25367.1	26713.9	14564.5	15881.5	14620.4	15676.1	0.739153	1.16448e-28	1.7944e-26	HVP1	chr7H	641783035	641789354	+	4279	-	- && P21616.4 RecName: Full=Pyrophosphate-energized vacuolar membrane proton pump; AltName: Full=Pyrophosphate-energized inorganic pyrophosphatase; Short=H(+)-PPase; AltName: Full=Vacuolar H(+)-pyrophosphatase && PF03030:Inorganic H+ pyrophosphatase	-	33560	20971	21838	20520	16036	18060	15888	16610	258.228	291.769	287.302	289.537	177.009	191.349	176.117	189.03
gene:HORVU5Hr1G081610	5659.45	8788.51	9271.93	13205.9	293.36	576.87	454.588	785.22	4.12928	1.31709e-28	2.01943e-26	-	chr5H	565152247	565154028	-	1782	-	- && - && PF03168:Late embryogenesis abundant protein	-	8220	7030	7982	10144	323	656	494	832	97.9969	151.542	162.703	221.766	5.5241	10.7689	8.48433	14.6705
gene:HORVU3Hr1G020490	785.576	773.839	561.055	648.32	169.84	132.786	116.868	151.004	2.27994	1.47288e-28	2.24706e-26	-	chr3H	64030903	64330490	-	1306	-	- && P24631.1 RecName: Full=17.5 kDa class II heat shock protein && PF00011:Hsp20/alpha crystallin family	-	1141	619	483	498	187	151	127	160	32.4934	31.8741	23.518	26.0066	7.63958	5.92124	5.21031	6.73921
gene:HORVU2Hr1G038990	6403.03	5791.91	5898.63	5564.1	3227.87	3032.08	3218.93	3474.98	0.869521	1.74252e-28	2.64527e-26	-	chr2H	185514747	185519369	-	3309	-	- && Q8GT95.1 RecName: Full=Polygalacturonase inhibitor 1; AltName: Full=Floral organ regulator 1; AltName: Full=Polygalacturonase-inhibiting protein 1; Short=PGIP-1; Flags: Precursor && PF08263:Leucine rich repeat N-terminal domain|PF13855:Leucine rich r	LRRNT_2	9300	4633	5078	4274	3554	3448	3498	3682	125.684	113.213	117.336	105.919	68.902	64.1637	68.1029	73.5969
gene:HORVU7Hr1G083550	3196.69	4277.99	2715.83	3758.43	1199.78	1174.84	1334.32	1073.07	1.54404	2.13356e-28	3.22293e-26	-	chr7H	503806944	503810826	-	3824	-	- && A5H8G4.1 RecName: Full=Peroxidase 1; AltName: Full=Plasma membrane-bound peroxidase 1; Short=pmPOX1; Flags: Precursor && PF00141:Peroxidase	-	4643	3422	2338	2887	1321	1336	1450	1137	68.642	91.4764	59.099	78.2679	28.0164	27.1972	30.8823	24.8618
gene:HORVU7Hr1G036470	786.953	716.332	843.325	848.805	222.518	211.05	196.007	143.454	2.04669	2.67494e-28	4.02094e-26	-	chr7H	84846525	85031979	-	5269	-	- && Q67X83.1 RecName: Full=26.2 kDa heat shock protein, mitochondrial; Short=OsHsp26.2; Flags: Precursor && PF00011:Hsp20/alpha crystallin family	-	1143	573	726	652	245	240	213	152	39.0395	35.3875	42.3974	40.8367	12.0045	11.2874	10.4806	7.67859
gene:HORVU6Hr1G037950	12817.8	18005.8	18333.6	19646.2	702.066	1086.91	1255.18	2029.11	3.76153	2.69535e-28	4.03186e-26	-	chr6H	191824932	191827337	-	1546	-	- && P29518.1 RecName: Full=Adenine nucleotide transporter BT1, chloroplastic/amyloplastic/mitochondrial; AltName: Full=Protein brittle-1; Flags: Precursor && PF00153:Mitochondrial carrier protein	Mito_carr	18617	14403	15783	15091	773	1236	1364	2150	255.828	357.873	370.828	380.279	15.2383	23.3875	27.0025	43.6976
gene:HORVU6Hr1G067870	13330	13054	13286.4	13927.2	8657.31	8762.09	9047.6	9004.55	0.595468	3.43531e-28	5.11378e-26	-	chr6H	471244933	471246184	-	868	-	- && Q9FF52.1 RecName: Full=60S ribosomal protein L12-3 && PF00298:Ribosomal protein L11, RNA binding domain|PF03946:Ribosomal protein L11, N-terminal domain	-	19361	10442	11438	10698	9532	9964	9832	9541	473.867	462.115	478.655	480.15	334.681	335.806	346.673	345.384
gene:HORVU1Hr1G000930	820.689	1550.18	656.307	1140.42	4.54118	0	6.44154	11.3253	7.55358	3.60513e-28	5.34064e-26	-	chr1H	2429752	2430871	-	1120	-	- && P06471.1 RecName: Full=B3-hordein && PF13016:Cys-rich Gliadin N-terminal	-	1192	1240	565	876	5	0	7	12	22.6103	42.5294	18.3241	30.4705	0.136056	0	0.191284	0.33666
gene:HORVU6Hr1G004010	1613.84	1001.36	1177.87	1540.09	3924.49	3923.77	3704.8	3918.55	-1.53513	3.80304e-28	5.60674e-26	-	chr6H	8773656	8936829	+	8552	-	- && Q43857.1 RecName: Full=Acid beta-fructofuranosidase; AltName: Full=Acid invertase; Short=AI; AltName: Full=Acid sucrose hydrolase; AltName: Full=Vacuolar invertase; Flags: Precursor [Vicia faba] && PF11837:Domain of unknown function (DUF3357)|PF08244	-	2344	801	1014	1183	4321	4462	4026	4152	19.4445	12.0146	14.3821	17.9957	51.4211	50.9677	48.113	50.942
novel.235	857.868	1131.38	787.568	1245.87	164.391	255.019	203.369	167.048	2.34704	5.01685e-28	7.36084e-26	-	chr1H	410767880	410771529	+	2049	-	-	-	1246	905	678	957	181	290	221	177	22.0958	29.0187	20.5573	31.1207	4.60456	7.08135	5.64591	4.64242
gene:HORVU4Hr1G059120	5314.51	4851.81	4872.93	5467.76	8560.12	8450.79	8543.32	9019.65	-0.753346	5.44827e-28	7.94713e-26	-	chr4H	494208999	494213059	+	3508	-	- && Q9SYM5.1 RecName: Full=Trifunctional UDP-glucose 4,6-dehydratase/UDP-4-keto-6-deoxy-D-glucose 3,5-epimerase/UDP-4-keto-L-rhamnose-reductase RHM1; AltName: Full=Protein REPRESSOR OF LRX1 1; AltName: Full=Rhamnose biosynthetic enzyme 1; Short=AtRHM1; I	-	7719	3881	4195	4200	9425	9610	9284	9557	63.8827	58.0769	59.3606	63.7407	111.898	109.515	110.69	116.983
gene:HORVU6Hr1G038250	598.993	641.324	542.469	589.737	1545.82	1431.62	1393.21	1372.25	-1.27545	5.46827e-28	7.94713e-26	-	chr6H	193899091	193900164	+	987	-	- && - && -	-	870	513	467	453	1702	1628	1514	1454	25.4234	27.1062	23.3332	24.2749	71.3496	65.5081	63.7367	62.8432
gene:HORVU1Hr1G028030	8713.63	7532.11	7175.23	6820.38	14198.5	13646.1	14058.2	13944.3	-0.884299	5.79986e-28	8.38927e-26	-	chr1H	147239826	147280641	-	10416	-	- && P43279.2 RecName: Full=NADP-dependent malic enzyme, chloroplastic; Short=NADP-ME; Flags: Precursor && PF00390:Malic enzyme, N-terminal domain|PF03949:Malic enzyme, NAD binding domain	Malic_M	12656	6025	6177	5239	15633	15518	15277	14775	99.3612	85.5294	82.9168	75.4248	176.068	167.758	172.786	171.565
gene:HORVU2Hr1G109640	644.434	457.552	331.057	549.38	62.6683	56.28	76.3782	57.5702	2.97235	5.97473e-28	8.60165e-26	-	chr2H	717371471	717373467	-	1888	-	- && O64637.1 RecName: Full=Cytochrome P450 76C2; AltName: Full=Protein YELLOW-LEAF-SPECIFIC GENE 6 && PF00067:Cytochrome P450	p450	936	366	285	422	69	64	83	61	10.5323	7.44672	5.48322	8.70771	1.11382	0.991637	1.34547	1.01521
gene:HORVU1Hr1G045220	5488.01	4760.55	5947.42	5363.61	9850.73	10134.8	9458.02	10721.3	-0.897392	6.21326e-28	8.88958e-26	-	chr1H	328624334	328628558	-	4225	-	- && O64823.1 RecName: Full=Calcium uniporter protein 2, mitochondrial; Flags: Precursor && PF04678:Mitochondrial calcium uniporter	-	7971	3808	5120	4120	10846	11525	10278	11360	63.9021	55.1997	70.1805	60.5682	124.736	127.224	118.703	134.698
gene:HORVU7Hr1G076150	7363.48	8205.94	9505.41	8459.4	4332.29	4527.9	4319.51	4436.68	0.928349	6.23271e-28	8.88958e-26	-	chr7H	444621487	444625733	+	4247	-	- && Q0J8G4.1 RecName: Full=Fructokinase-2; AltName: Full=Fructokinase II; AltName: Full=OsFKII >A2YQL4.2 RecName: Full=Fructokinase-2; AltName: Full=Fructokinase II; AltName: Full=OsFKII && PF00294:pfkB family carbohydrate kinase|PF14363:Domain associate	PfkB	10695	6564	8183	6498	4770	5149	4694	4701	91.103	101.102	119.181	101.503	58.2893	60.395	57.603	59.2273
gene:HORVU1Hr1G039540	1688.88	1308.9	1239.43	1327.88	3388.63	3075.17	3427.82	3722.25	-1.28837	9.34828e-28	1.32715e-25	-	chr1H	278245999	278260958	+	3091	-	- && Q9ZVN2.1 RecName: Full=Acyltransferase-like protein At1g54570, chloroplastic; Flags: Precursor && PF12146:Serine aminopeptidase, S33	-	2453	1047	1067	1020	3731	3497	3725	3944	25.4831	19.6671	18.9524	19.4312	55.603	50.0238	55.7483	60.5999
gene:HORVU2Hr1G007600	17.9009	18.7521	19.7473	42.961	379.643	396.598	392.934	251.044	-3.86056	1.00779e-27	1.42414e-25	-	chr2H	15507307	15515438	+	2234	-	- && C5YHI2.2 RecName: Full=Beta-sesquiphellandrene synthase; Short=SbTPS2 && PF01397:Terpene synthase, N-terminal domain|PF03936:Terpene synthase family, metal binding domain	-	26	15	17	33	418	451	427	266	0.372964	0.389065	0.416952	0.868066	8.60177	8.90833	8.82411	5.64358
gene:HORVU5Hr1G072480	2883.43	2376.52	1871.35	2332.91	5875.38	5360.67	6199.52	6711.18	-1.35016	1.03026e-27	1.44921e-25	-	chr5H	535616996	535621998	+	3263	-	- && Q9LMN8.2 RecName: Full=Wall-associated receptor kinase 3; Flags: Precursor && PF13947:Wall-associated receptor kinase galacturonan-binding|PF07714:Protein tyrosine kinase	Pkinase_Tyr	4188	1901	1611	1792	6469	6096	6737	7111	41.8693	34.3644	27.5378	32.8528	92.778	83.9191	97.03	105.148
gene:HORVU3Hr1G051650	7034.38	7853.4	8118.46	7289.04	15847.8	15490.2	13711.3	19378.5	-1.08873	1.14887e-27	1.60868e-25	-	chr3H	374137615	374141465	+	3447	-	- && - && PF08646:Replication factor-A C terminal domain	-	10217	6282	6989	5599	17449	17615	14900	20533	92.3249	102.643	107.983	92.7794	226.196	219.182	193.969	274.428
gene:HORVU5Hr1G118970	1624.85	1258.89	1522.86	1804.36	165.299	286.676	150.916	360.522	2.68885	1.31155e-27	1.82812e-25	-	chr5H	654370150	654371848	+	1699	-	- && - && PF14541:Xylanase inhibitor C-terminal|PF14543:Xylanase inhibitor N-terminal	-	2360	1007	1311	1386	182	326	164	382	29.5098	22.7679	28.0286	31.7807	3.26471	5.61305	2.95426	7.06477
gene:HORVU5Hr1G098770	4354.06	4586.78	5397.98	4569.48	2024.46	2250.32	2306.07	2453.81	1.06528	1.49171e-27	2.06983e-25	-	chr5H	608698074	608700179	+	2106	-	- && I4DST9.1 RecName: Full=Tuliposide A-converting enzyme 2, chloroplastic; Short=TgTCEA2; Flags: Precursor && PF07859:alpha/beta hydrolase fold	Abhydrolase_3	6324	3669	4647	3510	2229	2559	2506	2600	63.7943	66.923	80.1506	64.9296	32.2566	35.5457	36.4184	38.7921
gene:HORVU1Hr1G067080	484.014	510.058	594.742	544.172	1613.03	1735.89	1678.48	1258.05	-1.56071	1.56273e-27	2.15861e-25	-	chr1H	475940986	475942012	+	1027	-	- && P14895.1 RecName: Full=High molecular mass early light-inducible protein HV58, chloroplastic; Short=ELIP; Flags: Precursor && PF00504:Chlorophyll A-B binding protein	-	703	408	512	418	1776	1974	1824	1333	20.4029	21.4109	25.4069	22.2464	73.9433	78.888	76.2627	57.2199
gene:HORVU2Hr1G028670	377.297	442.551	444.895	412.686	33.6047	28.14	69.0165	34.9196	3.34026	1.61647e-27	2.22283e-25	-	chr2H	97538337	97539258	+	922	-	- && P08626.1 RecName: Full=Subtilisin-chymotrypsin inhibitor-2B; Short=CI-2B && PF00280:Potato inhibitor I family	-	548	354	383	317	37	32	75	37	16.058	18.7565	19.189	17.0339	1.55536	1.29118	3.16608	1.60358
gene:HORVU6Hr1G059850	575.584	531.311	558.732	631.396	1342.37	1326.98	1417.14	1469.46	-1.27446	1.75661e-27	2.39518e-25	-	chr6H	396223538	396228303	+	1772	-	- && Q9M0Y6.1 RecName: Full=Putative PAP-specific phosphatase, mitochondrial; AltName: Full=3'(2'),5'-bisphosphate nucleotidase; AltName: Full=3'(2'),5-bisphosphonucleoside 3'(2')-phosphohydrolase; AltName: Full=DPNPase; Flags: Precursor && PF00459:Inosit	-	836	425	481	485	1478	1509	1540	1557	13.4753	12.3868	13.2563	14.3357	34.1764	33.4926	35.7605	37.1194
novel.2068	629.287	437.55	389.138	518.135	1787.41	1564.41	1872.65	1544.96	-1.77407	1.75743e-27	2.39518e-25	-	chr3H	3898262	3901708	+	2668	-	-	-	914	350	335	398	1968	1779	2035	1637	7.61771	5.27453	4.77384	6.08285	23.53	20.4165	24.4339	20.1793
gene:HORVU1Hr1G093780	353.888	293.784	364.744	423.1	39.0541	54.5212	57.0536	44.3574	2.87942	2.77746e-27	3.76863e-25	-	chr1H	553944530	553960976	-	1206	-	- && P80022.2 RecName: Full=Extracellular ribonuclease LE; Short=RNase LE; Flags: Precursor && PF00445:Ribonuclease T2 family	Ribonuclease_T2	514	235	314	325	43	62	62	47	11.0635	9.14611	11.5559	12.828	1.32776	1.83759	1.92253	1.49627
gene:HORVU5Hr1G064020	19036.3	19782.3	19508	19233.5	28387.8	29513.6	28406.3	31454.1	-0.602536	3.31117e-27	4.47299e-25	-	chr5H	495065235	495068625	-	3391	-	- && Q9SUD4.1 RecName: Full=Tetraspanin-7 && PF00335:Tetraspanin family	Tetraspannin	27649	15824	16794	14774	31256	33562	30869	33328	252.533	261.332	262.263	247.447	409.534	422.098	406.173	450.223
gene:HORVU6Hr1G031830	26556	29659.6	27951.7	29123.6	17123	17755.5	18304.1	15850.7	0.714542	3.85503e-27	5.18485e-25	-	chr6H	136923800	136927448	-	1953	-	- && P12783.1 RecName: Full=Phosphoglycerate kinase, cytosolic && PF00162:Phosphoglycerate kinase	-	38571	23725	24063	22371	18853	20191	19891	16795	618.434	687.822	659.669	657.754	433.642	445.776	459.451	398.283
gene:HORVU1Hr1G068830	1420.37	1218.89	2396.39	2232.67	368.744	444.964	339.561	350.14	2.27268	4.28795e-27	5.74192e-25	-	chr1H	482403677	482405074	+	1398	-	- && Q9LZH5.1 RecName: Full=Non-specific lipid transfer protein GPI-anchored 2; Short=AtLTPG-2; Short=Protein LTP-GPI-ANCHORED 2; AltName: Full=Xylogen-like protein 5; Short=AtXYP5; Flags: Precursor && PF14368:Probable lipid transfer	-	2063	975	2063	1715	406	506	369	371	48.9694	41.8473	83.7276	74.6508	13.8251	16.5387	12.6183	13.025
gene:HORVU4Hr1G017430	3557.47	3782.93	3488.3	3505.88	6311.33	6219.82	5874.68	6909.37	-0.820571	4.36212e-27	5.81584e-25	-	chr4H	76589353	76592969	+	3617	-	- && Q53NF7.1 RecName: Full=NAC domain-containing protein 71; Short=ONAC071 && PF02365:No apical meristem (NAM) protein	NAM	5167	3026	3003	2693	6949	7073	6384	7321	64.7998	68.6185	64.3924	61.9322	125.019	122.142	115.339	135.795
gene:HORVU2Hr1G080710	4690.05	5411.87	5852.16	5909.09	2721.98	2807.84	2681.52	2887.95	0.977391	6.19803e-27	8.22782e-25	-	chr2H	584988817	584990934	-	2118	-	- && O04331.1 RecName: Full=Prohibitin-3, mitochondrial; Short=Atphb3; AltName: Full=Protein ENHANCED ETHYLENE RESPONSE 3 && PF01145:SPFH domain / Band 7 family	-	6812	4329	5038	4539	2997	3193	2914	3060	112.885	129.714	142.746	137.932	71.2468	72.8594	69.5664	75
gene:ENSRNA049488876	317.397	233.777	197.473	361.914	9.08236	7.035	0.920219	0	6.01359	6.83564e-27	9.03513e-25	SSU_rRNA_eukarya	chr7H	210069557	210069674	-	118	-	- && - && -	-	461	187	170	278	10	8	1	0	82.9979	60.8759	52.331	91.7818	2.58276	1.98327	0.259368	0
gene:HORVU3Hr1G074040	8622.05	9694.86	9534.45	9722.2	5204.19	5773.97	5295.86	4836.84	0.831352	7.11296e-27	9.36132e-25	-	chr3H	556701538	556705081	+	3544	-	- && P12653.4 RecName: Full=Glutathione S-transferase 1; AltName: Full=GST class-phi member 1; AltName: Full=GST-29; AltName: Full=GST-I && PF02798:Glutathione S-transferase, N-terminal domain|PF00043:Glutathione S-transferase, C-terminal domain	GST_C	12523	7755	8208	7468	5730	6566	5755	5125	188.685	211.275	211.451	206.338	123.852	136.225	124.918	114.21
gene:HORVU3Hr1G105820	8020.31	10995	12200.3	13126.5	3622.04	4379.29	3052.37	4240.38	1.53543	7.37847e-27	9.66926e-25	-	chr3H	670128784	670156093	-	4150	-	- && Q02437.1 RecName: Full=Glucan endo-1,3-beta-glucosidase GIV; AltName: Full=(1->3)-beta-glucan endohydrolase GIV; AltName: Full=(1->3)-beta-glucanase isoenzyme GIV; AltName: Full=Beta-1,3-endoglucanase GIV && PF00332:Glycosyl hydrolases family 17|PF00	Glyco_hydro_17	11649	8795	10503	10083	3988	4980	3317	4493	166.204	226.896	256.219	263.808	81.6257	97.8384	68.1788	94.8134
gene:HORVU7Hr1G027370	595.55	1027.62	789.891	824.069	39.0541	66.8325	130.671	88.7148	3.31493	7.52711e-27	9.82208e-25	-	chr7H	48409368	48412052	-	1592	-	- && A2WW87.1 RecName: Full=Transcription factor GAMYB; AltName: Full=OsGAMyb && PF00249:Myb-like DNA-binding domain	Myb_DNA-binding	865	822	680	633	43	76	142	94	13.8586	23.813	18.6276	18.5975	0.988306	1.67666	3.2775	2.22747
gene:HORVU1Hr1G000680	362.15	512.559	343.835	669.15	0	0	0	0	11.4556	7.92974e-27	1.03036e-24	gamma_1_hordein	chr1H	1746603	1747457	+	855	-	- && P17990.1 RecName: Full=Gamma-hordein-1; Flags: Precursor && PF13016:Cys-rich Gliadin N-terminal	-	526	410	296	514	0	0	0	0	13.0698	18.4206	12.5753	23.4202	0	0	0	0
gene:HORVU2Hr1G020070	638.926	433.8	817.77	822.768	118.071	105.525	122.389	113.253	2.5626	7.99846e-27	1.03491e-24	-	chr2H	53117448	53122383	-	1958	-	- && - && PF14543:Xylanase inhibitor N-terminal|PF14541:Xylanase inhibitor C-terminal	-	928	347	704	632	130	120	133	120	12.8103	8.66117	16.616	15.9982	2.57437	2.28096	2.64491	2.45003
gene:HORVU3Hr1G112100	7033	7252.08	7344.83	7755.11	3990.79	3862.21	3364.32	4290.4	0.921937	9.59775e-27	1.23662e-24	-	chr3H	685402146	685403433	-	756	-	- && O22860.1 RecName: Full=60S ribosomal protein L38 && PF01781:Ribosomal L38e protein family	-	10215	5801	6323	5957	4394	4392	3656	4546	636.403	653.483	673.537	680.561	392.71	376.776	328.133	418.893
gene:HORVU4Hr1G046540	15082.2	17357	16254.3	17224.7	10219.5	10296.6	9335.63	9544.39	0.742359	1.0389e-26	1.33297e-24	-	chr4H	371337535	371352648	+	12130	-	- && P48013.1 RecName: Full=DNA repair protein rad9 && PF04139:Rad9	-	21906	13884	13993	13231	11252	11709	10145	10113	195.869	224.468	213.923	216.94	144.328	144.161	130.678	133.74
gene:HORVU1Hr1G093170	340.118	677.578	627.267	437.421	27.2471	63.315	27.6066	19.8193	3.91153	1.17116e-26	1.49305e-24	-	chr1H	552446732	552447926	-	1130	-	- && Q0DDI1.3 RecName: Full=Probable trehalose-phosphate phosphatase 8; Short=OsTPP8; AltName: Full=Trehalose 6-phosphate phosphatase && -	-	494	542	540	336	30	72	30	21	13.3522	26.4888	24.9554	16.6537	1.16323	2.67969	1.16815	0.839508
gene:HORVU5Hr1G077920	3936.14	4049.21	4122.54	4134.67	7240.46	6320.07	7408.69	7374.65	-0.803484	1.17341e-26	1.49305e-24	-	chr5H	554243087	554248107	+	2411	-	- && B7F7K7.1 RecName: Full=Beta-glucosidase 31; Short=Os9bglu31; Flags: Precursor && PF00232:Glycosyl hydrolase family 1	Glyco_hydro_1	5717	3239	3549	3176	7972	7187	8051	7814	72.2948	74.0607	76.7342	73.6487	144.619	125.145	146.669	146.148
gene:HORVU5Hr1G070800	2500.62	2202.75	2611.29	2443.57	4639.27	4214.84	4690.36	4709.43	-0.903041	1.33729e-26	1.69455e-24	-	chr5H	530282083	530290016	+	5659	-	- && Q9CAA4.1 RecName: Full=Transcription factor BIM2; AltName: Full=BES1-interacting Myc-like protein 2; AltName: Full=Basic helix-loop-helix protein 102; Short=AtbHLH102; Short=bHLH 102; AltName: Full=Transcription factor EN 125; AltName: Full=bHLH tran	HLH	3632	1762	2248	1877	5108	4793	5097	4990	45.7111	40.0977	48.3745	43.3197	92.2242	83.0634	92.4146	92.8873
gene:HORVU2Hr1G102620	31644.7	33586.3	34381.2	33395	19122.9	21822.6	18166.1	20596.9	0.738633	1.68092e-26	2.12121e-24	-	chr2H	697328577	697332674	+	2229	-	- && - && -	-	45962	26866	29598	25652	21055	24816	19741	21824	780.531	824.958	859.404	798.836	512.938	580.295	482.959	548.157
gene:HORVU3Hr1G090190	608.632	2182.75	897.92	1330.49	12.7153	1.75875	11.0426	16.9879	6.88712	2.08662e-26	2.62238e-24	-	chr3H	630892700	630894156	-	1360	-	- && C5X2M4.1 RecName: Full=Thiamine thiazole synthase 2, chloroplastic; AltName: Full=Thiazole biosynthetic enzyme 2; Flags: Precursor && PF01946:Thi4 family	-	884	1746	773	1022	14	2	12	18	13.809	49.3164	20.6459	29.2756	0.31373	0.0430195	0.270048	0.415874
gene:HORVU4Hr1G067450	2052.41	2421.53	1621.6	2319.89	5562.04	4549.88	5735.73	5618.29	-1.35134	2.37871e-26	2.97727e-24	-	chr4H	559754963	559760152	+	3174	-	- && Q94AZ2.2 RecName: Full=Sugar transport protein 13; AltName: Full=Hexose transporter 13; AltName: Full=Multicopy suppressor of snf4 deficiency protein 1 && PF00083:Sugar (and other) transporter	Sugar_tr	2981	1937	1396	1782	6124	5174	6233	5953	43.3471	50.929	34.7078	47.5172	127.747	103.598	130.571	128.031
gene:HORVU4Hr1G086700	740.135	1318.9	1075.65	1153.44	98.9977	174.996	138.033	232.168	2.73419	2.58489e-26	3.22218e-24	-	chr4H	634903821	634904932	+	1112	-	- && Q9M886.1 RecName: Full=LOB domain-containing protein 41; AltName: Full=ASYMMETRIC LEAVES 2-like protein 38; Short=AS2-like protein 38 && PF03195:Protein of unknown function DUF260	-	1075	1055	926	886	109	199	150	246	20.5377	36.4446	30.2481	31.0401	2.98737	5.23508	4.12843	6.95118
gene:HORVU5Hr1G109940	5138.95	4468.01	3551.03	3939.39	9869.8	8877.29	10070.9	9064.95	-1.147	2.67785e-26	3.32454e-24	-	chr5H	631445355	631447271	+	1628	-	- && Q8L9X2.1 RecName: Full=Chaperonin-like RbcX protein 2, chloroplastic; Short=AtRBCX2; Flags: Precursor && PF02341:RbcX protein	-	7464	3574	3057	3026	10867	10095	10944	9605	197.965	171.399	138.629	147.174	413.47	368.679	418.159	376.784
gene:HORVU7Hr1G035020	16801.4	19048.4	23505.1	41441.7	366.019	341.197	332.199	932.449	5.67583	2.71139e-26	3.35262e-24	-	chr7H	75226686	75227676	+	991	-	- && P28041.2 RecName: Full=Alpha-amylase/trypsin inhibitor CMa; AltName: Full=Chloroform/methanol-soluble protein CMa; Flags: Precursor && PF00234:Protease inhibitor/seed storage/LTP family	-	24403	15237	20235	31833	403	388	361	988	523.14	590.625	741.689	1251.4	12.3936	11.4534	11.1489	31.3265
gene:HORVU7Hr1G078670	588.665	411.297	678.377	466.061	1801.94	1828.22	1601.18	1760.14	-1.70279	2.93122e-26	3.60988e-24	-	chr7H	462392930	462394627	-	1698	-	- && Q94AF0.1 RecName: Full=Pre-mRNA cleavage factor Im 25 kDa subunit 1; AltName: Full=Cleavage and polyadenylation specificity factor 25 kDa subunit; Short=AtCFI-25; Short=CFIm-25; Short=CPSF 25 kDa subunit; AltName: Full=Cleavage and polyadenylation sp	-	855	329	584	358	1984	2079	1740	1865	21.547	14.9918	25.1639	16.5443	71.7267	72.1442	63.1713	69.5151
gene:HORVU2Hr1G012980	828.951	903.854	489.036	617.076	2573.03	2238.89	2588.58	2612.37	-1.8171	3.32744e-26	4.08143e-24	-	chr2H	28274456	28277939	+	3480	-	- && A6YIH8.1 RecName: Full=Premnaspirodiene oxygenase; Short=HPO; AltName: Full=Cytochrome P450 71D55 && PF00067:Cytochrome P450	p450	1204	723	421	474	2833	2546	2813	2768	16.3755	17.7805	9.79025	11.822	55.2754	47.6817	55.1172	55.6818
gene:HORVU6Hr1G053760	5124.49	4361.75	5421.21	4639.78	8663.66	9200.9	8639.02	9085.72	-0.864029	3.50724e-26	4.28484e-24	-	chr6H	337183377	337254568	+	3770	-	- && P51567.1 RecName: Full=Serine/threonine-protein kinase AFC2 && PF00069:Protein kinase domain	Pkinase	7443	3489	4667	3564	9539	10463	9388	9627	86.738	73.5191	92.9916	76.1631	159.471	167.898	157.61	165.933
gene:HORVU6Hr1G004320	710.529	376.293	436.763	337.178	2550.33	1844.93	2895.93	1997.03	-2.31443	3.8018e-26	4.62627e-24	-	chr6H	9804145	10113382	-	9731	-	- && - && -	-	1032	301	376	259	2808	2098	3147	2116	12.2757	6.47397	7.64714	5.64953	47.9162	34.3636	53.9279	37.2274
gene:HORVU1Hr1G079370	9154.26	10458.7	9282.38	9938.3	5463.95	5944.57	5940.94	5399.33	0.771213	3.91712e-26	4.74777e-24	-	chr1H	522834724	522837858	-	1161	-	- && O82204.1 RecName: Full=60S ribosomal protein L28-1 && PF01778:Ribosomal L28e protein family	-	13296	8366	7991	7634	6016	6760	6456	5721	527.978	600.689	542.55	555.894	342.705	369.63	369.324	336.005
gene:HORVU6Hr1G076340	1803.18	2162.75	1951.5	2668.79	739.304	810.783	807.032	674.799	1.50069	4.18884e-26	5.05711e-24	-	chr6H	525417844	525420339	+	2334	-	- && Q5NDE4.1 RecName: Full=Protein O-linked-mannose beta-1,4-N-acetylglucosaminyltransferase 2; Short=POMGnT2; AltName: Full=Extracellular O-linked N-acetylglucosamine transferase-like; AltName: Full=Glycosyltransferase-like domain-containing protein 2 &	-	2619	1730	1680	2050	814	922	877	715	35.3043	42.1673	38.7209	50.6747	15.7411	17.1139	17.0311	14.2554
gene:HORVU5Hr1G048700	595.55	1161.38	950.193	1090.95	138.96	195.221	175.762	197.249	2.42343	5.39095e-26	6.48289e-24	-	chr5H	377119686	377122081	-	1416	-	- && O24463.1 RecName: Full=Dof zinc finger protein PBF; AltName: Full=Prolamin box-binding factor && PF02701:Dof domain, zinc finger	zf-Dof	865	929	818	838	153	222	191	209	12.9778	25.2022	20.9837	23.0555	3.29302	4.58632	4.12827	4.63779
gene:HORVU7Hr1G003090	3299.28	4769.3	3768.25	4181.53	1423.21	1752.59	1723.57	1471.34	1.3295	6.5156e-26	7.80473e-24	KAO1	chr7H	5917106	5922196	+	4036	-	- && Q9AXH9.1 RecName: Full=Ent-kaurenoic acid oxidase 1; AltName: Full=gpr5 && PF00067:Cytochrome P450	p450	4792	3815	3244	3212	1567	1993	1873	1559	60.0614	86.4591	69.519	73.8243	28.1751	34.3963	33.8194	28.9004
gene:HORVU2Hr1G035160	2997.72	3142.86	3258.3	3455.1	1299.69	1471.19	1130.95	1577.99	1.22969	7.74816e-26	9.24503e-24	-	chr2H	146872451	146876009	+	3559	-	- && Q9FN11.1 RecName: Full=LOB domain-containing protein 37; AltName: Full=ASYMMETRIC LEAVES 2-like protein 39; Short=AS2-like protein 39 && PF03195:Protein of unknown function DUF260	-	4354	2514	2805	2654	1431	1673	1229	1672	45.7236	47.737	50.3651	51.1092	21.5581	24.1922	18.5932	25.9698
gene:HORVU3Hr1G064680	1296.44	1728.95	2094.37	2435.76	368.744	383.407	332.199	561.546	2.19807	9.85187e-26	1.17096e-23	-	chr3H	493555927	493560166	-	3139	-	- && Q54XK2.1 RecName: Full=Protein transport protein Sec61 subunit alpha; AltName: Full=Secretory 61 complex subunit alpha && PF00344:SecY translocase|PF10559:Plug domain of Sec61p	-	1883	1383	1803	1871	406	436	361	595	23.2039	30.8156	37.9884	42.2795	7.17721	7.39816	6.40867	10.8445
gene:HORVU3Hr1G111740	6352.77	7122.07	5959.03	8611.72	3178.83	3265.12	2860.04	2694.48	1.22456	1.29852e-25	1.53741e-23	-	chr3H	684467311	684469845	-	675	-	- && Q94DM8.1 RecName: Full=Ubiquitin-fold modifier 1; Flags: Precursor && PF03671:Ubiquitin fold modifier 1 protein	-	9227	5697	5130	6615	3500	3713	3108	2855	407.534	454.975	387.405	535.77	221.763	225.816	197.758	186.504
gene:HORVU4Hr1G001590	1010.03	1547.68	1330.04	1113.08	399.624	266.45	302.752	335.984	1.93763	1.52121e-25	1.79415e-23	-	chr4H	2628999	2715020	-	2286	-	- && Q6VAK4.1 RecName: Full=Histidine-containing phosphotransfer protein 2; AltName: Full=OsAHP2; AltName: Full=OsHP1; AltName: Full=OsHpt3 && -	-	1467	1238	1145	855	440	303	329	356	53.0934	81.0156	70.8533	56.7442	22.8445	15.1001	17.1536	19.0564
gene:HORVU2Hr1G096760	3809.46	3572.91	4167.84	3846.96	6896.24	7223.18	6240.93	7139.65	-0.836756	1.61001e-25	1.8916e-23	-	chr2H	676762273	676776061	-	4555	-	- && Q8VHK0.1 RecName: Full=Acyl-coenzyme A thioesterase 8; Short=Acyl-CoA thioesterase 8; AltName: Full=Choloyl-coenzyme A thioesterase; AltName: Full=Peroxisomal acyl-CoA thioesterase 2; Short=PTE-2; AltName: Full=Peroxisomal acyl-coenzyme A thioester h	-	5533	2858	3588	2955	7593	8214	6782	7565	64.023	59.7965	70.9859	62.7016	126.04	130.875	113.053	129.469
gene:HORVU2Hr1G082700	1597.31	1322.65	1319.58	1693.7	518.603	552.247	595.382	578.534	1.40272	1.66919e-25	1.95365e-23	-	chr2H	601361304	601362985	+	1566	-	- && A2XRZ6.1 RecName: Full=Probable aldo-keto reductase 3 && PF00248:Aldo/keto reductase family	Aldo_ket_red	2320	1058	1136	1301	571	628	647	613	51.7725	42.6908	43.3445	53.2395	18.2796	19.2973	20.8001	20.2326
gene:HORVU1Hr1G023660	14327.6	14456.7	14314.5	15188.7	9424.76	9397	9923.65	8797.86	0.63452	1.70159e-25	1.984e-23	-	chr1H	104959326	104960914	-	1589	-	- && P0CG86.1 RecName: Full=Ubiquitin-40S ribosomal protein S27a; Contains: RecName: Full=Ubiquitin; Contains: RecName: Full=40S ribosomal protein S27a; Flags: Precursor && PF01599:Ribosomal protein S27a|PF00240:Ubiquitin family	ubiquitin	20810	11564	12323	11667	10377	10686	10784	9322	508.746	511.18	515.097	523.038	363.931	359.725	379.803	337.068
gene:HORVU7Hr1G098330	4044.23	4209.23	3372.14	4380.72	1590.32	1871.31	1353.64	1781.85	1.27861	2.34597e-25	2.72496e-23	-	chr7H	597171087	597172658	-	1572	-	- && Q38907.2 RecName: Full=Probable xyloglucan endotransglucosylase/hydrolase protein 25; Short=At-XTH25; Short=XTH-25; Flags: Precursor && PF06955:Xyloglucan endo-transglycosylase (XET) C-terminus|PF00722:Glycosyl hydrolases family 16	-	5874	3367	2903	3365	1751	2128	1471	1888	122.344	126.803	103.381	128.522	52.3182	61.0304	44.1378	58.1607
gene:HORVU7Hr1G098260	3277.25	3645.42	4002.89	2977.33	1344.19	1574.08	1153.96	1486.44	1.32244	2.40159e-25	2.77905e-23	-	chr7H	596791104	596792868	+	1668	-	- && Q38910.1 RecName: Full=Probable xyloglucan endotransglucosylase/hydrolase protein 23; Short=At-XTH23; Short=XTH-23; Flags: Precursor && PF06955:Xyloglucan endo-transglycosylase (XET) C-terminus|PF00722:Glycosyl hydrolases family 16	-	4760	2916	3446	2287	1480	1790	1254	1575	87.8577	97.3191	108.751	77.4078	39.188	45.4938	33.3442	42.9965
gene:HORVU2Hr1G099230	12410.2	12241.4	11041.1	11339.1	6871.71	7202.96	7002.87	6075.08	0.792647	2.45634e-25	2.83172e-23	-	chr2H	687149738	687152527	-	2790	-	- && P25460.1 RecName: Full=40S ribosomal protein S11 && PF16205:Ribosomal_S17 N-terminal|PF00366:Ribosomal protein S17	-	18025	9792	9505	8710	7566	8191	7610	6437	479.266	470.772	432.114	424.683	288.593	299.892	291.498	253.142
gene:HORVU1Hr1G095400	8549.76	8934.77	8530.82	10127.1	4908.11	5088.94	4193.44	4968.97	0.915394	2.76033e-25	3.17024e-23	-	chr1H	558218311	558225728	+	5272	-	- && Q8RXA8.1 RecName: Full=Nucleoside diphosphate kinase 4, chloroplastic; AltName: Full=Nucleoside diphosphate kinase III; AltName: Full=Nucleoside diphosphate kinase IV; Short=NDK IV; Short=NDP kinase IV; Short=NDPK IV; Flags: Precursor && PF00334:Nucl	NDK	12418	7147	7344	7779	5404	5787	4557	5265	206.752	215.159	209.062	237.502	129.072	132.671	109.302	129.651
gene:HORVU5Hr1G075200	4724.47	4649.28	4482.63	4594.22	7034.29	7022.69	6940.3	7282.16	-0.615805	2.82169e-25	3.22862e-23	-	chr5H	546258332	546260686	-	2355	-	- && - && -	-	6862	3719	3859	3529	7745	7986	7542	7716	86.414	84.6832	83.0907	81.4949	139.918	138.481	136.826	143.716
gene:HORVU2Hr1G033070	1189.72	1413.91	1741.25	2284.74	449.577	425.617	426.982	414.317	1.94829	3.5193e-25	4.01187e-23	-	chr2H	130884509	130888727	-	2626	-	- && Q6Z4G8.1 RecName: Full=COBRA-like protein 1; AltName: Full=Protein BRITTLE CULM1-like 6; Flags: Precursor && PF04833:COBRA-like protein	-	1728	1131	1499	1755	495	484	464	439	24.3763	28.8485	36.1551	45.3989	10.0172	9.40146	9.42956	9.15941
gene:HORVU1Hr1G050960	7702.91	7277.08	8284.56	7626.22	12584.5	12416.8	12019.9	13619.6	-0.71305	3.53855e-25	4.01887e-23	-	chr1H	378189740	378197400	-	6154	-	- && O82290.2 RecName: Full=Probable inactive shikimate kinase like 2, chloroplastic; Short=AtSKL2; Flags: Precursor && PF01202:Shikimate kinase|PF12174:RCD1-SRO-TAF4 (RST) plant domain	SKI	11188	5821	7132	5858	13856	14120	13062	14431	84.5551	79.5468	92.1601	81.1862	150.226	146.943	142.216	161.311
gene:HORVU6Hr1G090070	15487.1	15355.5	15186.8	15708.1	9211.33	10002	8346.39	8061.72	0.793344	3.65041e-25	4.13062e-23	-	chr6H	571355681	571357186	-	636	-	- && Q43292.2 RecName: Full=60S ribosomal protein L37-2 && PF01907:Ribosomal protein L37e	-	22494	12283	13074	12066	10142	11374	9070	8542	1034.36	1021.29	1027.92	1017.45	669.034	720.188	600.847	580.959
gene:HORVU6Hr1G074440	8403.11	7303.34	7378.51	7282.53	4346.82	4337.08	4631.46	4061.06	0.805867	4.98512e-25	5.62018e-23	-	chr6H	514097241	514103959	+	6719	-	- && Q9LX07.1 RecName: Full=Annexin D7; AltName: Full=AnnAt7 && PF00191:Annexin	-	12205	5842	6352	5594	4786	4932	5033	4303	87.598	75.8151	77.9491	73.6248	49.2774	48.7423	52.0395	45.6781
gene:HORVU6Hr1G009400	11036.6	12370.2	11782.2	12281.6	7315.84	7873.92	7269.73	7317.08	0.672511	5.44253e-25	6.11337e-23	-	chr6H	16748944	16751247	-	1490	-	- && P41127.1 RecName: Full=60S ribosomal protein L13-1; AltName: Full=Protein BBC1 homolog && PF01294:Ribosomal protein L13e	-	16030	9895	10143	9434	8055	8954	7900	7753	452.259	504.785	489.287	488.084	326.015	347.854	321.093	323.521
gene:HORVU6Hr1G077210	6303.88	5354.36	5404.95	5666.94	10887.9	9628.27	11925.1	10096.5	-0.903636	5.76297e-25	6.44968e-23	-	chr6H	529084151	529093025	+	5627	-	- && Q9LJL3.2 RecName: Full=Presequence protease 1, chloroplastic/mitochondrial; Short=AtPreP1; Short=PreP 1; AltName: Full=Zinc metalloprotease 1; Short=AtZnMP1; Flags: Precursor && PF00675:Insulinase (Peptidase family M16)|PF05193:Peptidase M16 inactive	-	9156	4283	4653	4353	11988	10949	12959	10698	65.3614	55.2842	56.7927	56.9835	122.767	107.626	133.271	112.953
gene:HORVU4Hr1G074450	2108.18	2460.28	2287.2	2628.43	1106.23	1187.16	1072.06	1037.21	1.106	6.21165e-25	6.92655e-23	-	chr4H	594400016	594404300	-	1626	-	- && Q8N5L8.1 RecName: Full=Ribonuclease P protein subunit p25-like protein; Short=RNase P protein subunit-like p25; AltName: Full=Rpp25-like protein && -	-	3062	1968	1969	2019	1218	1350	1165	1099	54.2996	63.1036	59.701	65.6558	30.9854	32.9649	29.7624	28.825
gene:HORVU7Hr1G112650	934.98	1567.68	1605.34	1154.74	299.718	229.517	366.247	241.606	2.20969	6.36133e-25	7.06777e-23	-	chr7H	635408171	635409157	+	987	-	- && Q9SUD4.1 RecName: Full=Tetraspanin-7 && PF00335:Tetraspanin family	Tetraspannin	1358	1254	1382	887	330	261	398	256	37.5653	62.7223	65.3641	44.9942	13.0954	9.94155	15.8606	10.4739
gene:HORVU2Hr1G118060	2931.62	2617.8	2649.62	2093.37	5894.45	5827.62	4968.26	6053.37	-1.14282	6.52426e-25	7.22261e-23	-	chr2H	741602725	741604260	+	1536	-	- && O03982.1 RecName: Full=Heavy metal-associated isoprenylated plant protein 39; Short=AtHIP39; Flags: Precursor && -	-	4258	2094	2281	1608	6490	6627	5399	6414	93.8376	83.4422	85.949	64.9834	205.18	201.101	171.409	209.064
gene:HORVU7Hr1G075360	22794.8	23986.5	25237	25358.7	15569.9	16240.3	15386.1	14300.1	0.662927	6.6037e-25	7.28426e-23	-	chr7H	436441437	436442836	+	869	-	- && P52855.1 RecName: Full=60S acidic ribosomal protein P1; AltName: Full=L12 && PF00428:60s Acidic ribosomal protein	-	33108	19187	21726	19479	17143	18468	16720	15152	1003.37	1051.42	1125.78	1082.54	745.307	770.684	729.989	679.172
gene:HORVU7Hr1G056770	22195.8	20411.1	21029.7	22248.6	14011.4	14376.9	13349.6	12644.7	0.659301	6.65093e-25	7.31006e-23	-	chr7H	240513113	240531374	+	3629	-	- && Q9FJ95.1 RecName: Full=Sorbitol dehydrogenase; AltName: Full=L-iditol 2-dehydrogenase && PF00107:Zinc-binding dehydrogenase|PF08240:Alcohol dehydrogenase GroES-like domain	ADH_N	32238	16327	18104	17090	15427	16349	14507	13398	424.865	389.07	407.945	413.02	291.664	296.689	275.43	261.158
novel.352	1359.09	1723.95	1748.22	2034.79	577.638	544.333	612.866	423.755	1.66816	7.27098e-25	7.96302e-23	-	chr1H	534926668	534931929	+	3111	-	PF07797:Protein of unknown function (DUF1639)	-	1974	1379	1505	1563	636	619	666	449	20.9266	26.4334	27.2792	30.3847	9.67222	9.03582	10.1713	7.04007
gene:HORVU4Hr1G054370	2299.58	2321.52	3059.67	2205.33	1042.65	1017.44	869.607	982.469	1.33726	8.46791e-25	9.24087e-23	-	chr4H	452970866	452974416	+	3551	-	- && - && PF13414:TPR repeat	-	3340	1857	2634	1694	1148	1157	945	1041	33.5177	33.6959	45.1947	31.1735	16.5268	15.9877	13.6618	15.4511
gene:HORVU1Hr1G081920	1369.42	1437.66	1386.96	1527.07	599.436	434.411	581.579	471.887	1.45434	1.22125e-24	1.328e-22	-	chr1H	528298913	528341005	+	5432	-	- && Q4R1I9.1 RecName: Full=Anthocyanidin 5,3-O-glucosyltransferase; AltName: Full=UDP-glucose: anthocyanidin 5,3-O-glucosyltransferase && PF00201:UDP-glucoronosyl and UDP-glucosyl transferase	UDPGT	1989	1150	1194	1173	660	494	632	500	25.0477	26.186	25.7088	27.088	11.9233	8.56617	11.4657	9.31286
novel.5481	2128.83	1811.46	1860.89	2312.08	858.283	945.328	828.198	884.317	1.2064	1.55163e-24	1.6813e-22	-	chr6H	34015257	34016226	-	970	-	-	-	3092	1449	1602	1776	945	1075	900	937	67.7199	57.3829	59.9906	71.3288	29.6911	32.4199	28.3968	30.3526
gene:HORVU2Hr1G002840	2897.89	2236.51	1957.3	2752.11	5819.98	5482.9	6402.89	5598.47	-1.24252	1.59807e-24	1.72552e-22	-	chr2H	6290133	6295166	-	3197	-	- && Q9LFH9.1 RecName: Full=L-type lectin-domain containing receptor kinase VIII.1; Short=LecRK-VIII.1; Flags: Precursor && PF00069:Protein kinase domain|PF00139:Legume lectin domain	Pkinase	4209	1789	1685	2114	6408	6235	6958	5932	42.6208	32.756	29.1734	39.2548	93.0859	86.9372	101.503	88.8431
gene:HORVU3Hr1G029260	5024.66	5200.6	5425.86	5398.76	2626.62	3137.61	2395.33	2534.98	0.976624	1.65449e-24	1.78017e-22	-	chr3H	134490014	134493168	-	3155	-	- && P81898.2 RecName: Full=Peptide-N4-(N-acetyl-beta-glucosaminyl)asparagine amidase A; Short=PNGase A; AltName: Full=Glycopeptide N-glycosidase; AltName: Full=N-glycanase; Contains: RecName: Full=Peptide-N4-(N-acetyl-beta-glucosaminyl)asparagine amidase	-	7298	4160	4671	4147	2892	3568	2603	2686	71.5473	73.7429	78.2967	74.5536	40.673	48.166	36.7632	38.9471
gene:HORVU2Hr1G067370	35151.9	38383.1	34884.2	36571.5	24421.6	23884.7	23945	21750.2	0.625135	1.77294e-24	1.90095e-22	-	chr2H	472632504	472634909	+	2147	-	- && P49199.2 RecName: Full=40S ribosomal protein S8 && PF01201:Ribosomal protein S8e	-	51056	30703	30031	28092	26889	27161	26021	23046	1195.88	1300.35	1202.69	1206.62	903.512	876.018	878.041	798.392
gene:HORVU5Hr1G075760	488.145	681.328	988.526	748.562	144.41	119.595	79.1389	114.197	2.66651	1.92862e-24	2.06067e-22	-	chr5H	547815208	547816887	+	1459	-	- && Q39224.1 RecName: Full=Protein SRG1; Short=AtSRG1; AltName: Full=Protein SENESCENCE-RELATED GENE 1 && PF03171:2OG-Fe(II) oxygenase superfamily|PF14226:non-haem dioxygenase in morphine synthesis N-terminal	2OG-FeII_Oxy	709	545	851	575	159	136	86	121	14.2907	19.8629	29.3279	21.253	4.59752	3.77462	2.49722	3.60722
novel.221	663.712	828.845	818.931	700.394	1796.49	1875.71	2092.58	1661.04	-1.3036	2.04185e-24	2.17407e-22	-	chr1H	378439760	378445558	+	3532	-	PF02375:jmjN domain|PF02928:C5HC2 zinc finger|PF02373:JmjC domain, hydroxylase	JmjC	964	663	705	538	1978	2133	2274	1760	7.85268	9.76544	9.81915	8.03653	23.1145	23.9253	26.6859	21.2048
gene:HORVU6Hr1G018050	1872.71	2036.48	1920.13	1594.76	3686.53	3939.6	3443.46	3862.87	-1.00787	2.36679e-24	2.51133e-22	-	chr6H	44243132	44248596	-	4292	-	- && Q9ZVN2.1 RecName: Full=Acyltransferase-like protein At1g54570, chloroplastic; Flags: Precursor && -	-	2720	1629	1653	1225	4059	4480	3742	4093	25.2227	27.3138	26.2084	20.8307	53.9959	57.2042	49.9893	56.1364
gene:HORVU5Hr1G025710	284.349	210.024	318.28	385.347	39.9624	28.14	24.8459	29.257	3.29258	2.37902e-24	2.51561e-22	-	chr5H	141755807	141757033	-	1227	-	- && Q0IMV4.2 RecName: Full=Putative glutaredoxin-C14 && PF00462:Glutaredoxin	-	413	168	274	296	44	32	27	31	10.0735	7.4093	11.4268	13.2394	1.53958	1.07475	0.948733	1.11833
gene:HORVU1Hr1G087690	10470	10408.7	9834.15	10723.3	6522.04	7048.19	6553.8	6356.32	0.645918	2.80079e-24	2.95142e-22	mub1	chr1H	539807010	539811611	-	4562	-	- && P0CG86.1 RecName: Full=Ubiquitin-40S ribosomal protein S27a; Contains: RecName: Full=Ubiquitin; Contains: RecName: Full=40S ribosomal protein S27a; Flags: Precursor && PF01599:Ribosomal protein S27a|PF00240:Ubiquitin family	ubiquitin	15207	8326	8466	8237	7181	8015	7122	6735	368.797	365.105	351.048	366.318	249.832	267.654	248.826	241.58
gene:HORVU3Hr1G083470	8129.78	7977.16	7333.21	8655.98	4722.83	4893.72	4231.17	4597.12	0.799113	2.9605e-24	3.10903e-22	-	chr3H	603743145	603782182	+	2043	-	- && - && -	-	11808	6381	6313	6649	5200	5565	4598	4871	247.882	242.211	226.594	255.958	156.599	160.864	139.055	151.24
gene:HORVU5Hr1G068060	2563.28	2955.34	2181.49	2590.68	5255.96	4859.42	5698	5242.67	-1.03308	3.07969e-24	3.22316e-22	-	chr5H	515396739	515399351	+	2450	-	- && Q9FMU6.1 RecName: Full=Mitochondrial phosphate carrier protein 3, mitochondrial; AltName: Full=Mitochondrial phosphate transporter 3; Short=MPT3; AltName: Full=Phosphate transporter 3;1; Flags: Precursor && PF00153:Mitochondrial carrier protein	Mito_carr	3723	2364	1878	1990	5787	5526	6192	5555	70.8724	81.3709	61.1257	69.4676	158.036	144.851	169.811	156.404
gene:HORVU4Hr1G073230	406.214	740.085	745.75	739.449	71.7506	62.4356	130.671	78.3333	2.93783	3.22185e-24	3.36047e-22	-	chr4H	588598564	588599776	+	1213	-	- && - && -	-	590	592	642	568	79	71	142	83	10.3333	18.7477	19.225	18.2424	1.98487	1.71227	3.58283	2.15003
gene:HORVU5Hr1G059280	1386.63	1005.12	1127.92	1187.28	2589.38	2524.68	2876.61	2951.18	-1.21481	3.45888e-24	3.59547e-22	-	chr5H	463207931	463210666	+	2736	-	- && O80742.1 RecName: Full=U-box domain-containing protein 19; AltName: Full=Plant U-box protein 19 && PF04564:U-box domain	U-box	2014	804	971	912	2851	2871	3126	3127	15.6384	11.2882	12.8913	12.9859	31.7576	30.6967	34.968	35.912
gene:HORVU0Hr1G022670	2371.87	2767.82	2648.46	2869.27	1268.81	1200.35	1126.35	1393.01	1.09446	3.49487e-24	3.62062e-22	-	chrUn	114891103	114895230	+	4128	-	- && Q5Z9N5.1 RecName: Full=Leucine-rich repeat receptor-like kinase protein FLORAL ORGAN NUMBER1; Short=OsFON1; AltName: Full=CLV1-like LRR receptor kinase; Flags: Precursor && PF00069:Protein kinase domain|PF13855:Leucine rich repeat|PF08263:Leucine ric	Pkinase	3445	2214	2280	2204	1397	1365	1224	1476	21.5384	25.0288	24.3727	25.2686	12.5297	11.7512	11.0244	13.6487
gene:HORVU7Hr1G120030	4652.87	6665.76	5090.15	5866.12	2284.21	2558.1	2582.14	2601.99	1.15108	3.81933e-24	3.94343e-22	-	chr7H	650794327	651218211	+	4997	-	- && Q39085.2 RecName: Full=Delta(24)-sterol reductase; AltName: Full=Cell elongation protein DIMINUTO; AltName: Full=Cell elongation protein Dwarf1; AltName: Full=Protein CABBAGE1; AltName: Full=Protein ENHANCED VERY-LOW-FLUENCE RESPONSE 1 && -	-	6758	5332	4382	4506	2515	2909	2806	2757	65.1411	92.9318	72.2193	79.6477	34.7771	38.6106	38.965	39.3055
gene:HORVU7Hr1G122690	1758.42	1450.17	1169.74	2046.5	347.854	391.322	339.561	521.907	2.00533	3.87295e-24	3.98537e-22	-	chr7H	656932501	656941539	+	6012	-	- && Q8L850.2 RecName: Full=Phosphatidylinositol 4-phosphate 5-kinase 9; Short=AtPIP5K9; AltName: Full=1-phosphatidylinositol 4-phosphate kinase 9; AltName: Full=Diphosphoinositide kinase 9; AltName: Full=PtdIns(4)P-5-kinase 9 && PF02493:MORN repeat|PF015	PIP5K	2554	1160	1007	1572	383	445	369	553	29.682	24.3763	20.0099	33.5019	6.38542	7.12129	6.17801	9.50555
gene:HORVU1Hr1G059570	12367.5	12067.6	12109.7	14127.6	6966.17	7893.27	6452.58	6896.16	0.84495	3.9638e-24	4.06521e-22	-	chr1H	433922136	433923758	+	902	-	- && Q9M7X7.1 RecName: Full=60S ribosomal protein L29-1 && PF01779:Ribosomal L29e protein family	-	17963	9653	10425	10852	7670	8976	7012	7307	720.031	699.636	714.484	797.678	441.048	495.429	404.915	433.203
gene:HORVU2Hr1G074770	3404.62	2874.08	3261.79	2726.07	1464.08	1591.67	1417.14	1503.43	1.03822	4.11178e-24	4.20292e-22	-	chr2H	539306590	539307964	-	1375	-	- && - && PF02496:ABA/WDS induced protein	-	4945	2299	2808	2094	1612	1810	1540	1593	85.8288	72.1512	83.3313	66.6483	40.1375	43.2585	38.5068	40.8943
gene:HORVU7Hr1G087440	1316.41	1196.39	1088.42	2377.17	235.233	346.474	265.023	287.851	2.39689	4.25844e-24	4.33838e-22	-	chr7H	526703971	526705207	+	1237	-	- && - && PF14364:Domain of unknown function (DUF4408)|PF05553:Cotton fibre expressed protein	-	1912	957	937	1826	259	394	288	305	32.8372	29.7186	27.5145	57.5075	6.38112	9.31754	7.12559	7.74744
gene:HORVU5Hr1G117910	7875.04	9139.8	9216.17	9306.91	5058.87	5371.22	4531.16	4721.7	0.85198	4.86569e-24	4.94061e-22	-	chr5H	651486572	651489772	-	3138	-	- && P27788.1 RecName: Full=Ferredoxin-3, chloroplastic; AltName: Full=Ferredoxin III; Short=Fd III; Flags: Precursor && PF00111:2Fe-2S iron-sulfur cluster binding domain	Fer2	11438	7311	7934	7149	5570	6108	4924	5003	176.596	204.101	209.443	202.405	123.368	129.854	109.521	114.246
gene:HORVU5Hr1G097060	7112.87	8350.96	7523.71	7446.57	13132.2	14785.8	12820.5	16327.3	-0.90715	5.86308e-24	5.93371e-22	-	chr5H	603081538	603088903	-	6096	-	- && Q94H98.1 RecName: Full=Probable protein phosphatase 2C 34; Short=OsPP2C34; AltName: Full=BTH-induced protein phosphatase 2C 2; Short=OsBIPP2C2 >Q5MFV5.2 RecName: Full=Probable protein phosphatase 2C 34; Short=OsPP2C34; AltName: Full=BTH-induced prote	PP2C	10331	6680	6477	5720	14459	16814	13932	17300	102.752	120.133	110.145	104.325	206.302	230.274	199.623	254.491
gene:HORVU2Hr1G104110	4897.28	5381.87	6163.47	5374.03	10412	10794.3	9099.13	11305.5	-0.931896	5.99442e-24	6.04668e-22	-	chr2H	702089080	702093137	+	2349	-	- && Q8H0B6.1 RecName: Full=Probable UDP-arabinose 4-epimerase 2; AltName: Full=OsUEL-2; AltName: Full=UDP-D-xylose 4-epimerase 2; AltName: Full=UDP-galactose 4-epimerase-like protein 2 && PF16363:GDP-mannose 4,6 dehydratase	-	7113	4305	5306	4128	11464	12275	9888	11979	91.4726	100.103	116.667	97.3472	211.491	217.363	183.188	227.845
gene:HORVU4Hr1G013420	1486.47	1428.91	1301	1356.53	2661.13	2484.23	2639.19	2799.23	-0.924228	6.19487e-24	6.22839e-22	-	chr4H	46767208	46774429	+	4242	-	- && O80970.1 RecName: Full=BTB/POZ domain-containing protein NPY2; AltName: Full=Protein NAKED PINS IN YUC MUTANTS 2 && PF00651:BTB/POZ domain|PF03000:NPH3 family	BTB	2159	1143	1120	1042	2930	2825	2868	2966	17.2497	16.5125	15.3	15.2666	33.5827	31.0796	33.011	35.0494
gene:HORVU4Hr1G061990	2225.22	2432.78	3821.68	3168.7	840.118	702.62	978.193	973.031	1.73687	8.80486e-24	8.82356e-22	-	chr4H	520395993	520397788	+	1417	-	- && Q84V83.1 RecName: Full=Leucoanthocyanidin reductase; Short=Leucocyanidin reductase && PF05368:NmrA-like family	NmrA	3232	1946	3290	2434	925	799	1063	1031	62.9931	68.5808	109.638	86.9937	25.8632	21.4435	29.8473	29.7208
gene:HORVU5Hr1G046590	5565.13	5896.93	5726.71	5512.02	3521.23	3688.1	3688.24	3487.25	0.658023	8.86882e-24	8.85871e-22	-	chr5H	361900189	361914867	+	9983	-	- && Q2QYL8.1 RecName: Full=Probable serine/threonine-protein kinase WNK8; Short=OsWNK8; AltName: Full=Protein kinase with no lysine 8 && PF00069:Protein kinase domain	Pkinase	8083	4717	4930	4234	3877	4194	4008	3695	62.7173	66.1787	65.4043	60.2436	43.1548	44.8095	44.8015	42.4042
novel.2250	1907.14	1838.96	2253.51	1439.84	4934.45	4368.73	4272.58	5692.85	-1.37247	8.90174e-24	8.86272e-22	-	chr3H	230453780	230459498	+	3165	-	-	-	2770	1471	1940	1106	5433	4968	4643	6032	21.7712	20.9051	26.0704	15.9405	61.2577	53.7663	52.5716	70.1202
gene:HORVU3Hr1G097760	2544.69	2725.31	2700.73	3080.17	885.53	784.402	645.074	1194.82	1.65463	9.68265e-24	9.60901e-22	-	chr3H	656720691	656721249	+	453	-	- && - && -	-	3696	2180	2325	2366	975	892	701	1266	173.333	184.861	186.431	203.475	65.5954	57.6025	47.3607	87.814
gene:HORVU5Hr1G095120	302.939	226.276	205.604	199.183	755.652	852.114	880.65	938.112	-1.86781	1.10946e-23	1.09747e-21	-	chr5H	597664101	597668010	-	3910	-	- && Q2R2D5.1 RecName: Full=Receptor kinase-like protein Xa21; Contains: RecName: Full=Receptor kinase-like protein Xa21, processed; Flags: Precursor && PF08263:Leucine rich repeat N-terminal domain|PF00069:Protein kinase domain	Pkinase	440	181	177	153	832	969	957	994	4.20874	3.13052	2.89479	2.68372	11.4167	12.7629	13.1875	14.0626
gene:HORVU7Hr1G011230	961.143	770.088	865.395	881.351	1888.22	1806.24	1820.19	2027.23	-1.11461	1.13608e-23	1.12019e-21	-	chr7H	15836422	15838255	+	1660	-	- && - && -	-	1396	616	745	677	2079	2054	1978	2148	32.2014	25.6925	29.3825	28.6367	68.7957	65.2402	65.7302	73.2829
gene:HORVU6Hr1G012170	532.209	582.567	439.087	335.877	1566.71	1450.09	1796.27	1481.73	-1.73388	1.38854e-23	1.36473e-21	-	chr6H	23200249	23204378	+	3103	-	- && Q6ZH94.1 RecName: Full=S-(+)-linalool synthase, chloroplastic; Short=OsLIS; Flags: Precursor && PF01397:Terpene synthase, N-terminal domain|PF03936:Terpene synthase family, metal binding domain	-	773	466	378	258	1725	1649	1952	1570	11.3178	12.3369	9.46274	6.92701	36.2317	33.2451	41.1728	33.9985
gene:HORVU7Hr1G024980	1956.02	1425.16	1829.53	1524.46	3737.39	3599.28	4299.27	3692.05	-1.18474	1.43976e-23	1.41055e-21	-	chr7H	41084039	41092263	+	6794	-	- && Q9LYS2.2 RecName: Full=ABC transporter C family member 10; Short=ABC transporter ABCC.10; Short=AtABCC10; AltName: Full=ATP-energized glutathione S-conjugate pump 14; AltName: Full=Glutathione S-conjugate-transporting ATPase 14; AltName: Full=Multidr	-	2841	1140	1575	1171	4115	4093	4672	3912	12.5298	9.09105	11.8767	9.47052	26.0351	24.8565	29.6841	25.5182
gene:HORVU5Hr1G051870	3998.11	4740.54	3851.88	4438	7651.89	7141.4	7982.9	7852.2	-0.84744	1.52658e-23	1.49085e-21	-	chr5H	405420233	405432063	+	4412	-	- && P73627.1 RecName: Full=Uncharacterized protein sll1770 && PF03109:ABC1 family	ABC1	5807	3792	3316	3409	8425	8121	8675	8320	55.1732	65.1452	53.8685	59.3949	114.832	106.246	118.74	116.918
gene:HORVU2Hr1G023820	1041.01	1200.14	1606.5	1467.18	352.396	277.003	160.118	303.895	2.28054	1.72409e-23	1.67838e-21	-	chr2H	71812910	71818481	-	1396	-	- && Q4PSQ5.2 RecName: Full=Probable pectinesterase 66; Short=PE 66; AltName: Full=Pectin methylesterase 66; Short=AtPME66; Flags: Precursor && PF01095:Pectinesterase	-	1512	960	1383	1127	388	315	174	322	23.0099	26.4163	35.9856	31.4508	8.47058	6.60085	3.81472	7.24767
gene:HORVU5Hr1G114090	1255.82	1188.89	1001.3	925.614	2867.3	2453.46	2422.94	2549.13	-1.23352	2.03362e-23	1.97345e-21	-	chr5H	643099479	643110902	+	4875	-	- && B9GCH9.2 RecName: Full=Urease; AltName: Full=Urea amidohydrolase && PF01979:Amidohydrolase family|PF00449:Urease alpha-subunit, N-terminal domain|PF00699:Urease beta subunit|PF00547:Urease, gamma subunit	Amidohydro_1	1824	951	862	711	3157	2790	2633	2701	12.5976	11.8763	10.1792	9.00486	31.2791	26.5334	26.1977	27.5909
gene:HORVU3Hr1G108100	1849.99	1581.43	1659.93	1826.49	3456.75	3332.83	3830.87	4464.05	-1.12403	2.25066e-23	2.17717e-21	-	chr3H	674152812	674164162	-	5744	-	- && O24592.2 RecName: Full=9-cis-epoxycarotenoid dioxygenase 1, chloroplastic; AltName: Full=Protein VIVIPAROUS14; Short=VP-14; Short=VP14; Flags: Precursor && PF03055:Retinal pigment epithelial membrane protein	RPE65	2687	1265	1429	1403	3806	3790	4163	4730	37.0918	31.5746	33.7277	35.5151	75.3697	72.0403	82.7878	96.5719
gene:HORVU4Hr1G006930	12378.5	12331.4	13282.9	12035.6	8373.03	8577.42	8216.64	8110.8	0.588174	2.44067e-23	2.35356e-21	SLN1	chr4H	16668801	16671743	-	2943	-	- && Q8W127.1 RecName: Full=DELLA protein SLN1; AltName: Full=Slender protein 1 && PF03514:GRAS domain family|PF12041:Transcriptional regulator DELLA protein N terminal	GRAS	17979	9864	11435	9245	9219	9754	8929	8594	155.267	154.029	168.847	146.408	114.213	115.99	111.088	109.771
gene:HORVU2Hr1G036780	5460.47	5989.44	4760.26	5703.39	9668.17	9400.51	9465.38	10519.3	-0.833754	3.046e-23	2.92808e-21	-	chr2H	165634250	165637643	-	3394	-	- && Q9SRE4.1 RecName: Full=UDP-galactose transporter 2; Short=At-UDP-GalT2 && -	-	7931	4791	4098	4381	10645	10690	10286	11146	105.571	115.313	93.2678	106.938	203.273	195.938	197.248	219.439
gene:HORVU6Hr1G013710	4110.33	3109.11	2986.49	3548.84	1483.15	1354.24	1573.58	1622.35	1.18976	3.1308e-23	3.00018e-21	-	chr6H	28573262	28574258	-	997	-	- && C0HJG8.1 RecName: Full=Basic secretory protease; AltName: Full=Boswellia basic secretory protease; Short=BBSP, partial [Boswellia serrata] && PF04450:Peptidase of plants and bacteria	-	5970	2487	2571	2726	1633	1540	1710	1719	127.212	95.8223	93.6698	106.518	49.9181	45.1856	52.4927	54.1762
gene:HORVU5Hr1G077020	9491.63	9866.13	9132.54	9618.05	6053.39	6287.53	5523.16	5433.31	0.709824	3.35268e-23	3.2028e-21	-	chr5H	552508987	552512905	+	3919	-	- && Q9LKA5.1 RecName: Full=Multiple organellar RNA editing factor 8, chloroplastic/mitochondrial; AltName: Full=RNA editing-interacting protein 1; Flags: Precursor && -	-	13786	7892	7862	7388	6665	7150	6002	5757	160.393	166.025	156.396	157.623	111.241	114.546	100.599	99.0658
gene:HORVU1Hr1G091600	17967	23752.7	22147.2	21997.3	10408.4	12036	9917.21	11967.1	0.953644	3.77661e-23	3.59658e-21	-	chr1H	548765935	548771890	-	3841	-	- && P30524.2 RecName: Full=Glucose-1-phosphate adenylyltransferase large subunit 1, chloroplastic/amyloplastic; AltName: Full=ADP-glucose pyrophosphorylase; AltName: Full=ADP-glucose synthase; AltName: Full=AGPase S; AltName: Full=Alpha-D-glucose-1-phosp	-	26096	19000	19066	16897	11460	13687	10777	12680	233.628	307.568	291.846	277.399	147.182	168.727	138.995	167.9
gene:HORVU6Hr1G061300	1315.72	1862.71	1615.79	1722.34	580.363	411.547	570.536	592.69	1.5956	3.81464e-23	3.62155e-21	-	chr6H	410649806	410653436	+	3631	-	- && Q39117.1 RecName: Full=Trihelix transcription factor GT-2; AltName: Full=Trihelix DNA-binding protein GT-2 && PF13837:Myb/SANT-like DNA-binding domain	-	1911	1490	1391	1323	639	468	620	628	19.9992	28.1953	24.8899	25.3897	9.59338	6.74411	9.34747	9.72057
gene:HORVU7Hr1G033530	658.204	732.584	464.642	978.989	49.0447	36.0544	81.8995	114.197	3.33467	4.76672e-23	4.51147e-21	-	chr7H	69084697	69305623	+	1458	-	- && P35792.1 RecName: Full=Pathogenesis-related protein PRB1-2; Flags: Precursor && PF00188:Cysteine-rich secretory protein family	SCP	956	586	400	752	54	41	89	121	24.3815	27.0233	17.4424	35.1695	1.97567	1.43984	3.26997	4.56424
gene:HORVU3Hr1G113620	6262.57	4781.8	4820.66	6032.76	2605.73	2331.22	2763.42	2624.64	1.08507	4.8734e-23	4.59824e-21	-	chr3H	688794127	688795251	-	1125	-	- && P28814.1 RecName: Full=Barwin && PF00967:Barwin family	-	9096	3825	4150	4634	2869	2651	3003	2781	171.77	130.607	133.995	160.471	77.7221	68.9338	81.6961	77.6742
gene:HORVU2Hr1G043680	3443.18	3644.17	3355.88	4169.82	1712.93	2022.56	1733.69	1791.28	1.00857	4.91143e-23	4.61991e-21	-	chr2H	224805528	224831238	-	2709	-	- && Q42553.1 RecName: Full=Isopentenyl-diphosphate Delta-isomerase II, chloroplastic; AltName: Full=Isopentenyl pyrophosphate isomerase II; Short=IPP isomerase II; Flags: Precursor && PF00293:NUDIX domain	NUDIX	5001	2915	2889	3203	1886	2300	1884	1898	110.902	116.885	109.54	130.252	59.9988	70.2323	60.1885	62.2528
gene:HORVU2Hr1G087030	1381.13	1157.63	1388.12	1120.89	2622.99	2580.09	2572.01	2912.49	-1.08051	5.16452e-23	4.84312e-21	-	chr2H	626110929	626116489	+	3980	-	- && Q9ASQ5.1 RecName: Full=Calmodulin-binding receptor-like cytoplasmic kinase 3; Flags: Precursor && PF07714:Protein tyrosine kinase	Pkinase_Tyr	2006	926	1195	861	2888	2934	2795	3086	19.3888	16.1834	19.7484	15.2605	40.0439	39.0487	38.9182	44.116
gene:HORVU2Hr1G032360	3749.56	3286.63	3131.69	2943.48	1529.47	1666.41	1338.92	1617.63	1.09233	5.71315e-23	5.34127e-21	-	chr2H	125569689	125571566	-	1878	-	- && Q5G8Z3.1 RecName: Full=Protein EGG APPARATUS-1; AltName: Full=ZmEA1 && -	-	5446	2629	2696	2261	1684	1895	1455	1714	65.2923	56.9919	55.2648	49.7085	28.9631	31.2839	25.1303	30.3931
gene:HORVU1Hr1G064080	150.781	465.053	142.877	338.48	0	4.39687	0	0.943774	7.65496	7.30792e-23	6.81147e-21	-	chr1H	458614384	458616541	+	1927	-	- && P08488.1 RecName: Full=Glutenin, high molecular weight subunit 12; Flags: Precursor && PF03157:High molecular weight glutenin subunit	-	219	372	123	260	0	5	0	1	2.49067	7.64983	2.39178	5.42238	0	0.0783011	0	0.016821
novel.2591	1485.09	2086.49	2542.75	3474.63	495.897	473.983	313.795	621.947	2.33055	7.42513e-23	6.89975e-21	-	chr3H	693288162	693288784	+	524	-	-	-	2157	1669	2189	2669	546	539	341	659	87.4515	122.352	151.742	198.432	31.7562	30.0907	19.9169	39.5168
gene:HORVU2Hr1G013400	2709.24	3237.87	3085.22	2853.65	5633.79	5872.46	4964.58	6231.74	-0.934203	1.01723e-22	9.42396e-21	-	chr2H	29123724	29127894	+	3280	-	- && Q0D3B6.1 RecName: Full=Two-component response regulator-like PRR37; AltName: Full=Protein DAYS TO HEADING 7; AltName: Full=Protein HEADING DATE 2; AltName: Full=Pseudo-response regulator 37; Short=OsPRR37 && PF00072:Response regulator receiver domain	Response_reg	3935	2590	2656	2192	6203	6678	5395	6603	32.2895	38.4285	37.2639	32.9839	73.0191	75.4552	63.7761	80.1378
gene:HORVU7Hr1G043320	8623.43	11051.3	12868.3	11518.7	5019.82	5745.83	5075.01	5022.77	1.07821	1.02994e-22	9.51295e-21	-	chr7H	130667637	130669413	+	1777	-	- && O22126.1 RecName: Full=Fasciclin-like arabinogalactan protein 8; Short=AtAGP8; Flags: Precursor && -	-	12525	8840	11078	8848	5527	6534	5515	5322	149.74	191.096	226.447	193.977	94.7914	107.564	94.9853	94.1056
gene:HORVU4Hr1G023570	14123.8	16004.3	14177.4	16438.4	9363.91	9706.54	8826.75	9130.07	0.713904	1.1281e-22	1.03883e-20	-	chr4H	129087750	129096697	-	2728	-	- && Q0IQF7.1 RecName: Full=40S ribosomal protein S16 >A2ZB00.1 RecName: Full=40S ribosomal protein S16 && PF00380:Ribosomal protein S9/S16	-	20514	12802	12205	12627	10310	11038	9592	9674	262.854	296.606	267.39	296.694	189.514	194.751	177.061	183.337
novel.2538	502.603	555.064	620.297	553.285	156.217	182.031	148.155	151.004	1.80615	1.17801e-22	1.08155e-20	-	chr3H	658466424	658470303	+	2039	-	-	-	730	444	534	425	172	207	161	160	7.9531	8.7465	9.94716	8.49079	2.68819	3.10535	2.52691	2.57818
gene:HORVU2Hr1G043900	1089.2	858.848	937.415	1303.15	279.737	163.564	284.348	266.144	2.07593	1.29927e-22	1.18932e-20	-	chr2H	227570914	227572823	-	1910	-	- && Q8L5C6.2 RecName: Full=Xylanase inhibitor protein 1; Short=XIP-1; Short=XIP-I; AltName: Full=Class III chitinase homolog; Flags: Precursor && PF00704:Glycosyl hydrolases family 18	-	1582	687	807	1001	308	186	309	282	26.9087	21.1291	23.4695	31.2223	7.51545	4.35637	7.57172	7.09439
gene:HORVU1Hr1G048670	1491.29	1257.64	1650.64	1327.88	2937.24	3015.38	2861.88	2879.46	-1.02887	1.43578e-22	1.31036e-20	-	chr1H	361184382	361191609	-	5674	-	- && F4JRP0.1 RecName: Full=Protein STICHEL-like 3 && -	-	2166	1006	1421	1020	3234	3429	3110	3051	14.4115	12.1028	16.1654	12.445	30.8679	31.4154	29.8098	30.0242
gene:HORVU1Hr1G072060	7116.31	7918.41	7158.97	8784.87	4158.81	4539.33	4035.16	4399.88	0.854081	1.44312e-22	1.31315e-20	-	chr1H	495884739	495886729	+	795	-	- && P42798.2 RecName: Full=40S ribosomal protein S15a-1 && PF00410:Ribosomal protein S8	-	10336	6334	6163	6748	4579	5162	4385	4662	276.206	306.053	281.59	330.675	175.538	189.944	168.811	184.261
gene:HORVU3Hr1G113120	1836.91	2115.24	1479.88	1488.01	533.135	361.423	625.749	436.968	1.82228	1.5281e-22	1.38637e-20	-	chr3H	687764626	687766158	-	1533	-	- && P28814.1 RecName: Full=Barwin && PF00967:Barwin family	-	2668	1692	1274	1143	587	411	680	463	55.788	63.9724	45.5479	43.8274	17.608	11.8338	20.4839	14.3191
gene:HORVU5Hr1G081500	1418.99	1553.93	1301	1515.35	2673.85	3098.92	2822.31	2715.24	-0.966823	1.63468e-22	1.47869e-20	-	chr5H	564845583	564848348	+	2675	-	- && Q652K1.1 RecName: Full=Protein STAY-GREEN, chloroplastic; AltName: Full=Protein STAYGREEN; Flags: Precursor && PF12638:Staygreen protein	-	2061	1243	1120	1164	2944	3524	3067	2877	23.9656	26.1348	22.2675	24.8204	49.1095	56.4251	51.3776	49.48
gene:HORVU3Hr1G093260	663.712	913.855	540.146	630.094	118.979	164.443	104.905	77.3895	2.55936	1.70705e-22	1.53961e-20	-	chr3H	641474470	641475895	-	1426	-	- && - && PF04720:PDDEXK-like family of unknown function	-	964	731	465	484	131	187	114	82	14.3617	19.6917	11.8448	13.2227	2.79974	3.83616	2.44672	1.80685
gene:HORVU4Hr1G077240	13204.7	14225.4	14191.3	13053.6	8098.74	8899.27	8787.18	7562.46	0.713189	1.72683e-22	1.55288e-20	-	chr4H	603597180	603599447	-	1475	-	- && A5BUU4.1 RecName: Full=40S ribosomal protein SA && PF00318:Ribosomal protein S2	-	19179	11379	12217	10027	8917	10120	9549	8013	439.536	471.531	478.715	421.391	293.161	319.356	315.266	271.609
gene:HORVU3Hr1G035400	4863.55	5214.35	4178.29	5074.6	2707.45	2618.78	2668.64	2423.61	0.891614	1.85172e-22	1.66032e-20	-	chr3H	197166926	197176449	-	3059	-	- && P34914.2 RecName: Full=Bifunctional epoxide hydrolase 2; Includes: RecName: Full=Cytosolic epoxide hydrolase 2; Short=CEH; AltName: Full=Epoxide hydratase; AltName: Full=Soluble epoxide hydrolase; Short=SEH; Includes: RecName: Full=Lipid-phosphate ph	-	7064	4171	3597	3898	2981	2978	2900	2568	87.2003	93.0991	75.9193	88.2378	52.7895	50.6196	51.5722	46.8859
gene:HORVU5Hr1G043700	340.118	353.791	429.794	325.462	1100.78	1029.75	942.305	939.055	-1.46975	1.98165e-22	1.77159e-20	-	chr5H	338038510	338042436	+	3927	-	- && - && -	-	494	283	370	250	1212	1171	1024	995	5.5265	5.72463	7.07733	5.12872	19.4511	18.0388	16.5034	16.4637
gene:HORVU7Hr1G019780	24330.1	32681.2	36745	61728.4	484.998	698.223	575.137	1724.28	5.48049	1.98737e-22	1.77159e-20	-	chr7H	26661430	26662230	-	801	-	- && P34951.2 RecName: Full=Trypsin inhibitor CMc; AltName: Full=Chloroform/methanol-soluble protein CMc; Short=BTICMc; Flags: Precursor && PF00234:Protease inhibitor/seed storage/LTP family	-	35338	26142	31633	47416	534	794	625	1827	937.255	1253.7	1434.5	2306.14	20.3177	28.9976	23.8806	71.6695
gene:HORVU1Hr1G010360	562.503	326.287	886.304	963.367	67.2095	46.6069	32.2077	88.7148	3.54468	2.01167e-22	1.78805e-20	-	chr1H	23596766	23599186	-	1120	-	- && - && PF03080:Domain of unknown function (DUF239)	-	817	261	763	740	74	53	35	94	23.5187	13.5853	37.5544	39.0633	3.05592	2.10085	1.45148	4.00221
gene:HORVU7Hr1G012380	5777.18	10398.7	8463.45	7207.03	1180.71	1345.44	1799.03	1920.58	2.35012	2.04449e-22	1.81197e-20	-	chr7H	17089868	17094404	-	3109	-	- && P09842.1 RecName: Full=Granule-bound starch synthase 1, chloroplastic/amyloplastic; AltName: Full=Granule-bound starch synthase I; Short=GBSS-I; Flags: Precursor && PF08323:Starch synthase catalytic domain|PF00534:Glycosyl transferases group 1	Glycos_transf_1	8391	8318	7286	5536	1300	1530	1955	2035	81.8849	146.773	121.569	99.0675	18.1992	20.5593	27.4844	29.372
gene:HORVU7Hr1G067620	5954.82	7772.14	7060.23	9552.96	3234.23	3287.1	2762.5	3444.78	1.25273	2.09162e-22	1.8484e-20	-	chr7H	354110299	354144212	-	4674	-	- && P55238.1 RecName: Full=Glucose-1-phosphate adenylyltransferase small subunit, chloroplastic/amyloplastic; AltName: Full=ADP-glucose pyrophosphorylase; AltName: Full=ADP-glucose synthase; AltName: Full=AGPase B; AltName: Full=Alpha-D-glucose-1-phospha	-	8649	6217	6078	7338	3561	3738	3002	3650	94.1796	122.408	113.161	146.526	55.6265	56.0476	47.0925	58.7846
gene:HORVU4Hr1G056520	464.736	442.551	450.703	442.628	1024.49	999.849	1004.88	1110.82	-1.20004	2.10833e-22	1.85781e-20	-	chr4H	474903550	474907908	-	2329	-	- && - && -	-	675	354	388	340	1128	1137	1092	1177	7.18442	6.81285	7.06096	6.63609	17.2233	16.6638	16.744	18.5287
gene:HORVU2Hr1G115210	2917.16	3607.91	3499.91	4245.32	1707.48	1606.62	1614.99	1627.07	1.12118	2.42153e-22	2.12769e-20	-	chr2H	734177896	734324956	-	4443	-	- && Q9FLE8.1 RecName: Full=Uncharacterized protein At5g39865 && PF00076:RNA recognition motif. (a.k.a. RRM, RBD, or RNP domain)	RRM_1	4237	2886	3013	3261	1880	1827	1755	1724	54.7859	67.4753	66.6122	77.3227	34.8728	32.5294	32.6917	32.9707
gene:HORVU2Hr1G017780	4203.28	5395.62	4181.78	4845.48	2271.5	2520.29	2334.6	2241.46	0.990966	2.46701e-22	2.16145e-20	-	chr2H	44860590	44862708	-	725	-	- && P48505.2 RecName: Full=Ubiquinol-cytochrome c reductase complex 6.7 kDa protein; Short=CR6 && -	-	6105	4316	3600	3722	2501	2866	2537	2375	429.464	548.985	433	480.135	252.391	277.616	257.106	247.107
gene:HORVU3Hr1G018430	540.471	680.078	485.551	570.209	1456.81	1391.17	1371.13	1642.17	-1.3658	2.56786e-22	2.2434e-20	-	chr3H	48364026	48368615	-	4590	-	- && Q9C9M0.1 RecName: Full=E3 ubiquitin-protein ligase SINA-like 4; AltName: Full=Seven in absentia-like protein 4 && PF08263:Leucine rich repeat N-terminal domain|PF13855:Leucine rich repeat|PF03145:Seven in absentia protein family	LRRNT_2	785	544	418	438	1604	1582	1490	1740	5.01564	6.28483	4.56643	5.13188	14.7021	13.9184	13.7149	16.4432
gene:HORVU6Hr1G077340	14908	13659.1	12948.4	15929.4	8533.79	8782.31	8579.21	7836.16	0.768089	2.63115e-22	2.29216e-20	-	chr6H	529873055	529880220	+	3983	-	- && O04287.1 RecName: Full=Peptidyl-prolyl cis-trans isomerase FKBP12; Short=PPIase FKBP12; AltName: Full=12 kDa FK506-binding protein; Short=12 kDa FKBP; AltName: Full=FK506-binding protein 12; Short=VfFKBP12; AltName: Full=FKBP-12; AltName: Full=Immuno	Usp	21653	10926	11147	12236	9396	9987	9323	8303	332.617	303.476	292.771	344.676	207.056	211.246	206.315	188.643
gene:HORVU5Hr1G073100	5093.5	4869.31	4128.34	4952.23	2207.92	2725.18	2333.68	2138.59	1.0178	2.84286e-22	2.46959e-20	-	chr5H	537906519	537907781	+	1263	-	- && - && PF10183:ESSS subunit of NADH:ubiquinone oxidoreductase (complex I)	-	7398	3895	3554	3804	2431	3099	2536	2266	231.81	220.68	190.406	218.577	109.275	133.711	114.477	105.017
gene:HORVU3Hr1G026880	19578.1	20762.4	19847.2	20173.4	11998.7	13173.9	10229.2	12039.7	0.760278	3.24699e-22	2.81268e-20	-	chr3H	111873622	111875153	+	1532	-	- && P51414.2 RecName: Full=60S ribosomal protein L26-1 && PF00467:KOW motif|PF16906:Ribosomal proteins L26 eukaryotic, L24P archaeal	KOW	28436	16608	17086	15496	13211	14981	11116	12757	618.333	652.993	635.241	617.901	412.105	448.56	348.219	410.282
gene:HORVU1Hr1G092150	1820.39	3321.63	2979.52	3177.81	791.982	920.705	797.83	1017.39	1.6785	4.40582e-22	3.80576e-20	-	chr1H	549808830	549811037	+	2208	-	- && Q9M9Q6.1 RecName: Full=Serine carboxypeptidase-like 50; Flags: Precursor && PF00450:Serine carboxypeptidase	Peptidase_S10	2644	2657	2565	2441	872	1047	867	1078	31.6098	57.4368	52.4315	53.5148	14.9553	17.2359	14.9324	19.0616
gene:HORVU1Hr1G079070	2871.72	3986.71	4581.37	3514.99	1429.56	1463.28	1550.57	1644.05	1.29614	4.80791e-22	4.14142e-20	-	chr1H	522355835	522360624	+	3974	-	- && P49353.1 RecName: Full=Farnesyl pyrophosphate synthase; Short=FPP synthase; Short=FPS; AltName: Full=(2E,6E)-farnesyl diphosphate synthase; AltName: Full=Dimethylallyltranstransferase; AltName: Full=Farnesyl diphosphate synthase; AltName: Full=Gerany	-	4171	3189	3944	2700	1574	1664	1685	1742	73.4144	101.492	118.692	87.1465	39.7433	40.3293	42.7259	45.3491
gene:HORVU5Hr1G078960	5492.83	5563.14	5050.66	5685.17	3003.54	3402.3	2722.01	2893.61	0.85804	5.35533e-22	4.60004e-20	-	chr5H	556110329	556112439	+	809	-	- && Q9FLI7.1 RecName: Full=CDGSH iron-sulfur domain-containing protein NEET; Short=At-NEET && PF09360:Iron-binding zinc finger CDGSH type	-	7978	4450	4348	4367	3307	3869	2958	3066	209.505	211.299	195.224	210.295	124.581	139.902	111.905	119.084
gene:HORVU7Hr1G030160	9829.68	9293.57	9039.61	10434.3	4626.55	5423.98	4260.62	5673.03	0.949644	5.88838e-22	5.04377e-20	-	chr7H	58906370	58909157	+	2788	-	- && Q6K602.1 RecName: Full=Bidirectional sugar transporter SWEET15; Short=OsSWEET15 && PF03083:Sugar efflux transporter for intercellular exchange	-	14277	7434	7782	8015	5094	6168	4630	6011	232.065	218.491	216.276	238.903	118.782	138.052	108.419	144.51
gene:HORVU6Hr1G054520	49073.4	54471.2	53155	59527	32912.7	35773	34772.3	32706.5	0.667103	6.44825e-22	5.50795e-20	-	chr6H	344797185	344800499	+	2329	-	- && Q7FAH2.1 RecName: Full=Glyceraldehyde-3-phosphate dehydrogenase 2, cytosolic && PF02800:Glyceraldehyde 3-phosphate dehydrogenase, C-terminal domain|PF00044:Glyceraldehyde 3-phosphate dehydrogenase, NAD binding domain	-	71276	43572	45760	45725	36238	40680	37787	34655	1269.26	1402.98	1393.28	1493.16	925.743	997.505	969.394	912.754
gene:HORVU5Hr1G021730	22456.7	22996.4	20392	21986.9	12817.9	13819.4	14185.2	11499.9	0.747313	7.99885e-22	6.81347e-20	-	chr5H	106967797	106969568	+	1089	-	- && P29766.1 RecName: Full=60S ribosomal protein L8; AltName: Full=L2; AltName: Full=Ribosomal protein TL2 && PF00181:Ribosomal Proteins L2, RNA binding domain|PF03947:Ribosomal Proteins L2, C-terminal domain	Ribosomal_L2_C	32617	18395	17555	16889	14113	15715	15415	12185	763.985	779.074	703.05	725.421	474.219	506.853	520.157	422.13
gene:HORVU4Hr1G002770	463.359	643.824	642.367	727.733	103.539	160.926	91.1017	134.016	2.33711	8.50503e-22	7.22456e-20	-	chr4H	5283030	5285262	-	1319	-	- && - && -	-	673	515	553	559	114	183	99	142	23.7108	32.8077	33.312	36.115	5.76175	8.87786	5.02477	7.39945
gene:HORVU1Hr1G053260	1471.32	1350.15	1416	1269.3	2698.37	2832.47	2528.76	3259.8	-1.03843	8.581e-22	7.26896e-20	-	chr1H	393706442	393709032	+	2337	-	- && Q8GZ84.2 RecName: Full=U-box domain-containing protein 36; AltName: Full=Plant U-box protein 36 && -	-	2137	1080	1219	975	2971	3221	2748	3454	31.3101	28.6116	30.5371	26.1957	62.4455	64.9827	58.0025	74.8484
gene:HORVU4Hr1G081310	1261.33	1312.65	1504.28	1502.33	608.518	664.807	611.946	611.566	1.15923	8.77436e-22	7.41228e-20	-	chr4H	618869082	618875298	-	2641	-	- && Q10S58.1 RecName: Full=Probable serine acetyltransferase 2; AltName: Full=OsSERAT3;1 && PF00132:Bacterial transferase hexapeptide (six repeats)|PF06426:Serine acetyltransferase, N-terminal	Hexapep	1832	1050	1295	1154	670	756	665	648	35.5759	36.8687	42.9977	41.0944	18.6648	20.2153	18.6038	18.6117
gene:HORVU6Hr1G003300	1782.52	1300.15	1218.52	1308.36	367.836	319.213	531.887	385.06	1.80754	1.04373e-21	8.79289e-20	-	chr6H	7696550	7701423	+	3471	-	- && P27969.1 RecName: Full=Nitrate reductase [NADH]; Short=NR && PF00175:Oxidoreductase NAD-binding domain|PF00173:Cytochrome b5-like Heme/Steroid binding domain|PF00970:Oxidoreductase FAD-binding domain|PF00174:Oxidoreductase molybdopterin binding domai	NAD_binding_1	2589	1040	1049	1005	405	363	578	408	22.1604	16.096	15.352	15.7746	4.97302	4.27838	7.12729	5.16519
gene:HORVU5Hr1G106580	10564.3	12123.9	10750.7	12311.6	6750.01	7375.31	6692.76	6430.88	0.747261	1.19871e-21	1.00708e-19	-	chr5H	624444152	624447154	-	3003	-	- && P31674.2 RecName: Full=40S ribosomal protein S15 && PF00203:Ribosomal protein S19	-	15344	9698	9255	9457	7432	8387	7273	6814	274.623	313.847	283.216	310.382	190.819	206.695	187.526	180.376
gene:HORVU2Hr1G098340	2380.82	2312.77	2369.67	2011.35	1123.49	1082.51	1127.27	895.642	1.10189	1.25445e-21	1.05103e-19	-	chr2H	682514161	682517381	+	1726	-	- && P59259.2 RecName: Full=Histone H4 >Q6LAF3.3 RecName: Full=Histone H4 >Q6PMI5.3 RecName: Full=Histone H4 >Q6WZ83.3 RecName: Full=Histone H4 >Q76H85.3 RecName: Full=Histone H4 >P62788.2 RecName: Full=Histone H4 >P62787.2 RecName: Full=Histone H4 >P6288	-	3458	1850	2040	1545	1237	1231	1225	949	107.09	103.594	108.019	87.7401	54.9556	52.4939	54.6525	43.4681
gene:HORVU7Hr1G043520	820.001	800.092	1256.86	1040.18	279.737	192.583	291.71	235	1.97077	1.30014e-21	1.08634e-19	-	chr7H	131312881	131315848	+	2968	-	- && Q84W66.2 RecName: Full=Nuclear transcription factor Y subunit B-6; Short=AtNF-YB-6; AltName: Full=Protein LEAFY COTYLEDON 1-LIKE && PF00808:Histone-like transcription factor (CBF/NF-Y) and archaeal histone	-	1191	640	1082	799	308	219	317	249	14.6172	14.2026	22.7051	17.9822	5.42276	3.70102	5.6048	4.51992
novel.5416	733.938	738.835	1093.07	1489.31	139.868	94.9725	124.23	229.337	2.78491	1.31358e-21	1.09459e-19	-	chr6H	568346443	568347136	+	595	-	-	-	1066	591	941	1144	154	108	135	243	38.0617	38.1554	57.4467	74.9036	7.88806	5.30984	6.94409	12.8327
gene:HORVU6Hr1G080480	18096.5	19951	18207	20092.7	12609	13154.6	12246.3	12695.7	0.590236	1.69682e-21	1.41011e-19	-	chr6H	541830277	541834498	-	1712	-	- && Q9FMU6.1 RecName: Full=Mitochondrial phosphate carrier protein 3, mitochondrial; AltName: Full=Mitochondrial phosphate transporter 3; Short=MPT3; AltName: Full=Phosphate transporter 3;1; Flags: Precursor && PF00153:Mitochondrial carrier protein	Mito_carr	26284	15959	15674	15434	13883	14959	13308	13452	474.018	520.411	483.311	510.419	359.174	371.477	345.753	358.814
gene:HORVU6Hr1G047650	2261.71	2301.51	2542.75	2336.82	4101.59	3782.19	4337.91	4453.67	-0.820714	1.80062e-21	1.49233e-19	-	chr6H	284488010	284553958	+	11404	-	- && Q709C8.1 RecName: Full=Vacuolar protein sorting-associated protein 13C && PF06101:Plant protein of unknown function (DUF946)|PF00168:C2 domain|PF06650:SHR-binding domain of vacuolar-sorting associated protein 13|PF16909:Vacuolar-sorting-associated 13	C2	3285	1841	2189	1795	4516	4301	4714	4719	13.4002	13.579	15.2675	13.4273	26.4271	24.1587	27.7024	28.4713
novel.6361	571.453	571.315	559.893	561.096	154.4	161.805	155.517	205.743	1.7411	2.10157e-21	1.73705e-19	-	chr7H	38140266	38141568	-	1303	-	-	-	830	457	482	431	170	184	169	218	13.5326	13.4728	13.4368	12.8862	3.97623	4.13093	3.96954	5.25703
gene:HORVU3Hr1G115970	73.6692	42.5049	67.3731	49.4702	382.367	336.8	1085.86	990.963	-3.57735	2.55296e-21	2.10447e-19	-	chr3H	694819543	694820023	-	362	-	- && - && -	-	107	34	58	38	421	383	1180	1050	6.27948	3.60791	5.81985	4.08949	35.4438	30.9503	99.7635	91.14
gene:HORVU7Hr1G121700	7536.29	8065.92	7970.93	9467.03	4371.34	4492.72	4957.22	4011.04	0.889393	2.72142e-21	2.23733e-19	Cat1	chr7H	654409318	654414027	+	2672	-	- && P55307.1 RecName: Full=Catalase isozyme 1 && PF00199:Catalase|PF06628:Catalase-related immune-responsive	Catalase	10946	6452	6862	7272	4813	5109	5387	4250	157.978	168.373	169.331	192.46	99.6494	101.532	112.005	90.7213
gene:HORVU4Hr1G014660	766.986	748.836	755.043	817.56	1574.88	1701.59	1687.68	2129.15	-1.19974	2.8211e-21	2.31307e-19	-	chr4H	54142847	54149514	-	5102	-	- && Q0JC27.2 RecName: Full=Protein NLP2; Short=OsNLP2; AltName: Full=NIN-like protein 2; AltName: Full=Nodule inception protein-like protein 2 && PF00564:PB1 domain|PF02042:RWP-RK domain	RWP-RK	1114	599	650	628	1734	1935	1834	2256	6.50714	6.32659	6.49176	6.72682	14.5302	15.5637	15.4331	19.4905
gene:HORVU1Hr1G058400	471.621	522.56	936.253	1064.91	76.2918	115.198	77.2984	134.96	2.89022	2.91308e-21	2.38212e-19	-	chr1H	426775852	426777109	-	1258	-	- && - && PF03168:Late embryogenesis abundant protein	-	685	418	806	818	84	131	84	143	11.568	12.7638	23.2727	25.3318	2.035	3.04625	2.0436	3.57177
gene:HORVU2Hr1G072850	2356.04	3202.87	3057.34	3074.96	1276.07	1370.07	1372.05	1450.58	1.09513	3.18266e-21	2.59565e-19	-	chr2H	524812874	524818497	+	2389	-	- && O82533.2 RecName: Full=Cell division protein FtsZ homolog 2-1, chloroplastic; Short=AtFtsZ2-1; AltName: Full=Plastid division protein FTSZ2-1; Flags: Precursor && PF00091:Tubulin/FtsZ family, GTPase domain|PF12327:FtsZ family, C-terminal domain	Tubulin	3422	2562	2632	2362	1405	1558	1491	1537	42.6637	57.7558	56.1059	54.0013	25.1289	26.7468	26.7797	28.3421
gene:HORVU1Hr1G011730	351.822	327.538	372.875	356.706	898.245	856.511	816.235	966.425	-1.32782	3.38502e-21	2.75336e-19	-	chr1H	28255842	28262974	-	5378	-	- && Q9XEC6.1 RecName: Full=Cysteine-rich receptor-like protein kinase 36; Short=Cysteine-rich RLK36; Flags: Precursor && PF00069:Protein kinase domain	Pkinase	511	262	321	274	989	974	887	1024	4.09042	3.79216	4.39336	4.02201	11.357	10.7358	10.2287	12.1235
gene:HORVU1Hr1G018140	318.086	343.789	500.652	382.743	72.6589	51.8831	59.8143	80.2208	2.54594	3.54416e-21	2.87518e-19	-	chr1H	65592166	65593858	-	1693	-	- && Q75KH3.2 RecName: Full=Glucose and ribitol dehydrogenase homolog && PF00106:short chain dehydrogenase	adh_short	462	275	431	294	80	59	65	85	6.90225	7.42881	11.0096	8.05455	1.71458	1.21374	1.39898	1.87822
gene:HORVU3Hr1G076400	337.364	385.044	389.138	411.384	85.3742	91.455	67.176	93.4337	2.17271	3.64977e-21	2.95304e-19	-	chr3H	568354400	568355447	-	818	-	- && - && PF12734:Cysteine-rich TM module stress tolerance	-	490	308	335	316	94	104	73	99	19.8283	22.536	23.1781	23.4488	5.45676	5.79494	4.25561	5.92521
gene:HORVU3Hr1G014590	8187.61	6999.55	6866.25	7082.05	4404.94	4540.21	4348.96	4329.09	0.725857	4.18e-21	3.37315e-19	-	chr3H	33557912	33563475	+	4800	-	- && P48488.1 RecName: Full=Serine/threonine-protein phosphatase PP1 && PF16891:Serine-threonine protein phosphatase N-terminal domain|PF00149:Calcineurin-like phosphoesterase|PF07207:Light regulated protein Lir1|PF03357:Snf7	Metallophos	11892	5599	5911	5440	4850	5163	4726	4587	106.062	90.2931	90.1388	88.9715	62.0536	63.4067	60.7226	60.5083
gene:HORVU4Hr1G053130	849.606	915.105	925.799	955.556	1882.77	1643.55	2007.92	1918.69	-1.03271	4.59169e-21	3.69565e-19	-	chr4H	442251680	442253726	-	2047	-	- && - && PF00036:EF hand|PF13499:EF-hand domain pair	efhand	1234	732	797	734	2073	1869	2182	2033	12.8069	13.7366	14.1427	13.9692	30.8637	26.7095	32.6238	31.2067
gene:HORVU3Hr1G013380	658.892	878.851	501.813	689.979	2047.16	1779.85	2078.78	2657.67	-1.65022	4.79081e-21	3.84582e-19	-	chr3H	28893023	28897515	-	4096	-	- && C0LGR6.2 RecName: Full=Probable LRR receptor-like serine/threonine-protein kinase At4g29180; Flags: Precursor && PF12819:Carbohydrate-binding protein of the ER|PF00069:Protein kinase domain|PF07714:Protein tyrosine kinase	Pkinase	957	703	432	530	2254	2024	2259	2816	6.53522	8.68043	5.04401	6.63696	22.0811	19.032	22.2236	28.442
gene:HORVU5Hr1G063630	428.245	443.801	184.695	259.068	1592.14	1265.42	1905.77	1662.93	-2.28528	5.2571e-21	4.20911e-19	-	chr5H	493552043	493553148	+	1106	-	- && P14897.1 RecName: Full=Low molecular mass early light-inducible protein HV90, chloroplastic; Short=ELIP; Flags: Precursor && PF00504:Chlorophyll A-B binding protein	-	622	355	159	199	1753	1439	2071	1762	14.1026	14.5537	6.16382	8.27384	57.0176	44.9258	67.6455	59.0873
gene:HORVU7Hr1G116330	180.386	91.2605	379.845	611.868	0	0	0	0	10.8766	5.31056e-21	4.24084e-19	-	chr7H	643285319	643285866	-	548	-	- && - && -	-	262	73	327	470	0	0	0	0	10.1571	5.11715	21.675	33.4127	0	0	0	0
gene:HORVU4Hr1G082290	5368.22	5685.65	5249.29	6162.95	3118.88	3409.34	3151.75	3479.7	0.771279	5.57887e-21	4.44353e-19	-	chr4H	622059599	622062306	+	1613	-	- && Q10S93.1 RecName: Full=Probable adenylate kinase 1, chloroplastic; AltName: Full=Adenylate monophosphate kinase 1; Flags: Precursor && PF00406:Adenylate kinase	ADK	7797	4548	4519	4734	3434	3877	3425	3687	210.743	222.272	208.839	234.639	133.151	144.294	133.363	147.394
gene:HORVU1Hr1G073510	1345.32	1737.7	1640.19	1704.12	612.151	539.936	727.894	676.686	1.32908	6.00808e-21	4.76066e-19	-	chr1H	503507877	503511220	-	2519	-	- && P31797.1 RecName: Full=Cyclomaltodextrin glucanotransferase; AltName: Full=Cyclodextrin-glycosyltransferase; Short=CGTase; Flags: Precursor && PF00686:Starch binding domain	-	1954	1390	1412	1309	674	614	791	717	23.7211	30.5114	29.3082	29.1404	11.7378	10.2637	13.8336	12.8739
gene:HORVU3Hr1G114250	11976.4	11940.1	11813.5	16916.2	6325.86	6871.43	5977.75	5880.66	1.071	6.00026e-21	4.76066e-19	-	chr3H	690418017	690418964	+	948	-	- && - && -	-	17395	9551	10170	12994	6965	7814	6496	6231	628.486	623.961	628.255	860.913	361.003	388.75	338.117	332.973
gene:HORVU0Hr1G024880	6138.64	7608.37	9690.11	13278.8	552.207	653.375	426.062	1117.43	3.7394	6.80743e-21	5.38015e-19	-	chrUn	127853690	127854250	-	561	-	- && - && -	-	8916	6086	8342	10200	608	743	463	1184	337.641	416.73	540.132	708.322	33.0299	38.7437	25.259	66.3158
gene:HORVU1Hr1G023220	5869.44	5156.84	4639.45	5470.36	2817.35	3080.45	2681.52	2488.73	0.93357	6.87634e-21	5.42065e-19	-	chr1H	101577960	101579688	-	1729	-	- && Q5G8Z3.1 RecName: Full=Protein EGG APPARATUS-1; AltName: Full=ZmEA1 && -	-	8525	4125	3994	4202	3102	3503	2914	2637	216.122	189.089	173.124	195.347	112.814	122.284	106.425	98.8768
gene:HORVU4Hr1G062890	4248.72	3485.4	2980.68	3509.78	1598.5	1463.28	1744.74	1740.32	1.12033	7.27974e-21	5.72393e-19	-	chr4H	526036835	526039343	+	2509	-	- && A6BLW4.1 RecName: Full=Nuclear transcription factor Y subunit C-2; Short=OsNF-YC2; AltName: Full=Transcriptional activator HAP5C; Short=OsHAP5C && PF00808:Histone-like transcription factor (CBF/NF-Y) and archaeal histone	-	6171	2788	2566	2696	1760	1664	1896	1844	63.9514	52.2426	45.4669	51.2342	26.1653	23.7451	28.3063	28.2641
gene:HORVU2Hr1G080970	5103.14	5514.38	5250.45	5500.31	3379.55	3311.72	3474.75	3055	0.692226	7.34743e-21	5.76238e-19	BBD1	chr2H	586814049	586826356	+	2477	-	- && Q40024.1 RecName: Full=Betaine aldehyde dehydrogenase; Short=BADH && PF00171:Aldehyde dehydrogenase family	Aldedh	7412	4411	4520	4225	3721	3766	3776	3237	108.822	117.099	113.465	113.75	78.3714	76.1354	79.866	70.2914
gene:HORVU3Hr1G003920	1341.88	1347.65	1127.92	1304.45	2448.6	2376.95	2326.31	2568.01	-0.923747	7.78271e-21	6.08818e-19	-	chr3H	10600797	10604830	-	3275	-	- && O23081.2 RecName: Full=Cysteine-rich receptor-like protein kinase 41; Short=Cysteine-rich RLK41; Flags: Precursor && PF07714:Protein tyrosine kinase	Pkinase_Tyr	1949	1078	971	1002	2696	2703	2528	2721	30.3784	30.3815	25.8771	28.6395	60.2824	58.0129	56.7649	62.7279
gene:HORVU4Hr1G064020	9699.55	10788.7	10339.4	12443.1	6181.45	6496.82	5981.43	6393.13	0.788069	7.82082e-21	6.10243e-19	-	chr4H	535953372	535955356	+	1111	-	- && Q6P8E9.1 RecName: Full=NHP2-like protein 1; AltName: Full=High mobility group-like nuclear protein 2 homolog 1; AltName: Full=U4/U6.U5 small nuclear ribonucleoprotein SNU13; AltName: Full=U4/U6.U5 tri-snRNP 15.5 kDa protein && PF01248:Ribosomal prote	-	14088	8630	8901	9558	6806	7388	6500	6774	522.328	578.552	564.257	649.839	361.996	377.179	347.182	371.466
gene:HORVU7Hr1G082730	2260.34	3351.63	3659.05	3869.09	1007.23	1109.77	1021.44	1387.35	1.53708	8.39924e-21	6.53712e-19	-	chr7H	497361044	497365824	+	2547	-	- && - && PF05529:B-cell receptor-associated protein 31-like	-	3283	2681	3150	2972	1109	1262	1110	1470	58.9071	86.9823	96.6388	97.7892	28.5461	31.1804	28.6926	39.0116
gene:HORVU4Hr1G069990	4698.31	5528.13	5043.69	4910.57	8124.17	7692.77	8336.27	8148.55	-0.679144	9.07623e-21	7.04614e-19	-	chr4H	573525941	573536421	-	5895	-	- && O81108.1 RecName: Full=Calcium-transporting ATPase 2, plasma membrane-type; AltName: Full=Ca(2+)-ATPase isoform 2 && PF00689:Cation transporting ATPase, C-terminus|PF00690:Cation transporter/ATPase, N-terminus|PF12710:haloacid dehalogenase-like hydro	E1-E2_ATPase	6824	4422	4342	3772	8945	8748	9059	8634	53.5549	62.7504	58.2632	54.2847	100.707	94.5356	102.421	100.219
gene:HORVU3Hr1G071660	1783.21	1842.71	1462.46	1787.44	3215.16	3444.51	3123.22	3652.41	-0.966284	9.49244e-21	7.35065e-19	-	chr3H	542008882	542015802	-	6272	-	- && Q8H184.1 RecName: Full=Probable sugar phosphate/phosphate translocator At1g06470 && PF03151:Triose-phosphate Transporter family	-	2590	1474	1259	1373	3540	3917	3394	3870	27.6222	28.4246	22.9577	26.8519	54.1602	57.5227	52.146	61.045
gene:HORVU1Hr1G042030	7623.73	6782.03	7021.9	6510.54	11005.1	10567.4	10737.1	11180.9	-0.637813	9.56669e-21	7.38949e-19	-	chr1H	303517239	303519223	+	1908	-	- && - && -	-	11073	5425	6045	5001	12117	12017	11668	11847	182.499	161.671	170.348	151.146	286.49	272.721	277.04	288.791
gene:HORVU1Hr1G072780	5402.64	5756.91	4914.75	5515.93	3252.39	3316.12	3412.17	3327.75	0.69794	1.01694e-20	7.83528e-19	-	chr1H	498975383	498982941	-	3406	-	- && O04226.2 RecName: Full=Delta-1-pyrroline-5-carboxylate synthase; Short=P5CS; Includes: RecName: Full=Glutamate 5-kinase; Short=GK; AltName: Full=Gamma-glutamyl kinase; Includes: RecName: Full=Gamma-glutamyl phosphate reductase; Short=GPR; AltName: Fu	AA_kinase	7847	4605	4231	4237	3581	3771	3708	3526	73.5036	77.996	67.763	72.7795	48.1203	48.6394	50.0374	48.8503
gene:ENSRNA049489352	161.797	225.026	398.43	475.174	13.6235	27.2606	21.165	24.5381	3.86114	1.02166e-20	7.85195e-19	LSU_rRNA_eukarya	chrUn	127835616	127835987	-	372	-	- && Q3BAI2.1 RecName: Full=Uncharacterized protein ORF91 (chloroplast) [Phalaenopsis aphrodite subsp. formosana] && -	-	235	180	343	365	15	31	23	26	13.4206	18.5873	33.4922	38.2247	1.2289	2.43777	1.89227	2.19613
gene:HORVU2Hr1G078840	11398.1	10096.2	9986.32	9886.23	17476.3	15143.7	17572.5	17080.4	-0.701174	1.03525e-20	7.93651e-19	-	chr2H	570909436	570925115	+	6454	-	- && Q0JCU7.1 RecName: Full=Zeaxanthin epoxidase, chloroplastic; Short=OsZEP1; AltName: Full=Protein ABA DEFICIENT 1; Short=OsABA1; Flags: Precursor && PF00153:Mitochondrial carrier protein|PF00498:FHA domain|PF01494:FAD binding domain	Mito_carr	16555	8076	8597	7594	19242	17221	19096	18098	210.349	185.544	186.768	176.941	350.736	301.298	349.546	340.112
gene:HORVU1Hr1G055860	3042.47	3487.9	3098	3133.55	1792.86	1725.33	1934.3	1801.67	0.814581	1.05634e-20	8.07798e-19	-	chr1H	409307896	409311661	-	3292	-	- && O23254.1 RecName: Full=Serine hydroxymethyltransferase 4; Short=AtSHMT4; AltName: Full=Glycine hydroxymethyltransferase 4; AltName: Full=Serine methylase 4 && PF00464:Serine hydroxymethyltransferase	SHMT	4419	2790	2667	2407	1974	1962	2102	1909	57.9148	66.1161	59.763	57.8478	37.1134	35.4071	39.687	37.0042
gene:HORVU7Hr1G088370	3794.31	3659.17	4076.07	3568.36	5989.82	5780.13	6373.44	6259.11	-0.692419	1.14457e-20	8.73093e-19	-	chr7H	535601782	535609216	+	4856	-	- && Q8VYW1.1 RecName: Full=Nuclear poly(A) polymerase 4; Short=AtPAP(IV); Short=PAP(IV); Short=Poly(A) polymerase IV; Short=nPAP; AltName: Full=Polynucleotide adenylyltransferase 4 && PF01909:Nucleotidyltransferase domain|PF04928:Poly(A) polymerase centr	NTP_transf_2	5511	2927	3509	2741	6595	6573	6926	6632	48.9051	46.9661	53.2417	44.6045	83.9571	80.3182	88.5435	87.0459
gene:HORVU4Hr1G018650	2097.16	2076.49	2654.27	2927.85	997.243	1087.79	959.789	822.027	1.33431	1.23539e-20	9.40033e-19	-	chr4H	85417562	85418639	-	1078	-	- && Q9SS03.1 RecName: Full=Dirigent protein 21; Short=AtDIR21; Flags: Precursor && PF03018:Dirigent-like protein	-	3046	1661	2285	2249	1098	1237	1043	871	60.0288	59.1884	76.9945	81.2764	31.042	33.568	29.6117	25.3879
gene:HORVU2Hr1G113270	5044.62	4121.72	5229.54	4462.73	7970.68	8850.03	8097.93	8462.82	-0.823308	1.33314e-20	1.0119e-18	-	chr2H	727962873	727980078	-	5729	-	- && Q8GXG1.2 RecName: Full=Probable isoaspartyl peptidase/L-asparaginase 2; AltName: Full=L-asparagine amidohydrolase 2; Contains: RecName: Full=Isoaspartyl peptidase/L-asparaginase 2 subunit alpha; Contains: RecName: Full=Isoaspartyl peptidase/L-asparag	Asparaginase_2	7327	3297	4502	3428	8776	10064	8800	8967	99.0198	80.5661	104.027	84.9536	170.142	187.281	171.328	179.235
gene:HORVU6Hr1G002320	2032.44	2847.83	3158.4	2401.91	964.547	899.6	1176.96	932.449	1.39308	1.41602e-20	1.07215e-18	-	chr6H	6216269	6244692	+	2311	-	- && Q75HW2.1 RecName: Full=Two-component response regulator ORR27; AltName: Full=OsRRA16 && PF00072:Response regulator receiver domain	Response_reg	2952	2278	2719	1845	1062	1023	1279	988	48.5403	67.7294	76.4433	55.6324	25.0512	23.1626	30.2975	24.0283
gene:HORVU1Hr1G008130	5759.97	5574.39	5303.89	6402.49	3263.29	3123.54	3551.13	2938.91	0.839288	1.42244e-20	1.07365e-18	-	chr1H	17580274	17583426	+	2018	-	- && P07728.2 RecName: Full=Glutelin type-A 1; AltName: Full=Glutelin type I; Contains: RecName: Full=Glutelin type-A 1 acidic chain; Contains: RecName: Full=Glutelin type-A 1 basic chain; Flags: Precursor && PF00190:Cupin	-	8366	4459	4566	4918	3593	3552	3859	3114	160.553	154.73	149.824	173.075	98.9182	93.8642	106.69	88.3892
gene:HORVU3Hr1G086220	905.374	1016.37	731.811	1157.34	2568.49	2233.61	2404.53	3163.53	-1.44513	1.425e-20	1.07365e-18	-	chr3H	616314745	616316606	+	1848	-	- && Q0JHU5.1 RecName: Full=Elicitor-responsive protein 1; Short=OsERG1; AltName: Full=17 kDa phloem protein; AltName: Full=Fungal elicitor immediate early-responsive gene 1 protein; Short=FIERG1; AltName: Full=RPP17 >A2WWV5.2 RecName: Full=Elicitor-respo	C2	1315	813	630	889	2828	2540	2613	3352	32.4091	36.2301	26.5476	40.178	99.9859	86.1988	92.7749	122.187
gene:HORVU1Hr1G001020	1184.22	2377.77	1604.18	3134.85	0.908236	12.3112	0	6.60642	8.70632	1.45169e-20	1.09108e-18	-	chr1H	2524728	2525648	+	840	-	- && P06471.1 RecName: Full=B3-hordein && PF13016:Cys-rich Gliadin N-terminal	-	1720	1902	1381	2408	1	14	0	7	45.3358	90.6487	62.2374	116.39	0.0378122	0.508122	0	0.272892
gene:HORVU4Hr1G079600	550.11	472.554	487.874	631.396	157.125	138.062	160.118	121.747	1.89194	1.54325e-20	1.15706e-18	-	chr4H	612845933	612846721	-	789	-	- && - && -	-	799	378	420	485	173	157	174	129	21.5138	18.4035	19.3359	23.9474	6.68245	5.821	6.74948	5.13737
gene:HORVU5Hr1G068110	430.999	367.542	178.887	335.877	1336.02	1306.75	1592.9	1286.36	-2.06892	1.58498e-20	1.18545e-18	-	chr5H	516301961	516303720	+	1760	-	- && Q9FHA7.1 RecName: Full=Transcription factor HEC1; AltName: Full=Basic helix-loop-helix protein 88; Short=AtbHLH88; Short=bHLH 88; AltName: Full=Protein HECATE 1; AltName: Full=Transcription factor EN 118; AltName: Full=bHLH transcription factor bHLH0	-	626	294	154	258	1471	1486	1731	1363	11.2514	9.55467	4.73256	8.50346	37.9282	36.777	44.8206	36.2332
gene:HORVU7Hr1G116630	195.533	242.528	128.938	231.729	0	0	0	0	10.2156	1.63483e-20	1.21976e-18	-	chr7H	643842814	643843347	-	534	-	- && - && -	-	284	194	111	178	0	0	0	0	11.2986	13.9555	7.55047	12.9859	0	0	0	0
gene:HORVU7Hr1G105990	5812.3	7160.82	9872.48	10703.8	1835.54	1754.35	1159.48	1976.26	2.31843	1.69141e-20	1.25891e-18	-	chr7H	618215124	618216320	+	1197	-	- && - && -	-	8442	5728	8499	8222	2021	1995	1260	2094	265.699	325.976	457.358	474.534	91.2492	86.4597	57.1301	97.4767
gene:HORVU4Hr1G081660	9996.3	13121.5	15462.1	27130.5	159.85	214.567	189.565	751.244	5.64288	1.78061e-20	1.32209e-18	-	chr4H	619967348	619968122	+	775	-	- && P32936.2 RecName: Full=Alpha-amylase/trypsin inhibitor CMb; AltName: Full=Chloroform/methanol-soluble protein CMb; Flags: Precursor && PF00234:Protease inhibitor/seed storage/LTP family	-	14519	10496	13311	20840	176	244	206	796	398	520.245	623.881	1047.59	6.92114	9.21007	8.13512	32.273
gene:HORVU4Hr1G015450	1463.75	2026.48	1664.58	1739.27	3465.83	3412.85	3493.15	3322.09	-0.991784	1.96559e-20	1.44892e-18	-	chr4H	59721170	59731220	-	6867	-	- && Q69ZF3.2 RecName: Full=Non-lysosomal glucosylceramidase; Short=NLGase; AltName: Full=Beta-glucocerebrosidase 2; Short=Beta-glucosidase 2; AltName: Full=Glucosylceramidase 2 && PF12215:beta-Glucocerebrosidase 2 N terminal|PF04685:Protein of unknown fu	-	2126	1621	1433	1336	3816	3881	3796	3520	14.8523	20.4763	17.1168	17.1153	38.2436	37.3338	38.2039	36.3709
gene:HORVU5Hr1G052600	2301.65	1932.72	2352.25	2077.75	4230.56	4046.88	3622.9	4216.78	-0.894599	1.96484e-20	1.44892e-18	-	chr5H	411705219	411709576	-	4229	-	- && - && -	-	3343	1546	2025	1596	4658	4602	3937	4468	37.0285	30.9633	38.3503	32.4174	74.0146	70.1896	62.8225	73.1969
novel.7196	2225.22	2301.51	2395.23	1847.32	4019.85	4017.86	4057.25	4491.42	-0.919012	1.96517e-20	1.44892e-18	-	chrUn	118068348	118076606	-	8259	-	-	-	3232	1841	2062	1419	4426	4569	4409	4759	11.4057	11.7474	12.4418	9.18289	22.4069	22.2024	22.4152	24.8398
gene:HORVU3Hr1G079540	725.676	1328.9	1156.96	962.065	303.351	316.575	273.305	275.582	1.83459	1.99376e-20	1.46615e-18	-	chr3H	584054639	584056513	+	1875	-	- && - && PF03168:Late embryogenesis abundant protein	-	1054	1063	996	739	334	360	297	292	14.7218	26.8466	23.7861	18.9282	6.69243	6.92386	5.97621	6.03228
gene:HORVU3Hr1G111080	12930	16536.9	24630.7	29844.9	2794.64	3261.6	2162.52	3627.87	2.82488	2.1307e-20	1.56311e-18	-	chr3H	682644531	682645579	+	1049	-	- && P29421.2 RecName: Full=Alpha-amylase/subtilisin inhibitor; AltName: Full=RASI; Flags: Precursor && PF00197:Trypsin and protease inhibitor	-	18780	13228	21204	22925	3077	3709	2350	3844	380.337	484.401	734.235	851.388	89.3961	103.432	68.5631	115.143
gene:HORVU4Hr1G003060	53461.1	59166.8	45084.2	68408.2	17432.7	19976.8	12433.1	14115.1	1.82188	2.27223e-20	1.66296e-18	-	chr4H	6124462	6133126	-	6058	-	- && - && -	-	77649	47328	38812	52547	19194	22717	13511	14956	709.514	781.954	606.367	880.478	251.599	285.827	177.854	202.125
gene:HORVU2Hr1G026060	4808.47	4680.54	4416.42	4881.93	2811.9	2929.2	2695.32	2406.62	0.792941	2.75215e-20	2.0094e-18	-	chr2H	83098918	83102791	+	3813	-	- && Q9LHI0.1 RecName: Full=NADH dehydrogenase [ubiquinone] 1 alpha subcomplex subunit 6 && -	-	6984	3744	3802	3750	3096	3331	2929	2550	86.6154	83.9585	80.6208	85.284	55.0821	56.8842	52.3312	46.7747
gene:HORVU7Hr1G054440	10261.4	11682.6	9901.52	11139.9	6501.15	7086.88	6166.39	6472.4	0.712569	3.14019e-20	2.28727e-18	-	chr7H	217284728	217287615	+	890	-	- && Q9XJ54.1 RecName: Full=Nuclear transport factor 2; Short=NTF-2 && PF02136:Nuclear transport factor 2 (NTF2) domain	-	14904	9345	8524	8557	7158	8059	6701	6858	355.763	403.344	347.893	374.563	245.114	264.89	230.435	242.123
gene:HORVU7Hr1G100230	11805	10291.2	9457.79	11077.4	5814.53	6654.23	5273.78	5383.29	0.882542	3.41212e-20	2.47944e-18	-	chr7H	604233579	604235368	-	1496	-	- && Q94BT9.2 RecName: Full=Copper transport protein ATX1; AltName: Full=Copper chaperone ATX1 && PF00403:Heavy-metal-associated domain	HMA	17146	8232	8142	8509	6402	7567	5731	5704	515.949	447.906	418.908	469.534	276.362	313.541	248.441	253.865
gene:HORVU2Hr1G090750	274.022	225.026	308.987	924.312	9.9906	27.2606	2.76066	6.60642	5.20914	3.42634e-20	2.48389e-18	-	chr2H	645396406	645396928	+	523	-	- && P07596.2 RecName: Full=Alpha-amylase/subtilisin inhibitor; AltName: Full=BASI; Flags: Precursor && PF00197:Trypsin and protease inhibitor	-	398	180	266	710	11	31	3	7	16.167	13.2208	18.4745	52.8872	0.640999	1.73394	0.175557	0.420557
gene:HORVU1Hr1G021720	29661.2	30482.2	30338.8	30405.9	19458	20721.6	21368.4	17918.5	0.605207	3.44691e-20	2.49291e-18	-	chr1H	88880792	88883398	+	1331	-	- && P49398.3 RecName: Full=40S ribosomal protein S4; AltName: Full=SCAR protein SS620 && PF00900:Ribosomal family S4e|PF16121:40S ribosomal protein S4 C-terminus|PF01479:S4 domain|PF00467:KOW motif|PF08071:RS4NT (NUC023) domain	Ribosomal_S4e	43081	24383	26118	23356	21424	23564	23221	18986	1040.04	1064.36	1078.08	1033.97	741.967	783.323	807.6	677.921
gene:HORVU3Hr1G080130	19148.5	18909.7	18195.4	21390.7	12463.7	13048.2	12192	11384.7	0.661394	3.46317e-20	2.49878e-18	-	chr3H	587003383	587006252	-	2051	-	- && P50888.1 RecName: Full=60S ribosomal protein L24 && PF01246:Ribosomal protein L24e	-	27812	15126	15664	16431	13723	14838	13249	12063	587.33	577.58	565.584	636.297	415.736	431.471	403.073	376.778
gene:HORVU2Hr1G038740	11969.5	12437.7	12690.5	12896.1	8280.39	8851.78	7755.61	8360.9	0.588248	3.56437e-20	2.56576e-18	-	chr2H	183517995	183520989	-	2240	-	- && Q84RL7.2 RecName: Full=Aquaporin PIP2-1; AltName: Full=Plasma membrane intrinsic protein 2-1; AltName: Full=ZmPIP2-1; AltName: Full=ZmPIP2;1 && PF00230:Major intrinsic protein	-	17385	9949	10925	9906	9117	10066	8428	8859	376.875	389.977	404.937	393.791	283.526	300.473	263.207	284.045
gene:HORVU4Hr1G083840	11349.2	11051.3	11944.8	12474.3	7686.4	7151.95	7462.06	6411.06	0.705353	3.72974e-20	2.67851e-18	-	chr4H	626790175	626793869	+	1877	-	- && P49690.3 RecName: Full=60S ribosomal protein L23; AltName: Full=Protein EMBRYO DEFECTIVE 2171 && PF00238:Ribosomal protein L14p/L23e	-	16484	8840	10283	9582	8463	8133	8109	6793	365.931	354.835	390.302	390.066	269.513	248.607	259.331	223.037
gene:HORVU2Hr1G080340	4172.3	4157.98	4308.39	4495.28	2682.93	2668.02	2370.49	2673.71	0.720687	3.86007e-20	2.76563e-18	-	chr2H	582332547	582334422	-	896	-	- && P40590.1 RecName: Full=60S ribosomal protein L34 [Pisum sativum] && PF01199:Ribosomal protein L34e	-	6060	3326	3709	3453	2954	3034	2576	2833	211.399	209.793	221.224	220.888	147.829	145.738	129.457	146.17
novel.410	108.783	220.025	262.523	322.858	7.26589	6.15562	0	0	6.07448	4.1056e-20	2.93469e-18	-	chr1H	13394919	13395614	-	609	-	-	-	158	176	226	248	8	7	0	0	5.51173	11.1015	13.4798	15.8646	0.40035	0.336245	0	0
gene:HORVU5Hr1G063660	478.506	320.037	295.048	477.778	1396.87	1227.61	1141.99	1422.27	-1.7209	4.18279e-20	2.98291e-18	-	chr5H	493801632	493802474	+	843	-	- && P14897.1 RecName: Full=Low molecular mass early light-inducible protein HV90, chloroplastic; Short=ELIP; Flags: Precursor && -	-	695	256	254	367	1538	1396	1241	1507	19.1504	12.7547	11.9666	18.5441	60.7951	52.967	49.2624	61.4168
gene:HORVU6Hr1G068750	3891.39	3386.64	4254.96	3774.06	2145.25	2110.5	2171.72	2208.43	0.826054	4.56758e-20	3.24976e-18	-	chr6H	477072699	477081849	+	7359	-	- && Q43814.1 RecName: Full=Ornithine carbamoyltransferase, chloroplastic; AltName: Full=Ornithine transcarbamylase; Short=OTCase; Flags: Precursor && PF00719:Inorganic pyrophosphatase|PF00185:Aspartate/ornithine carbamoyltransferase, Asp/Orn binding doma	Pyrophosphatase	5652	2709	3663	2899	2362	2400	2360	2340	44.8373	38.8584	49.6843	42.1727	26.8804	26.2165	26.9712	27.4558
gene:HORVU5Hr1G053180	565.256	651.325	559.893	579.322	1181.61	1245.19	1281.87	1266.55	-1.07971	4.64005e-20	3.29369e-18	-	chr5H	416717212	416723551	-	4034	-	- && Q4U2R1.3 RecName: Full=E3 ubiquitin-protein ligase HERC2; AltName: Full=HECT domain and RCC1-like domain-containing protein 2; AltName: Full=HECT-type E3 ubiquitin transferase HERC2 && PF00415:Regulator of chromosome condensation (RCC1) repeat	-	821	521	482	445	1301	1416	1393	1342	7.32541	8.40551	7.35326	7.28105	16.6527	17.3972	17.9056	17.7101
gene:HORVU5Hr1G012950	2163.26	2639.05	2713.51	3007.27	1193.42	1008.64	1303.95	1172.17	1.16871	4.89722e-20	3.4682e-18	-	chr5H	40122440	40135989	-	3429	-	- && Q9LUI3.1 RecName: Full=CRC domain-containing protein TSO1 && PF03638:Tesmin/TSO1-like CXC domain, cysteine-rich domain	-	3142	2111	2336	2310	1314	1147	1417	1242	27.9525	33.9578	35.5329	37.6852	16.7698	14.0509	18.1608	16.3424
gene:HORVU3Hr1G110200	1262.02	1897.72	2182.66	2140.24	534.043	561.92	531.887	722.931	1.66948	5.22297e-20	3.69038e-18	-	chr3H	680299466	680300721	-	906	-	- && - && PF04640:PLATZ transcription factor	-	1833	1518	1879	1644	588	639	578	766	71.7152	107.389	125.695	117.949	33.0023	34.4251	32.5781	44.3259
gene:HORVU4Hr1G057170	6020.22	6286.97	6733.82	6743.57	3960.82	4250.02	3870.44	3647.69	0.712659	5.36993e-20	3.78549e-18	-	chr4H	480836143	480839513	+	3371	-	- && A2XFC7.1 RecName: Full=L-ascorbate peroxidase 1, cytosolic; Short=APXa; AltName: Full=OsAPx01 && PF00141:Peroxidase	-	8744	5029	5797	5180	4361	4833	4206	3865	131.56	136.815	149.129	142.919	94.1278	100.128	91.166	86.0088
gene:HORVU4Hr1G072480	6049.83	5736.91	4840.41	5443.02	9477.44	8899.27	9572.12	10652.4	-0.806132	5.39283e-20	3.79292e-18	-	chr4H	585199483	585200969	+	1487	-	- && P00302.1 RecName: Full=Stellacyanin && PF02298:Plastocyanin-like domain	Cu_bind_like	8787	4589	4167	4181	10435	10120	10402	11287	125.539	118.548	101.79	109.538	213.869	199.088	214.094	238.504
gene:HORVU5Hr1G043190	2216.27	2880.33	2993.46	2888.8	1319.67	1319.06	1395.97	1279.76	1.04563	7.41294e-20	5.20178e-18	-	chr5H	331510753	331516384	-	2705	-	- && O04973.1 RecName: Full=2-isopropylmalate synthase A; AltName: Full=Alpha-IPM synthase A; AltName: Full=Alpha-isopropylmalate synthase A && PF00682:HMGL-like|PF08502:LeuA allosteric (dimerisation) domain	HMGL-like	3219	2304	2577	2219	1453	1500	1517	1356	40.6819	52.6503	55.6851	51.4261	26.343	26.1035	27.6195	25.3466
gene:HORVU7Hr1G116160	871.638	966.361	651.66	709.507	1918.19	1832.62	1924.18	2117.83	-1.28346	7.84006e-20	5.48894e-18	-	chr7H	642817103	642819275	+	2173	-	- && A6YIH8.1 RecName: Full=Premnaspirodiene oxygenase; Short=HPO; AltName: Full=Cytochrome P450 71D55 && PF00067:Cytochrome P450	p450	1266	773	561	545	2112	2084	2091	2244	13.236	14.6131	10.0284	10.4488	31.6765	30.0019	31.4941	34.6998
gene:HORVU3Hr1G079620	4150.95	4830.55	4654.55	5073.3	2467.68	2727.82	2745.01	2314.13	0.8668	8.46146e-20	5.91049e-18	-	chr3H	584332809	584334545	-	1737	-	- && Q9C9Z2.1 RecName: Full=Protein RETICULATA-RELATED 3, chloroplastic; Flags: Precursor && PF11891:Domain of unknown function (DUF3411)	-	6029	3864	4007	3897	2717	3102	2983	2452	110.991	128.623	126.126	131.558	71.7547	78.6341	79.1126	66.7641
gene:HORVU6Hr1G087460	13889.7	13175.3	13624.5	16170.2	8484.74	8654.8	9019.99	9019.65	0.692589	8.53718e-20	5.94983e-18	-	chr6H	564085703	564091732	-	2265	-	- && Q84LK3.1 RecName: Full=Betaine aldehyde dehydrogenase 2; Short=OsBADH2 >B3VMC0.1 RecName: Full=Betaine aldehyde dehydrogenase 2; Short=BADH 2 && PF00171:Aldehyde dehydrogenase family	Aldedh	20174	10539	11729	12421	9342	9842	9802	9557	383.01	361.789	380.736	432.434	254.435	257.293	268.091	268.361
gene:HORVU1Hr1G021880	287.103	292.534	607.519	601.454	28.1553	57.1593	51.5323	56.6265	3.20735	8.63231e-20	6.00249e-18	-	chr1H	89563658	89564997	+	1267	-	- && - && -	-	417	234	523	462	31	65	56	60	7.88167	7.99715	16.9016	16.0129	0.840547	1.69169	1.52483	1.67731
gene:HORVU7Hr1G096990	13104.9	13420.3	12867.1	13186.4	8625.52	9349.51	7934.13	8011.7	0.63223	8.66452e-20	6.01125e-18	-	chr7H	590485999	590487691	+	1693	-	- && O24413.3 RecName: Full=60S acidic ribosomal protein P3; AltName: Full=P1/P2-like; AltName: Full=P3A && PF00428:60s Acidic ribosomal protein	-	19034	10735	11077	10129	9497	10632	8622	8489	333.914	340.521	332.254	325.849	239.006	256.83	217.902	220.262
gene:HORVU2Hr1G123480	3100.99	2626.55	3074.77	2595.88	4743.72	4910.43	5274.7	5244.55	-0.822647	1.012e-19	7.00517e-18	-	chr2H	755770378	755771998	+	1621	-	- && Q9FMS6.1 RecName: Full=Probable CCR4-associated factor 1 homolog 11 && PF04857:CAF1 family ribonuclease	CAF1	4504	2101	2647	1994	5223	5584	5732	5557	59.0288	49.7885	59.3148	47.9221	98.1982	100.771	108.223	107.717
gene:HORVU4Hr1G022630	287.103	416.298	483.228	356.706	69.9342	81.7818	81.8995	75.5019	2.31778	1.10826e-19	7.65425e-18	-	chr4H	119864079	119866957	+	2036	-	- && Q2QYM3.1 RecName: Full=CBL-interacting protein kinase 14; AltName: Full=OsCIPK14 && PF03822:NAF domain|PF00069:Protein kinase domain	Pkinase	417	333	416	274	77	93	89	80	5.98581	8.64308	10.21	7.21244	1.58561	1.83821	1.84046	1.69846
novel.654	490.21	392.545	325.249	299.425	1184.34	1224.09	1543.21	2282.99	-2.04486	1.13248e-19	7.80393e-18	-	chr1H	417660091	417766468	-	1040	-	-	-	712	314	280	230	1304	1392	1677	2419	31.5128	25.129	21.1889	18.6672	82.7948	84.8345	106.928	158.352
gene:HORVU3Hr1G097710	2473.08	3560.41	2936.54	2522.98	646.664	962.915	553.972	1112.71	1.81044	1.1498e-19	7.90553e-18	-	chr3H	656469115	656469626	+	409	-	- && - && PF00304:Gamma-thionin family	-	3592	2848	2528	1938	712	1095	602	1179	186.578	267.487	224.515	184.597	53.0546	78.3187	45.0476	90.5771
gene:HORVU7Hr1G031850	7515.64	7710.88	7463.31	8081.87	4879.95	4847.99	4726.25	4008.21	0.736807	1.16399e-19	7.98521e-18	-	chr7H	65332285	65334403	-	2119	-	- && Q9LMK0.1 RecName: Full=60S ribosomal protein L35a-1 && PF01247:Ribosomal protein L35Ae	-	10916	6168	6425	6208	5373	5513	5136	4247	261.155	266.819	262.817	272.353	184.404	181.614	177.015	150.279
gene:HORVU6Hr1G069370	13456.7	15069.2	12079.5	15792.7	8021.54	8421.77	7104.09	7961.68	0.839726	1.18025e-19	8.07864e-18	-	chr6H	481000610	481004320	+	3711	-	- && P22778.1 RecName: Full=ATP synthase subunit O, mitochondrial; AltName: Full=Oligomycin sensitivity conferral protein; Short=OSCP; Flags: Precursor [Ipomoea batatas] && PF00213:ATP synthase delta (OSCP) subunit	-	19545	12054	10399	12131	8832	9577	7720	8436	219.696	244.994	199.858	250.051	142.418	148.232	125.013	140.25
gene:HORVU1Hr1G001030	342.183	503.808	82.4739	356.706	0	0	0	2.83132	8.86715	1.20308e-19	8.20321e-18	-	chr1H	2532014	2532317	+	304	-	- && - && -	-	497	403	71	274	0	0	0	3	34.7321	50.9234	8.48354	35.1132	0	0	0	0.310081
gene:HORVU6Hr1G030000	6003.01	6144.45	5876.56	6140.81	3686.53	3968.62	3175.68	3383.43	0.765417	1.2038e-19	8.20321e-18	-	chr6H	123871388	123873835	+	1369	-	- && P38385.1 RecName: Full=Protein transport protein Sec61 subunit gamma && PF00584:SecE/Sec61-gamma subunits of protein translocation complex	-	8719	4915	5059	4717	4059	4513	3451	3585	309.752	315.724	307.295	307.297	206.864	220.769	176.621	188.372
gene:HORVU4Hr1G003180	1692.33	1721.45	1924.78	1766.61	767.459	840.682	818.995	979.638	1.06032	1.24302e-19	8.45172e-18	-	chr4H	6250195	6252140	-	1946	-	- && Q9LDD1.1 RecName: Full=Probable BOI-related E3 ubiquitin-protein ligase 3; AltName: Full=RING-type E3 ubiquitin transferase BRG3 && -	-	2458	1377	1657	1357	845	956	890	1038	42.6627	43.2154	49.1738	43.1909	21.0398	22.8482	22.2539	26.6467
gene:HORVU3Hr1G040310	1412.8	1500.17	1776.09	1192.49	3253.3	3432.2	2957.59	3935.54	-1.20696	1.30251e-19	8.83663e-18	-	chr3H	242518959	242524830	+	3068	-	- && Q9ZUI6.2 RecName: Full=AP-1 complex subunit gamma-2; AltName: Full=Adaptor protein complex AP-1 large subunit gamma-2; AltName: Full=Adaptor-related protein complex 1 subunit gamma-2; AltName: Full=Clathrin assembly protein complex 1 gamma-2 large ch	-	2052	1200	1529	916	3582	3903	3214	4170	23.3247	24.6637	29.716	19.0932	58.4094	61.0891	52.6302	70.106
gene:HORVU5Hr1G047980	4492.45	5408.12	4572.08	5246.45	2854.59	2888.75	2855.44	2589.72	0.816959	1.33235e-19	8.99922e-18	-	chr5H	372318233	372321492	-	1533	-	- && A4FV84.1 RecName: Full=mRNA turnover protein 4 homolog; AltName: Full=Ribosome assembly factor MRTO4 && PF00466:Ribosomal protein L10	-	6525	4326	3936	4030	3143	3285	3103	2744	149.537	179.264	154.23	169.363	103.331	103.665	102.447	93.0106
gene:HORVU6Hr1G087780	6106.28	7715.88	6752.41	7874.88	3196.08	3973.01	2722.01	3463.65	1.09067	1.33233e-19	8.99922e-18	-	chr6H	565032115	565036867	+	4753	-	- && Q55DA6.1 RecName: Full=Probable 18S rRNA (guanine-N(7))-methyltransferase; AltName: Full=Bud site selection protein 23 homolog; AltName: Full=Williams-Beuren syndrome chromosomal region 22 protein homolog && PF08241:Methyltransferase domain|PF12589:M	Ribosomal_S30	8869	6172	5813	6049	3519	4518	2958	3670	129.765	163.285	145.421	162.297	73.8617	91.0237	62.3491	79.4196
gene:HORVU3Hr1G065320	628.598	1026.37	738.781	554.587	2071.69	1996.18	2527.84	2299.98	-1.59432	1.38093e-19	9.30686e-18	-	chr3H	497824333	497833404	-	8798	-	- && Q9FWX7.1 RecName: Full=ABC transporter B family member 11; Short=ABC transporter ABCB.11; Short=AtABCB11; AltName: Full=Multidrug resistance protein 8; AltName: Full=P-glycoprotein 11 && PF00664:ABC transporter transmembrane region	ABC_membrane	913	821	636	426	2281	2270	2747	2437	7.11269	11.565	8.47158	6.08581	25.4922	24.3509	30.8299	28.0801
gene:HORVU4Hr1G020030	37862.5	33941.4	31236.7	34668.2	21288.1	21306.4	22793.8	18838.7	0.709342	1.43465e-19	9.64772e-18	-	chr4H	97456114	97457293	-	1076	-	- && - && PF02496:ABA/WDS induced protein	-	54993	27150	26891	26630	23439	24229	24770	19961	2369.78	2115.48	1981.31	2104.35	1448.97	1437.68	1537.72	1272.22
gene:HORVU3Hr1G034530	680.236	943.858	1191.81	1185.98	275.195	290.194	174.842	219.899	2.05772	1.53002e-19	1.02665e-17	-	chr3H	187846625	187847726	-	1006	-	- && Q7XN30.2 RecName: Full=Two-component response regulator ORR42 && PF00072:Response regulator receiver domain	Response_reg	988	755	1026	911	303	330	190	233	20.8645	28.8294	37.046	35.2788	9.17934	9.59601	5.78035	7.27756
novel.2534	755.97	668.827	614.489	820.164	1550.36	1494.06	1605.78	1686.52	-1.14751	1.55525e-19	1.04131e-17	-	chr3H	655536207	655540363	+	4157	-	-	-	1098	535	529	630	1707	1699	1745	1787	7.3377	6.46471	6.04446	7.72047	16.3648	15.6343	16.7998	17.6629
gene:HORVU7Hr1G054670	11477.3	12065.1	10468.4	12078.5	7460.25	7424.56	7706.84	6901.82	0.643935	1.76463e-19	1.17892e-17	-	chr7H	221347389	221350163	-	1305	-	- && P35685.1 RecName: Full=60S ribosomal protein L7a-1 >P0DKK7.1 RecName: Full=60S ribosomal protein L7a-2 && PF01248:Ribosomal protein L7Ae/L30e/S12e/Gadd45 family	-	16670	9651	9012	9278	8214	8443	8375	7313	458.147	479.6	423.481	467.594	323.848	319.516	331.592	297.265
gene:HORVU4Hr1G081700	895.047	691.329	628.428	822.768	1819.2	1614.53	1949.02	2042.33	-1.28745	1.96463e-19	1.30968e-17	-	chr4H	620025932	620027105	-	1174	-	- && O04023.1 RecName: Full=Protein SRC2 homolog; Short=AtSRC2 && PF00168:C2 domain	C2	1300	553	541	632	2003	1836	2118	2164	23.5247	18.0943	16.7387	20.9721	51.9971	45.7488	55.2149	57.9185
gene:HORVU7Hr1G079600	491.587	338.789	443.733	551.983	1245.19	1192.43	1236.77	1391.12	-1.47096	2.0231e-19	1.34573e-17	-	chr7H	469912945	469914187	-	1150	-	- && - && PF05678:VQ motif	-	714	271	382	424	1371	1356	1344	1474	28.6742	19.6788	26.2301	31.2251	78.9857	74.9857	77.7574	87.5528
gene:HORVU3Hr1G002780	7602.39	8302.2	7433.11	8821.32	4623.83	5121.48	4614.9	4132.79	0.79792	2.12165e-19	1.40823e-17	-	chr3H	7058074	7213677	-	2085	-	- && Q9ZU52.1 RecName: Full=Fructose-bisphosphate aldolase 3, chloroplastic; Short=AtFBA3; AltName: Full=Protein PIGMENT DEFECTIVE 345; Flags: Precursor && PF00274:Fructose-bisphosphate aldolase class-I	-	11042	6641	6399	6776	5091	5824	5015	4379	230.209	250.349	228.103	259.056	152.263	167.194	150.624	135.03
gene:HORVU5Hr1G037130	3424.59	2880.33	4001.73	2892.7	6217.78	6616.41	6305.34	7111.34	-0.991458	2.45834e-19	1.62819e-17	-	chr5H	266356138	266361687	+	3456	-	- && Q84WK0.1 RecName: Full=Transcription factor bHLH85; AltName: Full=Basic helix-loop-helix protein 85; Short=AtbHLH85; Short=bHLH 85; AltName: Full=Transcription factor EN 115; AltName: Full=bHLH transcription factor bHLH085 && PF07019:Rab5-interacting	HLH	4974	2304	3445	2222	6846	7524	6852	7535	65.6747	55.0063	77.7724	53.7999	129.672	136.794	130.335	147.148
gene:HORVU4Hr1G047580	4848.4	5579.39	5917.21	5893.46	2890.92	3395.27	3189.48	2881.34	0.847131	2.71042e-19	1.79127e-17	-	chr4H	381659362	381661770	-	1426	-	- && Q8VZT0.1 RecName: Full=Putative H/ACA ribonucleoprotein complex subunit 1-like protein 1 && PF04410:Gar1/Naf1 RNA binding region	-	7042	4463	5094	4527	3183	3861	3466	3053	211.904	242.833	262.088	249.804	137.404	159.982	150.253	135.878
gene:HORVU1Hr1G083840	29468.4	32157.4	30164.6	33768.6	20752.3	22050.3	19396.4	20670.5	0.599328	2.74952e-19	1.8132e-17	-	chr1H	532709065	532712815	+	3154	-	- && P19023.1 RecName: Full=ATP synthase subunit beta, mitochondrial; Flags: Precursor && PF11421:ATP synthase F1 beta subunit|PF02874:ATP synthase alpha/beta family, beta-barrel domain|PF00306:ATP synthase alpha/beta chain, C terminal domain|PF00006:ATP	ATP-synt_ab	42801	25723	25968	25939	22849	25075	21078	21902	697.308	757.757	723.358	774.942	534.018	562.52	494.709	527.757
gene:HORVU4Hr1G084420	15904.3	17777	15688.6	16415	11249.4	11203.2	11526.7	10944	0.550151	2.77673e-19	1.82722e-17	-	chr4H	628801846	628803652	+	870	-	- && Q9FDZ9.1 RecName: Full=60S ribosomal protein L21-2 && PF01157:Ribosomal protein L21e	-	23100	14220	13506	12609	12386	12740	12526	11596	920.732	1024.85	920.433	921.61	708.224	699.225	719.256	683.611
gene:HORVU4Hr1G032980	1533.28	1495.17	1611.15	1269.3	2688.38	3010.98	2661.27	2957.79	-0.936885	3.00924e-19	1.97598e-17	-	chr4H	226719086	226722975	-	3659	-	- && Q0DH40.1 RecName: Full=Cyclin-B1-5; AltName: Full=G2/mitotic-specific cyclin-B1-5; Short=CycB1;5 && PF00134:Cyclin, N-terminal domain|PF13857:Ankyrin repeats (many copies)|PF02984:Cyclin, C-terminal domain	Cyclin_C	2227	1196	1387	975	2960	3424	2892	3134	20.107	19.5252	21.4115	16.1427	38.3386	42.5683	37.6162	41.8509
gene:HORVU7Hr1G058030	1504.37	1201.39	1450.84	1271.9	2541.24	2561.62	2795.63	2539.7	-0.941494	3.14057e-19	2.05781e-17	-	chr7H	254986571	254991706	+	3631	-	- && P48279.1 RecName: Full=Uncharacterized protein ycf39 && PF05368:NmrA-like family	NmrA	2185	961	1249	977	2798	2913	3038	2691	20.5305	16.3271	20.0657	16.834	37.715	37.689	41.1231	37.3974
gene:HORVU6Hr1G070420	11806.4	12382.7	12895	12430	8076.03	8893.99	7751.93	8153.27	0.590644	3.65968e-19	2.39284e-17	-	chr6H	490059925	490064635	-	4711	-	- && A3F5L3.1 RecName: Full=Fatty acid desaturase DES2; Short=SbDES2 && PF00487:Fatty acid desaturase|PF11960:Domain of unknown function (DUF3474)	-	17148	9905	11101	9548	8892	10114	8424	8639	111.373	116.321	123.275	113.717	82.8487	90.4518	78.8199	82.9872
gene:HORVU3Hr1G115820	18791.2	20432.3	19720.6	20612.2	11856.1	13925.8	10960.7	11530.1	0.720635	3.67468e-19	2.39753e-17	-	chr3H	694227759	694264864	-	2499	-	- && P46302.1 RecName: Full=40S ribosomal protein S28 && PF01200:Ribosomal protein S28e	-	27293	16344	16977	15833	13054	15836	11911	12217	765.956	829.37	814.625	814.819	525.55	611.962	481.56	507.104
gene:HORVU5Hr1G106090	2322.3	2101.49	1937.56	2551.62	4547.54	3827.92	4954.46	4529.17	-1.00257	3.69586e-19	2.40624e-17	-	chr5H	623467173	623471513	+	1970	-	- && P42390.2 RecName: Full=Indole-3-glycerol phosphate lyase, chloroplastic; AltName: Full=Benzoxazineless 1; AltName: Full=Indole synthase; AltName: Full=Tryptophan synthase alpha chain; Flags: Precursor && PF00290:Tryptophan synthase alpha chain	-	3373	1681	1668	1960	5007	4353	5384	4799	73.6464	66.3653	62.2695	78.476	156.831	130.873	169.352	154.977
gene:HORVU1Hr1G045720	4365.76	4217.98	3904.15	3788.38	6550.2	6555.74	6323.75	6193.05	-0.653971	3.80432e-19	2.4716e-17	-	chr1H	332740737	332751652	-	8365	-	- && P37225.1 RecName: Full=NAD-dependent malic enzyme 59 kDa isoform, mitochondrial; Short=NAD-ME; Flags: Precursor && PF00390:Malic enzyme, N-terminal domain|PF03949:Malic enzyme, NAD binding domain	Malic_M	6341	3374	3361	2910	7212	7455	6872	6562	53.7343	51.6984	48.6975	45.2202	87.6734	86.9897	83.8933	82.2451
gene:HORVU2Hr1G121630	175.567	282.532	270.654	665.244	22.7059	23.7431	10.1224	28.3132	4.0357	3.92469e-19	2.54441e-17	-	chr2H	751716763	751717309	-	437	-	- && - && -	-	255	226	233	511	25	27	11	30	15.0482	24.1153	23.5096	55.2983	2.11643	2.194	0.935166	2.61847
gene:HORVU2Hr1G003420	2911.66	2635.3	1740.08	1724.95	5911.71	5705.38	7334.15	5552.22	-1.44207	4.16166e-19	2.69235e-17	-	chr2H	7580027	7583983	+	3957	-	- && Q5UB07.1 RecName: Full=Tricyclene synthase TPS4, chloroplastic; AltName: Full=(E)-beta-ocimene synthase; Short=MtEBOS; Short=MtEbetaOS; AltName: Full=Terpenoid synthase 4; Short=MtTPS4; Flags: Precursor && PF03936:Terpene synthase family, metal bindi	-	4229	2108	1498	1325	6509	6488	7970	5883	44.7873	40.3669	27.1252	25.7323	98.8895	94.6138	121.598	92.1502
gene:HORVU2Hr1G007570	1297.13	1140.13	1116.3	1188.59	2309.64	2245.92	2417.42	2031	-0.923658	4.3298e-19	2.79523e-17	-	chr2H	15435502	15437541	+	2040	-	- && Q55EX9.2 RecName: Full=Putative methyltransferase DDB_G0268948 && PF08241:Methyltransferase domain	Methyltransf_11	1884	912	961	913	2543	2554	2627	2152	29.1513	25.5159	25.4241	25.9056	56.4472	54.4158	58.5582	49.2493
gene:HORVU7Hr1G037080	8894.7	6995.8	8583.1	8793.98	4107.04	4741.59	4961.82	4089.37	0.894318	4.43923e-19	2.85986e-17	-	chr7H	87943191	87946757	+	3567	-	- && Q9SYT0.1 RecName: Full=Annexin D1; AltName: Full=AnnAt1; AltName: Full=Annexin A1 && PF00191:Annexin	-	12919	5596	7389	6755	4522	5392	5392	4333	141.11	110.521	137.993	135.301	70.8562	81.097	84.8455	69.9999
gene:HORVU5Hr1G024410	6689.44	7555.87	7782.75	6800.85	3755.56	4515.59	3717.69	4329.09	0.820848	4.58968e-19	2.95057e-17	-	chr5H	131413664	131417326	-	3663	-	- && Q945T0.1 RecName: Full=Rapid alkalinization factor; Short=NtRALF; Flags: Precursor && PF04827:Plant transposon protein|PF05498:Rapid ALkalinization Factor (RALF)	DUF635	9716	6044	6700	5224	4135	5135	4040	4587	56.3506	63.3831	66.4401	55.5597	34.4037	41.0089	33.7554	39.3478
gene:HORVU7Hr1G019510	1841.04	1567.68	1008.27	1493.22	484.998	541.695	414.099	412.429	1.67376	4.68614e-19	3.00629e-17	-	chr7H	26131663	26133872	-	2210	-	- && Q8LD26.1 RecName: Full=Dormancy-associated protein homolog 3; AltName: Full=DRM1 homolog 3 && PF05564:Dormancy/auxin associated protein	-	2674	1254	868	1147	534	616	450	437	55.0999	46.7224	30.5811	43.3409	15.7852	17.4782	13.3583	13.3184
gene:ENSRNA049485904	137.7	242.528	302.017	126.279	7.26589	1.75875	7.36176	13.2128	4.778	4.71401e-19	3.01785e-17	LSU_rRNA_eukarya	chrUn	205884073	205887347	+	3275	-	- && A1E9I1.1 RecName: Full=DNA-directed RNA polymerase subunit beta; AltName: Full=PEP; AltName: Full=Plastid-encoded RNA polymerase subunit beta; Short=RNA polymerase subunit beta && PF00562:RNA polymerase Rpb2, domain 6	RNA_pol_Rpb2_6	200	194	260	97	8	2	8	14	1.29738	2.2755	2.88373	1.15386	0.0744467	0.0178646	0.0747613	0.134321
gene:HORVU1Hr1G002320	1371.49	1216.39	1486.85	1205.51	598.527	574.232	435.264	477.55	1.3404	5.40838e-19	3.45517e-17	-	chr1H	4656467	4656679	+	213	-	- && - && -	-	1992	973	1280	926	659	653	473	506	198.682	175.477	218.284	169.366	94.2915	89.6826	67.9641	74.6447
gene:HORVU4Hr1G071890	572.141	630.072	670.246	523.343	1262.45	1283.89	1285.55	1377.91	-1.12103	5.62695e-19	3.58733e-17	-	chr4H	582408706	582410136	-	1431	-	- && O65665.1 RecName: Full=Ethylene-responsive transcription factor ERF060 && PF00847:AP2 domain	AP2	831	504	577	402	1390	1460	1397	1460	20.386	22.3562	24.202	18.0843	48.9174	49.3185	49.3716	52.974
gene:HORVU7Hr1G075680	356.642	375.043	404.238	700.394	12.7153	65.9531	18.4044	29.257	3.85848	5.75401e-19	3.66072e-17	-	chr7H	439534394	439536258	+	1038	-	- && Q9FL80.3 RecName: Full=Expansin-A22; Short=AtEXPA22; AltName: Full=Alpha-expansin-22; Short=At-EXP22; Short=AtEx22; AltName: Full=Ath-ExpAlpha-1.15; Flags: Precursor && PF01357:Pollen allergen|PF03330:Rare lipoprotein A (RlpA)-like double-psi beta-ba	-	518	300	348	538	14	75	20	31	13.3068	13.9348	15.285	25.3437	0.515928	2.65296	0.740155	1.17783
gene:HORVU7Hr1G104220	13872.5	13882.8	12912.4	14197.9	9271.27	9227.28	9642.06	8430.74	0.585165	6.02239e-19	3.82353e-17	-	chr7H	614229976	614232292	-	1528	-	- && P19951.1 RecName: Full=40S ribosomal protein S14; AltName: Full=Clone MCH2 && PF00411:Ribosomal protein S11	-	20149	11105	11116	10906	10208	10493	10478	8933	657.538	655.275	620.24	652.647	477.888	471.513	492.601	431.166
gene:HORVU4Hr1G002800	321.528	265.03	458.834	156.222	8.17412	0	3.68088	17.9317	5.34335	6.46728e-19	4.0975e-17	Beg1	chr4H	5326229	5328720	-	2253	-	- && Q75GX9.1 RecName: Full=63 kDa globulin-like protein; AltName: Allergen=Ory s GLP63; Flags: Precursor && PF00190:Cupin	-	467	212	395	120	9	0	4	19	7.9881	6.55692	11.5523	3.76403	0.220845	0	0.0985682	0.480685
gene:HORVU3Hr1G067910	3025.26	2732.81	2862.19	2752.11	4372.25	4514.71	4850.48	4445.18	-0.676156	6.76164e-19	4.27517e-17	-	chr3H	515465431	515478053	-	3427	-	- && Q93Z38.2 RecName: Full=Tryptophan aminotransferase-related protein 4 && PF04864:Allinase|PF04863:Alliinase EGF-like domain	-	4394	2186	2464	2114	4814	5134	5271	4710	48.9762	44.0568	46.9581	43.2092	76.975	78.7966	84.6386	77.6473
gene:HORVU3Hr1G014270	254.056	293.784	267.169	400.969	984.528	1082.51	873.288	856.003	-1.64678	7.03369e-19	4.43803e-17	-	chr3H	32628679	32632391	+	3713	-	- && Q9C7K0.1 RecName: Full=F-box protein VBF; AltName: Full=Protein PHLOEM PROTEIN 2-LIKE B14; Short=AtPP2-B14; AltName: Full=VIP1-binding F-box protein && PF14299:Phloem protein 2	-	369	235	230	308	1084	1231	949	907	4.73671	5.45451	5.04803	7.25014	19.9617	21.7588	17.5496	17.2202
gene:HORVU2Hr1G118350	996.944	2420.28	1684.33	1316.17	315.158	217.206	303.672	451.124	2.31756	7.12707e-19	4.48771e-17	GA3ox1	chr2H	742246104	742249182	+	3079	-	- && Q3I410.1 RecName: Full=Gibberellin 3-beta-dioxygenase 2-2; AltName: Full=Gibberellin 3 beta-hydroxylase 2-2; AltName: Full=Gibberellin 3-oxidase 2-2 && PF14226:non-haem dioxygenase in morphine synthesis N-terminal|PF03171:2OG-Fe(II) oxygenase superfa	2OG-FeII_Oxy	1448	1936	1450	1011	347	247	330	478	13.8818	33.56	23.7679	17.7736	4.77229	3.26063	4.55767	6.77776
gene:HORVU7Hr1G073050	2608.03	2402.78	1884.12	2289.95	4240.55	4625.51	4211.84	4822.69	-0.961824	7.21823e-19	4.5358e-17	-	chr7H	411642615	411648822	+	4639	-	- && Q94BV7.1 RecName: Full=External alternative NAD(P)H-ubiquinone oxidoreductase B2, mitochondrial; AltName: Full=External alternative NADH dehydrogenase NDB2; AltName: Full=NADH:ubiquinone reductase (non-electrogenic) NDB2; Flags: Precursor && PF07992:	Pyr_redox_2	3788	1922	1622	1759	4669	5260	4577	5110	40.3381	37.0081	29.5325	34.3492	71.326	77.129	70.216	80.4834
gene:HORVU7Hr1G107070	3417.01	4379.25	4727.73	3677.72	1768.34	2175.57	1928.78	1918.69	1.05569	7.50308e-19	4.70515e-17	-	chr7H	621834268	621836472	+	2205	-	- && Q94C59.2 RecName: Full=Patellin-4 && PF00650:CRAL/TRIO domain	-	4963	3503	4070	2825	1947	2474	2096	2033	63.7466	81.3562	89.3823	66.5391	35.8754	43.7561	38.7841	38.6216
novel.6290	750.462	767.588	1156.96	1480.2	197.995	283.159	221.773	147.229	2.28767	8.79366e-19	5.50321e-17	-	chr7H	642767176	642768000	+	568	-	-	-	1090	614	996	1137	218	322	241	156	40.7687	41.5246	63.6947	77.984	11.697	16.5837	12.9857	8.62987
novel.5295	946.684	922.606	1198.78	1161.25	2411.37	2150.95	2093.5	2568.95	-1.12618	9.21305e-19	5.75393e-17	-	chr6H	411183013	411186803	+	3791	-	-	-	1375	738	1032	892	2655	2446	2275	2722	13.753	13.3471	17.6489	16.3608	38.0958	33.6881	32.7812	40.2682
gene:HORVU2Hr1G101920	272.645	257.53	270.654	316.349	776.542	700.862	964.39	748.413	-1.51473	9.23996e-19	5.75901e-17	-	chr2H	695297992	695299295	-	1304	-	- && P22185.1 RecName: Full=Ubiquinol oxidase 1, mitochondrial; AltName: Full=Alternative oxidase 1; Flags: Precursor && PF01786:Alternative oxidase	AOX	396	206	233	243	855	797	1048	793	9.05582	8.518	9.1103	10.1902	28.049	25.0967	34.5258	26.8217
gene:HORVU1Hr1G038890	12141.7	10384.9	10089.7	11192	6489.35	6269.94	7059	5636.22	0.783497	9.28654e-19	5.77631e-17	-	chr1H	271292873	271294712	+	855	-	- && Q9FDZ9.1 RecName: Full=60S ribosomal protein L21-2 && PF01157:Ribosomal protein L21e	-	17635	8307	8686	8597	7145	7130	7671	5972	438.185	373.219	369.017	391.719	254.685	243.948	274.59	219.473
gene:HORVU3Hr1G071470	2631.44	2697.81	2207.05	2168.88	4966.23	4052.16	5328.07	4942.55	-0.990357	9.35544e-19	5.80738e-17	-	chr3H	540557830	540570151	+	5452	-	- && Q8GU89.1 RecName: Full=ABC transporter G family member 37; Short=OsABCG37; AltName: Full=Pleiotropic drug resistance protein 8; Short=OsPDR8 && PF08370:Plant PDR ABC transporter associated|PF14510:ABC-transporter extracellular N-terminal|PF00005:ABC	ABC2_membrane	3822	2158	1900	1666	5468	4608	5790	5237	26.3028	26.8535	22.3568	21.0248	53.9832	43.6667	57.4037	53.3058
gene:HORVU7Hr1G088580	18506.8	21216.2	21471.1	22861.7	11474.7	13537.1	10676.4	12725.9	0.795759	9.3891e-19	5.8165e-17	-	chr7H	537951250	537953582	-	773	-	- && Q9SS17.1 RecName: Full=40S ribosomal protein S24-1 && PF01282:Ribosomal protein S24e	Ribosomal_S24e	26880	16971	18484	17561	12634	15394	11602	13484	738.751	843.362	868.578	885.041	498.113	582.568	459.358	548.11
gene:HORVU6Hr1G012510	11939.2	12669	12717.2	13722.8	7646.44	8853.54	7473.1	8073.99	0.671432	9.74761e-19	6.02642e-17	-	chr6H	24603630	24605406	-	1777	-	- && P27484.1 RecName: Full=Glycine-rich protein 2 && PF00098:Zinc knuckle|PF00313:'Cold-shock' DNA-binding domain	CSD	17341	10134	10948	10541	8419	10068	8121	8555	408.882	432.058	441.37	455.775	284.775	326.884	275.856	298.348
gene:HORVU6Hr1G068910	2361.55	2096.49	2142	1917.62	3694.7	3586.97	4337.91	4086.54	-0.881574	1.09966e-18	6.78495e-17	-	chr6H	477431997	477434066	+	1741	-	- && P64304.1 RecName: Full=Haloalkane dehalogenase 2 >P9WMS0.1 RecName: Full=Haloalkane dehalogenase 2 >P9WMS1.1 RecName: Full=Haloalkane dehalogenase 2 && PF12697:Alpha/beta hydrolase family	-	3430	1677	1844	1473	4068	4079	4714	4330	55.1202	48.729	50.6666	43.4075	93.7813	90.2603	109.133	102.916
gene:HORVU3Hr1G086050	11081.4	11041.3	10434.7	11540.9	7016.12	6878.47	7478.62	6055.26	0.684993	1.11404e-18	6.85986e-17	-	chr3H	615578388	615580495	+	2108	-	- && Q9SCM3.1 RecName: Full=40S ribosomal protein S2-4 && PF00333:Ribosomal protein S5, N-terminal domain|PF03719:Ribosomal protein S5, C-terminal domain	-	16095	8832	8983	8865	7725	7822	8127	6416	290.018	287.761	276.758	292.926	199.688	194.079	210.967	170.993
gene:HORVU7Hr1G087050	23448.2	25566.7	25153.4	27773.6	16236.5	16816.3	17478.6	15103.2	0.63506	1.1932e-18	7.33259e-17	-	chr7H	524389993	524393329	-	2101	-	- && Q6YW46.2 RecName: Full=Elongation factor 1-gamma 2; Short=EF-1-gamma 2; AltName: Full=eEF-1B gamma 2 && PF02798:Glutathione S-transferase, N-terminal domain|PF00647:Elongation factor 1 gamma, conserved domain|PF14497:Glutathione S-transferase, C-term	GST_N	34057	20451	21654	21334	17877	19123	18994	16003	488.539	530.451	531.099	561.191	367.88	377.725	392.518	339.527
novel.1229	939.111	573.816	1130.24	958.16	2488.57	2425.32	2491.03	2816.22	-1.50432	1.21149e-18	7.43006e-17	-	chr2H	538181785	538203098	+	12909	-	PF00248:Aldo/keto reductase family|PF05970:PIF1-like helicase|PF04802:Component of IIS longevity pathway SMK-1|PF14214:Helitron helicase-like domain at N-terminus	Aldo_ket_red	1364	459	973	736	2740	2758	2707	2984	11.111	6.76069	13.5518	10.9942	32.0191	30.9358	31.7672	35.9517
gene:HORVU3Hr1G006320	1811.44	1522.67	1327.71	1282.32	3129.78	2879.07	3197.76	3361.72	-1.07819	1.23437e-18	7.54026e-17	-	chr3H	15309409	15320174	+	6106	-	- && Q9XEA0.1 RecName: Full=Leucine--tRNA ligase, chloroplastic/mitochondrial; AltName: Full=Leucyl-tRNA synthetase; Short=LeuRS; AltName: Full=Protein EMBRYO DEFECTIVE 2369; Flags: Precursor && PF00133:tRNA synthetases class I (I, L, M and V)|PF13603:Leu	-	2631	1218	1143	985	3446	3274	3475	3562	14.6705	12.2803	10.8972	10.0717	27.5649	25.1379	27.9144	29.3763
novel.5069	1476.83	2018.98	1988.67	1441.15	503.163	693.827	481.275	688.011	1.54886	1.23217e-18	7.54026e-17	-	chr6H	53903723	53908868	+	3737	-	PF13243:Squalene-hopene cyclase C-terminal domain|PF00078:Reverse transcriptase (RNA-dependent DNA polymerase)	RVT_1	2145	1615	1712	1107	554	789	523	729	22.0569	30.0281	30.1	20.8743	8.17233	11.1718	7.74764	11.0873
gene:HORVU7Hr1G070210	724.299	642.574	759.689	736.846	1516.75	1443.05	1400.57	1359.04	-0.997763	1.33202e-18	8.12058e-17	-	chr7H	380113823	380118929	-	5107	-	- && B2ZX90.1 RecName: Full=Chromatin assembly factor 1 subunit FSM; Short=CAF-1 subunit FSM; AltName: Full=CAF-1 p150 homolog; AltName: Full=Protein FASCIATA 1 homolog; AltName: Full=Protein FLATTENED SHOOT MERISTEM && PF03767:HAD superfamily, subfamily	-	1052	514	654	566	1670	1641	1522	1440	6.62398	5.852	7.04085	6.53529	15.0847	14.2278	13.806	13.4105
gene:HORVU7Hr1G097000	343.56	341.289	412.37	654.829	37.2377	53.6418	63.4951	85.8835	2.86613	1.38775e-18	8.44354e-17	-	chr7H	590488492	590491293	-	2802	-	- && - && -	-	499	273	355	503	41	61	69	91	7.27594	7.19762	8.85037	13.4494	0.857612	1.22474	1.4494	1.9625
gene:HORVU2Hr1G100100	5294.55	5098.08	4826.47	4605.94	7695.48	7588.12	7406.85	8246.7	-0.641432	1.5028e-18	9.12544e-17	-	chr2H	689376909	689380764	-	3707	-	- && Q0JAA0.1 RecName: Full=Probable protein phosphatase 2C 44; Short=OsPP2C44 && PF00481:Protein phosphatase 2C	PP2C	7690	4078	4155	3538	8473	8629	8049	8738	100.043	95.9284	92.4224	84.4044	158.131	154.578	150.853	168.133
novel.2716	3359.87	2986.59	3037.6	3045.02	4842.71	4800.51	4739.13	4843.45	-0.628268	1.65274e-18	1.00161e-16	-	chr3H	123514377	123516339	-	1858	-	-	-	4880	2389	2615	2339	5332	5459	5150	5132	55.7985	49.392	51.1233	49.0431	87.4603	85.9492	84.832	86.7899
gene:HORVU7Hr1G000980	789.707	813.843	689.993	524.645	1952.71	1721.82	1588.3	1862.07	-1.33629	1.71555e-18	1.03762e-16	-	chr7H	2100992	2105040	+	1438	-	- && Q1EC69.1 RecName: Full=Methylsterol monooxygenase 1-2; AltName: Full=Sterol 4-alpha-methyl-oxidase 1-2; Short=AtSMO1-2 && PF04116:Fatty acid hydroxylase superfamily	-	1147	651	594	403	2150	1958	1726	1973	22.5	23.0908	19.9228	14.4967	60.503	52.8882	48.7765	57.2436
gene:HORVU3Hr1G016430	497.095	503.808	735.296	507.72	1411.4	1385.01	1481.55	1410	-1.34281	1.75361e-18	1.05855e-16	-	chr3H	39982499	39985885	-	3366	-	- && Q5VQG4.1 RecName: Full=Galactinol--sucrose galactosyltransferase; AltName: Full=Raffinose synthase && PF05691:Raffinose synthase or seed imbibition protein Sip1	-	722	403	633	390	1554	1575	1610	1494	6.2479	6.30579	9.3658	6.1888	19.2915	18.7674	20.0712	19.1217
gene:HORVU0Hr1G004150	7879.85	8686	7656.14	9265.25	4259.63	4566.59	3166.48	2915.32	1.16732	1.86268e-18	1.12218e-16	-	chrUn	21847032	21847629	-	441	-	- && - && PF00428:60s Acidic ribosomal protein	-	11445	6948	6591	7117	4690	5193	3441	3089	551.348	605.211	542.882	628.712	324.116	344.472	238.806	220.094
gene:HORVU1Hr1G072270	15027.8	16730.7	15048.6	18477.1	10017.8	10628.1	9621.81	9996.46	0.697009	1.96572e-18	1.18194e-16	-	chr1H	496930969	496933590	+	1093	-	- && Q9LZ57.1 RecName: Full=60S ribosomal protein L36-3 && PF01158:Ribosomal protein L36e	-	21827	13383	12955	14193	11030	12086	10456	10592	1051.49	1165.74	1067.07	1253.8	762.261	801.713	725.647	754.688
gene:HORVU2Hr1G077120	3610.48	6245.72	6092.62	5696.88	712.965	765.935	929.422	1397.73	2.50767	2.04972e-18	1.23003e-16	sbeIIb	chr2H	558171214	558193406	-	3224	-	- && Q08047.1 RecName: Full=1,4-alpha-glucan-branching enzyme 2, chloroplastic/amyloplastic; AltName: Full=Q-enzyme; AltName: Full=Starch-branching enzyme IIB; Flags: Precursor && PF00128:Alpha amylase, catalytic domain|PF02922:Carbohydrate-binding module	-	5244	4996	5245	4376	785	871	1010	1481	47.3064	81.4925	80.8997	72.3902	10.1589	10.8194	13.1259	19.7602
gene:HORVU3Hr1G016860	761.478	711.332	580.802	778.505	182.555	123.992	242.938	158.554	2.00058	2.14396e-18	1.28407e-16	-	chr3H	41738423	41740106	+	1684	-	- && P01053.2 RecName: Full=Subtilisin-chymotrypsin inhibitor-2A; Short=CI-2A && PF00280:Potato inhibitor I family	-	1106	569	500	598	201	141	264	168	23.5436	21.9012	18.1983	23.3434	6.13808	4.13298	8.09602	5.28941
gene:HORVU3Hr1G086210	1452.73	1637.69	1570.49	1331.79	2658.41	2609.98	2662.19	2791.68	-0.839501	2.23432e-18	1.33519e-16	-	chr3H	616215859	616219980	-	4122	-	- && Q9XE58.2 RecName: Full=Scarecrow-like protein 14; Short=AtSCL14; AltName: Full=GRAS family protein 2; Short=AtGRAS-2 && PF03514:GRAS domain family	GRAS	2110	1310	1352	1023	2927	2968	2893	2958	14.8382	16.6574	16.2562	13.1922	29.5283	28.7401	29.3087	30.7663
gene:HORVU5Hr1G021140	4084.86	4029.21	3727.59	4371.6	2598.46	2366.4	2318.03	2471.74	0.732942	2.23801e-18	1.33519e-16	-	chr5H	99914398	99916138	+	873	-	- && Q9XGX7.2 RecName: Full=Mitochondrial import inner membrane translocase subunit Tim9 && PF02953:Tim10/DDP family zinc finger	-	5933	3223	3209	3358	2861	2691	2519	2619	295.185	289.947	272.982	306.37	204.2	184.357	180.55	192.724
gene:HORVU3Hr1G023460	2189.42	2515.29	2369.67	2166.27	1176.17	1166.05	1319.59	1015.5	0.981925	2.49389e-18	1.48496e-16	-	chr3H	86544773	86546128	-	1356	-	- && P62786.2 RecName: Full=Histone H4 variant TH091 && PF15511:Centromere kinetochore component CENP-T histone fold	-	3180	2012	2040	1664	1295	1326	1434	1076	77.2089	88.3295	84.6866	74.0865	45.1054	44.3313	50.1579	38.6396
gene:HORVU1Hr1G077100	4635.65	5629.4	6012.47	5815.35	3161.57	3245.77	3008.2	2829.44	0.850715	2.55343e-18	1.51746e-16	-	chr1H	516307649	516310887	+	2202	-	- && Q93V72.1 RecName: Full=PLASMODESMATA CALLOSE-BINDING PROTEIN 4; Short=AtPDCB4; Flags: Precursor && PF07983:X8 domain	-	6733	4503	5176	4467	3481	3691	3269	2998	138.604	167.613	182.183	168.628	102.799	104.626	96.9468	91.2809
gene:HORVU5Hr1G064260	4351.99	4451.76	4723.08	4398.94	2395.02	2623.17	2668.64	1999.86	0.887765	2.861e-18	1.69695e-16	-	chr5H	496221810	496226892	-	4785	-	- && Q5SMM8.1 RecName: Full=Putrescine hydroxycinnamoyltransferase 1; Short=OsPHT1; AltName: Full=BAHD-like hydroxycinnamoyl transferase HCT3; AltName: Full=Hydroxycinnamoyltransferase 3; Short=OsHCT3 && PF02458:Transferase family	-	6321	3561	4066	3379	2637	2983	2900	2119	55.8366	56.8778	61.4108	54.7352	33.4166	36.2838	36.9047	27.685
gene:HORVU1Hr1G057460	1810.75	1375.16	1601.85	1652.04	3362.29	3025.93	3401.13	2835.1	-0.969866	2.97327e-18	1.76014e-16	-	chr1H	419378870	419385796	-	4215	-	- && Q49W60.1 RecName: Full=Probable nitronate monooxygenase; AltName: Full=Nitroalkane oxidase && PF03060:Nitronate monooxygenase	NPD	2630	1100	1379	1269	3702	3441	3696	3004	38.4009	29.0413	34.4266	33.9776	77.5426	69.1825	77.7441	64.8732
gene:HORVU1Hr1G041970	5372.35	5451.87	5324.8	5857.01	3731.03	3711.84	3622.9	3667.51	0.578504	2.99484e-18	1.76802e-16	-	chr1H	303088375	303091124	-	926	-	- && - && -	-	7803	4361	4584	4499	4108	4221	3937	3886	293.401	296.499	294.706	310.214	221.589	218.545	213.263	216.114
gene:HORVU2Hr1G003400	424.114	408.797	328.734	199.183	1233.38	1491.42	1048.13	1716.73	-2.00901	3.00387e-18	1.76802e-16	-	chr2H	7551626	7558889	+	5791	-	- && Q43257.1 RecName: Full=indole-2-monooxygenase; AltName: Full=Cytochrome P450 71C4; AltName: Full=Protein benzoxazineless 2 && PF00067:Cytochrome P450	p450	616	327	283	153	1358	1696	1139	1819	6.26156	6.01018	4.9185	2.85193	19.8025	23.7386	16.6792	27.3473
gene:HORVU2Hr1G039030	5595.42	5500.63	5756.91	4594.22	8592.82	8908.94	8601.29	9232.94	-0.719953	3.00125e-18	1.76802e-16	-	chr2H	185908988	185909913	-	765	-	- && - && PF03763:Remorin, C-terminal region	-	8127	4400	4956	3529	9461	10131	9347	9783	225.692	220.941	235.322	179.715	376.914	387.405	373.946	401.827
novel.5429	6222.64	8075.93	6249.43	7873.57	3630.22	3868.37	3333.03	4014.82	0.936478	3.20946e-18	1.8854e-16	-	chr6H	577503086	577508641	+	1720	-	PF00013:KH domain	KH_1	9038	6460	5380	6048	3997	4399	3622	4254	111.633	144.275	113.618	136.986	70.8227	74.817	64.4493	77.7136
gene:HORVU1Hr1G002170	417.23	517.559	916.506	973.782	89.0071	110.801	47.8514	126.466	2.91564	3.26024e-18	1.91157e-16	-	chr1H	4332906	4333565	-	660	-	- && P84964.1 RecName: Full=Defensin Tm-AMP-D1.2 && PF00304:Gamma-thionin family	-	606	414	789	748	98	126	52	134	20.8658	25.7751	46.4499	47.2291	4.84069	5.97393	2.57939	6.82414
gene:HORVU3Hr1G108390	4168.16	4725.54	5248.13	5134.49	2557.59	2899.3	2779.98	2688.81	0.818436	3.3312e-18	1.94693e-16	-	chr3H	675016188	675019972	+	1930	-	- && Q9LDN2.1 RecName: Full=Uridine 5'-monophosphate synthase; Short=UMP synthase; Includes: RecName: Full=Orotate phosphoribosyltransferase; Short=OPRTase; Includes: RecName: Full=Orotidine 5'-phosphate decarboxylase; AltName: Full=OMPdecase && PF00156:P	Pribosyltran	6054	3780	4518	3944	2816	3297	3021	2849	94.9887	107.241	121.205	113.478	63.3841	71.232	68.2858	66.1153
gene:HORVU7Hr1G003010	1275.79	1898.97	2044.42	2977.33	456.843	451.119	250.3	596.465	2.22318	3.33325e-18	1.94693e-16	-	chr7H	5663829	5664628	-	800	-	- && - && PF04043:Plant invertase/pectin methylesterase inhibitor	-	1853	1519	1760	2287	503	513	272	632	49.2078	72.938	79.9126	111.37	19.1622	18.7587	10.4058	24.8231
novel.33	1597.31	1118.88	1126.76	864.427	2887.28	2863.24	3230.89	3296.6	-1.38041	3.4615e-18	2.018e-16	-	chr1H	23923404	23925884	+	2481	-	-	-	2320	895	970	664	3179	3256	3511	3493	20.3836	14.2185	14.5716	10.6981	40.0683	39.3915	44.4399	45.3911
gene:HORVU3Hr1G094340	926.718	921.356	778.275	889.162	1639.37	1748.2	1714.37	1992.31	-1.01221	3.50349e-18	2.03861e-16	-	chr3H	645654983	645663566	-	3770	-	- && P0C042.1 RecName: Full=Uncharacterized protein At4g15970 && PF00076:RNA recognition motif. (a.k.a. RRM, RBD, or RNP domain)|PF03407:Nucleotide-diphospho-sugar transferase	RRM_1	1346	737	670	683	1805	1988	1863	2111	13.9967	13.8575	11.9124	13.024	26.9262	28.4658	27.9089	32.4674
gene:HORVU7Hr1G006740	1819.7	1866.46	2827.35	3542.33	154.4	306.902	142.634	342.59	3.40911	3.59388e-18	2.08724e-16	-	chr7H	8986085	8986889	-	805	-	- && - && PF04043:Plant invertase/pectin methylesterase inhibitor	-	2643	1493	2434	2721	170	349	155	363	69.7509	71.2443	109.829	131.682	6.43605	12.6825	5.89297	14.169
gene:HORVU5Hr1G109190	4816.73	4745.54	4267.74	4406.75	7530.18	7029.72	7736.29	6733.83	-0.670319	3.76213e-18	2.18083e-16	-	chr5H	629295132	629296380	+	1249	-	- && Q10BU2.1 RecName: Full=Germin-like protein 3-7; AltName: Full=Germin-like protein 7; Short=OsGER7; Flags: Precursor && PF00190:Cupin	-	6996	3796	3674	3385	8291	7994	8407	7135	175.268	171.956	157.375	155.509	297.974	275.767	303.42	264.379
gene:HORVU3Hr1G073220	16426.9	20308.6	19150.2	24138.9	10442.9	11407.2	9757.09	11147.9	0.904142	3.99608e-18	2.31207e-16	-	chr3H	552738456	552750250	+	7673	-	- && P37833.1 RecName: Full=Aspartate aminotransferase, cytoplasmic; AltName: Full=Transaminase A && PF00155:Aminotransferase class I and II	Aminotran_1_2	23859	16245	16486	18542	11498	12972	10603	11812	282.067	347.262	333.242	401.978	195.003	211.171	180.584	206.54
gene:HORVU1Hr1G033210	1672.36	1848.96	1820.23	1329.19	3187	3560.59	3263.1	3968.57	-1.06705	4.0948e-18	2.36472e-16	-	chr1H	209840257	209843808	-	3326	-	- && - && -	-	2429	1479	1567	1021	3509	4049	3546	4205	20.2207	22.2625	22.3039	15.5861	41.9053	46.4132	42.5262	51.7742
gene:HORVU0Hr1G023360	790.395	537.562	580.802	559.794	1585.78	1517.8	1568.05	1393.95	-1.29276	4.11942e-18	2.37447e-16	-	chrUn	117946510	117947631	-	1122	-	- && P14895.1 RecName: Full=High molecular mass early light-inducible protein HV58, chloroplastic; Short=ELIP; Flags: Precursor && PF00504:Chlorophyll A-B binding protein	-	1148	430	500	430	1746	1726	1704	1477	27.5268	18.6432	20.4988	18.9073	60.0589	56.9878	58.8619	52.3811
gene:HORVU5Hr1G011230	285.038	352.54	262.523	443.93	27.2471	22.8637	9.20219	50.02	3.6208	4.22509e-18	2.43081e-16	-	chr5H	29248898	29249425	-	346	-	- && - && PF00304:Gamma-thionin family	-	414	282	226	341	30	26	10	53	25.4198	31.3083	23.726	38.3948	2.64248	2.19822	0.88455	4.81313
gene:HORVU5Hr1G063670	205.172	136.266	142.877	156.222	680.269	505.64	668.079	527.57	-1.88732	4.33894e-18	2.49164e-16	-	chr5H	493808184	493809187	+	1004	-	- && P14897.1 RecName: Full=Low molecular mass early light-inducible protein HV90, chloroplastic; Short=ELIP; Flags: Precursor && -	-	298	109	123	120	749	575	726	559	6.30566	4.17041	4.45004	4.6563	22.736	16.7536	22.131	17.4947
gene:HORVU6Hr1G070670	12859.8	14948	13702.3	13630.3	9204.06	9286.2	9336.55	8363.73	0.60726	4.34856e-18	2.4925e-16	-	chr6H	492317577	492319739	-	2128	-	- && Q9M573.1 RecName: Full=60S ribosomal protein L31 && PF01198:Ribosomal protein L31e	Ribosomal_L31e	18678	11957	11796	10470	10134	10560	10146	8862	570.124	659.932	615.628	586.045	443.75	443.843	446.153	400.084
gene:HORVU5Hr1G074820	1032.75	1036.37	1349.78	1357.83	391.45	423.859	284.348	469.056	1.60581	4.84597e-18	2.77242e-16	-	chr5H	545048111	545050544	+	2434	-	- && Q9SJA7.1 RecName: Full=Probable sarcosine oxidase && PF01266:FAD dependent oxidoreductase	DAO	1500	829	1162	1043	431	482	309	497	19.9792	19.9655	26.4629	25.4752	8.23537	8.84018	5.9292	9.79093
gene:HORVU2Hr1G027470	1643.44	1331.4	1134.89	1468.48	2751.95	2770.91	3107.58	2971.95	-1.05505	4.88232e-18	2.78801e-16	-	chr2H	90729378	90734367	-	2400	-	- && Q9ASR3.1 RecName: Full=Cytochrome P450 709B1 && PF00067:Cytochrome P450	p450	2387	1065	977	1128	3030	3151	3377	3149	30.604	24.6895	21.4173	26.5204	55.7297	55.6289	62.3745	59.7143
gene:HORVU4Hr1G083470	1382.5	1693.94	1405.54	1519.26	766.551	682.395	747.218	748.413	1.02638	4.96537e-18	2.83017e-16	-	chr4H	625903046	625988203	+	1451	-	- && Q9ZV06.1 RecName: Full=Probable acetyltransferase NATA1-like && PF00583:Acetyltransferase (GNAT) family	Acetyltransf_1	2008	1355	1210	1167	844	776	812	793	64.3426	78.5076	66.2925	68.5727	38.7968	34.2391	37.4836	37.5827
gene:HORVU7Hr1G085130	1231.72	952.609	1073.32	1460.67	469.558	425.617	472.073	437.911	1.38625	5.51921e-18	3.14001e-16	-	chr7H	514369614	514371112	-	1499	-	- && Q9LV58.1 RecName: Full=Multiprotein-bridging factor 1c && PF01381:Helix-turn-helix|PF08523:Multiprotein bridging factor 1	HTH_3	1789	762	924	1122	517	484	513	464	45.6261	35.1395	40.2921	52.4737	18.9153	16.9971	18.8482	17.5025
gene:HORVU5Hr1G045620	9201.08	9851.13	10730.9	9628.46	6000.71	6828.34	5941.86	5842.91	0.678923	5.89013e-18	3.34483e-16	-	chr5H	352755344	352757223	-	1880	-	- && Q0IQF7.1 RecName: Full=40S ribosomal protein S16 >A2ZB00.1 RecName: Full=40S ribosomal protein S16 && PF00380:Ribosomal protein S9/S16	-	13364	7880	9238	7396	6607	7765	6457	6191	151.017	161.011	178.489	153.261	107.106	120.825	105.117	103.474
gene:HORVU1Hr1G090210	682.301	592.568	374.037	1819.98	96.273	66.8325	79.1389	106.646	3.31332	6.13773e-18	3.47899e-16	-	chr1H	545584514	545585260	-	747	-	- && - && -	-	991	474	322	1398	106	76	86	113	28.1839	24.3749	15.6577	72.9088	4.32466	2.97624	3.52352	4.7532
gene:HORVU3Hr1G011820	194.845	227.526	219.543	179.655	547.666	566.317	602.744	601.184	-1.49734	6.16347e-18	3.48714e-16	-	chr3H	25544091	25546276	+	2031	-	- && Q43257.1 RecName: Full=indole-2-monooxygenase; AltName: Full=Cytochrome P450 71C4; AltName: Full=Protein benzoxazineless 2 && PF00067:Cytochrome P450	p450	283	182	189	138	603	644	655	637	3.60445	4.19142	4.11584	3.22312	11.0176	11.2944	12.0183	11.9997
gene:HORVU2Hr1G094780	1292.31	1123.88	1413.67	1413.81	523.144	653.375	504.28	563.433	1.22409	6.38096e-18	3.60354e-16	-	chr2H	666372180	666374190	-	2011	-	- && Q8H273.1 RecName: Full=Dehydration-responsive element-binding protein 1E; Short=Protein DREB1E >A2XWL6.1 RecName: Full=Dehydration-responsive element-binding protein 1E; Short=Protein DREB1E && PF13456:Reverse transcriptase-like	-	1877	899	1217	1086	576	743	548	597	34.3463	29.745	38.076	36.4411	15.1202	18.7211	14.446	16.1574
gene:HORVU4Hr1G082790	6582.04	6879.54	6524.73	6147.32	4313.21	4003.79	4520.12	4153.55	0.621271	6.79916e-18	3.83265e-16	-	chr4H	623203963	623213185	-	8302	-	- && P53684.2 RecName: Full=Calcium-dependent protein kinase 7; Short=OsCDPK7; Short=OsCPK7; AltName: Full=Calcium-dependent protein kinase OsCDPK1; AltName: Full=Calcium-dependent protein kinase OsCDPK13; AltName: Full=Calcium-dependent protein kinase is	Pkinase	9560	5503	5617	4722	4749	4553	4912	4401	66.6989	69.4222	67.0054	60.4133	47.5315	43.7406	49.3707	45.4143
gene:HORVU3Hr1G078370	3121.65	3541.66	4448.95	4570.79	1288.79	1313.79	1396.89	2006.46	1.38447	7.09194e-18	3.99036e-16	-	chr3H	578003070	578003806	-	645	-	- && - && PF14368:Probable lipid transfer	-	4534	2833	3830	3511	1419	1494	1518	2126	149.338	168.722	215.691	212.063	67.0485	67.7588	72.0295	103.569
novel.4751	2149.49	2847.83	3031.79	2391.49	973.629	836.285	1304.87	858.835	1.39052	7.34758e-18	4.12662e-16	-	chr5H	425956578	426090356	-	2788	-	PF00483:Nucleotidyl transferase	-	3122	2278	2610	1837	1072	951	1418	910	56.7856	74.9198	81.169	61.2717	27.9717	23.8184	37.1562	24.4809
gene:HORVU2Hr1G023260	6808.55	7869.65	8354.26	7699.13	4679.23	4844.47	4379.32	4930.28	0.706023	7.69583e-18	4.31431e-16	-	chr2H	69196769	69199681	-	2913	-	- && - && PF04577:Protein of unknown function (DUF563)	-	9889	6295	7192	5914	5152	5509	4759	5224	72.1207	83.0121	89.6813	79.0924	53.9016	55.3232	50.0004	56.3496
gene:HORVU7Hr1G039700	402.771	547.563	723.68	568.907	107.172	77.385	153.677	116.084	2.30292	7.94046e-18	4.44332e-16	-	chr7H	105614119	105615560	+	1330	-	- && Q9FLR3.1 RecName: Full=NAC domain-containing protein 79; Short=ANAC79; Short=ANAC80; Short=AtNAC79; Short=AtNAC80 && PF02365:No apical meristem (NAM) protein	NAM	585	438	623	437	118	88	167	123	9.34442	12.6505	17.0149	12.8004	2.70394	1.93556	3.84294	2.90591
gene:HORVU7Hr1G093060	8200.01	8617.24	7866.39	8830.43	12572.7	11907.6	13182.1	12055.8	-0.569208	7.97531e-18	4.4547e-16	-	chr7H	569495229	569508011	-	4848	-	- && Q69TY5.2 RecName: Full=Stromal processing peptidase, chloroplastic; Flags: Precursor && PF00675:Insulinase (Peptidase family M16)|PF05193:Peptidase M16 inactive domain	-	11910	6893	6772	6783	13843	13541	14325	12774	67.1683	70.2908	65.3001	70.1487	111.996	105.155	116.385	106.551
gene:HORVU7Hr1G036390	6898.06	7312.09	7139.22	6898.49	4308.67	4861.18	3908.17	3944.98	0.730481	8.18462e-18	4.5633e-16	-	chr7H	84513601	84515107	+	1405	-	- && Q41001.1 RecName: Full=Blue copper protein; Flags: Precursor && PF02298:Plastocyanin-like domain	Cu_bind_like	10019	5849	6146	5299	4744	5528	4247	4180	247.212	260.954	259.288	239.764	167.922	187.819	150.965	152.546
gene:HORVU4Hr1G077450	2201.82	2201.5	2297.65	2265.21	3662.01	3400.54	3992.83	3561.8	-0.705272	8.45831e-18	4.70733e-16	-	chr4H	604437775	604444176	+	3503	-	- && A2XDA1.2 RecName: Full=Phytoene dehydrogenase, chloroplastic/chromoplastic; AltName: Full=Phytoene desaturase; Flags: Precursor >Q0DUI8.2 RecName: Full=Phytoene dehydrogenase, chloroplastic/chromoplastic; AltName: Full=Phytoene desaturase; Flags: Pre	Amino_oxidase	3198	1761	1978	1740	4032	3867	4339	3774	35.2936	35.141	37.324	35.2137	63.8346	58.7649	68.9854	61.6026
gene:HORVU6Hr1G053640	5371.66	5266.85	4762.58	5458.65	3374.1	3206.2	3417.7	3398.53	0.638995	8.59786e-18	4.77633e-16	-	chr6H	335729021	335739569	-	1683	-	- && - && PF03879:Cgr1 family	-	7802	4213	4100	4193	3715	3646	3714	3601	164.272	160.393	147.6	161.893	112.211	105.706	112.655	112.14
gene:HORVU5Hr1G056030	72.9807	241.278	168.433	139.298	0	0	0	0	9.85288	8.95758e-18	4.96717e-16	-	chr5H	438377254	438378021	-	768	-	- && P29110.1 RecName: Full=Oleosin Bn-III; Short=BnIII && PF01277:Oleosin	-	106	193	145	107	0	0	0	0	2.9322	9.65344	6.85803	5.4277	0	0	0	0
gene:HORVU1Hr1G075560	15213.7	14661.7	12796.2	18362.6	8185.02	8809.57	8612.33	7393.53	0.887049	9.33815e-18	5.16885e-16	-	chr1H	511203268	511205595	-	918	-	- && O64394.3 RecName: Full=Thioredoxin H-type; Short=Trx-H; AltName: Full=TrxTa && PF00085:Thioredoxin	-	22097	11728	11016	14105	9012	10018	9359	7834	1104.57	1060.04	941.516	1292.94	646.248	689.552	673.967	579.192
gene:HORVU4Hr1G064720	3350.92	2996.59	2505.58	3591.8	1479.52	1438.66	1553.33	1627.07	1.02924	1.19667e-17	6.61185e-16	-	chr4H	541536334	541554092	+	1595	-	- && Q7G764.1 RecName: Full=Probable NAD(P)H-dependent oxidoreductase 1 && PF00248:Aldo/keto reductase family	Aldo_ket_red	4867	2397	2157	2759	1629	1636	1688	1724	89.2896	79.5143	67.6603	92.819	42.8725	41.3285	44.6131	46.7796
gene:HORVU1Hr1G057970	10406	11250	9384.6	10970.7	6563.82	6502.1	6997.35	5928.79	0.692594	1.24776e-17	6.88174e-16	-	chr1H	422891831	422894245	-	1872	-	- && Q9LHG9.1 RecName: Full=Nascent polypeptide-associated complex subunit alpha-like protein 1; Short=NAC-alpha-like protein 1; AltName: Full=Alpha-NAC-like protein 1 && PF01849:NAC domain	-	15114	8999	8079	8427	7227	7394	7604	6282	430.994	464.006	393.907	440.667	295.644	290.334	312.381	264.954
gene:HORVU3Hr1G086580	644.434	715.082	804.992	635.302	192.546	194.342	282.507	224.618	1.64686	1.26796e-17	6.98061e-16	-	chr3H	617800675	617801501	+	827	-	- && Q41575.3 RecName: Full=Histone H2B.6; AltName: Full=H2B123 && PF00125:Core histone H2A/H2B/H3/H4	Histone	936	572	693	488	212	221	307	238	24.0447	26.5691	30.4383	22.9884	7.81263	7.81738	11.3614	9.04273
gene:HORVU0Hr1G004850	1803.86	1933.97	2290.68	2248.29	831.036	1080.75	837.4	999.457	1.14194	1.36242e-17	7.4872e-16	-	chrUn	27947345	27948585	-	1241	-	- && Q9FJR1.2 RecName: Full=Peroxidase 65; Short=Atperox P65; AltName: Full=ATP43; Flags: Precursor && PF00141:Peroxidase	-	2620	1547	1972	1727	915	1229	910	1059	56.6234	60.4537	72.8695	68.4435	28.3684	36.5741	28.3326	33.8509
gene:HORVU1Hr1G085480	2698.91	2211.5	2632.2	2470.91	4047.1	4200.77	4148.35	4389.49	-0.744304	1.368e-17	7.50443e-16	-	chr1H	535618018	535620617	-	2600	-	- && Q9SGN6.1 RecName: Full=MACPF domain-containing protein NSL1; AltName: Full=Protein NECROTIC SPOTTED LESIONS 1; Short=Protein NSL1 && PF01823:MAC/Perforin domain	-	3920	1769	2266	1898	4456	4777	4508	4651	50.1679	40.936	49.5843	44.5432	81.8095	84.1825	83.114	88.0372
gene:HORVU2Hr1G001290	5343.43	5545.64	5220.25	6576.93	3008.08	3379.44	3151.75	3444.78	0.804728	1.38001e-17	7.55679e-16	-	chr2H	2762635	2764904	-	2155	-	- && - && -	-	7761	4436	4494	5052	3312	3843	3425	3650	126.248	130.477	124.992	150.7	77.2883	86.0799	80.2631	87.8168
gene:HORVU2Hr1G029070	850.294	1048.87	1564.68	1045.38	353.304	263.812	387.412	304.839	1.78336	1.39696e-17	7.63597e-16	-	chr2H	100292233	100295800	+	1818	-	- && Q8H129.1 RecName: Full=Purple acid phosphatase 3; Flags: Precursor && PF00149:Calcineurin-like phosphoesterase	Metallophos	1235	839	1347	803	389	300	421	323	27.4446	33.7124	51.1802	32.7229	12.401	9.1799	13.4779	10.6163
gene:HORVU7Hr1G080630	6014.71	7080.81	5927.67	6546.99	3731.94	4025.78	4127.18	3911.94	0.694455	1.40142e-17	7.6467e-16	-	chr7H	478521607	478523139	+	1346	-	- && Q9M9W1.1 RecName: Full=60S ribosomal protein L22-2 && PF01776:Ribosomal L22e protein family	-	8736	5664	5103	5029	4109	4578	4485	4145	224.146	262.772	223.866	236.616	151.242	161.741	165.779	157.298
gene:HORVU7Hr1G038160	764.232	718.832	759.689	813.655	1471.34	1375.34	1530.32	1408.11	-0.92063	1.46925e-17	8.00259e-16	-	chr7H	94254260	94256815	+	2330	-	- && Q8VYI1.1 RecName: Full=Sphinganine C4-monooxygenase 1; AltName: Full=Sphingoid C4-hydroxylase 1; AltName: Full=Sphingoid base hydroxylase 1 && PF04116:Fatty acid hydroxylase superfamily	-	1110	575	654	625	1620	1564	1663	1492	16.3533	15.3175	16.4742	16.8853	34.2386	31.7283	35.296	32.5111
gene:HORVU2Hr1G126730	2769.83	2272.76	2814.57	2265.21	1317.85	1317.3	1388.61	1281.65	0.932862	1.48058e-17	8.04999e-16	-	chr2H	764420452	764424390	-	3939	-	- && Q9FL59.1 RecName: Full=FT-interacting protein 1 && PF00168:C2 domain|PF08372:Plant phosphoribosyltransferase C-terminal	C2	4023	1818	2423	1740	1451	1498	1509	1358	33.2427	27.163	34.2329	26.3658	17.2001	17.0445	17.9633	16.5969
gene:HORVU3Hr1G034520	474.375	551.313	623.782	847.503	137.144	183.789	169.32	153.835	1.95279	1.6802e-17	9.11915e-16	-	chr3H	187807806	187808306	+	405	-	- && Q7XN30.2 RecName: Full=Two-component response regulator ORR42 && PF00072:Response regulator receiver domain	Response_reg	689	441	537	651	151	209	184	163	36.142	41.8282	48.1628	62.6209	11.3629	15.0961	13.9047	12.6462
gene:HORVU1Hr1G059000	5594.04	4905.56	6674.58	5609.66	10078.7	11328.1	9371.52	12273.8	-0.918033	1.73098e-17	9.37816e-16	-	chr1H	429807258	429810746	+	1683	-	- && - && -	-	8125	3924	5746	4309	11097	12882	10184	13005	109.944	96.0097	132.941	106.923	215.413	240.026	198.526	260.279
gene:HORVU5Hr1G008250	3958.17	4381.75	4375.76	4258.34	6894.42	7136.12	6242.77	7890.9	-0.730936	1.93801e-17	1.04813e-15	-	chr5H	19032815	19052702	-	5017	-	- && P56821.1 RecName: Full=Eukaryotic translation initiation factor 3 subunit B; Short=eIF3b; AltName: Full=eIF-3-eta; AltName: Full=eIF3 p110 && PF08662:Eukaryotic translation initiation factor eIF2A	-	5749	3505	3767	3271	7591	8115	6784	8361	38.1196	42.0225	42.7067	39.7724	72.206	74.0919	64.8025	81.9962
gene:HORVU5Hr1G057840	6906.32	5764.41	5747.62	6117.38	3706.51	3939.6	3831.79	3745.84	0.689153	1.99768e-17	1.07661e-15	-	chr5H	452817818	452819394	-	1472	-	- && - && PF04570:zinc-finger of the FCS-type, C2-C2	-	10031	4611	4948	4699	4081	4480	4164	3969	222.68	185.084	187.806	191.288	129.963	136.943	133.167	130.316
gene:HORVU5Hr1G109910	10911.3	11013.8	10542.7	11663.3	7114.21	7408.73	7047.04	5961.82	0.680569	1.99451e-17	1.07661e-15	-	chr5H	631251083	631252934	-	1364	-	- && Q9SCM3.1 RecName: Full=40S ribosomal protein S2-4 && -	-	15848	8810	9076	8959	7833	8425	7658	6317	484.438	486.942	474.354	502.19	343.487	354.617	337.232	285.597
novel.1775	2305.78	2582.8	2231.44	2317.29	4089.79	4452.27	3727.81	4859.49	-0.860263	2.01409e-17	1.08355e-15	-	chr2H	425029551	425037361	-	5221	-	-	-	3349	2066	1921	1780	4503	5063	4051	5149	31.5094	35.1473	30.9027	30.7107	60.7778	65.5932	54.9081	71.6518
novel.16	123.241	208.774	60.4034	242.144	0	0	0	0	9.88268	2.05681e-17	1.10459e-15	-	chr1H	11078443	11078752	+	310	-	-	-	179	167	52	186	0	0	0	0	12.267	20.6938	6.09304	23.3746	0	0	0	0
gene:HORVU6Hr1G080360	231.335	271.281	199.796	292.916	29.0636	36.0544	50.6121	40.5823	2.67025	2.06955e-17	1.10796e-15	-	chr6H	541634706	541638114	-	2468	-	- && Q9ZWQ9.1 RecName: Full=Flavonol synthase/flavanone 3-hydroxylase; AltName: Full=CitFLS; Short=FLS && PF03171:2OG-Fe(II) oxygenase superfamily|PF14226:non-haem dioxygenase in morphine synthesis N-terminal	2OG-FeII_Oxy	336	217	172	225	32	41	55	43	5.35899	6.25808	4.69047	6.5807	0.732171	0.900439	1.26374	1.01436
gene:HORVU7Hr1G063280	19941.6	21218.7	20932.1	17992.8	11776.2	13030.6	12554.6	10061.6	0.75594	2.07031e-17	1.10796e-15	-	chr7H	310310675	310312040	-	1366	-	- && P51419.2 RecName: Full=60S ribosomal protein L27-3 && PF01777:Ribosomal L27e protein family	-	28964	16973	18020	13821	12966	14818	13643	10661	692.158	733.403	736.284	605.663	444.499	487.599	469.685	376.812
gene:HORVU1Hr1G057570	4379.53	4405.5	4343.24	4349.47	2695.64	2952.94	2384.29	2558.57	0.722521	2.17741e-17	1.16324e-15	-	chr1H	420229299	420233386	-	2315	-	- && O80800.1 RecName: Full=Acyl carrier protein 2, mitochondrial; AltName: Full=MtACP-2; Short=ACP; AltName: Full=NADH-ubiquinone oxidoreductase 9.6 kDa subunit; Flags: Precursor && PF00550:Phosphopantetheine attachment site|PF02704:Gibberellin regulated	PP-binding	6361	3524	3739	3341	2968	3358	2591	2711	143.763	144.01	144.484	138.466	96.2283	104.503	84.3603	90.6212
gene:HORVU3Hr1G019790	6848.49	7260.83	7918.66	6268.4	4363.17	4379.29	3978.11	4345.14	0.729495	2.19261e-17	1.16933e-15	-	chr3H	57786136	57791992	+	5857	-	- && P43279.2 RecName: Full=NADP-dependent malic enzyme, chloroplastic; Short=NADP-ME; Flags: Precursor && PF03949:Malic enzyme, NAD binding domain|PF00390:Malic enzyme, N-terminal domain	malic	9947	5808	6817	4815	4804	4980	4323	4604	99.3512	104.893	116.418	88.1906	68.8339	68.4915	62.2037	68.0136
gene:HORVU7Hr1G012850	1328.11	1333.9	1396.25	1330.49	712.965	741.313	696.606	758.795	0.889001	2.22617e-17	1.18516e-15	-	chr7H	18522171	18523787	+	1447	-	- && P40267.1 RecName: Full=Histone H1 && PF00538:linker histone H1 and H5 family	-	1929	1067	1202	1022	785	843	757	804	39.1038	39.1101	41.6616	37.9912	22.8284	23.531	22.1072	24.1059
gene:HORVU5Hr1G096950	1719.18	1811.46	1774.93	1404.69	873.723	816.939	814.394	746.525	1.04555	2.27277e-17	1.20788e-15	-	chr5H	602701094	602705170	+	4077	-	- && Q9LHA1.1 RecName: Full=Cytochrome P450 81D11 && PF00067:Cytochrome P450	p450	2497	1449	1528	1079	962	929	885	791	24.6848	25.9011	25.8273	19.5604	13.6429	12.646	12.6039	11.5656
gene:HORVU2Hr1G043890	244.417	483.805	243.937	281.199	36.3294	27.2606	52.4525	45.3012	2.95733	2.37813e-17	1.26168e-15	-	chr2H	226794534	226796922	-	1589	-	- && Q7GCM7.1 RecName: Full=Xylanase inhibitor protein 1; AltName: Full=Class III chitinase homolog a; AltName: Full=RIXI protein; Flags: Precursor && PF00704:Glycosyl hydrolases family 18	-	355	387	210	216	40	31	57	48	8.33351	16.4266	8.42875	9.2982	1.34703	1.00205	1.92763	1.66656
gene:HORVU1Hr1G085170	6401.65	7613.37	7484.22	8359.16	4176.98	4595.61	3744.37	4325.32	0.825563	2.4725e-17	1.30948e-15	-	chr1H	535194589	535196844	-	657	-	- && P0DKK1.1 RecName: Full=60S ribosomal protein L37a-1 >P0DKK2.1 RecName: Full=60S ribosomal protein L37a-2 && PF01780:Ribosomal L37ae protein family	-	9298	6090	6443	6421	4599	5226	4069	4583	464.782	550.445	550.67	588.583	329.793	359.712	293.02	338.836
gene:HORVU3Hr1G040710	1874.09	1951.47	1981.7	2124.62	1064.45	1125.6	1130.95	941.887	0.895077	2.80892e-17	1.48509e-15	-	chr3H	249669757	249673206	+	2603	-	- && Q9XI21.2 RecName: Full=Pentatricopeptide repeat-containing protein At1g15480, mitochondrial; Flags: Precursor && -	-	2722	1561	1706	1632	1172	1280	1229	998	30.8909	32.0319	33.1029	33.9632	19.0804	20.0022	20.093	16.7515
gene:HORVU5Hr1G080060	1412.11	1398.91	1464.78	1693.7	2631.16	2516.77	2638.27	2691.64	-0.812668	2.85223e-17	1.5054e-15	-	chr5H	558873279	558879295	+	6017	-	- && Q0J0A4.3 RecName: Full=Probable 1-acylglycerol-3-phosphate O-acyltransferase; AltName: Full=Lipid droplet-binding protein CGI-58 homolog && -	-	2051	1119	1261	1301	2897	2862	2867	2852	17.7558	17.5163	18.6652	20.6536	35.9783	34.1169	35.7562	36.5177
gene:HORVU2Hr1G086390	3810.83	4275.49	3554.51	3445.99	1892.76	1751.71	2304.23	1807.33	0.959978	2.96922e-17	1.56445e-15	-	chr2H	622887644	622889414	-	1367	-	- && O22644.1 RecName: Full=60S ribosomal protein L23A && PF03939:Ribosomal protein L23, N-terminal domain	-	5535	3420	3060	2647	2084	1992	2504	1915	255.073	284.978	241.109	223.69	137.773	126.405	166.239	130.526
gene:HORVU2Hr1G028720	144.584	181.271	175.402	578.02	18.1647	9.67312	2.76066	6.60642	4.85459	3.14094e-17	1.65209e-15	-	chr2H	97647698	97648709	+	1012	-	- && P08626.1 RecName: Full=Subtilisin-chymotrypsin inhibitor-2B; Short=CI-2B && PF00280:Potato inhibitor I family	-	210	145	151	444	20	11	3	7	7.20737	8.99836	8.86092	27.9438	0.984705	0.519848	0.14833	0.355333
gene:HORVU3Hr1G076790	897.112	1278.9	1132.56	971.178	444.127	452.878	421.461	393.554	1.32046	3.18144e-17	1.67053e-15	-	chr3H	570093778	570098159	-	1950	-	- && Q8GZA8.1 RecName: Full=Protein ULTRAPETALA 1 && -	-	1303	1023	975	746	489	515	458	417	19.872	28.2105	25.4241	20.8632	10.6985	10.8151	10.0627	9.40618
gene:HORVU7Hr1G064880	1851.37	1767.7	1879.48	1717.14	3024.43	2762.12	2986.11	2898.33	-0.69305	3.40471e-17	1.78471e-15	-	chr7H	321947583	321954983	+	6212	-	- && - && -	-	2689	1414	1618	1319	3330	3141	3245	3071	11.8006	11.2202	12.1405	10.6146	20.9641	18.9805	20.5153	19.933
gene:HORVU6Hr1G009670	510.177	503.808	660.953	700.394	191.638	180.272	204.289	162.329	1.68398	3.45359e-17	1.80724e-15	-	chr6H	17167823	17172865	+	2726	-	- && Q6ZGL9.1 RecName: Full=Signal peptide peptidase 1; Short=OsSPP1; AltName: Full=Intramembrane protease 1; Short=IMP; Short=IMPAS && PF04258:Signal peptide peptidase	-	741	403	569	538	211	205	222	172	11.9169	11.7189	15.646	15.8662	4.86795	4.53969	5.14338	4.09123
gene:HORVU7Hr1G113460	1940.19	1473.92	1499.63	1570.03	3157.03	2912.49	3191.32	3018.19	-0.919231	3.58618e-17	1.87343e-15	-	chr7H	637017178	637018581	-	1404	-	- && P78004.1 RecName: Full=Chaperone protein DnaJ && PF00226:DnaJ domain	DnaJ	2818	1179	1291	1206	3476	3312	3468	3198	42.6405	32.2576	33.4004	33.4637	75.4535	69.0078	75.598	71.5714
gene:HORVU2Hr1G121650	150.092	172.52	232.321	462.156	26.3388	8.79375	8.28198	12.2691	4.18929	3.7473e-17	1.95427e-15	-	chr2H	751726776	751728640	+	1865	-	- && - && -	-	218	138	200	355	29	10	9	13	2.48328	2.84241	3.89532	7.41555	0.473899	0.156854	0.147694	0.219024
gene:HORVU6Hr1G015770	15982.1	12969	13605.9	12985.9	7175.97	8463.98	8693.31	6812.16	0.834792	4.02807e-17	2.09713e-15	-	chr6H	35207402	35208469	+	1068	-	- && - && -	-	23213	10374	11713	9975	7901	9625	9447	7218	531.412	429.422	458.472	418.754	259.478	303.408	311.562	244.398
gene:HORVU4Hr1G073630	12088.6	12772.7	11052.7	14490.9	7901.65	7863.37	7526.48	7284.05	0.720999	4.26601e-17	2.21724e-15	-	chr4H	590917395	590921291	-	1140	-	- && Q10RE5.1 RecName: Full=1,2-dihydroxy-3-keto-5-methylthiopentene dioxygenase 2; AltName: Full=Acireductone dioxygenase (Fe(2+)-requiring) 2; Short=ARD 2; Short=Fe-ARD 2; AltName: Full=Submergence-induced protein 2A >A2XCT8.2 RecName: Full=1,2-dihydrox	-	17558	10217	9515	11131	8700	8942	8179	7718	580.113	610.377	537.515	674.399	412.359	406.816	389.303	377.157
gene:HORVU5Hr1G105840	576.961	482.555	544.793	607.963	137.144	200.497	182.203	139.679	1.74581	4.31151e-17	2.2371e-15	-	chr5H	622368193	622370593	-	1460	-	- && P24805.1 RecName: Full=Stem-specific protein TSJT1 && PF12481:Aluminium induced protein	-	838	386	469	467	151	228	198	148	16.1113	13.4187	15.4171	16.4645	4.16468	6.03597	5.48405	4.2085
gene:HORVU4Hr1G082570	5927.28	5669.4	5316.66	6246.26	3501.25	3795.38	3408.49	3063.49	0.75015	4.3909e-17	2.27444e-15	-	chr4H	622617572	622623898	-	879	-	- && Q9SKC9.1 RecName: Full=NADH dehydrogenase [ubiquinone] 1 beta subcomplex subunit 7 && PF05676:NADH-ubiquinone oxidoreductase B18 subunit (NDUFB7)	NDUF_B7	8609	4535	4577	4798	3855	4316	3704	3246	208.071	198.187	189.14	212.65	133.66	143.637	128.968	116.035
gene:HORVU7Hr1G057100	1346.7	1397.66	1350.95	1258.89	647.572	754.503	688.324	687.068	0.946939	4.54533e-17	2.35046e-15	-	chr7H	243842732	243845025	-	2263	-	- && Q9SLP1.1 RecName: Full=Cytochrome P450 78A9 && PF00067:Cytochrome P450	p450	1956	1118	1163	967	713	858	748	728	22.3291	23.0771	22.7	20.2429	11.6764	13.487	12.3014	12.2917
gene:HORVU1Hr1G046680	660.958	736.334	680.7	758.977	306.076	277.882	264.103	222.731	1.40443	4.90712e-17	2.53328e-15	-	chr1H	342230409	342231597	+	1189	-	- && - && -	-	960	589	586	583	337	316	287	236	17.1529	19.0291	17.9023	19.1021	8.63803	7.77463	7.38751	6.23675
gene:HORVU7Hr1G074660	4331.34	4024.21	3669.51	3888.62	6979.79	5839.05	7243.05	6763.09	-0.752758	5.08822e-17	2.62236e-15	-	chr7H	428023560	428028502	+	2347	-	- && Q9FKS8.1 RecName: Full=Lysine histidine transporter 1 && PF01490:Transmembrane amino acid transporter protein	Aa_trans	6291	3219	3159	2987	7685	6640	7871	7166	90.9801	84.1754	78.1125	79.2149	159.437	132.227	163.986	153.279
gene:HORVU2Hr1G060730	8607.6	6663.26	6832.56	6724.04	13283.9	12290.1	14686.7	11676.4	-0.848774	5.126e-17	2.6374e-15	-	chr2H	405862539	405865685	-	2568	-	- && Q94A68.1 RecName: Full=Uncharacterized oxidoreductase At1g06690, chloroplastic; Flags: Precursor && PF00248:Aldo/keto reductase family	Aldo_ket_red	12502	5330	5882	5165	14626	13976	15960	12372	191.217	147.405	153.821	144.864	320.915	294.344	351.665	279.876
gene:HORVU4Hr1G014130	6756.23	7649.63	7021.9	7890.5	4622.92	5008.92	4504.47	4541.44	0.649988	5.22704e-17	2.68488e-15	-	chr4H	51276810	51278617	+	702	-	- && Q96564.2 RecName: Full=40S ribosomal protein S27; AltName: Full=Manganese efficiency-related protein 1 && PF01667:Ribosomal protein S27	-	9813	6119	6045	6061	5090	5696	4895	4812	517.303	583.259	544.859	585.913	384.928	413.466	371.746	375.188
gene:HORVU4Hr1G086000	3874.18	4261.74	4165.51	4993.89	2232.44	2344.41	2261.9	2668.05	0.862834	5.39156e-17	2.76475e-15	-	chr4H	633169005	633174352	+	2036	-	- && Q8LG03.1 RecName: Full=F-box protein At4g00755 && -	-	5627	3409	3586	3836	2458	2666	2458	2827	87.2579	95.5856	95.0785	109.082	54.6799	56.9265	54.911	64.8386
gene:HORVU5Hr1G063650	216.877	147.517	145.201	91.1293	843.751	540.815	823.596	632.329	-2.23225	5.82594e-17	2.98251e-15	-	chr5H	493783019	493783954	+	936	-	- && P14897.1 RecName: Full=Low molecular mass early light-inducible protein HV90, chloroplastic; Short=ELIP; Flags: Precursor && PF00504:Chlorophyll A-B binding protein	-	315	118	125	70	929	615	895	670	7.14962	4.84275	4.85095	2.91351	30.2487	19.2209	29.2648	22.4919
gene:HORVU3Hr1G017020	1562.89	1407.66	1520.54	1484.11	2454.05	2353.21	2617.1	2619.92	-0.748371	5.96408e-17	3.04814e-15	-	chr3H	42858731	42865946	-	6539	-	- && Q9LT96.1 RecName: Full=Probable leucine-rich repeat receptor-like protein kinase At5g49770; Flags: Precursor && PF07714:Protein tyrosine kinase	Pkinase_Tyr	2270	1126	1309	1140	2702	2676	2844	2776	14.0927	12.6399	13.8948	12.9783	24.0642	22.876	25.4359	25.4899
gene:HORVU4Hr1G075200	44259.4	48313	52351.2	53841.8	26726.7	30321.7	25458.8	33444.5	0.777494	6.15104e-17	3.13847e-15	-	chr4H	597090974	597096520	+	2540	-	- && Q9LKH3.1 RecName: Full=Sucrose transport protein SUT1; AltName: Full=Sucrose permease 1; AltName: Full=Sucrose transporter 1; Short=OsSUT1; AltName: Full=Sucrose-proton symporter 1 >Q10R54.1 RecName: Full=Sucrose transport protein SUT1; AltName: Full	-	64284	38646	45068	41358	29427	34481	27666	35437	874.88	951.015	1048.72	1032.17	574.526	646.177	542.428	713.316
gene:HORVU1Hr1G089730	654.073	787.59	628.428	860.521	265.205	281.4	204.289	218.012	1.59516	6.77127e-17	3.44918e-15	-	chr1H	544734788	544736482	+	1258	-	- && O49627.1 RecName: Full=Iron-sulfur cluster assembly protein 1; Short=AtISU1; Short=Protein ISCU-LIKE 1; AltName: Full=NifU-like N-terminal domain-containing protein ISU1; AltName: Full=NifU-like protein ISU1; Flags: Precursor && PF01592:NifU-like N t	-	950	630	541	661	292	320	222	231	24.3161	29.1574	23.6762	31.0254	10.7219	11.2784	8.18603	8.74504
gene:HORVU7Hr1G039670	471.621	725.083	696.963	1254.98	165.299	145.097	109.506	180.261	2.38985	7.19726e-17	3.6601e-15	-	chr7H	105100691	105103474	-	1771	-	- && P92934.1 RecName: Full=Amino acid permease 6; AltName: Full=Amino acid transporter AAP6 && PF01490:Transmembrane amino acid transporter protein	Aa_trans	685	580	600	964	182	165	119	191	16.1158	24.6732	24.1355	41.5894	6.14257	5.34529	4.03327	6.64621
gene:HORVU3Hr1G087050	2483.41	2305.26	2710.02	2657.07	3963.54	4508.55	4267.06	4951.04	-0.80076	7.58947e-17	3.85316e-15	-	chr3H	619776315	619780876	+	3097	-	- && A2CIR5.1 RecName: Full=Ankyrin repeat-containing protein NPR4; Short=OsNPR4 && PF13962:Domain of unknown function|PF12796:Ankyrin repeats (3 copies)	-	3607	1844	2333	2041	4364	5127	4637	5246	44.7601	41.3755	49.4998	46.4444	77.6869	87.6061	82.8956	96.2837
gene:HORVU1Hr1G046870	5348.94	5743.16	6630.44	5377.93	9438.39	9656.41	8914.17	10567.4	-0.73999	7.72569e-17	3.91584e-15	-	chr1H	344583893	344588775	-	3630	-	- && Q42404.1 RecName: Full=U1 small nuclear ribonucleoprotein 70 kDa; Short=U1 snRNP 70 kDa; Short=U1-70K; Short=snRNP70 && PF12220:U1 small nuclear ribonucleoprotein of 70kDa MW N terminal|PF00076:RNA recognition motif. (a.k.a. RRM, RBD, or RNP domain)	RRM_1	7769	4594	5708	4131	10392	10981	9687	11197	63.9478	68.3737	80.332	62.3535	122.709	124.46	114.868	136.314
gene:HORVU4Hr1G019140	2912.34	2135.24	3175.83	2112.9	5339.52	5271.85	5723.77	5438.97	-1.07401	8.00213e-17	4.04926e-15	-	chr4H	89849219	89867449	-	11855	-	- && O48723.1 RecName: Full=Patatin-like protein 2; Short=AtPLP2; AltName: Full=Patatin-related phospholipase A IIalpha; Short=pPLAIIa; AltName: Full=Phospholipase A IIA; Short=AtPLAIIA && PF01217:Clathrin adaptor complex small chain|PF05970:PIF1-like hel	-	4230	1708	2734	1623	5879	5995	6220	5763	17.1924	12.5522	18.9993	12.0965	34.2782	33.5515	36.4197	34.6437
gene:HORVU7Hr1G056310	224.45	215.025	173.079	322.858	786.532	667.445	846.602	869.216	-1.76285	8.09117e-17	4.08758e-15	-	chr7H	234342048	234343159	-	1112	-	- && - && -	-	326	172	149	248	866	759	920	921	6.22818	5.94168	4.86714	8.68841	23.7345	19.9669	25.321	26.0245
gene:HORVU6Hr1G054940	8366.62	6894.54	6751.25	7572.85	13303.8	11386.1	14973.8	12448.4	-0.816389	8.39681e-17	4.235e-15	-	chr6H	348837291	348843489	+	3300	-	- && Q6K8J4.1 RecName: Full=4-hydroxy-3-methylbut-2-en-1-yl diphosphate synthase (ferredoxin), chloroplastic; AltName: Full=1-hydroxy-2-methyl-2-(E)-butenyl 4-diphosphate synthase; Flags: Precursor && PF04551:GcpE protein	-	12152	5515	5812	5817	14648	12948	16272	13190	102.122	83.802	83.5105	89.6428	176.591	149.831	196.998	163.944
gene:HORVU6Hr1G002290	1399.72	1277.65	1433.42	1235.45	2403.19	2353.21	2597.78	3081.42	-0.964056	8.79957e-17	4.43085e-15	-	chr6H	6182095	6186601	+	4507	-	- && Q2R2D5.1 RecName: Full=Receptor kinase-like protein Xa21; Contains: RecName: Full=Receptor kinase-like protein Xa21, processed; Flags: Precursor && PF08263:Leucine rich repeat N-terminal domain|PF00069:Protein kinase domain|PF13855:Leucine rich repea	Pkinase	2033	1022	1234	949	2646	2676	2823	3265	13.0602	11.8714	13.5542	11.1796	24.385	23.6715	26.1261	31.0225
gene:HORVU4Hr1G055230	17075.4	17133.2	17608.8	17558	12136.8	12505.6	12698.1	11031.8	0.520173	8.82526e-17	4.4365e-15	-	chr4H	463380561	463382856	+	1332	-	- && Q949H0.1 RecName: Full=40S ribosomal protein S7 && PF01251:Ribosomal protein S7e	-	24801	13705	15159	13487	13363	14221	13799	11689	773.696	773.068	808.567	771.546	598.031	610.883	620.153	539.335
novel.6716	410.345	263.78	563.378	574.115	53.5859	21.105	53.3727	79.277	3.12868	9.55092e-17	4.79344e-15	-	chr7H	617856339	617857034	-	696	-	-	-	596	211	485	441	59	24	58	84	18.1922	11.6455	25.3119	24.6844	2.58351	1.00873	2.55045	3.79226
gene:HORVU7Hr1G054010	6793.41	6648.26	7174.07	6819.08	4462.16	4879.65	4331.47	4738.69	0.575328	9.60938e-17	4.8149e-15	-	chr7H	213651429	213654111	-	1381	-	- && P35267.1 RecName: Full=60S ribosomal protein L17-2 && PF00237:Ribosomal protein L22p/L17e	-	9867	5318	6176	5238	4913	5549	4707	5021	324.993	316.719	347.808	316.373	232.142	251.669	223.348	244.601
gene:HORVU4Hr1G051320	13111.1	11987.6	10737.9	11287	7218.66	7323.43	7508.07	6057.14	0.745698	1.00737e-16	5.0393e-15	-	chr4H	420742434	420744609	+	2004	-	- && - && PF14200:Ricin-type beta-trefoil lectin domain-like	-	19043	9589	9244	8670	7948	8328	8159	6418	323.39	294.443	268.408	269.995	193.628	194.741	199.608	161.202
gene:HORVU5Hr1G033660	1591.12	1602.68	1438.07	1096.16	3022.61	2920.4	2800.23	2979.5	-1.03194	1.03274e-16	5.15779e-15	-	chr5H	226831298	226835850	-	3850	-	- && P93736.2 RecName: Full=Valine--tRNA ligase, mitochondrial 1; AltName: Full=AtSYV1; AltName: Full=Protein TWIN 2; AltName: Full=Valyl-tRNA synthetase; Short=ValRS; Flags: Precursor && -	-	2311	1282	1238	842	3328	3321	3043	3157	24.257	24.3312	22.2179	16.2067	50.1117	47.9991	46.014	49.0108
gene:HORVU7Hr1G041710	3699.3	3671.67	3561.48	3037.21	2047.16	2102.58	2100.86	1899.82	0.777805	1.08981e-16	5.434e-15	-	chr7H	116658094	116659869	+	1776	-	- && P49730.1 RecName: Full=Ribonucleoside-diphosphate reductase small chain; AltName: Full=Ribonucleoside-diphosphate reductase R2 subunit; AltName: Full=Ribonucleotide reductase small subunit && PF00268:Ribonucleotide reductase, small chain	-	5373	2937	3066	2333	2254	2391	2283	2013	64.2721	63.5253	62.7078	51.1759	38.6792	39.3832	39.3424	35.6147
gene:HORVU0Hr1G025120	1339.82	2434.03	1989.83	3254.62	105.355	292.832	108.586	190.642	3.69232	1.11874e-16	5.56918e-15	-	chrUn	127999158	128007172	+	943	-	- && Q3BAI2.1 RecName: Full=Uncharacterized protein ORF91 (chloroplast) [Phalaenopsis aphrodite subsp. formosana] && -	-	1946	1947	1713	2500	116	333	118	202	67.2227	121.612	101.175	158.365	5.74843	15.8396	5.87226	10.3206
gene:HORVU6Hr1G038750	1258.57	1186.39	1277.77	1532.27	2566.67	2617.9	2387.05	3202.23	-1.03634	1.12976e-16	5.61491e-15	-	chr6H	199022602	199234331	-	7042	-	- && Q9LUC6.1 RecName: Full=Cytochrome P450 72A14 && PF00225:Kinesin motor domain|PF00067:Cytochrome P450	p450	1828	949	1100	1177	2826	2977	2594	3393	25.8556	24.2707	26.6021	30.5281	57.3415	57.9807	52.8565	70.981
gene:HORVU7Hr1G107840	94.3242	88.7602	91.7668	179.655	1.81647	1.75875	2.76066	4.71887	5.36795	1.14602e-16	5.68651e-15	-	chr7H	624086488	624086921	+	434	-	- && - && -	-	137	71	79	138	2	2	3	5	6.70624	6.28427	6.61195	12.3875	0.140445	0.134808	0.211558	0.362
gene:HORVU5Hr1G066960	5138.26	5979.44	5851	5764.58	3240.59	3073.41	3818.91	3348.51	0.753465	1.18058e-16	5.84852e-15	-	chr5H	509764303	509768931	+	2962	-	- && Q9SPK5.1 RecName: Full=Formate--tetrahydrofolate ligase; AltName: Full=10-formyletrahydrofolate synthetase; Short=FHS; Short=FTHFS; AltName: Full=Formyltetrahydrofolate synthetase && PF01268:Formate--tetrahydrofolate ligase	-	7463	4783	5037	4428	3568	3495	4150	3548	89.626	103.862	103.428	97.5155	61.4701	57.7955	71.799	63.0208
gene:HORVU5Hr1G070290	2572.92	2576.55	2991.13	1997.03	4665.61	4740.71	4951.7	5267.2	-0.952576	1.23683e-16	6.1173e-15	-	chr5H	527847725	527852057	-	1858	-	- && Q9SJZ2.1 RecName: Full=Peroxidase 17; Short=Atperox P17; AltName: Full=ATP25a; Flags: Precursor && PF00141:Peroxidase	-	3737	2061	2575	1534	5137	5391	5381	5581	77.3038	77.0892	91.075	58.19	152.442	153.558	160.358	170.754
gene:HORVU5Hr1G104720	17622.1	18957.2	18625.2	17706.4	12358.4	12735.1	12550	10653.3	0.594115	1.26047e-16	6.22421e-15	-	chr5H	619903649	619905479	-	878	-	- && P34788.1 RecName: Full=40S ribosomal protein S18 && PF00416:Ribosomal protein S13/S18	-	25595	15164	16034	13601	13607	14482	13638	11288	885.595	948.705	948.563	862.971	675.399	689.977	679.799	577.666
gene:HORVU3Hr1G066430	9899.91	11227.5	10268.6	10438.2	6743.65	7266.27	7256.85	6388.41	0.596878	1.30927e-16	6.45478e-15	-	chr3H	505515771	505517775	+	1217	-	- && O82204.1 RecName: Full=60S ribosomal protein L28-1 && PF01778:Ribosomal L28e protein family	-	14379	8981	8840	8018	7425	8263	7886	6769	581.859	657.13	611.625	594.977	431.026	460.419	459.723	405.129
gene:HORVU1Hr1G087800	12750.3	15274.3	17702.9	32909.4	776.542	720.208	570.536	2035.72	4.26049	1.31529e-16	6.47405e-15	-	chr1H	540194117	540445073	+	1286	-	- && P01545.1 RecName: Full=Alpha-hordothionin; AltName: Full=Purothionin II; Contains: RecName: Full=Alpha-hordothionin; Contains: RecName: Full=Acidic protein; Flags: Precursor && PF00321:Plant thionin	-	18519	12218	15240	25279	855	819	620	2157	488.125	582.306	686.819	1221.85	32.3294	29.7251	23.5426	84.0898
gene:HORVU4Hr1G089740	8780.41	9283.56	9309.1	8813.51	6611.05	6338.53	6386.32	6589.43	0.480952	1.34935e-16	6.63107e-15	-	chr4H	643469531	643471438	-	1908	-	- && - && -	-	12753	7426	8014	6770	7279	7208	6940	6982	273.117	287.56	293.447	265.871	223.628	212.558	214.115	221.155
novel.3590	382.116	722.583	463.48	801.938	101.722	72.9881	129.751	133.072	2.43643	1.39011e-16	6.82045e-15	-	chr4H	2768491	2772136	-	875	-	-	-	555	578	399	616	112	83	141	141	14.2745	26.8803	17.5463	29.0532	4.13242	2.9395	5.22441	5.36373
gene:HORVU6Hr1G011970	6897.37	6089.45	5529.24	6938.85	3954.46	3830.56	3605.42	3369.27	0.786433	1.40397e-16	6.87745e-15	-	chr6H	22274590	22275706	+	1117	-	- && Q9ZPX9.2 RecName: Full=Calcium-binding protein KIC; AltName: Full=KCBP-interacting calcium-binding protein && PF13833:EF-hand domain pair	-	10018	4871	4760	5330	4354	4356	3918	3570	260.181	228.745	211.371	253.844	162.219	155.779	146.592	137.133
gene:HORVU3Hr1G039600	1837.6	1848.96	1657.61	1827.79	2855.49	2798.17	2882.13	2865.3	-0.668503	1.46586e-16	7.16915e-15	-	chr3H	235267245	235286946	-	5967	-	- && Q704U0.1 RecName: Full=Exportin-7-A && PF03810:Importin-beta N-terminal domain	-	2669	1479	1427	1404	3144	3182	3132	3036	14.7316	14.7607	13.4669	14.2106	24.8944	24.1839	24.9042	24.7846
gene:HORVU3Hr1G074250	2102.67	1870.21	1836.5	1947.56	3590.26	2957.34	3803.27	3632.59	-0.849312	1.48324e-16	7.2426e-15	-	chr3H	557560214	557575887	-	5014	-	- && Q50228.1 RecName: Full=Formamidase; AltName: Full=Formamide amidohydrolase && PF03069:Acetamidase/Formamidase family|PF13041:PPR repeat family	FmdA_AmdA	3054	1496	1581	1496	3953	3363	4133	3849	31.8825	28.2392	28.2202	28.6392	59.201	48.3434	62.1583	59.4308
gene:HORVU6Hr1G027220	660.958	698.83	678.377	671.753	1312.4	1202.11	1349.04	1238.23	-0.913312	1.5072e-16	7.34792e-15	-	chr6H	105307550	105316494	-	8190	-	- && Q38CE9.1 RecName: Full=ATP-dependent DNA helicase PIF6; AltName: Full=DNA repair and recombination helicase PIF6 && PF05970:PIF1-like helicase|PF14214:Helitron helicase-like domain at N-terminus	-	960	559	584	516	1445	1367	1466	1312	5.57845	5.87343	5.80229	5.49841	12.0456	10.938	12.2723	11.276
gene:HORVU6Hr1G085870	6128.32	7512.11	8384.46	6945.36	3832.76	4240.34	3888.85	4346.08	0.82863	1.54037e-16	7.49768e-15	-	chr6H	560155444	560160792	+	5349	-	- && Q9FYQ8.1 RecName: Full=Transmembrane 9 superfamily member 11; AltName: Full=Endomembrane protein 6; AltName: Full=Transmembrane nine protein 11; Short=AtTMN11; Flags: Precursor && PF02990:Endomembrane protein 70	-	8901	6009	7218	5335	4220	4822	4226	4605	38.3333	46.7926	53.1494	42.1325	26.0716	28.595	26.219	29.3323
gene:HORVU3Hr1G092170	5468.74	5398.12	4860.15	6362.13	3167.02	3213.23	2905.13	2460.42	0.910968	1.57281e-16	7.64346e-15	-	chr3H	637414767	637417700	-	722	-	- && - && -	-	7943	4318	4184	4887	3487	3654	3157	2607	328.939	323.334	296.256	371.124	207.158	208.366	188.346	159.68
gene:HORVU1Hr1G028820	7273.29	7213.33	8126.59	7414.02	4304.13	4458.43	5213.04	4130.9	0.729692	1.60339e-16	7.76747e-15	-	chr1H	158586780	158588899	-	849	-	- && Q0DK10.1 RecName: Full=60S ribosomal protein L11 >A2YDY2.2 RecName: Full=60S ribosomal protein L11 && PF00281:Ribosomal protein L5|PF00673:ribosomal L5P family C-terminus	-	10564	5770	6996	5695	4739	5070	5665	4377	393.043	388.173	445.047	388.554	252.94	259.745	303.642	240.862
gene:HORVU6Hr1G061270	857.179	871.35	957.162	917.802	1686.59	1632.12	1534.01	1812.05	-0.887922	1.60318e-16	7.76747e-15	-	chr6H	410500503	410506247	+	2519	-	- && Q70E96.2 RecName: Full=Aldehyde dehydrogenase family 3 member F1 && PF00171:Aldehyde dehydrogenase family	Aldedh	1245	697	824	705	1857	1856	1667	1920	16.0203	16.217	18.1289	16.6355	34.2793	32.8856	30.902	36.5412
gene:HORVU4Hr1G055850	3604.28	3532.9	3286.18	3715.47	1967.24	2176.45	2185.52	2302.81	0.711981	1.61651e-16	7.81867e-15	-	chr4H	469409323	469413690	+	832	-	- && Q9SQT4.1 RecName: Full=NADH dehydrogenase [ubiquinone] 1 alpha subcomplex subunit 8-A && -	-	5235	2826	2829	2854	2166	2475	2375	2440	216.372	211.201	199.923	216.314	128.429	140.86	141.416	149.161
gene:HORVU1Hr1G058790	685.744	546.313	766.659	602.755	1400.5	1428.98	1407.94	1367.53	-1.10583	1.65057e-16	7.97081e-15	-	chr1H	428220464	428226049	-	4392	-	- && D1FP57.1 RecName: Full=Putative E3 ubiquitin-protein ligase LIN-2; Short=LjLIN && -	-	996	437	660	463	1542	1625	1530	1449	7.21432	5.72342	8.17381	6.14982	16.0228	16.2075	15.9653	15.5233
gene:HORVU3Hr1G000930	1502.3	2030.23	3340.78	2810.69	617.6	753.624	510.722	847.509	1.82642	1.66265e-16	8.01653e-15	-	chr3H	1995905	1996978	+	1074	-	- && - && PF04043:Plant invertase/pectin methylesterase inhibitor	-	2182	1624	2876	2159	680	857	555	898	43.1617	58.0855	97.2696	78.3145	19.2962	23.3427	15.8156	26.2724
gene:HORVU6Hr1G073620	766.986	645.074	866.557	998.517	184.372	168.84	276.066	278.413	1.85234	1.74053e-16	8.37886e-15	-	chr6H	509817134	509818932	+	761	-	- && - && PF04570:zinc-finger of the FCS-type, C2-C2	-	1114	516	746	767	203	192	300	295	31.0992	26.0466	35.6079	39.2649	8.12977	7.38059	12.0652	12.1805
gene:HORVU6Hr1G043210	7988.64	8468.47	7335.53	9382.41	4420.38	5008.04	3744.37	4874.59	0.878141	1.76296e-16	8.47355e-15	-	chr6H	244739012	244747349	+	653	-	- && Q9M9R9.1 RecName: Full=NADH dehydrogenase [ubiquinone] 1 beta subcomplex subunit 3-B && -	-	11603	6774	6315	7207	4867	5695	4069	5165	402.122	424.493	374.201	458.023	241.973	271.774	203.154	264.751
gene:HORVU3Hr1G097950	21608.5	17415.7	18464.9	18595.6	11138.6	12105.5	12999.9	11550.9	0.670972	1.80223e-16	8.64873e-15	-	chr3H	657358643	657360411	+	1769	-	- && P04907.4 RecName: Full=Glutathione S-transferase 3; AltName: Full=GST class-phi member 3; AltName: Full=GST-III && PF00043:Glutathione S-transferase, C-terminal domain|PF02798:Glutathione S-transferase, N-terminal domain	GST_C	31385	13931	15896	14284	12264	13766	14127	12239	672.138	539.457	582.061	560.96	376.779	405.948	435.85	387.67
gene:HORVU5Hr1G002040	38668.1	39513.3	38597.8	41811.4	28373.3	28912.1	29897	26730.5	0.477315	1.83769e-16	8.80513e-15	-	chr5H	5791250	5802408	-	3528	-	- && Q42971.2 RecName: Full=Enolase; AltName: Full=2-phospho-D-glycerate hydro-lyase; AltName: Full=2-phosphoglycerate dehydratase; AltName: Full=OSE1 && PF00113:Enolase, C-terminal TIM barrel domain|PF03952:Enolase, N-terminal domain	-	56163	31607	33228	32117	31240	32878	32489	28323	845.613	860.483	855.401	886.751	674.762	681.637	704.705	630.725
gene:HORVU5Hr1G073350	1857.57	2736.56	2649.62	1946.26	900.062	963.795	1044.45	1058.91	1.21134	1.92828e-16	9.22475e-15	-	chr5H	538475689	538479595	-	3278	-	- && Q9FL59.1 RecName: Full=FT-interacting protein 1 && PF08372:Plant phosphoribosyltransferase C-terminal|PF00168:C2 domain	C2	2698	2189	2281	1495	991	1096	1135	1122	20.0974	29.4837	29.0515	20.4214	10.5899	11.2418	12.1799	12.3615
gene:HORVU5Hr1G093960	3011.49	3081.6	3789.15	3210.36	5621.07	6174.97	5683.28	7603.05	-0.938155	1.93905e-16	9.26185e-15	-	chr5H	593509308	593526547	-	14840	-	- && Q75KV9.1 RecName: Full=Transcription factor BHLH148; AltName: Full=Basic helix-loop-helix protein 148; Short=OsbHLH148; AltName: Full=bHLH transcription factor bHLH148 && PF06632:DNA double-strand break repair and V(D)J recombination protein XRCC4	-	4374	2465	3262	2466	6189	7022	6176	8056	12.0134	12.2417	15.3185	12.4201	24.3852	26.5568	24.4369	32.7256
gene:HORVU4Hr1G004240	12264.2	10803.7	11144.4	13230.7	7673.69	7897.66	6945.82	7067.93	0.681332	1.97017e-16	9.39586e-15	-	chr4H	9727736	9731305	+	943	-	- && - && PF06747:CHCH domain	-	17813	8642	9594	10163	8449	8981	7548	7489	658.139	577.341	606.072	688.569	447.821	456.911	401.756	409.246
gene:HORVU2Hr1G122280	7461.25	11223.8	13873	23301.8	160.758	262.933	243.858	878.654	5.17511	2.17013e-16	1.03334e-14	-	chr2H	752961012	752961635	+	624	-	- && Q7X7E6.1 RecName: Full=17kDa alpha-amylase/trypsin inhibitor 1; AltName: Allergen=Ory s 17kD; Flags: Precursor && PF00234:Protease inhibitor/seed storage/LTP family	-	10837	8978	11943	17899	177	299	265	931	368.954	552.689	695.219	1117.48	8.64481	14.0172	12.9975	46.8806
gene:HORVU5Hr1G109620	6526.96	6997.05	6595.59	7023.47	4260.53	4876.13	4325.95	4501.8	0.595123	2.19014e-16	1.04125e-14	-	chr5H	630345790	630348524	+	938	-	- && P48502.1 RecName: Full=Cytochrome b-c1 complex subunit 7; AltName: Full=CR14; AltName: Full=Complex III subunit 7; AltName: Full=Complex III subunit VII; AltName: Full=Ubiquinol-cytochrome c reductase complex 14 kDa protein && PF02271:Ubiquinol-cytoc	-	9480	5597	5678	5395	4691	5545	4701	4770	391.826	418.291	401.259	408.905	278.144	315.583	279.915	291.597
gene:HORVU5Hr1G115870	3482.42	2677.81	3064.31	3275.45	5856.31	4987.81	6034.8	5379.51	-0.831704	2.20257e-16	1.04554e-14	-	chr5H	647348229	647349248	-	917	-	- && D9HP26.1 RecName: Full=Cell number regulator 10; AltName: Full=ZmCNR10 && PF04749:PLAC8 family	-	5058	2142	2638	2516	6448	5672	6558	5700	117.181	89.7297	104.496	106.889	214.3	180.943	218.877	195.314
gene:HORVU5Hr1G070040	5113.47	6021.94	5331.77	5351.89	3131.6	3681.94	3065.25	3259.8	0.731397	2.24239e-16	1.06279e-14	-	chr5H	526801264	526802351	+	1088	-	- && Q41001.1 RecName: Full=Blue copper protein; Flags: Precursor && PF02298:Plastocyanin-like domain	Cu_bind_like	7427	4817	4590	4111	3448	4187	3331	3454	161.663	189.589	170.827	164.093	107.667	125.495	104.454	111.199
gene:HORVU4Hr1G023530	8123.58	7935.91	8089.42	8141.75	5483.02	5895.33	5651.99	5957.1	0.490321	2.26594e-16	1.0723e-14	-	chr4H	128540137	128545629	-	5493	-	- && Q0IQF7.1 RecName: Full=40S ribosomal protein S16 >A2ZB00.1 RecName: Full=40S ribosomal protein S16 && PF00380:Ribosomal protein S9/S16	-	11799	6348	6964	6254	6037	6704	6142	6312	108.419	105.471	109.412	105.381	79.5793	84.8244	81.3056	85.7842
gene:HORVU5Hr1G023350	1604.89	1510.17	1356.75	1469.79	2795.55	2635.49	2412.82	3067.27	-0.875982	2.38996e-16	1.12925e-14	-	chr5H	122241483	122250100	+	8132	-	- && Q0WVV6.1 RecName: Full=Calmodulin-binding protein 60 D && PF00117:Glutamine amidotransferase class-I|PF07887:Calmodulin binding protein-like	GATase	2331	1208	1168	1129	3078	2997	2622	3250	13.2978	12.4607	11.3927	11.8108	25.1899	23.5425	21.5487	27.4222
gene:HORVU2Hr1G088760	861.31	983.863	1262.66	2442.27	81.7412	152.132	49.6919	100.984	3.85059	2.50784e-16	1.18312e-14	-	chr2H	635241113	635243401	-	1310	-	- && G1JSL4.1 RecName: Full=Peroxygenase 1; Short=AsPXG1 && PF05042:Caleosin related protein	-	1251	787	1087	1876	90	173	54	107	42.4552	48.2932	63.0736	116.749	4.38162	8.08438	2.64008	5.37078
gene:HORVU1Hr1G020410	1978.05	1477.67	1515.89	1570.03	3235.14	2815.76	3547.45	3393.81	-0.988082	2.57428e-16	1.2126e-14	-	chr1H	80434081	80435278	-	1198	-	- && Q9FR99.1 RecName: Full=1-aminocyclopropane-1-carboxylate oxidase; Short=ACC oxidase; AltName: Full=Ethylene-forming enzyme; Short=EFE && PF03171:2OG-Fe(II) oxygenase superfamily|PF14226:non-haem dioxygenase in morphine synthesis N-terminal	2OG-FeII_Oxy	2873	1182	1305	1206	3562	3202	3855	3596	60.1337	44.734	46.7022	46.2887	106.953	92.2848	116.24	111.322
gene:HORVU3Hr1G034510	679.547	668.827	644.691	1368.24	196.179	225.12	160.118	175.542	2.14939	2.73943e-16	1.28841e-14	-	chr3H	187789224	187790306	+	593	-	- && Q7XN30.2 RecName: Full=Two-component response regulator ORR42 && PF00072:Response regulator receiver domain	Response_reg	987	535	555	1051	216	256	174	186	35.3599	34.6565	33.9962	69.0465	11.1011	12.6287	8.98034	9.85568
gene:HORVU7Hr1G040790	2143.98	2160.25	1528.67	2114.2	3591.16	3815.61	4100.5	4190.36	-0.981744	2.85715e-16	1.34172e-14	-	chr7H	111351005	111354169	+	3165	-	- && Q5PNY6.1 RecName: Full=U-box domain-containing protein 21; AltName: Full=Plant U-box protein 21 && PF04564:U-box domain	U-box	3114	1728	1316	1624	3954	4339	4456	4440	32.8479	32.9587	23.735	31.4138	59.8334	63.0238	67.7149	69.271
gene:HORVU5Hr1G075420	9921.25	9899.88	10028.1	11880.7	6348.57	6924.2	5934.5	6704.57	0.687262	2.90582e-16	1.36249e-14	-	chr5H	547114171	547116264	+	2094	-	- && P49211.2 RecName: Full=60S ribosomal protein L32-1 && PF01655:Ribosomal protein L32	-	14410	7919	8633	9126	6990	7874	6449	7104	284.512	282.712	291.435	330.417	197.985	214.071	183.433	207.453
gene:HORVU5Hr1G109160	1222.77	1438.91	1420.64	1262.79	2439.52	2177.33	2538.89	2406.62	-0.840141	3.01313e-16	1.41065e-14	-	chr5H	629282149	629287350	+	2878	-	- && Q9LTB0.1 RecName: Full=Exocyst complex component EXO84B; Short=AtExo80b && PF08700:Vps51/Vps67|PF16528:Exocyst component 84 C-terminal	-	1776	1151	1223	970	2686	2476	2759	2550	15.5718	18.2477	18.3344	15.596	33.7846	29.8932	34.8495	33.0685
gene:HORVU2Hr1G036280	5280.09	4761.8	4616.22	4366.4	8712.71	7969.77	9830.7	7268.01	-0.827881	3.11999e-16	1.45845e-14	-	chr2H	160352129	160355567	-	3439	-	- && Q8GVE1.1 RecName: Full=Chitin-inducible gibberellin-responsive protein 2 && PF03514:GRAS domain family	GRAS	7669	3809	3974	3354	9593	9063	10683	7701	66.3645	59.5999	58.7989	53.2237	119.088	107.993	133.18	98.5652
gene:HORVU7Hr1G113270	20265.2	19934.8	20102.7	22296.7	9734.47	13115	12645.7	12995.8	0.768387	3.27202e-16	1.52719e-14	-	chr7H	636588302	636590301	+	1852	-	- && Q9FRV1.1 RecName: Full=Basic endochitinase A; AltName: Full=Rye seed chitinase-a; Short=RSC-a; Flags: Precursor && PF00187:Chitin recognition protein|PF00182:Chitinase class I	-	29434	15946	17306	17127	10718	14914	13742	13770	497.465	487.307	500.097	530.811	259.863	347.083	334.59	344.213
gene:HORVU6Hr1G088610	587.288	633.823	477.42	359.31	1437.74	1561.77	1214.69	1793.17	-1.54379	3.42122e-16	1.5944e-14	-	chr6H	566975163	566980709	+	2431	-	- && Q6ZH94.1 RecName: Full=S-(+)-linalool synthase, chloroplastic; Short=OsLIS; Flags: Precursor && PF01397:Terpene synthase, N-terminal domain|PF03936:Terpene synthase family, metal binding domain	-	853	507	411	276	1583	1776	1320	1900	11.9457	12.8383	9.84122	7.08789	31.8026	34.2478	26.6309	39.3547
gene:HORVU6Hr1G073910	9216.92	10113.7	10159.4	10043.8	6517.5	7231.1	6793.98	6645.11	0.53978	3.60203e-16	1.67612e-14	-	chr6H	511487961	511490910	-	2950	-	- && - && -	-	13387	8090	8746	7715	7176	8223	7383	7041	156.007	170.47	174.267	164.87	119.967	131.953	123.949	121.36
gene:HORVU5Hr1G050570	7572.78	7474.61	7161.29	7391.89	11877	11066	10257.7	12823.1	-0.636648	3.64935e-16	1.69557e-14	-	chr5H	394033656	394037400	-	1705	-	- && O23193.2 RecName: Full=CBS domain-containing protein CBSX1, chloroplastic; AltName: Full=CBS domain-containing protein 2; Short=AtCDCP2; AltName: Full=Protein LOSS OF THE TIMING OF ET AND JA BIOSYNTHESIS 2; Short=AtLEJ2; Flags: Precursor && PF00571:C	CBS	10999	5979	6165	5678	13077	12584	11147	13587	274.582	269.889	263.146	259.932	468.323	432.577	400.891	501.675
gene:HORVU4Hr1G025760	1075.43	1193.89	1094.23	865.729	2267.87	2048.06	1937.98	2190.5	-0.997061	4.02403e-16	1.86682e-14	-	chr4H	151206865	151211762	-	4574	-	- && Q8LPK0.3 RecName: Full=ABC transporter A family member 8; Short=ABC transporter ABCA.8; Short=AtABCA8; AltName: Full=ABC2 homolog 7 && PF00005:ABC transporter	ABC_tran	1562	955	942	665	2497	2329	2106	2321	11.5063	12.7202	11.8645	8.98297	26.387	23.6238	22.3492	25.2876
gene:HORVU1Hr1G035080	474.375	378.793	390.299	602.755	1321.48	1076.35	1413.46	1189.16	-1.43777	4.10034e-16	1.89935e-14	-	chr1H	228634678	228637856	+	2773	-	- && Q9LMC8.1 RecName: Full=Probable myosin-binding protein 5 && PF04576:Zein-binding	-	689	303	336	463	1455	1224	1536	1260	5.65155	4.49396	4.71229	6.96426	17.121	13.8247	18.1505	15.2862
gene:HORVU3Hr1G026920	41791.1	40694.7	32730.5	49660.3	23367.1	22210.4	24497.2	20453.5	0.864929	4.36555e-16	2.01915e-14	-	chr3H	112600844	112602018	+	1018	-	- && A3B0Y1.1 RecName: Full=Metallothionein-like protein 3B; AltName: Full=Class I metallothionein-like protein 3B; AltName: Full=OsMT-I-3b && -	-	60699	32552	28177	38146	25728	25257	26621	21672	2319.29	2249	1840.82	2672.81	1410.26	1328.87	1465.37	1224.76
gene:HORVU4Hr1G024470	4901.41	4908.06	6244.79	6635.52	2874.57	3100.67	2806.67	3217.33	0.91871	4.37533e-16	2.02063e-14	-	chr4H	139539907	139548051	+	4597	-	- && Q2RBJ2.1 RecName: Full=Probable staphylococcal-like nuclease CAN2; AltName: Full=Calcium-dependent nuclease 2; Short=Ca(2+)-dependent nuclease 2 && PF00230:Major intrinsic protein|PF00565:Staphylococcal nuclease homologue	-	7119	3926	5376	5097	3165	3526	3050	3409	114.837	114.512	148.274	150.773	73.2411	78.3197	70.8781	81.3335
gene:HORVU4Hr1G016470	3873.49	4400.5	4051.68	4042.24	6765.45	6166.17	6782.02	8150.43	-0.767791	4.94061e-16	2.27739e-14	-	chr4H	68264236	68273338	-	6962	-	- && Q8RWG1.1 RecName: Full=Uncharacterized aarF domain-containing protein kinase At4g31390, chloroplastic; Flags: Precursor && PF03109:ABC1 family	ABC1	5626	3520	3488	3105	7449	7012	7370	8636	51.4073	58.1575	54.4937	52.0274	97.6431	88.2254	97.0159	116.713
gene:HORVU5Hr1G084440	2559.83	2336.52	2570.63	2589.37	1534.01	1573.2	1429.1	1583.65	0.71671	4.94617e-16	2.27739e-14	-	chr5H	572440690	572443155	+	1606	-	- && - && -	-	3718	1869	2213	1989	1689	1789	1553	1678	88.7499	80.6687	90.32	87.064	57.8371	58.8024	53.4047	59.2421
gene:HORVU5Hr1G096390	4422.22	5111.84	4369.96	5004.3	2533.98	2254.72	2885.81	2871.91	0.842039	5.07008e-16	2.33094e-14	-	chr5H	601228899	601236232	+	4263	-	- && P27598.1 RecName: Full=Alpha-1,4 glucan phosphorylase L isozyme, chloroplastic/amyloplastic; AltName: Full=Starch phosphorylase L; Flags: Precursor && PF00343:Carbohydrate phosphorylase	-	6423	4089	3762	3844	2790	2564	3136	3043	43.5399	50.1192	43.6026	47.7835	27.1314	23.9328	30.6249	30.5092
gene:HORVU6Hr1G031370	1719.87	1806.46	1671.55	1674.18	2711.08	2785.86	2670.48	3055.94	-0.707655	5.12952e-16	2.35474e-14	-	chr6H	132298367	132308405	+	2872	-	- && Q8L774.1 RecName: Full=Shewanella-like protein phosphatase 1; Short=AtSLP1; Flags: Precursor && -	-	2498	1445	1439	1286	2985	3168	2902	3238	35.8817	37.5306	35.3415	33.874	61.5096	62.6602	60.052	68.7918
gene:HORVU3Hr1G054640	4782.99	5716.91	5042.53	6267.09	3120.7	2874.68	3341.32	3067.27	0.813615	5.17869e-16	2.37138e-14	-	chr3H	406626904	406629377	-	1656	-	- && C6TBN2.1 RecName: Full=Probable aldo-keto reductase 1; Short=GmAKR1 && PF00248:Aldo/keto reductase family	Aldo_ket_red	6947	4573	4341	4814	3436	3269	3631	3250	136.15	162.053	145.463	173.01	96.603	88.2186	102.517	94.2068
gene:HORVU3Hr1G111600	8447.87	4938.07	5332.93	6244.96	2944.5	2605.59	2603.3	2991.76	1.16399	5.18123e-16	2.37138e-14	-	chr3H	683721147	683722876	-	1327	-	- && - && -	-	12270	3950	4591	4797	3242	2963	2829	3170	322.214	187.558	206.135	231.002	122.132	107.142	107.024	123.123
gene:HORVU5Hr1G052280	17472	18913.4	19127	18996.6	12758.9	13421	11684.9	11005.4	0.608301	5.39e-16	2.46326e-14	-	chr5H	409085494	409088446	+	1079	-	- && P35266.1 RecName: Full=60S ribosomal protein L17-1 && PF00237:Ribosomal protein L22p/L17e	-	25377	15129	16466	14592	14048	15262	12698	11661	910.682	981.69	1010.32	960.255	723.202	754.162	656.466	618.931
gene:HORVU2Hr1G010890	6729.38	7293.34	7411.04	7887.89	4637.45	5044.97	4934.22	4510.3	0.615878	5.61103e-16	2.55737e-14	-	chr2H	21428285	21430289	-	2005	-	- && P51430.3 RecName: Full=40S ribosomal protein S6-2; AltName: Full=Protein EMBRYO DEFECTIVE 3010 && PF01092:Ribosomal protein S6e	-	9774	5834	6380	6059	5106	5737	5362	4779	152.568	164.662	170.277	173.435	114.338	123.311	120.578	110.333
gene:HORVU6Hr1G092960	6382.37	6466.99	6487.56	6770.91	3399.53	4170.87	4411.53	3739.23	0.731645	5.61262e-16	2.55737e-14	-	chr6H	578580284	578692819	+	3019	-	- && Q9AR14.1 RecName: Full=Aquaporin PIP1-5; AltName: Full=Plasma membrane intrinsic protein 1-5; AltName: Full=ZmPIP1-5; AltName: Full=ZmPIP1-5b; AltName: Full=ZmPIP1;5 && PF00230:Major intrinsic protein	-	9270	5173	5585	5201	3743	4743	4794	3962	171.548	173.096	176.715	176.498	99.3676	120.861	127.807	108.443
gene:HORVU1Hr1G047570	1281.98	1160.13	1083.78	1407.3	461.384	514.434	552.132	341.646	1.39957	5.68817e-16	2.58795e-14	-	chr1H	351855743	351856835	+	1093	-	- && - && -	-	1862	928	933	1081	508	585	600	362	51.7767	46.6596	44.3589	55.1221	20.2646	22.3994	24.0357	14.8882
gene:HORVU7Hr1G031990	525.324	441.301	381.006	373.63	1007.23	996.331	1015	1057.03	-1.23908	5.72322e-16	2.60004e-14	-	chr7H	65421762	65426061	+	3480	-	- && - && PF02517:CAAX protease self-immunity	-	763	353	328	287	1109	1133	1103	1120	8.41621	7.04051	6.186	5.80523	17.5486	17.2087	17.5274	18.2722
gene:HORVU3Hr1G065650	720.857	975.112	746.912	855.314	355.12	325.369	341.401	319.939	1.29596	5.86705e-16	2.66144e-14	-	chr3H	499674857	499676337	+	1121	-	- && - && PF05512:AWPM-19-like family	-	1047	780	643	657	391	370	371	339	27.2253	36.674	28.5878	31.3283	14.5855	13.2481	13.8979	13.0378
gene:HORVU1Hr1G066240	18357.4	19916	17242.9	20069.3	11600.9	13101.8	9931.01	10503.3	0.743704	6.06352e-16	2.7465e-14	-	chr1H	471472632	471476335	-	1215	-	- && Q9LSQ5.1 RecName: Full=NAD(P)H dehydrogenase (quinone) FQR1; AltName: Full=Flavodoxin-like quinone reductase 1 && PF03358:NADPH-dependent FMN reductase	FMN_red	26663	15931	14844	15416	12773	14899	10792	11129	742.391	802.056	706.674	787.12	510.194	571.225	432.888	458.31
gene:HORVU6Hr1G019760	102.586	268.781	159.14	318.953	17.2565	19.3462	6.44154	9.43774	4.01078	6.47808e-16	2.92563e-14	-	chr6H	54155745	54156786	-	1042	-	- && Q2XPU6.1 RecName: Full=Cycloartenol synthase; Short=RcCAS && -	-	149	215	137	245	19	22	7	10	3.03785	7.92605	4.77579	9.15993	0.555716	0.617632	0.205603	0.301551
novel.7268	438.573	348.79	390.299	382.743	856.467	823.974	905.496	873.935	-1.14541	6.47503e-16	2.92563e-14	-	chrUn	189967986	189973989	-	4467	-	-	-	637	279	336	294	943	937	984	926	5.4989	4.3549	4.9593	4.65403	11.678	11.1379	12.2372	11.823
gene:HORVU3Hr1G043300	3857.65	3779.18	3715.97	3673.81	5142.43	5579.63	5773.46	5636.22	-0.558263	6.7688e-16	3.05243e-14	-	chr3H	279060588	279078489	-	8826	-	- && Q3EAQ5.2 RecName: Full=Probable peptide/nitrate transporter At3g43790; AltName: Full=Protein ZINC INDUCED FACILITATOR-LIKE 2 && PF07690:Major Facilitator Superfamily	MFS_1	5603	3023	3199	2822	5662	6345	6274	5972	32.2496	31.4615	31.482	29.7856	46.7512	50.2878	52.0234	50.8398
gene:HORVU5Hr1G053010	1721.93	2159	1863.21	2030.88	1041.75	1032.39	1108.86	1044.76	0.877808	6.85607e-16	3.08724e-14	-	chr5H	415420449	415425848	+	1783	-	- && Q6H5J0.1 RecName: Full=Enoyl-[acyl-carrier-protein] reductase [NADH] 2, chloroplastic; Short=ENR; AltName: Full=NADH-dependent enoyl-ACP reductase; Flags: Precursor && PF13561:Enoyl-(Acyl carrier protein) reductase	-	2501	1727	1604	1560	1147	1174	1205	1107	46.4447	57.9899	50.9297	53.1242	30.5565	30.0204	32.2373	30.4053
gene:HORVU1Hr1G063410	3065.19	2504.04	3129.36	2800.27	4792.76	4845.35	4618.58	5463.51	-0.777504	6.96217e-16	3.13043e-14	-	chr1H	455156108	455159755	+	3259	-	- && - && PF04577:Protein of unknown function (DUF563)	-	4452	2003	2694	2151	5277	5510	5019	5789	53.9845	43.917	55.8542	47.83	91.7951	92.0009	87.6761	103.824
gene:HORVU7Hr1G095810	8183.48	8555.98	9002.44	7535.09	12723.5	11868.9	13067.1	14090.6	-0.636988	7.26446e-16	3.26156e-14	-	chr7H	584087791	584092888	-	3508	-	- && Q5Z9J0.2 RecName: Full=Mitogen-activated protein kinase 12; Short=MAP kinase 12; AltName: Full=Blast- and wound-induced MAP kinase 1; AltName: Full=MAP kinase 1; AltName: Full=OsBWMK1; AltName: Full=OsMAPK1 && PF00069:Protein kinase domain	Pkinase	11886	6844	7750	5788	14009	13497	14200	14930	149.239	155.38	166.377	133.267	252.333	233.352	256.854	277.26
gene:HORVU4Hr1G037290	2563.96	2616.55	3443	2509.96	5465.76	5888.29	4795.26	6977.32	-1.05478	7.30826e-16	3.27643e-14	-	chr4H	278359151	278363812	+	2022	-	- && Q8VZG1.1 RecName: Full=Diacylglycerol kinase 3; Short=AtDGK3; Short=DAG kinase 3; AltName: Full=Diglyceride kinase 3; Short=DGK 3 && PF00781:Diacylglycerol kinase catalytic domain|PF02943:Ferredoxin thioredoxin reductase catalytic beta chain	-	3724	2093	2964	1928	6018	6696	5211	7393	65.984	67.0557	89.7949	62.6443	152.968	163.369	133.015	193.745
gene:HORVU6Hr1G091860	5562.37	6315.72	5874.23	5091.53	3401.34	3551.79	3668.92	3101.24	0.73508	7.4005e-16	3.31294e-14	-	chr6H	576589497	576592940	+	1958	-	- && Q9FEF8.1 RecName: Full=Probable mediator of RNA polymerase II transcription subunit 36b; AltName: Full=Histone-glutamine methyltransferase; AltName: Full=SKP1-interacting partner 7; AltName: Full=rRNA 2'-O-methyltransferase fibrillarin 1 && PF01269:F	-	8079	5052	5057	3911	3745	4039	3987	3286	217.26	245.653	232.519	192.865	144.475	149.562	154.461	130.698
gene:HORVU1Hr1G091540	755.282	740.085	485.551	909.991	2107.11	2056.86	1912.22	1624.24	-1.41373	7.81737e-16	3.49446e-14	-	chr1H	548699920	548700924	-	913	-	- && Q6NNN0.1 RecName: Full=Protein RADIALIS-like 3; Short=AtRL3; Short=Protein RAD-like 3 && -	-	1097	592	418	699	2320	2339	2078	1721	34.6805	33.8406	22.5943	40.523	105.217	101.821	94.64	80.4711
gene:HORVU7Hr1G071240	7004.77	8038.42	7041.65	8849.96	4678.32	4970.23	4415.21	4456.5	0.739692	8.13459e-16	3.63096e-14	-	chr7H	389885159	389888427	-	883	-	- && P40590.1 RecName: Full=60S ribosomal protein L34 [Pisum sativum] && PF01199:Ribosomal protein L34e	-	10174	6430	6062	6798	5151	5652	4798	4722	370.742	423.671	377.694	454.262	269.271	283.601	251.878	254.499
gene:HORVU2Hr1G068200	7013.72	6750.77	7032.35	6109.57	10505.6	11142.6	9573.04	12008.6	-0.683814	9.12001e-16	4.059e-14	-	chr2H	479253537	479256987	+	3437	-	- && - && -	-	10187	5400	6054	4693	11567	12671	10403	12724	86.6368	83.04	88.0324	73.19	141.122	148.386	127.457	160.051
gene:HORVU5Hr1G071270	3319.94	3161.61	3647.44	2841.93	5558.4	5163.69	5153.23	5565.44	-0.724625	9.11007e-16	4.059e-14	-	chr5H	532546156	532548641	-	2486	-	- && Q8S8Q9.1 RecName: Full=F-box/LRR-repeat protein At2g43260 && PF00646:F-box domain	F-box	4822	2529	3140	2183	6120	5872	5600	5897	55.5539	52.6834	61.8531	46.1197	101.148	93.1536	92.9449	100.484
gene:HORVU2Hr1G013680	41712.6	41667.3	39399.3	41275.1	30877.3	30416.7	30380.1	27553.5	0.460459	9.23453e-16	4.10401e-14	BLT63	chr2H	29621821	29625155	+	1896	-	- && Q40034.1 RecName: Full=Elongation factor 1-alpha; Short=EF-1-alpha && PF03144:Elongation factor Tu domain 2|PF00009:Elongation factor Tu GTP binding domain|PF03143:Elongation factor Tu C-terminal domain	GTP_EFTU	60585	33330	33918	31705	33997	34589	33014	29195	1223.48	1217.04	1171.14	1174.1	984.899	961.827	960.463	872.009
gene:HORVU7Hr1G108570	3036.27	2969.09	2547.4	2366.76	1442.28	1507.25	1462.23	1198.59	0.961245	9.68012e-16	4.29582e-14	-	chr7H	625744903	625746528	-	1626	-	- && Q06398.2 RecName: Full=Probable glutathione S-transferase GSTU6; AltName: Full=28 kDa cold-induced protein && PF13417:Glutathione S-transferase, N-terminal domain	-	4410	2375	2193	1818	1588	1714	1589	1270	78.532	76.4732	66.7714	59.3673	40.5674	42.0286	40.7645	33.4496
gene:HORVU7Hr1G039890	3475.54	3305.38	3222.29	3780.56	5209.64	5468.83	5230.53	5914.63	-0.662987	9.73583e-16	4.3143e-14	-	chr7H	106487357	106492556	-	4894	-	- && O04529.1 RecName: Full=Metalloendoproteinase 2-MMP; Short=At2-MMP; Flags: Precursor && PF01471:Putative peptidoglycan binding domain|PF00413:Matrixin|PF02527:rRNA small subunit methyltransferase G	PG_binding_1	5048	2644	2774	2904	5736	6219	5684	6267	67.8322	64.2415	63.7334	71.558	110.572	115.07	110.032	124.554
gene:HORVU3Hr1G056560	2051.03	1965.23	2268.61	1624.71	547.666	403.633	918.379	462.449	1.76224	9.79185e-16	4.33286e-14	-	chr3H	423198827	423200614	-	1580	-	- && P51106.1 RecName: Full=Dihydroflavonol 4-reductase; Short=DFR; AltName: Full=Dihydrokaempferol 4-reductase; AltName: Full=Flavanone 4-reductase; Short=FNR && PF01370:NAD dependent epimerase/dehydratase family	Epimerase	2979	1572	1953	1248	603	459	998	490	63.6057	60.6898	71.2971	48.8636	18.4697	13.4947	30.6977	15.4739
gene:HORVU1Hr1G041250	31473.3	30447.2	33082.5	36557.2	20516.1	21597.4	21713.5	17195.6	0.699266	1.00216e-15	4.42811e-14	-	chr1H	293656679	293659814	-	1776	-	- && Q08062.2 RecName: Full=Malate dehydrogenase, cytoplasmic && PF02866:lactate/malate dehydrogenase, alpha/beta C-terminal domain|PF00056:lactate/malate dehydrogenase, NAD binding domain	-	45713	24355	28480	28081	22589	24560	23596	18220	806.606	777.048	859.223	908.615	571.791	596.728	599.805	475.499
gene:HORVU6Hr1G001150	410.345	725.083	1091.91	1671.57	9.08236	26.3812	50.6121	39.6385	4.95512	1.01749e-15	4.48939e-14	-	chr6H	3867801	3868574	+	774	-	- && P13691.1 RecName: Full=Alpha-amylase inhibitor BDAI-1; Flags: Precursor && PF00234:Protease inhibitor/seed storage/LTP family	-	596	580	940	1284	10	30	55	42	16.3589	28.7854	44.1143	64.6276	0.393755	1.13385	2.1748	1.70505
gene:HORVU6Hr1G047970	771.117	832.595	611.004	509.022	1623.02	1611.89	1572.66	1874.34	-1.29299	1.16899e-15	5.15044e-14	-	chr6H	288108794	288115807	-	7014	-	- && Q9SZV5.1 RecName: Full=Subtilisin-like protease SBT2.6; AltName: Full=Subtilase subfamily 2 member 6; Short=AtSBT2.6; Flags: Precursor && PF02225:PA domain	-	1120	666	526	391	1787	1833	1709	1986	8.15979	8.7735	6.55225	5.22376	18.6769	18.3886	17.9371	21.4003
gene:HORVU2Hr1G088560	149.404	177.52	168.433	82.0164	0.908236	0	0	0	9.02726	1.18851e-15	5.22894e-14	-	chr2H	633761342	633763951	-	1184	-	- && Q9SQ57.1 RecName: Full=Peroxygenase; AltName: Full=Caleosin; Short=SiCLO && PF05042:Caleosin related protein	-	217	142	145	63	1	0	0	0	3.89364	4.60705	4.44845	2.07292	0.0257404	0	0	0
gene:HORVU2Hr1G103220	13953.8	14567.9	13407.2	13944.1	19766.8	20548.3	18492.7	21663.4	-0.526343	1.2024e-15	5.28247e-14	-	chr2H	699442141	699447747	-	5607	-	- && Q9SKX5.1 RecName: Full=Probable polyamine oxidase 2; Short=AtPAO2; AltName: Full=Amine oxidase 1 && PF01593:Flavin containing amine oxidoreductase	Amino_oxidase	20267	11653	11542	10711	21764	23367	20096	22954	154.379	160.5	150.323	149.615	237.825	245.092	220.526	258.606
gene:HORVU1Hr1G085450	1171.82	1526.42	2310.43	2616.71	278.828	200.497	95.7028	235.944	3.23282	1.25576e-15	5.50168e-14	-	chr1H	535587281	535587852	+	495	-	- && - && -	-	1702	1221	1989	2010	307	228	104	250	86.7105	112.477	173.257	187.782	22.4372	15.9946	7.63301	18.8379
gene:HORVU4Hr1G013380	309.135	327.538	261.361	256.464	2.72471	11.4319	25.7661	33.9759	3.96923	1.25589e-15	5.50168e-14	-	chr4H	46568658	46571055	+	2398	-	- && Q9SZE8.1 RecName: Full=LOB domain-containing protein 39; AltName: Full=ASYMMETRIC LEAVES 2-like protein 41; Short=AS2-like protein 41 && PF03195:Protein of unknown function DUF260	-	449	262	225	197	3	13	28	36	6.54689	6.90761	5.60939	5.26745	0.0627521	0.261011	0.588162	0.776374
gene:HORVU6Hr1G079600	2006.97	1783.95	2632.2	2144.14	782.899	1130.88	795.07	864.497	1.26128	1.26102e-15	5.51627e-14	-	chr6H	538118413	538120293	+	1454	-	- && A2Z1W9.1 RecName: Full=1-aminocyclopropane-1-carboxylate oxidase 1; Short=ACC oxidase 1; AltName: Full=Ethylene-forming enzyme; Short=EFE && PF14226:non-haem dioxygenase in morphine synthesis N-terminal|PF03171:2OG-Fe(II) oxygenase superfamily	2OG-FeII_Oxy	2915	1427	2266	1647	862	1286	864	916	53.9913	47.791	71.7611	55.9402	22.904	32.7984	23.0541	25.0934
gene:HORVU6Hr1G020750	1889.93	1825.21	2189.62	2177.99	1125.3	1081.63	1176.96	1040.04	0.868964	1.28494e-15	5.60574e-14	-	chr6H	59748397	59871667	+	2110	-	- && - && -	-	2745	1460	1885	1673	1239	1230	1279	1102	53.1599	51.1249	62.4162	59.4132	34.4216	32.8	35.6831	31.5648
gene:HORVU7Hr1G009380	1485.09	1990.23	1609.98	1432.03	595.803	746.589	783.107	549.277	1.28429	1.28512e-15	5.60574e-14	-	chr7H	12888788	12892329	+	2523	-	- && Q8S9J6.1 RecName: Full=Aspartyl protease family protein At5g10770; Flags: Precursor && PF14543:Xylanase inhibitor N-terminal|PF14541:Xylanase inhibitor C-terminal	-	2157	1592	1386	1100	656	849	851	582	26.0219	34.7272	28.5888	24.3348	11.353	14.1034	14.79	10.3846
gene:HORVU2Hr1G045690	3584.32	3820.44	3684.61	3849.56	2155.24	2413.88	2079.7	1765.8	0.827698	1.29602e-15	5.64524e-14	-	chr2H	240219149	240221693	+	956	-	- && Q84VK7.2 RecName: Full=Succinate dehydrogenase subunit 3-2, mitochondrial; Flags: Precursor && -	-	5206	3056	3172	2957	2373	2745	2260	1871	172.542	183.139	179.749	179.716	112.825	125.273	107.907	91.7157
gene:HORVU2Hr1G082590	6515.25	7707.13	6558.42	7445.27	4567.52	4652.77	4463.06	4610.34	0.625218	1.3036e-15	5.6702e-14	-	chr2H	599026212	599031507	-	4422	-	- && Q9SB64.1 RecName: Full=Protein NBR1 homolog; Short=AtNBR1; AltName: Full=At4g24690 && PF16158:Ig-like domain from next to BRCA1 gene|PF00564:PB1 domain|PF00569:Zinc finger, ZZ type	ZZ	9463	6165	5646	5719	5029	5291	4850	4885	66.6128	78.4693	67.9539	73.8235	50.7843	51.2853	49.1837	50.8597
gene:HORVU2Hr1G073320	6053.27	7407.1	6535.19	7605.39	4117.94	4454.91	4228.41	4148.83	0.70284	1.32812e-15	5.76866e-14	-	chr2H	527519962	527522797	+	1720	-	- && Q0JGY1.1 RecName: Full=60S ribosomal protein L5-1 && PF14204:Ribosomal L18 C-terminal region|PF00861:Ribosomal L18p/L5e family	-	8792	5925	5626	5842	4534	5066	4595	4396	157.889	192.393	172.746	192.385	116.806	125.272	118.877	116.762
gene:HORVU5Hr1G089380	3927.88	4097.97	3558	3996.67	2564.86	2586.24	2451.46	2486.85	0.626799	1.45061e-15	6.29178e-14	-	chr5H	584833746	584836733	-	771	-	- && - && -	-	5705	3278	3063	3070	2824	2941	2664	2635	157.199	163.32	144.306	155.124	111.629	111.587	105.749	107.388
gene:HORVU5Hr1G088130	345.626	373.793	286.916	167.938	960.914	938.293	999.358	1148.57	-1.78208	1.45937e-15	6.32085e-14	-	chr5H	580830535	580832845	+	2311	-	- && Q52QW5.1 RecName: Full=Phytoene synthase, chloroplastic; Short=OgPSY; Flags: Precursor && PF00494:Squalene/phytoene synthase	-	502	299	247	129	1058	1067	1086	1217	8.48431	9.13738	7.13763	3.99805	25.6518	24.8316	26.4419	30.4217
gene:HORVU2Hr1G095150	3655.23	3871.69	4497.73	4370.3	2353.24	2588	2487.35	2348.11	0.74519	1.5063e-15	6.51492e-14	-	chr2H	668601888	668605306	-	1008	-	- && Q9LIL4.1 RecName: Full=Transmembrane emp24 domain-containing protein p24beta3; AltName: Full=p24 family protein beta2; Short=p24beta2; AltName: Full=p24 family protein beta3; Short=p24beta3; Flags: Precursor && -	-	5309	3097	3872	3357	2591	2943	2703	2488	153.871	162.302	191.877	178.419	107.728	117.452	112.86	106.653
gene:HORVU7Hr1G055890	5384.05	5141.84	4874.09	5508.12	3199.72	3465.62	3287.02	2756.76	0.718172	1.67399e-15	7.22998e-14	-	chr7H	229822332	229823428	+	1097	-	- && P82411.1 RecName: Full=50S ribosomal protein 6, chloroplastic; AltName: Full=CL25; AltName: Full=Plastid-specific 50S ribosomal protein 6; Short=PSRP-6; Flags: Precursor && -	-	7820	4113	4196	4231	3523	3941	3572	2921	151.443	144.025	138.938	150.255	97.8752	105.093	99.6559	83.6668
gene:HORVU1Hr1G004720	717.414	491.306	411.208	443.93	116.254	138.941	148.155	145.341	1.91415	1.70394e-15	7.349e-14	-	chr1H	9795076	9797322	+	2238	-	- && Q9SZY4.1 RecName: Full=Protein NRT1/ PTR FAMILY 6.2; Short=AtNPF6.2; AltName: Full=Nitrate transporter 1.4 && -	-	1042	393	354	341	128	158	161	154	11.2313	7.65935	6.52393	6.74002	1.9792	2.34501	2.49999	2.45506
gene:HORVU1Hr1G080640	2310.6	2506.54	2888.91	2719.56	1392.33	1278.61	1256.1	1582.71	0.919581	1.70877e-15	7.35946e-14	-	chr1H	525926235	525929316	-	3082	-	- && Q8L9P8.1 RecName: Full=Protein RALF-like 33; Flags: Precursor && PF05498:Rapid ALkalinization Factor (RALF)	-	3356	2005	2487	2089	1533	1454	1365	1677	57.2206	61.8133	72.502	65.3152	37.4965	34.1367	33.5284	42.2905
gene:HORVU6Hr1G011120	1884.42	1710.2	1642.51	1667.67	2751.05	2701.44	2795.63	2864.36	-0.685037	1.71391e-15	7.37125e-14	-	chr6H	19567405	19572358	-	1706	-	- && P42620.1 RecName: Full=Glutathionyl-hydroquinone reductase YqjG; Short=GS-HQR && PF13409:Glutathione S-transferase, N-terminal domain|PF13410:Glutathione S-transferase, C-terminal domain	-	2737	1368	1414	1281	3029	3072	3038	3035	46.8923	42.379	41.421	40.2458	74.4465	72.4727	74.9833	76.9069
gene:HORVU7Hr1G091350	1875.47	1878.97	1997.96	2023.07	1191.61	1199.47	1067.45	1103.27	0.768793	1.71793e-15	7.3782e-14	-	chr7H	557913758	557915024	+	1267	-	- && Q9ZUZ3.1 RecName: Full=Auxin-responsive protein SAUR32; AltName: Full=Protein ABOLISHED APICAL HOOK MAINTENANCE 1; AltName: Full=Protein SMALL AUXIN UP RNA 32 && PF02519:Auxin responsive protein	Auxin_inducible	2724	1503	1720	1554	1312	1364	1160	1169	45.675	45.5689	49.3111	47.7824	31.559	31.4929	28.0207	28.9912
gene:HORVU6Hr1G073280	834.459	1275.15	951.354	1028.46	414.156	411.547	429.742	417.148	1.28824	1.75177e-15	7.51303e-14	-	chr6H	507756329	507760902	+	3018	-	- && Q8GUG9.2 RecName: Full=U-box domain-containing protein 11; AltName: Full=Plant U-box protein 11 && PF04564:U-box domain|PF00514:Armadillo/beta-catenin-like repeat	U-box	1212	1020	819	790	456	468	467	442	12.1112	18.4299	13.9931	14.4763	6.53685	6.43958	6.72283	6.53262
gene:HORVU5Hr1G063620	408.279	547.563	324.088	407.478	1188.88	963.795	1484.31	1197.65	-1.5194	1.78869e-15	7.66064e-14	-	chr5H	493514684	493515593	+	910	-	- && P14897.1 RecName: Full=Low molecular mass early light-inducible protein HV90, chloroplastic; Short=ELIP; Flags: Precursor && PF00504:Chlorophyll A-B binding protein	-	593	438	279	313	1309	1096	1613	1269	13.844	18.4892	11.1367	13.3997	43.8394	35.2325	54.2489	43.8176
gene:HORVU5Hr1G067010	3373.64	3514.15	3476.68	3154.38	4996.21	5507.52	4963.66	5783.45	-0.652454	1.7946e-15	7.67523e-14	-	chr5H	509830813	509832816	-	2004	-	- && A2YW03.2 RecName: Full=Homeobox-leucine zipper protein HOX27; AltName: Full=HD-ZIP protein HOX27; AltName: Full=Homeodomain transcription factor HOX27; AltName: Full=OsHox27 && PF02183:Homeobox associated leucine zipper|PF00046:Homeobox domain	HALZ	4900	2811	2993	2423	5501	6263	5394	6128	86.8936	90.1343	90.7491	78.7935	139.943	152.933	137.801	160.727
gene:HORVU2Hr1G089940	9220.36	7629.62	9015.21	7984.23	5443.06	5402	5653.83	5439.92	0.626077	1.84363e-15	7.87394e-14	-	chr2H	640763978	640790201	-	4941	-	- && Q7XUA6.1 RecName: Full=Probable aquaporin PIP2-3; AltName: Full=OsPIP2;3; AltName: Full=Plasma membrane intrinsic protein 2-3 && PF00230:Major intrinsic protein	-	13392	6103	7761	6133	5993	6143	6144	5764	265.151	218.489	262.73	222.673	170.22	167.477	175.247	168.792
gene:HORVU4Hr1G004410	3790.87	4505.52	4220.11	4148.99	2345.07	2690.89	2035.53	2391.52	0.815988	1.85038e-15	7.8918e-14	-	chr4H	9959609	10046586	-	2591	-	- && - && -	-	5506	3604	3633	3187	2582	3060	2212	2534	84.2136	99.6709	95.007	89.3868	56.6527	64.4457	48.7395	57.3235
gene:HORVU5Hr1G084120	5333.79	4998.07	4947.27	5590.13	3253.3	3556.19	3368.92	3561.8	0.603032	1.95677e-15	8.33393e-14	Acl2	chr5H	571192328	571195894	+	1025	-	- && P08817.2 RecName: Full=Acyl carrier protein 2, chloroplastic; AltName: Full=Acyl carrier protein II; Short=ACP II; Flags: Precursor && PF00550:Phosphopantetheine attachment site	PP-binding	7747	3998	4259	4294	3582	4044	3661	3774	237.492	221.613	223.237	241.392	157.528	170.708	161.683	171.118
gene:HORVU1Hr1G001080	199.664	202.523	12.7777	278.595	0	0	0	0	10.0124	2.00604e-15	8.53193e-14	-	chr1H	2578526	2578814	-	289	-	- && P06471.1 RecName: Full=B3-hordein && PF13016:Cys-rich Gliadin N-terminal	-	290	162	11	214	0	0	0	0	21.3181	21.5329	1.38257	28.8476	0	0	0	0
gene:HORVU3Hr1G087380	10724.7	12181.4	10649.6	12889.6	7061.53	7704.2	6907.17	7744.61	0.658592	2.08635e-15	8.86122e-14	-	chr3H	621112310	621113950	+	1261	-	- && P46297.1 RecName: Full=40S ribosomal protein S23; AltName: Full=S12 && PF00164:Ribosomal protein S12/S23	Ribosomal_S12	15577	9744	9168	9901	7775	8761	7506	8206	472.753	534.718	475.739	551.029	338.508	366.126	328.178	368.351
gene:HORVU7Hr1G112410	2234.86	2755.32	2859.87	3652.98	1464.08	1274.21	1293.83	1236.34	1.12562	2.12068e-15	8.99457e-14	-	chr7H	635305130	635308152	-	938	-	- && Q8S8Q6.1 RecName: Full=Tetraspanin-8 && PF00335:Tetraspanin family	Tetraspannin	3246	2204	2462	2806	1612	1449	1406	1310	94.3364	115.819	122.339	149.542	67.207	57.9863	58.8662	56.3095
gene:HORVU1Hr1G022570	21691.1	22978.9	23189.1	23331.7	15787.9	16588.5	15311.5	13472.4	0.576178	2.24958e-15	9.5281e-14	-	chr1H	96478835	96482591	-	1188	-	- && P42791.2 RecName: Full=60S ribosomal protein L18-2 && -	-	31505	18381	19963	17922	17383	18864	16639	14275	789.281	832.644	855.111	823.35	624.735	650.748	600.523	528.942
gene:HORVU6Hr1G090600	896.424	453.802	530.853	499.909	1868.24	1738.52	2952.98	1716.73	-1.79399	2.26043e-15	9.56082e-14	-	chr6H	573230628	573232207	-	1580	-	- && Q06398.2 RecName: Full=Probable glutathione S-transferase GSTU6; AltName: Full=28 kDa cold-induced protein && PF02798:Glutathione S-transferase, N-terminal domain|PF13410:Glutathione S-transferase, C-terminal domain	GST_N	1302	363	457	384	2057	1977	3209	1819	22.8222	11.5051	13.6964	12.343	51.7247	47.7176	81.0337	47.1583
gene:HORVU5Hr1G057050	9271.31	10026.1	10038.6	10714.2	6577.44	7246.93	6581.41	6866.9	0.553985	2.3033e-15	9.72877e-14	-	chr5H	447409521	447416967	-	5670	-	- && Q9M9V6.2 RecName: Full=Isochorismate synthase 2, chloroplastic; Short=AtIcs2; AltName: Full=Isochorismate mutase 2; AltName: Full=menF-like protein 2; Flags: Precursor && PF00425:chorismate binding enzyme|PF01459:Eukaryotic porin	-	13466	8020	8642	8230	7242	8241	7152	7276	174.865	188.312	191.877	195.979	134.909	147.357	133.796	139.745
gene:HORVU2Hr1G022680	3936.83	3446.65	3758.95	3953.71	6195.99	5885.65	6233.57	7787.08	-0.78973	2.58381e-15	1.08985e-13	-	chr2H	65977052	65982418	-	3129	-	- && - && PF13460:NAD(P)H-binding|PF08547:Complex I intermediate-associated protein 30 (CIA30)	-	5718	2757	3236	3037	6822	6693	6774	8251	63.4674	55.3326	61.4128	61.8154	108.627	102.295	108.318	135.454
gene:HORVU5Hr1G072980	246.482	161.268	205.604	84.6201	800.156	644.582	823.596	913.574	-2.18106	2.77853e-15	1.17038e-13	-	chr5H	537520939	537537131	-	6091	-	- && Q9C7Z9.2 RecName: Full=Serine carboxypeptidase-like 18; Flags: Precursor && PF00450:Serine carboxypeptidase	Peptidase_S10	358	129	177	65	881	733	895	968	4.02198	2.6205	3.39996	1.33911	14.1988	11.3393	14.4854	16.0847
gene:HORVU2Hr1G118240	20626.7	21440	20188.7	25948.4	13607.2	14442	11913.2	13558.3	0.720628	2.80838e-15	1.18133e-13	-	chr2H	742090690	742093032	+	2343	-	- && Q94F47.1 RecName: Full=Ubiquitin-conjugating enzyme E2 28; AltName: Full=E2 ubiquitin-conjugating enzyme 28; AltName: Full=Ubiquitin carrier protein 28 && PF00179:Ubiquitin-conjugating enzyme	UQ_con	29959	17150	17380	19932	14982	16423	12946	14366	592.613	613.403	587.811	723.003	425.14	447.325	368.918	420.3
gene:HORVU4Hr1G088740	576.272	513.809	360.097	427.006	153.492	120.474	121.469	136.847	1.82023	2.88808e-15	1.21319e-13	-	chr4H	640731612	640733092	-	1110	-	- && Q9ZV19.1 RecName: Full=DJ-1 protein homolog E; Short=AtDJ-1E; AltName: Full=Protein YELLOW-LEAF-SPECIFIC GENE 5 && PF01965:DJ-1/PfpI family	DJ-1_PfpI	837	411	310	328	169	137	132	145	16.0196	14.2234	10.1445	11.5118	4.64013	3.61054	3.63956	4.10462
gene:HORVU1Hr1G076120	186.583	238.777	188.18	85.9219	7.26589	11.4319	7.36176	0	4.73948	3.08587e-15	1.29273e-13	-	chr1H	513214552	513216222	-	1671	-	- && - && PF04720:PDDEXK-like family of unknown function	-	271	191	162	66	8	13	8	0	5.35561	6.82513	5.47393	2.39182	0.226803	0.353761	0.227761	0
gene:HORVU2Hr1G076970	2092.34	2449.03	2763.46	2619.32	4288.69	4403.91	4058.17	4224.33	-0.775687	3.08557e-15	1.29273e-13	-	chr2H	556516132	556523969	+	7556	-	- && Q9FNN9.1 RecName: Full=Putative pentatricopeptide repeat-containing protein At5g08490 && PF13041:PPR repeat family|PF08590:Domain of unknown function (DUF1771)|PF01713:Smr domain	Smr	3039	1959	2379	2012	4722	5008	4410	4476	17.0125	19.8294	22.7706	20.6543	37.9211	38.6036	35.5652	37.0601
gene:HORVU7Hr1G091720	10620.1	13620.3	13437.4	15492	6625.58	7103.59	6522.52	8357.12	0.893904	3.2358e-15	1.35369e-13	-	chr7H	560576271	560580180	+	2196	-	- && P45434.3 RecName: Full=Translocon-associated protein subunit alpha; Short=TRAP-alpha; AltName: Full=Signal sequence receptor subunit alpha; Short=SSR-alpha; Flags: Precursor && PF03896:Translocon-associated protein (TRAP), alpha subunit	-	15425	10895	11568	11900	7295	8078	7088	8855	339.583	433.696	435.435	480.411	230.391	244.879	224.799	288.33
gene:HORVU7Hr1G052960	8297.77	9502.34	8710.87	9485.26	5362.23	6107.26	4918.57	5927.85	0.689487	3.35153e-15	1.4002e-13	-	chr7H	204783549	204786202	+	1123	-	- && P49211.2 RecName: Full=60S ribosomal protein L32-1 && PF01655:Ribosomal protein L32	-	12052	7601	7499	7286	5904	6945	5345	6281	423.907	483.415	450.982	469.944	297.904	336.364	270.838	326.753
gene:HORVU1Hr1G065150	1997.33	1745.2	1405.54	1823.89	923.676	788.799	840.16	766.345	1.07154	3.49968e-15	1.4601e-13	-	chr1H	466035537	466036320	-	665	-	- && - && -	-	2901	1396	1210	1401	1017	897	913	812	92.6775	80.6399	66.0931	82.0749	46.6086	39.4589	42.0192	38.3674
gene:HORVU0Hr1G022170	1215.89	1933.97	2002.61	2595.88	524.96	546.092	363.487	751.244	1.82504	3.50811e-15	1.46163e-13	-	chrUn	114237994	114238462	+	384	-	- && - && -	-	1766	1547	1724	1994	578	621	395	796	118.728	188.057	198.172	245.828	55.7452	57.4883	38.2568	79.1506
gene:HORVU4Hr1G056740	17781.1	18454.6	17469.4	17753.3	12683.5	12909.2	13632.1	11835.9	0.48485	3.58611e-15	1.49211e-13	-	chr4H	476594125	476596980	-	2811	-	- && Q03033.1 RecName: Full=Elongation factor 1-alpha; Short=EF-1-alpha && PF00009:Elongation factor Tu GTP binding domain|PF03144:Elongation factor Tu domain 2|PF03143:Elongation factor Tu C-terminal domain	GTP_EFTU	25826	14762	15039	13637	13965	14680	14814	12541	407.625	421.295	405.851	394.7	316.201	319.048	336.841	292.762
gene:HORVU4Hr1G067810	1369.42	1832.71	1781.9	1868.15	815.596	818.698	789.548	911.686	1.03726	3.84047e-15	1.59577e-13	-	chr4H	563078669	563087942	+	1546	-	- && Q9C701.1 RecName: Full=Mitotic checkpoint protein BUB3.2; AltName: Full=Protein BUDDING UNINHIBITED BY BENZYMIDAZOL 3.2 && -	-	1989	1466	1534	1435	898	931	858	966	27.3321	36.4259	36.042	36.1606	17.7025	17.6163	16.9854	19.6334
novel.5707	453.031	490.056	281.108	494.702	1322.39	1188.91	1031.57	1536.46	-1.56325	3.90411e-15	1.62002e-13	-	chr6H	372835222	372838262	-	1655	-	-	-	658	392	242	380	1456	1352	1121	1628	8.44649	9.09859	5.31141	8.94498	26.8121	23.8976	20.7303	30.909
gene:HORVU0Hr1G005300	1725.37	1437.66	1385.79	1443.75	3001.72	2483.35	3196.84	2661.44	-0.919102	4.04295e-15	1.67537e-13	-	chrUn	29756485	29763332	+	1743	-	- && Q9FLV0.1 RecName: Full=Protein DOWNY MILDEW RESISTANCE 6; Short=AtDMR6; AltName: Full=2-oxoglutarate (2OG)-Fe(II) oxygenase-like protein DMR6; AltName: Full=Salicylate 3-hydroxylase DMR6; Short=S3H DMR6; Short=SA 3-hydroxylase DMR6; Short=Salicylic a	2OG-FeII_Oxy	2506	1150	1193	1109	3305	2824	3474	2820	61.8338	51.3075	50.3303	50.179	116.986	95.9481	123.488	102.914
gene:HORVU7Hr1G045640	1499.55	1380.16	2332.5	1700.21	576.73	584.784	778.506	467.168	1.52153	4.08709e-15	1.69137e-13	-	chr7H	146052115	146055535	-	1993	-	- && Q6Q2C2.1 RecName: Full=Bifunctional epoxide hydrolase 2; Includes: RecName: Full=Cytosolic epoxide hydrolase 2; Short=CEH; AltName: Full=Epoxide hydratase; AltName: Full=Soluble epoxide hydrolase; Short=SEH; Includes: RecName: Full=Lipid-phosphate ph	Abhydrolase_1	2178	1104	2008	1306	635	665	846	495	43.2437	39.6343	68.1667	47.5503	18.0866	18.1808	24.1983	14.5362
gene:HORVU1Hr1G043920	4167.48	5215.6	3309.41	5239.94	2060.79	2057.74	2052.09	2344.34	1.07422	4.18767e-15	1.73066e-13	-	chr1H	320498803	320500086	+	1284	-	- && C0HJG8.1 RecName: Full=Basic secretory protease; AltName: Full=Boswellia basic secretory protease; Short=BBSP, partial [Boswellia serrata] && PF04450:Peptidase of plants and bacteria	-	6053	4172	2849	4025	2269	2340	2230	2484	122.353	152.485	98.4651	149.196	65.7958	65.131	64.9382	74.2638
gene:HORVU2Hr1G019900	7162.44	6414.49	6270.34	7360.65	11436.5	12392.1	9542.68	11952	-0.736119	4.25707e-15	1.75697e-13	-	chr2H	52368542	52369288	+	747	-	- && A3BNA1.1 RecName: Full=Flowering-promoting factor 1-like protein 5; AltName: Full=FPF1-like protein 5 && -	-	10403	5131	5398	5654	12592	14092	10370	12664	295.86	263.856	262.485	294.869	513.737	551.857	424.87	532.695
gene:HORVU2Hr1G087860	1741.21	1636.44	1755.18	1968.39	749.295	1028.87	701.207	805.983	1.11162	4.35398e-15	1.79455e-13	-	chr2H	630914790	630921449	-	6357	-	- && Q55C80.1 RecName: Full=Diphthine methyltransferase homolog; AltName: Full=Diphthamide biosynthesis protein 7 homolog; AltName: Full=WD repeat-containing protein 85 homolog && -	-	2529	1309	1511	1512	825	1170	762	854	14.6797	13.7387	14.996	16.094	6.86973	9.35146	6.37195	7.3317
gene:HORVU2Hr1G049420	2236.24	2400.28	3098	2538.6	4561.16	4732.79	4291.9	5014.27	-0.85709	4.46996e-15	1.83988e-13	-	chr2H	281638914	281644771	+	4499	-	- && Q8L586.1 RecName: Full=Uncharacterized membrane protein At4g09580 && PF02137:Adenosine-deaminase (editase) domain|PF09335:SNARE associated Golgi protein	-	3248	1920	2667	1950	5022	5382	4664	5313	30.251	32.3342	42.4708	33.3045	67.0993	69.0229	62.5794	73.1885
gene:HORVU2Hr1G060350	5131.37	5299.36	4730.05	4965.25	7341.27	7629.45	7669.11	9021.54	-0.653552	4.5489e-15	1.86987e-13	-	chr2H	403064585	403068631	+	2426	-	- && Q6ZLP5.1 RecName: Full=CBL-interacting protein kinase 23; AltName: Full=OsCIPK23 && PF00069:Protein kinase domain|PF03822:NAF domain	Pkinase	7453	4239	4072	3814	8083	8676	8334	9559	92.9747	95.6169	86.8532	87.2488	144.652	149.032	149.774	176.371
gene:HORVU6Hr1G061250	2504.07	2254.01	2526.49	2578.96	1300.59	1201.23	842.921	1274.1	1.09463	4.63588e-15	1.90307e-13	-	chr6H	410038393	410040206	+	1814	-	- && - && PF13855:Leucine rich repeat	-	3637	1803	2175	1981	1432	1366	916	1350	42.5946	38.1807	43.5526	42.5442	24.0587	22.0287	15.4546	23.3843
gene:HORVU2Hr1G022920	6639.87	6767.03	6650.19	6860.74	12774.3	10746	18107.2	12117.1	-0.997579	4.67374e-15	1.91605e-13	-	chr2H	67503163	67520099	-	6227	-	- && Q69RJ0.2 RecName: Full=Ferredoxin-dependent glutamate synthase, chloroplastic; AltName: Full=Fd-GOGAT; Flags: Precursor && PF00310:Glutamine amidotransferases class-II|PF01645:Conserved region in glutamate synthase|PF01493:GXGXG motif|PF04898:Glutama	GATase_2	9644	5413	5725	5270	14065	12220	19677	12839	43.3431	43.9884	43.9929	43.4329	90.6819	75.6241	127.401	85.3441
gene:HORVU2Hr1G124530	508.111	467.554	558.732	519.437	1045.38	1013.04	989.236	1184.44	-1.04291	4.81815e-15	1.97261e-13	-	chr2H	758649764	758663450	-	5016	-	- && Q8RWL6.1 RecName: Full=Serine/threonine-protein kinase STY17; AltName: Full=Serine/threonine/tyrosine-protein kinase 17 && PF07714:Protein tyrosine kinase|PF01842:ACT domain	Pkinase_Tyr	738	374	481	399	1151	1152	1075	1255	6.52727	5.98115	7.27385	6.47133	14.6039	14.0299	13.6973	16.4172
gene:HORVU1Hr1G025670	2053.79	1793.96	2147.81	1615.59	3628.4	3412.85	3471.99	3168.25	-0.844994	4.86461e-15	1.98898e-13	-	chr1H	126419113	126422184	+	3072	-	- && Q6AT10.1 RecName: Full=Auxin-responsive protein IAA15; AltName: Full=Indoleacetic acid-induced protein 15 && PF02309:AUX/IAA family	-	2983	1435	1849	1241	3995	3881	3773	3357	56.0324	48.7388	59.3836	42.7467	107.652	100.382	102.099	93.2646
gene:HORVU5Hr1G114330	2507.51	2982.84	3864.66	2856.25	1215.22	1618.93	1160.4	1428.87	1.17046	4.89218e-15	1.99759e-13	-	chr5H	643635697	643637970	-	2222	-	- && Q9M331.2 RecName: Full=Protein NRT1/ PTR FAMILY 5.7; Short=AtNPF5.7 && PF00854:POT family	-	3642	2386	3327	2194	1338	1841	1261	1514	37.651	44.601	58.8076	41.5928	19.8432	26.207	18.7803	23.1495
gene:HORVU4Hr1G056470	2436.59	2619.05	2211.7	2017.86	4133.38	3676.67	4028.72	4068.61	-0.776161	4.9565e-15	2.02116e-13	-	chr4H	473592712	473596716	-	4005	-	- && P48620.1 RecName: Full=Omega-3 fatty acid desaturase, chloroplastic; Flags: Precursor && PF11960:Domain of unknown function (DUF3474)	-	3539	2095	1904	1550	4551	4181	4378	4311	42.8158	45.8295	39.3854	34.3875	78.9858	69.6515	76.3044	77.1404
gene:HORVU2Hr1G127260	13.77	36.2542	20.9089	27.3388	270.654	239.19	217.172	140.622	-3.16614	4.99005e-15	2.03213e-13	-	chr2H	766374949	766376653	-	1705	-	- && Q9FVS9.1 RecName: Full=Alkane hydroxylase MAH1; AltName: Full=Cytochrome P450 96A15; AltName: Full=Protein MID-CHAIN ALKANE HYDROXYLASE 1 && PF00067:Cytochrome P450	p450	20	29	18	21	298	272	236	149	0.249203	0.653371	0.383478	0.479831	5.3267	4.6668	4.23629	2.74593
novel.3658	697.448	697.58	650.499	620.981	1184.34	1272.46	1211.01	1338.27	-0.907559	5.03887e-15	2.0493e-13	-	chr4H	106547433	106551302	-	3297	-	-	-	1013	558	560	477	1304	1447	1316	1418	12.0497	12.0016	11.3894	10.4047	22.2517	23.7007	22.5514	24.9473
gene:HORVU3Hr1G109220	336.675	325.037	356.613	424.402	869.182	743.072	853.043	901.304	-1.22435	5.08498e-15	2.06531e-13	-	chr3H	677369227	677370312	+	1086	-	- && Q8RYJ8.1 RecName: Full=Putative calcium-binding protein CML19; AltName: Full=Calmodulin-like protein 19 && PF13499:EF-hand domain pair|PF13833:EF-hand domain pair	-	489	260	307	326	957	845	927	955	13.4046	12.8872	14.389	16.3874	37.6337	31.8955	36.608	38.7195
gene:HORVU4Hr1G062250	495.718	578.816	479.743	551.983	1329.66	966.433	1201.81	1425.1	-1.22594	5.09325e-15	2.06593e-13	-	chr4H	521705050	521706571	+	1415	-	- && Q3ZBV1.1 RecName: Full=IST1 homolog && PF03398:Regulator of Vps4 activity in the MVB pathway	-	720	463	413	424	1464	1099	1306	1510	15.529	18.0564	15.2302	16.7696	45.2972	32.6389	40.5794	48.1691
gene:HORVU1Hr1G026920	144.584	172.52	292.724	356.706	23.6141	20.2256	9.20219	32.0883	3.50408	5.26756e-15	2.13381e-13	-	chr1H	139116573	139150928	-	5237	-	- && - && -	-	210	138	252	274	26	23	10	34	2.83621	3.37005	5.81921	6.78603	0.503746	0.427734	0.194567	0.67917
novel.2361	531.52	405.046	629.59	453.043	1173.44	1219.69	1138.31	1444.92	-1.29976	5.291e-15	2.14048e-13	-	chr3H	412418397	412426956	+	3837	-	-	-	772	324	542	348	1292	1387	1237	1531	13.0476	9.90138	15.6623	10.7854	31.3252	32.2787	30.1185	38.2708
gene:HORVU1Hr1G095410	4637.03	4638.03	4591.82	4917.08	3217.88	3374.16	3098.38	3232.43	0.539341	5.35923e-15	2.16238e-13	-	chr1H	558225835	558230613	-	4779	-	- && - && PF06203:CCT motif	CCT	6735	3710	3953	3777	3543	3837	3367	3425	81.9486	81.6236	82.2385	84.2745	61.8434	64.2869	59.0197	61.6374
gene:HORVU2Hr1G003860	2099.23	2078.99	2022.35	1995.73	3106.17	3506.95	3088.26	3670.34	-0.70581	5.35839e-15	2.16238e-13	-	chr2H	9054592	9062922	-	8331	-	- && Q9FN92.1 RecName: Full=Probable receptor-like protein kinase At5g59700; Flags: Precursor && PF13456:Reverse transcriptase-like|PF00069:Protein kinase domain	Pkinase	3049	1663	1741	1533	3420	3988	3356	3889	23.7967	23.4688	23.2329	21.9406	38.2917	42.859	37.7339	44.8929
gene:HORVU5Hr1G026050	199.664	42.5049	154.493	286.406	0	4.39687	0	0	7.24468	5.63873e-15	2.27216e-13	-	chr5H	146137741	146138237	+	390	-	- && - && -	-	290	34	133	220	0	5	0	0	15.7973	3.34889	12.3874	21.9762	0	0.375042	0	0
gene:HORVU2Hr1G052650	10555.4	14701.7	12329.3	12840.1	7263.16	7879.2	7745.49	6809.33	0.763538	6.02228e-15	2.42353e-13	-	chr2H	315819990	315832035	-	1078	-	- && O82528.1 RecName: Full=60S ribosomal protein L15 && PF00827:Ribosomal L15	-	15331	11760	10614	9863	7997	8960	8417	7215	347.6	482.118	411.464	410.075	260.108	279.733	274.926	241.95
gene:HORVU3Hr1G021970	2449.67	2711.56	2362.7	1900.7	4574.78	4718.72	3884.25	5317.22	-0.972279	6.09481e-15	2.44883e-13	-	chr3H	76044757	76052955	+	5850	-	- && Q9FHB6.1 RecName: Full=Protein DETOXIFICATION 16; Short=AtDTX16; AltName: Full=Multidrug and toxic compound extrusion protein 16; Short=MATE protein 16 && PF01554:MatE|PF02268:Transcription initiation factor IIA, gamma subunit, helical domain	MatE	3558	2169	2034	1460	5037	5366	4221	5634	30.1629	33.2479	29.4824	22.6968	61.2573	62.6389	51.5505	70.6422
gene:HORVU4Hr1G073500	1093.33	1345.15	1662.26	1758.8	548.575	566.317	417.78	636.104	1.43286	6.10111e-15	2.44883e-13	-	chr4H	590128098	590129498	-	1296	-	- && - && PF11820:Protein of unknown function (DUF3339)	-	1588	1076	1431	1351	604	644	454	674	36.0817	44.2065	55.5931	56.2908	19.6876	20.1488	14.8608	22.6504
gene:HORVU7Hr1G058730	4305.18	4249.24	4057.49	4553.86	6673.72	6502.1	6031.12	7311.42	-0.627511	6.75732e-15	2.70867e-13	-	chr7H	260598567	260607607	-	5111	-	- && Q8W4D0.1 RecName: Full=Peptidyl-prolyl cis-trans isomerase CYP71; Short=PPIase CYP71; AltName: Full=Cyclophilin of 71 kDa; AltName: Full=Cyclophilin-71 && PF07992:Pyridine nucleotide-disulphide oxidoreductase|PF00160:Cyclophilin type peptidyl-prolyl	Pyr_redox_2	6253	3399	3493	3498	7348	7394	6554	7747	47.4607	46.6481	45.3303	48.6867	80.0079	77.2772	71.6641	86.9679
gene:HORVU7Hr1G038390	251.99	225.026	204.442	305.934	47.2283	54.5212	34.9683	26.4257	2.59542	6.78297e-15	2.7154e-13	-	chr7H	97207082	97208751	-	762	-	- && Q869R9.1 RecName: Full=Myb-like protein J && PF00249:Myb-like DNA-binding domain	Myb_DNA-binding	366	180	176	235	52	62	38	28	10.2041	9.0741	8.38977	12.0145	2.07977	2.38019	1.52625	1.1546
gene:HORVU2Hr1G072420	10352.9	11991.4	10261.6	14024.8	6344.03	7283.86	6273.14	6805.56	0.803817	7.07549e-15	2.82881e-13	-	chr2H	519524982	519529984	+	5003	-	- && Q7XLX6.2 RecName: Full=DNA-binding protein S1FA2 && PF04949:Transcriptional activator|PF04689:DNA binding protein S1FA	S1FA	15037	9592	8834	10773	6985	8283	6817	7211	227.532	262.439	228.551	298.926	151.623	172.582	148.602	161.383
gene:HORVU2Hr1G050140	4349.24	5464.38	5266.72	5690.38	2969.02	3229.94	3077.21	3151.26	0.740246	7.63221e-15	3.04742e-13	-	chr2H	287332434	287363524	-	2476	-	- && Q43117.1 RecName: Full=Pyruvate kinase isozyme A, chloroplastic; Flags: Precursor && PF02887:Pyruvate kinase, alpha/beta domain|PF00224:Pyruvate kinase, barrel domain	PK	6317	4371	4534	4371	3269	3673	3344	3339	103.952	130.059	127.57	131.901	77.1712	83.228	79.2754	81.2678
gene:HORVU3Hr1G027160	1601.45	1510.17	968.778	1084.44	3206.98	2757.72	3304.51	2792.63	-1.22223	7.69166e-15	3.06716e-13	-	chr3H	114510394	114514928	-	1818	-	- && Q8R431.1 RecName: Full=Monoglyceride lipase; Short=MGL; AltName: Full=Monoacylglycerol lipase; Short=MAGL && PF12146:Serine aminopeptidase, S33	-	2326	1208	834	833	3531	3136	3591	2959	37.3224	35.0481	22.8808	24.5104	81.2786	69.2888	83.0091	70.2239
gene:HORVU4Hr1G078620	4385.73	4560.52	4915.91	3698.55	7174.16	6927.71	7101.33	7703.09	-0.718833	7.90663e-15	3.14879e-13	-	chr4H	608057045	608065707	-	4530	-	- && Q8GSA7.1 RecName: Full=Calmodulin-binding transcription activator 3; AltName: Full=Ethylene-induced calmodulin-binding protein 1; Short=EICBP1; AltName: Full=Ethylene-induced calmodulin-binding protein a; Short=EICBP.a; AltName: Full=Signal-responsiv	CG-1	6370	3648	4232	2841	7899	7878	7717	8162	42.0012	43.4926	47.7104	34.351	74.7159	71.5262	73.3029	79.5975
gene:HORVU0Hr1G018670	191.402	360.041	612.166	669.15	65.393	64.1943	55.2132	73.6144	2.8243	7.93024e-15	3.1541e-13	-	chrUn	101208293	101210874	-	1297	-	- && - && PF03080:Domain of unknown function (DUF239)|PF14365:Domain of unknown function (DUF4409)	-	278	288	527	514	72	73	60	78	4.77445	8.94353	15.4751	16.1878	1.7739	1.72635	1.4845	1.98131
gene:HORVU2Hr1G043220	10594.6	11246.3	9563.49	11220.6	6716.4	7574.05	6886.92	6334.61	0.631512	7.95724e-15	3.16074e-13	-	chr2H	219489840	219491715	-	1185	-	- && O22860.1 RecName: Full=60S ribosomal protein L38 && PF01781:Ribosomal L38e protein family	-	15388	8996	8233	8619	7395	8613	7484	6712	631.104	667.123	577.326	648.218	435.086	486.407	442.183	407.146
gene:HORVU6Hr1G081730	913.636	1077.62	892.112	1261.49	286.094	375.493	465.631	375.622	1.46277	8.06266e-15	3.19847e-13	-	chr6H	546414318	546417158	+	2841	-	- && Q9LVJ1.1 RecName: Full=Subtilisin-like protease SBT1.4; AltName: Full=Subtilase subfamily 1 member 4; Short=AtSBT1.4; Flags: Precursor && PF00082:Subtilase family|PF05922:Peptidase inhibitor I9|PF02225:PA domain	Peptidase_S8	1327	862	768	969	315	427	506	398	9.92311	11.6553	9.81934	13.2876	3.37914	4.39675	5.45102	4.4019
gene:HORVU3Hr1G030650	1537.42	955.109	910.698	943.839	2461.32	2709.35	2730.29	2506.66	-1.25659	8.13651e-15	3.22359e-13	-	chr3H	148533608	148534786	+	1179	-	- && P46518.1 RecName: Full=Late embryogenesis abundant protein Lea14-A && PF03168:Late embryogenesis abundant protein	-	2233	764	784	725	2710	3081	2967	2656	40.2368	24.8923	24.1543	23.9562	70.0523	76.4456	77.0197	70.7852
gene:HORVU1Hr1G042650	2475.15	2576.55	2435.89	2739.09	3950.83	3669.63	4167.67	4173.37	-0.642745	8.31825e-15	3.29134e-13	-	chr1H	309576986	309591335	+	5797	-	- && Q7XD99.1 RecName: Full=Protein EXECUTER 1, chloroplastic; Short=OsEX1; Flags: Precursor && PF12014:Domain of unknown function (DUF3506)	-	3595	2061	2097	2104	4350	4173	4529	4422	29.3296	30.4035	29.2516	31.4774	50.9114	46.8794	53.2304	53.3588
gene:HORVU3Hr1G034040	2137.1	1632.69	1270.8	1575.24	733.855	723.725	705.808	668.192	1.22561	8.37951e-15	3.31131e-13	-	chr3H	183306618	183309396	+	2779	-	- && - && -	-	3104	1306	1094	1210	808	823	767	708	37.6603	28.6512	22.6947	26.9211	14.0635	13.7495	13.4063	12.705
gene:HORVU7Hr1G098440	2807	3535.41	3736.88	2851.05	1761.98	1807.99	1615.91	1765.8	0.894823	8.51081e-15	3.35887e-13	-	chr7H	597747293	597749578	+	2284	-	- && Q38910.1 RecName: Full=Probable xyloglucan endotransglucosylase/hydrolase protein 23; Short=At-XTH23; Short=XTH-23; Flags: Precursor && PF00722:Glycosyl hydrolases family 16|PF06955:Xyloglucan endo-transglycosylase (XET) C-terminus	-	4077	2828	3217	2190	1940	2056	1756	1871	70.0762	87.8915	94.5421	69.027	47.8355	48.6608	43.4815	47.5646
gene:HORVU3Hr1G099770	875.769	865.099	881.658	932.123	441.403	464.31	379.13	429.417	1.05168	8.85795e-15	3.49138e-13	-	chr3H	662455263	662457453	+	1465	-	- && K7VCB9.1 RecName: Full=Hydroxyethylthiazole kinase; AltName: Full=4-methyl-5-beta-hydroxyethylthiazole kinase; Short=TH kinase; Short=Thz kinase && PF02110:Hydroxyethylthiazole kinase family	-	1272	692	759	716	486	528	412	455	25.5176	25.1013	26.0338	26.3397	13.9864	14.5852	11.9069	13.5003
gene:HORVU1Hr1G080480	1450.66	1940.22	1556.55	1416.41	769.276	816.06	760.101	660.642	1.08128	8.92655e-15	3.5139e-13	-	chr1H	525476773	525480502	+	3645	-	- && Q2R480.1 RecName: Full=6-phosphogluconate dehydrogenase, decarboxylating 2, chloroplastic; Short=OsG6PGH2; Flags: Precursor && PF00393:6-phosphogluconate dehydrogenase, C-terminal domain|PF03446:NAD binding domain of 6-phosphogluconate dehydrogenase|	NAD_binding_2	2107	1552	1340	1088	847	928	826	700	18.2927	24.3637	19.8913	17.3216	10.5491	11.094	10.331	8.9886
gene:HORVU4Hr1G057200	3580.19	3551.66	3210.68	3255.92	5027.09	5301.75	4966.42	5723.99	-0.627788	9.03689e-15	3.55277e-13	-	chr4H	480892997	480895942	-	2946	-	- && Q10N20.1 RecName: Full=Mitogen-activated protein kinase 5; Short=MAP kinase 5; AltName: Full=Benzothiadiazole-induced MAP kinase 1; AltName: Full=MAP kinase 2; AltName: Full=Multiple stress-responsive MAP kinase 2; AltName: Full=OsBIMK1; AltName: Ful	Pkinase	5200	2841	2764	2501	5535	6029	5397	6065	61.6817	60.9343	56.0577	54.4016	94.1865	98.4746	92.2264	106.405
gene:HORVU3Hr1G086930	14486	16789.4	15451.7	19173.6	9645.47	10186.7	8903.12	10844.9	0.735314	9.09211e-15	3.5699e-13	-	chr3H	619313438	619316091	-	1229	-	- && P42798.2 RecName: Full=40S ribosomal protein S15a-1 && PF00410:Ribosomal protein S8	-	21040	13430	13302	14728	10620	11584	9675	11491	416.188	480.35	449.889	534.236	301.361	315.522	275.705	336.188
gene:HORVU7Hr1G075290	6996.51	7264.58	7665.43	8146.96	5240.52	5229.64	5089.73	4963.31	0.550795	9.33105e-15	3.65904e-13	-	chr7H	435924285	435927309	+	3025	-	- && Q69UI2.2 RecName: Full=40S ribosomal protein S13-1 && PF00312:Ribosomal protein S15|PF08069:Ribosomal S13/S15 N-terminal domain	-	10162	5811	6599	6258	5770	5947	5531	5259	198.426	205.167	220.314	224.079	161.627	159.898	155.587	151.881
gene:HORVU3Hr1G049610	5054.95	5456.88	5608.23	5579.72	3375	3280.95	3893.45	3424.96	0.634552	9.38508e-15	3.67552e-13	-	chr3H	350097931	350103029	+	4137	-	- && B9EXM2.1 RecName: Full=Carbamoyl-phosphate synthase large chain, chloroplastic; AltName: Full=Carbamoyl-phosphate synthetase ammonia chain; Flags: Precursor && PF02786:Carbamoyl-phosphate synthase L chain, ATP binding domain|PF02142:MGS-like domain|P	CPSase_L_D2	7342	4365	4828	4286	3716	3731	4231	3629	39.7598	42.7417	44.7035	42.5625	28.8685	27.8216	33.0083	29.0668
gene:HORVU4Hr1G084920	3766.77	3756.68	4756.77	4141.18	2476.76	2481.6	2185.52	2442.49	0.776197	1.0104e-14	3.95204e-13	-	chr4H	630504773	630509264	+	3936	-	- && A7QEU4.2 RecName: Full=Peroxidase 5; Flags: Precursor && PF00141:Peroxidase	-	5471	3005	4095	3181	2727	2822	2375	2588	71.7907	71.299	91.8755	76.5439	51.334	50.99	44.8968	50.228
gene:HORVU6Hr1G051930	6343.13	6970.8	6637.41	7289.04	4586.59	4819.85	4694.96	4424.41	0.55569	1.0178e-14	3.97589e-13	-	chr6H	318384214	318393888	-	1456	-	- && Q69JW2.1 RecName: Full=NAP1-related protein 2; AltName: Full=Protein SET homolog 2 && PF00956:Nucleosome assembly protein (NAP)	-	9213	5576	5714	5599	5050	5481	5102	4688	185.347	202.836	196.548	206.557	145.745	151.835	147.868	139.493
gene:HORVU3Hr1G026060	10527.1	11001.3	10881.9	12565.4	7475.69	7427.2	6754.41	5942.95	0.704236	1.02016e-14	3.98004e-13	-	chr3H	103986514	103989032	-	1154	-	- && Q0DK10.1 RecName: Full=60S ribosomal protein L11 >A2YDY2.2 RecName: Full=60S ribosomal protein L11 && PF00281:Ribosomal protein L5|PF00673:ribosomal L5P family C-terminus	-	15290	8800	9368	9652	8231	8446	7340	6297	498.97	519.263	522.707	577.604	385.335	379.529	345.075	303.935
gene:HORVU5Hr1G109520	1747.41	1440.17	2218.66	1747.08	3354.12	3562.35	3322.91	3810.02	-0.973688	1.02149e-14	3.98018e-13	-	chr5H	630196924	630204627	+	4450	-	- && Q84M47.1 RecName: Full=5'-adenylylsulfate reductase-like 5; AltName: Full=Adenosine 5'-phosphosulfate reductase-like 5; Short=APR-like 5; Short=OsAPRL5; Flags: Precursor && PF00085:Thioredoxin	-	2538	1152	1910	1342	3693	4051	3611	4037	43.7652	35.9193	56.3138	42.4361	91.3556	96.1892	89.7047	102.962
gene:HORVU5Hr1G103330	16780.8	18859.7	17511.2	20260.7	12804.3	12507.3	12240.8	11218.6	0.589774	1.09909e-14	4.2771e-13	-	chr5H	615398310	615401415	-	1740	-	- && Q9XHS0.1 RecName: Full=40S ribosomal protein S12 && PF01248:Ribosomal protein L7Ae/L30e/S12e/Gadd45 family	-	24373	15086	15075	15563	14098	14223	13302	11887	727.239	813.917	769.077	851.544	603.454	584.367	571.788	524.59
gene:HORVU2Hr1G031130	1216.58	1223.89	1215.04	938.632	2042.62	2465.77	2119.27	2186.73	-0.939071	1.11475e-14	4.33254e-13	-	chr2H	116787369	116794002	+	3644	-	- && Q851R2.1 RecName: Full=Protein argonaute MEL1; AltName: Full=Protein MEIOSIS ARRESTED AT LEPTOTENE 1; Short=OsMEL1 && PF16487:Mid domain of argonaute|PF02171:Piwi domain|PF16486:N-terminal domain of argonaute|PF08699:Argonaute linker 1 domain|PF16488	Piwi	1767	979	1046	721	2249	2804	2303	2317	15.5829	15.611	15.772	11.6598	28.4524	34.0499	29.2587	30.2216
gene:HORVU7Hr1G077710	1067.17	1037.62	866.557	1063.61	1880.05	1769.3	2249.94	1886.6	-0.947827	1.11897e-14	4.34346e-13	-	chr7H	456432212	456444807	-	6539	-	- && Q9XID0.1 RecName: Full=Putative 1-phosphatidylinositol-3-phosphate 5-kinase FAB1D; Short=Phosphatidylinositol 3-phosphate 5-kinase; AltName: Full=Phosphatidylinositol 3-phosphate 5-kinase type III; Short=PIPkin-III; Short=Type III PIP kinase; AltName	PIP5K	1550	830	746	817	2070	2012	2445	1999	6.63358	6.42292	5.45883	6.41186	12.7088	11.8569	15.0746	12.6535
gene:HORVU3Hr1G112010	73904	61290.8	70374.7	80883.8	43450	50025	40937.8	42959.7	0.691518	1.15888e-14	4.49269e-13	-	chr3H	685222841	685224341	+	1241	-	- && Q08655.1 RecName: Full=Abscisic stress-ripening protein 1 && PF02496:ABA/WDS induced protein	-	107341	49027	60584	62130	47840	56887	44487	45519	2459.99	2031.62	2373.95	2611.05	1572.82	1795.18	1468.76	1542.91
gene:HORVU5Hr1G076140	4869.05	5414.37	4804.4	5267.27	3366.83	3536.84	3048.69	3109.74	0.639586	1.22764e-14	4.75321e-13	-	chr5H	549535528	549539343	+	2844	-	- && Q9SE42.1 RecName: Full=Ribulose-phosphate 3-epimerase, cytoplasmic isoform; AltName: Full=Cyt-RPEase; AltName: Full=Pentose-5-phosphate 3-epimerase; Short=PPE; AltName: Full=RPEcyt; AltName: Full=Ribulose-5-phosphate-epimerase && PF00834:Ribulose-pho	-	7072	4331	4136	4046	3707	4022	3313	3295	158.316	175.31	158.309	166.094	119.048	123.98	106.845	109.098
gene:HORVU3Hr1G048660	905.374	890.102	864.234	719.922	1618.48	1661.14	1484.31	1859.24	-0.969227	1.23328e-14	4.76905e-13	-	chr3H	336951370	336954300	+	2190	-	- && - && -	-	1315	712	744	553	1782	1889	1613	1970	20.7553	20.3199	20.078	16.0057	40.3487	41.0546	36.6765	45.9885
gene:HORVU3Hr1G050440	1900.25	2189	2519.52	2021.77	1011.77	1093.94	1080.34	1259.94	0.956484	1.23954e-14	4.78723e-13	-	chr3H	362272491	362277070	+	3236	-	- && Q9LI74.1 RecName: Full=Protein CHUP1, chloroplastic; AltName: Full=Protein CHLOROPLAST UNUSUAL POSITIONING 1 && -	-	2760	1751	2169	1553	1114	1244	1174	1335	28.4498	32.6358	38.2273	29.3553	16.473	17.657	17.4337	20.3531
gene:HORVU2Hr1G119610	2312.66	2232.76	2504.42	2513.87	1209.77	1318.18	1098.74	1495.88	0.900575	1.28005e-14	4.93746e-13	-	chr2H	745416026	745420110	-	1723	-	- && Q8S9H7.1 RecName: Full=Transcription factor DIVARICATA && PF00249:Myb-like DNA-binding domain	Myb_DNA-binding	3359	1786	2156	1931	1332	1499	1194	1585	76.0774	73.1416	83.4908	80.1998	43.2781	46.7491	38.9583	53.0951
gene:HORVU4Hr1G033200	34383.6	36733	34721.5	41600.5	23962	26419.9	22301.5	21622.8	0.644601	1.28471e-14	4.9492e-13	-	chr4H	229702183	229704374	+	1050	-	- && Q9M5G3.2 RecName: Full=Translationally-controlled tumor protein homolog; Short=TCTP; AltName: Full=HTP && PF00838:Translationally controlled tumour protein	-	49940	29383	29891	31955	26383	30044	24235	22911	1647.45	1752.65	1685.96	1933.07	1248.55	1364.73	1151.74	1117.86
gene:HORVU4Hr1G075800	4881.45	6033.19	5030.91	5208.69	3032.6	3368	3458.18	3189.01	0.696716	1.30186e-14	5.00897e-13	-	chr4H	599230063	599233273	+	1855	-	- && O24396.1 RecName: Full=Adenylosuccinate synthetase, chloroplastic; Short=AMPSase; Short=AdSS; AltName: Full=IMP--aspartate ligase; Flags: Precursor && PF00709:Adenylosuccinate synthetase	-	7090	4826	4331	4001	3339	3830	3758	3379	84.7155	104.266	88.4808	87.6659	57.2336	63.0147	64.6879	59.7152
novel.706	10564.3	11487.6	9474.05	10589.2	7483.86	7022.69	6898.89	6750.82	0.580823	1.30503e-14	5.01487e-13	-	chr1H	473879473	473881467	-	998	-	PF01253:Translation initiation factor SUI1	SUI1	15344	9189	8156	8134	8240	7986	7497	7153	358.216	387.894	325.558	348.222	275.964	256.722	252.142	246.987
gene:HORVU7Hr1G109950	3960.24	3979.21	4342.08	3451.2	2278.76	2491.27	1889.21	2085.74	0.847291	1.3354e-14	5.12515e-13	-	chr7H	629232602	629234702	-	2101	-	- && Q3E840.1 RecName: Full=Diphthamide biosynthesis protein 3; AltName: Full=Kluyveromyces lactis toxin-insensitive protein 11 && PF05207:CSL zinc finger	-	5752	3183	3738	2651	2509	2833	2053	2210	86.6044	86.6554	96.2287	73.1941	54.1926	58.7346	44.5308	49.2145
gene:HORVU0Hr1G004700	9716.08	9928.64	9036.12	9999.49	6202.34	6883.74	5926.21	5266.26	0.671821	1.44253e-14	5.5294e-13	-	chrUn	27157663	27160063	-	1135	-	- && P0DKK8.1 RecName: Full=40S ribosomal protein S10-1 >P0DKK9.1 RecName: Full=40S ribosomal protein S10-2 && PF03501:Plectin/S10 domain	-	14112	7942	7779	7681	6829	7828	6440	5580	483.554	492.067	455.748	482.636	335.685	369.346	317.901	282.794
gene:HORVU2Hr1G076510	5910.75	6263.22	6000.85	5742.45	8195.01	8332.07	8696.07	8067.38	-0.477134	1.44832e-14	5.54465e-13	-	chr2H	550771730	550778802	-	6255	-	- && Q9CAD5.1 RecName: Full=Mitogen-activated protein kinase kinase kinase YODA; AltName: Full=YODA MAPKK kinase && PF00069:Protein kinase domain	Pkinase	8585	5010	5166	4411	9023	9475	9450	8548	80.3457	84.7809	82.6649	75.7016	121.141	122.103	127.41	118.322
gene:HORVU5Hr1G098740	10260.7	11602.6	9826.01	11455	6685.52	7348.93	6177.43	7268.01	0.650594	1.47158e-14	5.6267e-13	-	chr5H	608586875	608588528	-	695	-	- && Q5I7K3.1 RecName: Full=40S ribosomal protein S29 && PF00253:Ribosomal protein S14p/S29e	Ribosomal_S14	14903	9281	8459	8799	7361	8357	6713	7701	1014.77	1142.68	984.82	1098.68	719.033	783.557	658.507	775.569
gene:HORVU3Hr1G026560	358.019	338.789	298.532	473.872	32.6965	93.2137	38.6492	63.2329	2.68791	1.49264e-14	5.7001e-13	-	chr3H	108217826	108219447	-	1044	-	- && Q02921.1 RecName: Full=Early nodulin-93; Short=N-93 && PF03386:Early nodulin 93 ENOD93 protein	-	520	271	257	364	36	106	42	67	16.7382	15.7729	14.1443	21.4858	1.66236	4.69826	1.94762	3.18977
gene:HORVU1Hr1G025280	853.048	1123.88	902.567	1031.06	378.734	469.586	456.429	415.261	1.18349	1.59766e-14	6.09355e-13	-	chr1H	121597291	121609076	+	3565	-	- && Q93ZS4.1 RecName: Full=Protein NSP-INTERACTING KINASE 3; AltName: Full=LRR receptor-like serine/threonine-protein kinase NIK3; Flags: Precursor && PF13855:Leucine rich repeat|PF08263:Leucine rich repeat N-terminal domain|PF00069:Protein kinase domain	Pkinase	1239	899	777	792	417	534	496	440	15.7806	20.7038	16.9207	18.4979	7.61915	9.36526	9.10089	8.28867
gene:HORVU2Hr1G059320	1976.68	1941.47	1743.57	1499.73	855.558	874.978	1025.12	856.003	0.988435	1.68455e-14	6.41698e-13	-	chr2H	392056645	392068969	+	3081	-	- && P38758.2 RecName: Full=Putative oxidoreductase TDA3; AltName: Full=Batten disease protein 3; AltName: Full=Topoisomerase I damage affected protein 3 && PF01266:FAD dependent oxidoreductase|PF02576:Putative ribosome maturation factor RimP	DAO	2871	1553	1501	1152	942	995	1114	907	28.2115	27.5932	25.2184	20.7582	13.2789	13.463	15.7699	13.182
gene:HORVU7Hr1G059090	7993.46	8229.69	7450.53	8498.46	5461.22	5651.74	5804.74	5650.38	0.511398	1.71643e-14	6.53031e-13	-	chr7H	263804676	263807137	+	1171	-	- && B8B9K6.1 RecName: Full=60S ribosomal protein L10a >B7F845.1 RecName: Full=60S ribosomal protein L10a && PF00687:Ribosomal protein L1p/L10e family	-	11610	6583	6414	6528	6013	6427	6308	5987	297.527	305.039	281.039	306.775	221.057	226.792	232.882	226.925
gene:HORVU2Hr1G103620	6007.83	5691.9	5747.62	6376.45	9366.64	8340.87	10977.3	9634.05	-0.685637	1.72166e-14	6.54211e-13	-	chr2H	700556517	700568844	-	5830	-	- && Q42093.2 RecName: Full=ABC transporter C family member 2; Short=ABC transporter ABCC.2; Short=AtABCC2; AltName: Full=ATP-energized glutathione S-conjugate pump 2; AltName: Full=Glutathione S-conjugate-transporting ATPase 2; AltName: Full=Multidrug re	ABC_membrane	8726	4553	4948	4898	10313	9485	11929	10208	37.3149	35.2048	36.1777	38.4088	63.266	55.8509	73.4887	64.5635
gene:HORVU1Hr1G067550	371.789	241.278	274.139	455.647	999.06	869.701	1043.53	1134.42	-1.59068	1.72618e-14	6.55116e-13	-	chr1H	478406645	478420254	-	6061	-	- && Q65X71.1 RecName: Full=Probable calcium-transporting ATPase 6, plasma membrane-type; AltName: Full=Ca(2+)-ATPase isoform 6 && PF00690:Cation transporter/ATPase, N-terminus|PF12515:Ca2+-ATPase N terminal autoinhibitory domain|PF00689:Cation transporti	E1-E2_ATPase	540	193	236	350	1100	989	1134	1202	3.58502	2.31683	2.67889	4.261	10.4763	9.04109	10.8458	11.8027
gene:HORVU5Hr1G066000	7890.87	8608.49	7706.09	8412.54	5583.83	5618.32	5436.66	6000.52	0.52662	1.74346e-14	6.60855e-13	-	chr5H	504580620	504582388	+	836	-	- && P41098.1 RecName: Full=60S ribosomal protein L34 && PF01199:Ribosomal protein L34e	-	11461	6886	6634	6462	6148	6389	5908	6358	420.525	456.851	416.188	434.793	323.61	322.797	312.292	345.041
gene:HORVU0Hr1G016180	164.551	185.021	104.544	191.372	574.005	510.917	515.323	536.064	-1.72787	1.76868e-14	6.69589e-13	-	chrUn	86842236	86843359	+	1064	-	- && - && PF05899:Protein of unknown function (DUF861)	Cupin_3	239	148	90	147	632	581	560	568	5.5552	6.22016	3.57675	6.26563	21.0735	18.5954	18.7517	19.5268
gene:HORVU2Hr1G103180	1762.55	2754.07	2385.94	2517.77	1056.28	1085.15	922.98	1220.3	1.13557	1.83101e-14	6.9233e-13	-	chr2H	699321924	699325619	+	2452	-	- && Q7FAS1.1 RecName: Full=Peroxisomal (S)-2-hydroxy-acid oxidase GLO3; AltName: Full=Glycolate oxidase 3; Short=GOX 3; Short=OsGLO3; AltName: Full=Short chain alpha-hydroxy acid oxidase GLO3 >B8AUI3.1 RecName: Full=Peroxisomal (S)-2-hydroxy-acid oxidase	FMN_dh	2560	2203	2054	1934	1163	1234	1003	1293	45.8181	71.2935	62.8553	63.4745	29.8604	30.4116	25.8612	34.2276
gene:HORVU0Hr1G023890	153.535	287.533	173.079	348.895	39.9624	13.1906	23.0055	20.763	3.31096	1.83471e-14	6.92873e-13	-	chrUn	122004316	122093123	-	4728	-	- && - && -	-	223	230	149	268	44	15	25	22	5.74945	10.7223	6.56828	12.6707	1.62739	0.532523	0.928562	0.838926
gene:HORVU4Hr1G008800	1451.35	1551.43	1869.02	1157.34	594.895	700.862	685.564	644.598	1.19921	1.90597e-14	7.18901e-13	-	chr4H	24911501	24912678	+	1036	-	- && Q8LLP5.1 RecName: Full=Probable histone H2AXa >A2XLI0.1 RecName: Full=Probable histone H2AXa && PF16211:C-terminus of histone H2A|PF00125:Core histone H2A/H2B/H3/H4	Histone	2108	1241	1609	889	655	797	745	683	66.0525	70.3118	86.2023	51.0817	29.4427	34.3877	33.6298	31.6533
gene:HORVU6Hr1G032200	2347.09	2625.3	2524.17	2559.43	1573.06	1611.89	1599.34	1419.44	0.696037	1.92903e-14	7.26703e-13	-	chr6H	139749583	139755576	-	5994	-	- && Q655V5.1 RecName: Full=Nuclear transcription factor Y subunit C-4; Short=OsNF-YC4; AltName: Full=Transcriptional activator HAP5B; Short=OsHAP5B && PF00808:Histone-like transcription factor (CBF/NF-Y) and archaeal histone	-	3409	2100	2173	1966	1732	1833	1738	1504	29.1675	32.4884	31.7889	30.8461	21.2588	21.5954	21.4226	19.0326
gene:HORVU1Hr1G083170	1155.3	1438.91	1278.93	1264.09	507.704	617.321	671.76	652.148	1.06807	2.01202e-14	7.5704e-13	-	chr1H	531356791	531357535	+	745	-	- && A2XBN5.2 RecName: Full=Non-specific lipid-transfer protein 2; Short=nsLTP2; AltName: Full=7 kDa lipid transfer protein; Flags: Precursor && PF14368:Probable lipid transfer	-	1678	1151	1101	971	559	702	730	691	47.8502	59.3479	53.6814	50.7758	22.8677	27.5648	29.9892	29.1441
gene:HORVU2Hr1G087370	511.554	436.3	386.814	443.93	132.602	174.996	140.794	130.241	1.62093	2.05801e-14	7.73391e-13	-	chr2H	627204797	627207193	+	2397	-	- && Q8W3M4.1 RecName: Full=Uncharacterized protein At4g06744; Flags: Precursor && -	-	743	349	333	341	146	199	153	138	9.54337	8.10543	7.3131	8.03179	2.6902	3.51959	2.83109	2.62163
gene:HORVU2Hr1G072890	502.603	421.298	489.036	413.987	977.262	941.81	892.613	985.3	-1.05255	2.07034e-14	7.77075e-13	-	chr2H	525245738	525250935	+	4127	-	- && Q9ZQG9.2 RecName: Full=Glucan endo-1,3-beta-glucosidase 14; AltName: Full=(1->3)-beta-glucan endohydrolase 14; Short=(1->3)-beta-glucanase 14; AltName: Full=Beta-1,3-endoglucanase 14; Short=Beta-1,3-glucanase 14; Flags: Precursor && PF00332:Glycosyl	Glyco_hydro_17	730	337	421	318	1076	1071	970	1044	9.30885	7.77035	9.17909	7.43611	19.6836	18.8057	17.8195	19.6904
gene:HORVU6Hr1G058780	10676.5	10186.2	10200.1	9664.92	14024.1	15546.5	13682.7	15708.2	-0.533536	2.09498e-14	7.85361e-13	-	chr6H	384884408	384886037	-	1630	-	- && Q9SPK4.1 RecName: Full=Phosphoenolpyruvate carboxylase kinase 1; Short=AtPPCK1 && PF00069:Protein kinase domain	Pkinase	15507	8148	8781	7424	15441	17679	14869	16644	220.214	209.221	213.209	193.33	314.565	345.701	304.192	349.586
gene:HORVU2Hr1G002690	1597.31	1362.66	1458.98	1074.02	2774.66	2522.05	2594.1	2831.32	-0.963052	2.10787e-14	7.8923e-13	-	chr2H	6162263	6170562	+	3900	-	- && Q9C5S9.1 RecName: Full=Cysteine-rich receptor-like protein kinase 6; Short=Cysteine-rich RLK6; AltName: Full=Receptor-like protein kinase 5; Flags: Precursor && PF00069:Protein kinase domain	Pkinase	2320	1090	1256	825	3055	2868	2819	3000	28.6888	24.3719	26.5558	18.7079	54.1944	48.8349	50.2193	54.8689
gene:HORVU4Hr1G009730	961.831	1196.39	1053.58	1451.56	439.586	547.85	493.238	412.429	1.29902	2.14367e-14	8.01653e-13	-	chr4H	27784054	27792183	+	2224	-	- && Q43484.1 RecName: Full=Homeobox protein KNOX3; AltName: Full=Hooded protein && PF05920:Homeobox KN domain|PF03790:KNOX1 domain|PF03791:KNOX2 domain|PF03789:ELK domain	KNOX2	1397	957	907	1115	484	623	536	437	24.3069	30.108	26.9826	35.5757	12.0808	14.9261	13.4353	11.2459
gene:HORVU5Hr1G008730	2545.38	2800.32	2720.48	2710.45	1740.18	1640.91	1418.06	1375.08	0.803037	2.15603e-14	8.05293e-13	-	chr5H	19792763	19794780	-	914	-	- && O22165.1 RecName: Full=Probable ribosome biogenesis protein RLP24 && PF01246:Ribosomal protein L24e	-	3697	2240	2342	2082	1916	1866	1541	1457	128.545	140.829	139.232	132.75	95.5699	89.3398	77.1898	74.9284
gene:HORVU5Hr1G083210	7169.33	8038.42	7724.67	6130.4	4116.13	4829.53	4207.24	4101.64	0.752182	2.16801e-14	8.07802e-13	-	chr5H	569545516	569551810	+	6205	-	- && - && -	-	10413	6430	6650	4709	4532	5492	4572	4346	104.202	116.345	113.78	86.4117	65.0589	75.6755	65.9105	64.3232
novel.4692	5539.65	5378.12	4883.39	5165.73	3559.38	3724.15	3412.17	3525.94	0.560343	2.16572e-14	8.07802e-13	-	chr5H	293479724	293480512	-	548	-	PF14204:Ribosomal L18 C-terminal region	-	8046	4302	4204	3968	3919	4235	3708	3736	311.923	301.561	278.66	282.088	217.952	226.072	207.089	214.217
gene:HORVU3Hr1G013680	3472.09	4055.46	2972.55	3194.73	1977.23	1938.14	1979.39	1809.22	0.829922	2.18842e-14	8.14416e-13	-	chr3H	30373028	30374063	-	1036	-	- && A2WKP3.1 RecName: Full=Histone H2B.3 && PF00125:Core histone H2A/H2B/H3/H4	Histone	5043	3244	2559	2454	2177	2204	2151	1917	159.429	185.437	138.323	142.265	98.7315	95.9438	97.9647	89.6357
gene:HORVU4Hr1G025510	106.717	140.016	154.493	177.051	18.1647	18.4669	19.3246	15.1004	3.02108	2.24905e-14	8.35963e-13	-	chr4H	148425599	148444863	-	3995	-	- && - && -	-	155	112	133	136	20	21	21	16	1.71506	2.2408	2.51619	2.75951	0.317465	0.319958	0.334747	0.261847
gene:HORVU2Hr1G052880	6928.35	6957.05	6177.41	7993.34	4162.45	4673	4192.52	4415.92	0.68541	2.33268e-14	8.66002e-13	-	chr2H	318874169	318877423	-	3255	-	- && Q40089.1 RecName: Full=ATP synthase subunit delta', mitochondrial; AltName: Full=F-ATPase delta' subunit; Flags: Precursor && PF02823:ATP synthase, Delta/Epsilon chain, beta-sandwich domain	-	10063	5565	5318	6140	4583	5314	4556	4679	99.7128	99.7072	90.0982	111.567	65.1466	72.5056	65.0365	68.5735
gene:HORVU2Hr1G102610	6721.8	7339.59	6335.39	7249.99	4658.34	4834.8	4717.97	4400.82	0.570595	2.48334e-14	9.20005e-13	-	chr2H	697191404	697193301	-	810	-	- && Q9FF52.1 RecName: Full=60S ribosomal protein L12-3 && PF00298:Ribosomal protein L11, RNA binding domain|PF03946:Ribosomal protein L11, N-terminal domain	-	9763	5871	5454	5569	5129	5498	5127	4663	256.063	278.428	244.581	267.846	192.981	198.561	193.721	180.887
gene:HORVU0Hr1G038670	471.621	690.079	563.378	397.063	167.115	114.319	142.634	167.048	1.8439	2.48415e-14	9.20005e-13	-	chrUn	247241340	247243500	+	1927	-	- && Q40541.1 RecName: Full=Mitogen-activated protein kinase kinase kinase NPK1; AltName: Full=Nicotiana protein kinase 1 && PF00069:Protein kinase domain	Pkinase	685	552	485	305	184	130	155	177	13.1341	19.1375	15.8999	10.7239	5.0611	3.43225	4.28144	5.01951
gene:HORVU6Hr1G083120	6906.32	6574.5	6235.49	6660.25	4426.74	4839.2	4325.03	4129.96	0.573939	2.50618e-14	9.27043e-13	-	chr6H	550448524	550450557	-	2034	-	- && Q9LMK0.1 RecName: Full=60S ribosomal protein L35a-1 && PF01247:Ribosomal protein L35Ae	-	10031	5259	5368	5116	4874	5503	4700	4376	204.515	193.875	187.127	191.274	142.556	154.492	138.047	131.959
gene:HORVU4Hr1G077850	2154.31	2231.51	1907.35	2369.36	1197.05	1119.44	1069.3	1333.55	0.876079	2.7261e-14	1.00718e-12	-	chr4H	605649505	605668683	-	2621	-	- && Q5K4R0.2 RecName: Full=MADS-box transcription factor 47; AltName: Full=OsMADS47 && PF00319:SRF-type transcription factor (DNA-binding and dimerisation domain)|PF01486:K-box region	SRF-TF	3129	1785	1642	1820	1318	1273	1162	1413	57.8541	59.6766	51.9094	61.7085	34.9592	32.4103	30.9517	38.6412
gene:HORVU7Hr1G051260	1651.71	1575.18	1528.67	1543.99	981.803	947.086	903.656	906.967	0.752974	2.81144e-14	1.03746e-12	-	chr7H	191801995	191806426	-	4432	-	- && O24594.1 RecName: Full=3-hydroxy-3-methylglutaryl-coenzyme A reductase; Short=HMG-CoA reductase && PF00368:Hydroxymethylglutaryl-coenzyme A reductase	-	2399	1260	1316	1186	1081	1077	982	961	25.4574	24.1764	23.8773	23.0789	16.4562	15.7372	15.0122	15.083
gene:HORVU1Hr1G057950	3635.96	3429.14	3469.71	3366.58	2288.75	2338.26	1963.75	2223.53	0.657653	2.87399e-14	1.05927e-12	-	chr1H	422557131	422560475	+	710	-	- && Q9FLM8.1 RecName: Full=DNA-directed RNA polymerases II, IV and V subunit 12; AltName: Full=DNA-directed RNA Polymerase II subunit K && PF03604:DNA directed RNA polymerase, 7 kDa subunit	DNA_RNApol_7kD	5281	2743	2987	2586	2520	2659	2134	2356	397.846	373.648	384.75	357.251	272.344	275.832	231.603	262.515
gene:HORVU7Hr1G060530	2681.7	1707.7	1943.36	1640.33	5255.05	3691.61	6805.02	4694.33	-1.35741	2.94443e-14	1.08393e-12	-	chr7H	278130745	278142915	+	4512	-	- && Q9SHI1.2 RecName: Full=Translation initiation factor IF-2, chloroplastic; Flags: Precursor && PF11987:Translation-initiation factor 2|PF00009:Elongation factor Tu GTP binding domain	GTP_EFTU	3895	1366	1673	1260	5786	4198	7395	4974	30.5567	19.3771	22.4409	18.1266	65.1173	45.3491	83.5772	57.7145
gene:HORVU0Hr1G015530	941.865	1057.62	940.9	665.244	1851.89	1983.87	1819.27	2208.43	-1.12409	2.99369e-14	1.10074e-12	-	chrUn	84384989	84389313	+	2727	-	- && C0LGN2.1 RecName: Full=Probable leucine-rich repeat receptor-like serine/threonine-protein kinase At3g14840; Flags: Precursor && PF00069:Protein kinase domain	Pkinase	1368	846	810	511	2039	2256	1977	2340	20.6118	23.0482	20.8669	14.1187	44.0722	46.8053	42.9127	52.1465
gene:HORVU1Hr1G068300	1368.04	1853.96	2022.35	2327.7	784.716	852.993	622.068	831.465	1.29133	3.0061e-14	1.10398e-12	-	chr1H	480944914	480946473	-	1330	-	- && - && -	-	1987	1483	1741	1788	864	970	676	881	41.5482	56.0704	62.244	68.5595	25.9171	27.9288	20.3634	27.2465
gene:HORVU3Hr1G013350	30605.1	29074.6	28105	31666.1	21079.2	20583.5	22096.3	18498	0.53821	3.0171e-14	1.10669e-12	-	chr3H	28804800	28808275	+	1374	-	- && P34937.3 RecName: Full=Triosephosphate isomerase, cytosolic; Short=TIM; Short=Triose-phosphate isomerase && PF00121:Triosephosphate isomerase	-	44452	23257	24195	24324	23209	23407	24012	19600	1269.31	1200.79	1181.26	1273.67	950.715	920.338	987.765	827.773
gene:HORVU2Hr1G029900	6383.75	6845.78	6678.07	6021.04	8902.53	9264.21	9103.73	9115.92	-0.488889	3.02613e-14	1.10868e-12	-	chr2H	108667789	108672779	-	2039	-	- && Q0D4J7.1 RecName: Full=Serine/threonine-protein kinase SAPK2; AltName: Full=Osmotic stress/abscisic acid-activated protein kinase 2 && PF00069:Protein kinase domain	Pkinase	9272	5476	5749	4625	9802	10535	9893	9659	173.245	185.007	183.664	158.469	262.737	271.05	266.297	266.932
gene:HORVU4Hr1G012770	3094.8	2979.09	3150.27	3107.51	2163.42	1835.25	1820.19	1807.33	0.693357	3.06531e-14	1.12169e-12	-	chr4H	43225000	43227892	+	652	-	- && Q9SD80.3 RecName: Full=Mitochondrial import receptor subunit TOM5 homolog; AltName: Full=Translocase of outer membrane 5 kDa subunit homolog && -	-	4495	2383	2712	2387	2382	2087	1978	1915	146.464	140.398	151.09	142.626	111.342	93.6374	92.849	92.2889
gene:HORVU5Hr1G096060	15537.3	16723.2	15225.2	14912.7	10472	11236.6	10972.7	9315.05	0.571199	3.19848e-14	1.16903e-12	-	chr5H	600469098	600471664	-	1144	-	- && Q9FKC0.1 RecName: Full=60S ribosomal protein L13a-4 && PF00572:Ribosomal protein L13	-	22567	13377	13107	11455	11530	12778	11924	9870	681.004	729.915	676.275	633.893	499.141	530.964	518.379	440.527
gene:HORVU5Hr1G045990	888.85	856.348	651.66	774.599	1646.63	1519.56	1517.44	1540.24	-0.971116	3.22977e-14	1.17906e-12	-	chr5H	357876762	357882753	+	2222	-	- && Q9ZVI9.1 RecName: Full=Ethanolamine-phosphate cytidylyltransferase; AltName: Full=CTP:phosphoethanolamine cytidylyltransferase; AltName: Full=Phosphorylethanolamine cytidylyltransferase 1 && PF01467:Cytidylyltransferase-like	CTP_transf_2	1291	685	561	595	1813	1728	1649	1632	20.1816	19.3623	14.9946	17.0565	40.6579	37.1962	37.1364	37.7337
gene:HORVU7Hr1G040460	1332.24	1240.14	988.526	1502.33	519.511	634.908	490.477	508.694	1.23311	3.3303e-14	1.21431e-12	-	chr7H	109751199	109754866	-	2167	-	- && Q654V6.1 RecName: Full=Pyruvate dehydrogenase E1 component subunit alpha-2, mitochondrial; Short=PDHE1-A; Flags: Precursor && PF00676:Dehydrogenase E1 component	-	1935	992	851	1154	572	722	533	539	37.1013	34.392	27.8986	40.5751	15.7334	19.0622	14.7226	15.2854
gene:HORVU3Hr1G036290	921.898	956.36	886.304	1008.93	1599.4	1530.99	1646.27	1649.72	-0.768866	3.33666e-14	1.21519e-12	-	chr3H	205057164	205061284	-	2888	-	- && - && -	-	1339	765	763	775	1761	1741	1789	1748	13.9307	14.391	13.5725	14.7856	26.2827	24.9412	26.8135	26.8976
gene:HORVU3Hr1G013810	856.491	668.827	748.073	803.24	1432.29	1396.45	1442.9	1471.34	-0.898368	3.38048e-14	1.22969e-12	-	chr3H	30624558	30630843	+	4262	-	- && - && PF14309:Domain of unknown function (DUF4378)	-	1244	535	644	617	1577	1588	1568	1559	11.9207	9.26988	10.5515	10.8421	21.6787	20.9536	21.6461	22.0957
gene:HORVU7Hr1G089530	859.245	788.84	880.496	701.696	1840.09	1429.86	1981.23	1549.68	-1.07286	3.5689e-14	1.29669e-12	-	chr7H	544203748	544205411	-	1664	-	- && Q9LRB7.1 RecName: Full=E3 ubiquitin-protein ligase EL5; AltName: Full=Protein ELICITOR 5 && PF13639:Ring finger domain	-	1248	631	758	539	2026	1626	2153	1642	15.9334	14.5667	16.5466	12.6191	37.1067	28.5852	39.5994	31.0062
gene:HORVU3Hr1G058470	1084.38	1240.14	1429.94	1180.78	2340.52	2269.67	2101.78	2164.07	-0.848094	3.64386e-14	1.32235e-12	-	chr3H	441452592	441489005	-	9165	-	- && Q9SHJ3.3 RecName: Full=Callose synthase 7; AltName: Full=1,3-beta-glucan synthase; AltName: Full=Protein GLUCAN SYNTHASE-LIKE 7 && PF13966:zinc-binding in reverse transcriptase|PF02364:1,3-beta-glucan synthase component|PF14288:1,3-beta-glucan syntha	DUF605	1575	992	1231	907	2577	2581	2284	2293	6.47701	7.37638	8.65558	6.83985	15.2029	14.6153	13.5313	13.9469
gene:HORVU1Hr1G068860	486.768	573.816	499.49	385.347	1029.94	1097.46	1044.45	1247.67	-1.18334	3.73397e-14	1.35345e-12	-	chr1H	482413419	482418867	-	3216	-	- && A8MR21.1 RecName: Full=Type I inositol polyphosphate 5-phosphatase 10; Short=At5PTase10 && PF03372:Endonuclease/Exonuclease/phosphatase family	Exo_endo_phos	707	459	430	296	1134	1248	1135	1322	8.5292	10.0124	8.86955	6.54826	19.6255	20.7315	19.7258	23.5885
gene:HORVU7Hr1G088210	1971.17	2095.24	2272.1	2013.96	3462.2	3077.81	3863.08	3514.62	-0.737007	3.88813e-14	1.40767e-12	-	chr7H	534006276	534015495	-	9111	-	- && Q8LGU1.3 RecName: Full=ABC transporter C family member 8; Short=ABC transporter ABCC.8; Short=AtABCC8; AltName: Full=ATP-energized glutathione S-conjugate pump 6; AltName: Full=Glutathione S-conjugate-transporting ATPase 6; AltName: Full=Multidrug re	ABC_tran	2863	1676	1956	1547	3812	3500	4198	3724	13.4535	14.2405	15.7155	13.3306	25.6972	22.6469	28.4188	25.8823
gene:HORVU5Hr1G024160	3817.72	3732.93	3886.73	4020.1	2708.36	2522.05	2508.52	2721.85	0.563219	3.98569e-14	1.44129e-12	-	chr5H	129713348	129714880	+	976	-	- && - && PF00582:Universal stress protein family	Usp	5545	2986	3346	3088	2982	2868	2726	2884	162.037	157.776	167.18	165.477	125.009	115.404	114.76	124.649
novel.3654	499.161	608.82	643.529	359.31	1319.67	1628.6	1194.44	1817.71	-1.49751	4.01194e-14	1.44907e-12	-	chr4H	99664737	99670594	-	1822	-	-	-	725	487	554	276	1453	1852	1298	1926	12.7608	15.4991	16.6723	8.90831	36.6881	44.8857	32.9129	50.1392
gene:HORVU2Hr1G010870	10486.5	10945	9335.82	10748.1	7181.42	7154.59	7456.54	6905.6	0.532645	4.04278e-14	1.45849e-12	-	chr2H	21400849	21419777	+	2858	-	- && Q9M3V8.1 RecName: Full=40S ribosomal protein S6 && PF01092:Ribosomal protein S6e	-	15231	8755	8037	8256	7907	8136	8103	7317	294.16	305.738	265.396	292.395	219.071	216.368	225.451	209.011
gene:HORVU5Hr1G023140	12596.1	13012.7	12033.1	14915.3	8585.55	9209.69	7853.15	8325.98	0.629258	4.07742e-14	1.46926e-12	-	chr5H	120874424	120882275	+	5053	-	- && O04266.1 RecName: Full=GTP-binding protein SAR1A && PF00025:ADP-ribosylation factor family	Arf	18295	10409	10359	11457	9453	10473	8534	8822	223.63	230.062	216.501	256.812	165.763	176.277	150.28	159.494
gene:HORVU3Hr1G116550	2053.1	2695.31	2460.28	2171.48	1159.82	1142.31	1295.67	872.047	1.06878	4.08974e-14	1.47197e-12	-	chr3H	696066599	696067621	+	943	-	- && P02277.1 RecName: Full=Histone H2A.2.2 && PF00125:Core histone H2A/H2B/H3/H4|PF16211:C-terminus of histone H2A	Histone	2982	2156	2118	1668	1277	1299	1408	924	108.664	142.058	131.962	111.461	66.7558	65.1801	73.915	49.8003
gene:HORVU4Hr1G047240	2639.01	2531.54	2214.02	2706.54	1482.24	1561.77	1473.27	1553.45	0.73332	4.25376e-14	1.52921e-12	-	chr4H	378840923	378843639	+	2717	-	- && Q8LD26.1 RecName: Full=Dormancy-associated protein homolog 3; AltName: Full=DRM1 homolog 3 && PF05564:Dormancy/auxin associated protein	-	3833	2025	1906	2079	1632	1776	1601	1646	53.8918	51.4809	45.8196	53.6023	32.9172	34.3837	32.4284	34.2289
gene:HORVU4Hr1G083080	7379.32	6224.46	6978.92	6790.44	10596.4	9499.88	9985.3	10053.1	-0.551603	4.32541e-14	1.55315e-12	-	chr4H	623744831	623750459	+	4104	-	- && Q10SC8.1 RecName: Full=CBL-interacting protein kinase 9; AltName: Full=OsCIPK09 && PF03822:NAF domain|PF00069:Protein kinase domain	Pkinase	10718	4979	6008	5216	11667	10803	10851	10652	117.069	98.3351	112.203	104.475	182.813	162.48	170.745	172.084
gene:HORVU7Hr1G093680	256.81	440.05	601.711	515.532	113.529	85.2993	90.1815	55.6827	2.39346	4.40662e-14	1.58046e-12	-	chr7H	571818299	571821513	+	2031	-	- && Q69XV9.1 RecName: Full=Expansin-A16; AltName: Full=Alpha-expansin-16; AltName: Full=OsEXP16; AltName: Full=OsEXPA16; AltName: Full=OsaEXPa1.27; Flags: Precursor && PF01357:Pollen allergen|PF03330:Rare lipoprotein A (RlpA)-like double-psi beta-barrel	-	373	352	518	396	125	97	98	59	6.90866	11.7887	16.4043	13.4501	3.32134	2.47391	2.61494	1.61628
novel.5186	1667.54	2048.98	1628.57	1474.99	849.201	791.437	797.83	947.549	1.01022	4.44108e-14	1.59096e-12	-	chr6H	249794793	249797991	+	3199	-	-	-	2422	1639	1402	1133	935	900	867	1004	31.2983	38.2969	30.977	26.8486	17.3331	16.0146	16.1404	19.1893
gene:HORVU3Hr1G036150	2550.19	2831.57	2841.29	2925.25	1779.23	1658.5	1848.72	1730.88	0.667022	4.55264e-14	1.62902e-12	-	chr3H	203950334	203958368	-	3921	-	- && Q9SKZ1.2 RecName: Full=Transcription factor Pur-alpha 1; AltName: Full=Purine-rich single-stranded DNA-binding protein alpha 1 && PF04845:PurA ssDNA and RNA-binding protein	-	3704	2265	2446	2247	1959	1886	2009	1834	67.0272	74.1116	75.68	74.5639	50.8549	46.9946	52.3733	49.0862
gene:HORVU1Hr1G054100	1057.53	1025.12	1108.17	1184.68	1970.87	1704.23	2070.49	2143.31	-0.850843	4.6245e-14	1.6528e-12	-	chr1H	399491555	399496809	+	5255	-	- && Q8VZP6.1 RecName: Full=Putative glucuronosyltransferase PGSIP8; AltName: Full=Glycogenin-like protein 8; AltName: Full=Plant glycogenin-like starch initiation protein 8 && -	-	1536	820	954	910	2170	1938	2250	2271	14.0351	13.5481	14.9045	15.248	28.4448	24.384	29.6181	30.6918
gene:HORVU5Hr1G075500	6385.13	7954.66	6494.53	7506.45	4083.43	4724.88	3950.5	3566.52	0.795373	4.64074e-14	1.65668e-12	-	chr5H	547244371	547246487	+	874	-	- && P49211.2 RecName: Full=60S ribosomal protein L32-1 && PF01655:Ribosomal protein L32	-	9274	6363	5591	5766	4496	5373	4293	3779	261.303	324.173	269.346	297.918	181.728	208.459	174.256	157.483
gene:HORVU7Hr1G041920	3372.26	3451.65	3308.25	3611.32	5172.4	4723.12	4952.62	4956.7	-0.527445	4.78525e-14	1.70628e-12	-	chr7H	117696038	117704021	+	6301	-	- && Q9SSJ8.1 RecName: Full=Putative 1-phosphatidylinositol-3-phosphate 5-kinase FAB1C; Short=Phosphatidylinositol 3-phosphate 5-kinase; AltName: Full=Phosphatidylinositol 3-phosphate 5-kinase type III; Short=PIPkin-III; Short=Type III PIP kinase; AltName	PIP5K	4898	2761	2848	2774	5695	5371	5382	5252	20.8404	21.2418	20.7191	21.6441	34.7615	31.4679	32.9899	33.0515
gene:HORVU1Hr1G039160	8099.49	7994.67	7790.88	8279.75	5254.15	5921.71	5040.96	4649.03	0.624252	4.81743e-14	1.71576e-12	-	chr1H	274026403	274028245	-	1619	-	- && P49690.3 RecName: Full=60S ribosomal protein L23; AltName: Full=Protein EMBRYO DEFECTIVE 2171 && PF00238:Ribosomal protein L14p/L23e	-	11764	6395	6707	6360	5785	6734	5478	4926	390.502	383.837	380.663	387.142	275.48	307.799	261.963	241.848
gene:HORVU4Hr1G082910	3343.34	3312.88	3885.57	2827.61	5562.04	5376.5	5575.61	5645.66	-0.728732	4.89534e-14	1.74148e-12	-	chr4H	623330388	623363836	+	11174	-	- && Q9SL03.3 RecName: Full=Callose synthase 2; AltName: Full=1,3-beta-glucan synthase; AltName: Full=Protein GLUCAN SYNTHASE-LIKE 3 && PF02364:1,3-beta-glucan synthase component|PF14288:1,3-beta-glucan synthase subunit FKS1, domain-1|PF04652:Vta1 like	DUF605	4856	2650	3345	2172	6124	6114	6059	5982	21.6231	21.3365	25.4671	17.7355	39.1194	37.4879	38.8678	39.3972
gene:HORVU5Hr1G048380	1688.2	1565.18	1762.15	1892.89	972.721	968.191	880.65	743.694	0.953911	5.10472e-14	1.81386e-12	-	chr5H	375277042	375280295	+	3147	-	- && P38389.1 RecName: Full=Protein transport protein Sec61 subunit beta && PF03911:Sec61beta family	-	2452	1252	1517	1454	1071	1101	957	788	37.8574	34.952	40.046	41.1661	23.7213	23.4069	21.2859	17.9943
gene:HORVU5Hr1G075350	367.658	358.791	264.846	412.686	947.29	953.242	740.777	943.774	-1.3526	5.20401e-14	1.847e-12	-	chr5H	546812469	546822928	-	1893	-	- && Q6NNN0.1 RecName: Full=Protein RADIALIS-like 3; Short=AtRL3; Short=Protein RAD-like 3 && PF00249:Myb-like DNA-binding domain	Myb_DNA-binding	534	287	228	317	1043	1084	805	1000	16.6832	16.2128	12.1792	18.1612	46.7457	46.6332	36.2314	46.2082
gene:HORVU4Hr1G043530	1960.84	1948.97	2142	1670.27	3102.53	3245.77	3105.74	3264.52	-0.719342	5.42683e-14	1.92386e-12	-	chr4H	347382682	347386722	+	4026	-	- && Q9S745.1 RecName: Full=Lipase-like PAD4; AltName: Full=Protein ENHANCED DISEASE SUSCEPTIBILITY 9; AltName: Full=Protein PHYTOALEXIN DEFICIENT 4; Short=AtPAD4 && PF01764:Lipase (class 3)	Lipase_3	2848	1559	1844	1283	3416	3691	3375	3459	27.6782	27.3957	30.641	22.8649	47.6249	49.3934	47.2522	49.7197
gene:HORVU4Hr1G075550	277.465	236.277	232.321	223.918	673.911	530.263	590.781	649.317	-1.32932	5.50659e-14	1.94988e-12	-	chr4H	598754029	598757520	-	3492	-	- && O80939.1 RecName: Full=L-type lectin-domain containing receptor kinase IV.1; Short=Arabidopsis thaliana lectin-receptor kinase e; Short=AthlecRK-e; Short=LecRK-IV.1; AltName: Full=Lectin Receptor Kinase 1; Flags: Precursor && PF00069:Protein kinase d	Pkinase	403	189	200	172	742	603	642	688	2.45177	2.07909	2.08041	1.91888	6.47584	5.05147	5.62677	6.19074
novel.5639	490.21	402.546	502.975	337.178	972.721	988.417	1061.93	998.513	-1.21131	5.51905e-14	1.95204e-12	-	chr6H	255222199	255226950	-	3435	-	PF03017:TNP1/EN/SPM transposase	-	712	322	433	259	1071	1124	1154	1058	8.85088	7.23769	9.20319	5.90407	19.0992	19.2397	20.6663	19.4523
gene:HORVU2Hr1G091870	1560.14	1827.71	1572.81	1891.58	987.252	966.433	917.459	943.774	0.843771	5.68363e-14	2.00793e-12	-	chr2H	649811889	649819051	+	2993	-	- && Q7XU74.2 RecName: Full=Peroxisomal membrane protein 11-4; AltName: Full=OsPEX11-4; AltName: Full=Peroxin-11-4 >Q01IH3.1 RecName: Full=Peroxisomal membrane protein 11-4; AltName: Full=OsPEX11-4; AltName: Full=Peroxin-11-4 && PF05648:Peroxisomal biogen	-	2266	1462	1354	1453	1087	1099	997	1000	38.0255	44.3608	38.8488	44.7122	26.1675	25.3944	24.1024	24.8196
gene:ENSRNA049485997	162.485	76.2587	101.06	236.936	2.72471	0	0	7.55019	5.82698	5.79889e-14	2.04629e-12	LSU_rRNA_eukarya	chr1H	365807780	365807873	-	94	-	- && Q8TGM7.1 RecName: Full=Putative uncharacterized protein ART2; AltName: Full=Antisense to ribosomal RNA transcript protein 2 && -	-	236	61	87	182	3	0	0	8	53.3375	24.928	33.6189	75.4288	0.972658	0	0	2.67418
novel.4582	1260.64	862.599	1204.58	1045.38	2124.36	2175.57	2048.41	2314.13	-0.984143	5.81337e-14	2.04905e-12	-	chr5H	122716072	122720594	-	3301	-	PF01985:CRS1 / YhbY (CRM) domain	-	1831	690	1037	803	2339	2474	2226	2452	17.6733	12.0425	17.114	14.2131	32.3875	32.8817	30.953	35.0049
gene:HORVU6Hr1G083650	3650.41	3614.16	4052.84	4056.56	2354.15	2537.88	2468.95	2076.3	0.703646	6.12385e-14	2.156e-12	-	chr6H	552243613	552247907	+	4041	-	- && Q6DRC4.1 RecName: Full=Eukaryotic translation initiation factor 3 subunit G; Short=eIF3g; AltName: Full=Eukaryotic translation initiation factor 3 RNA-binding subunit; Short=eIF-3 RNA-binding subunit; AltName: Full=Eukaryotic translation initiation f	RRM_1	5302	2891	3489	3116	2592	2886	2683	2200	62.5077	61.6282	70.3297	67.3653	43.8376	46.8507	45.5684	38.3615
gene:HORVU2Hr1G088180	1192.48	1056.37	1575.14	1284.92	2436.8	2479.84	2397.17	2900.22	-0.999709	6.27861e-14	2.20796e-12	-	chr2H	632300361	632309365	+	4231	-	- && O59952.1 RecName: Full=Lipase; AltName: Full=Triacylglycerol lipase; Flags: Precursor && PF00168:C2 domain|PF01764:Lipase (class 3)	Lipase_3	1732	845	1356	987	2683	2820	2605	3073	13.4684	11.8812	18.029	14.0744	29.93	30.1956	29.1827	35.3435
gene:HORVU7Hr1G024960	1073.37	1053.87	1053.58	964.669	1994.49	1591.67	2121.11	2030.06	-0.89956	6.7915e-14	2.38558e-12	-	chr7H	40957492	40965280	-	6374	-	- && Q9LYS2.2 RecName: Full=ABC transporter C family member 10; Short=ABC transporter ABCC.10; Short=AtABCC10; AltName: Full=ATP-energized glutathione S-conjugate pump 14; AltName: Full=Glutathione S-conjugate-transporting ATPase 14; AltName: Full=Multidr	ABC_membrane	1559	843	907	741	2196	1810	2305	2151	11.8245	11.5611	11.7621	10.3062	23.8938	18.9034	25.1858	24.1299
gene:HORVU3Hr1G036130	1127.07	1320.15	1003.63	949.047	2208.83	2087.64	1942.58	2151.81	-0.931057	6.9535e-14	2.43969e-12	-	chr3H	203618255	203625053	+	6703	-	- && C0LGG4.2 RecName: Full=Probable LRR receptor-like serine/threonine-protein kinase At1g51860; Flags: Precursor && PF07714:Protein tyrosine kinase|PF13855:Leucine rich repeat|PF12819:Carbohydrate-binding protein of the ER	Pkinase_Tyr	1637	1056	864	729	2432	2374	2111	2280	12.6463	14.7509	11.4123	10.3273	26.9524	25.2536	23.4938	26.0514
gene:HORVU4Hr1G001770	460.605	613.82	824.739	455.647	50.8612	116.077	156.437	117.972	2.41533	7.35909e-14	2.57905e-12	-	chr4H	2806940	2808766	+	676	-	- && Q6VAK4.1 RecName: Full=Histidine-containing phosphotransfer protein 2; AltName: Full=OsAHP2; AltName: Full=OsHP1; AltName: Full=OsHpt3 && -	-	669	491	710	350	56	132	170	125	36.3494	48.2382	65.959	34.8726	4.36494	9.87579	13.3067	10.0453
gene:HORVU3Hr1G062590	9515.04	10344.9	9350.92	11496.6	6698.24	6807.24	6745.21	5925.96	0.636724	7.39263e-14	2.58784e-12	-	chr3H	477737855	477739885	+	617	-	- && P0DKK1.1 RecName: Full=60S ribosomal protein L37a-1 >P0DKK2.1 RecName: Full=60S ribosomal protein L37a-2 && PF01780:Ribosomal L37ae protein family	-	13820	8275	8050	8831	7375	7741	7330	6279	841.261	910.812	837.844	985.776	644.026	648.853	642.801	565.318
gene:HORVU2Hr1G013370	891.604	763.838	836.355	787.618	1627.56	1325.22	1575.42	1644.05	-0.910624	7.4701e-14	2.61198e-12	-	chr2H	28951130	29042210	+	4646	-	- && P0DMS1.1 RecName: Full=Protein NETWORKED 2A && PF07765:KIP1-like protein	-	1295	611	720	605	1792	1507	1712	1742	6.87965	5.86916	6.53994	5.89383	13.6569	11.0239	13.1024	13.6875
gene:HORVU6Hr1G033630	1177.33	1423.91	1289.38	1372.15	2298.75	2082.36	2325.39	2601.99	-0.824102	7.58621e-14	2.64956e-12	-	chr6H	154896919	154905352	+	6443	-	- && P55229.3 RecName: Full=Glucose-1-phosphate adenylyltransferase large subunit 1, chloroplastic; AltName: Full=ADP-glucose pyrophosphorylase; AltName: Full=ADP-glucose synthase; AltName: Full=AGPase S; AltName: Full=Alpha-D-glucose-1-phosphate adenyl t	Galactosyl_T	1710	1139	1110	1054	2531	2368	2527	2757	12.5356	15.0977	13.9129	14.1689	26.6171	23.9033	26.6873	29.8928
gene:HORVU6Hr1G001480	644.434	755.087	689.993	666.546	301.534	306.902	291.71	344.478	1.14623	7.66943e-14	2.67558e-12	-	chr6H	4781177	4786863	-	2804	-	- && Q9H598.2 RecName: Full=Vesicular inhibitory amino acid transporter; AltName: Full=GABA and glycine transporter; AltName: Full=Solute carrier family 32 member 1; AltName: Full=Vesicular GABA transporter; Short=hVIAAT && PF01490:Transmembrane amino aci	Aa_trans	936	604	594	512	332	349	317	365	12.0734	14.0873	13.1004	12.1107	6.14343	6.19878	5.89066	6.9635
novel.2082	1231.03	1481.42	1174.38	1576.54	633.949	662.169	579.738	442.63	1.23554	7.72162e-14	2.69072e-12	-	chr3H	9737650	9749812	+	2041	-	PF16916:Dimerisation domain of Zinc Transporter|PF01545:Cation efflux family	-	1788	1185	1011	1211	698	753	630	469	24.8432	29.7712	24.018	30.8553	13.9128	14.4066	12.6105	9.63815
gene:HORVU5Hr1G028000	6035.37	7188.32	6284.28	7855.35	3658.37	4239.46	3328.43	4250.76	0.821738	8.24204e-14	2.86881e-12	-	chr5H	162602440	162614747	-	840	-	- && - && PF06624:Ribosome associated membrane protein RAMP4	-	8766	5750	5410	6034	4028	4821	3617	4504	612.599	726.575	646.422	773.26	403.815	463.915	364.144	465.536
gene:HORVU6Hr1G062440	3399.11	4196.73	3143.3	3615.23	2012.65	2243.28	2034.61	2063.09	0.780572	8.40065e-14	2.9207e-12	-	chr6H	418524458	418529777	+	1172	-	- && Q9ZW85.1 RecName: Full=3-isopropylmalate dehydratase small subunit 3; AltName: Full=AtLEUD3; AltName: Full=Isopropylmalate isomerase small subunit 3; Flags: Precursor && PF00694:Aconitase C-terminal domain	-	4937	3357	2706	2777	2216	2551	2211	2186	89.4919	110.03	83.8673	92.3085	57.6247	63.6733	57.7377	58.6072
gene:HORVU3Hr1G073630	2667.93	2932.84	3098	2194.91	4703.75	4458.43	4973.79	5124.69	-0.822017	8.56105e-14	2.9731e-12	-	chr3H	554364480	554385818	+	9794	-	- && F4JKH6.1 RecName: Full=Protein TSS; AltName: Full=TPR-domain suppressor of STIMPY && PF12807:Translation initiation factor eIF3 subunit 135|PF15044:Mitochondrial function, CLU-N-term|PF13424:Tetratricopeptide repeat	-	3875	2346	2667	1686	5179	5070	5405	5430	13.9648	15.2873	16.4336	11.1421	26.775	25.1593	28.0615	28.943
gene:HORVU2Hr1G102330	5708.33	5964.43	5528.08	6207.21	3969.9	4200.77	3761.86	4102.59	0.545484	8.97405e-14	3.113e-12	-	chr2H	696296343	696298549	+	2207	-	- && - && PF08186:Wound-inducible basic protein family	-	8291	4771	4759	4768	4371	4777	4088	4347	128.194	133.386	125.812	135.19	96.9529	101.705	91.0589	99.4102
gene:HORVU6Hr1G077770	3818.41	4406.76	4024.96	4525.22	2516.72	2688.25	2370.49	2818.11	0.690058	9.85795e-14	3.41575e-12	-	chr6H	532180571	532182425	+	1855	-	- && Q9ZPE7.1 RecName: Full=Protein EXORDIUM; Flags: Precursor && PF04674:Phosphate-induced protein 1 conserved region	-	5546	3525	3465	3476	2771	3057	2576	2986	87.7308	100.825	93.7173	100.832	62.8821	66.5877	58.7041	69.8621
gene:HORVU2Hr1G072500	4528.25	5448.12	5480.45	4915.78	3301.44	3159.59	3393.77	3292.83	0.631294	1.00469e-13	3.47729e-12	sbeIIa	chr2H	520168487	520266097	+	4901	-	- && Q08047.1 RecName: Full=1,4-alpha-glucan-branching enzyme 2, chloroplastic/amyloplastic; AltName: Full=Q-enzyme; AltName: Full=Starch-branching enzyme IIB; Flags: Precursor && PF02922:Carbohydrate-binding module 48 (Isoamylase N-terminal domain)|PF001	-	6577	4358	4718	3776	3635	3593	3688	3489	58.6098	70.221	71.886	61.7049	46.4692	44.0885	47.346	45.9857
gene:HORVU4Hr1G086300	2057.92	1731.45	1927.1	1806.96	3024.43	2857.09	3412.17	3132.39	-0.722657	1.03286e-13	3.57077e-12	-	chr4H	633598304	633602296	+	3775	-	- && A2X5P7.2 RecName: Full=Beta-fructofuranosidase, insoluble isoenzyme 1; AltName: Full=Cell wall beta-fructosidase 1; AltName: Full=Invertase 1; AltName: Full=OsCIN1; AltName: Full=Sucrose hydrolase 1; Flags: Precursor && PF08244:Glycosyl hydrolases fa	-	2989	1385	1659	1388	3330	3249	3708	3319	37.5296	31.4438	35.6155	31.9582	59.9806	56.1725	67.0714	61.6361
gene:HORVU7Hr1G070450	1688.2	1760.2	1815.59	1727.55	997.243	914.55	1117.15	880.541	0.838371	1.07298e-13	3.70528e-12	-	chr7H	382551995	382558241	-	1600	-	- && Q84UQ3.1 RecName: Full=Zinc finger CCCH domain-containing protein 56; Short=OsC3H56 && PF00642:Zinc finger C-x8-C-x5-C-x3-H type (and similar)	zf-CCCH	2452	1408	1563	1327	1098	1040	1214	933	37.1288	38.5506	40.4663	36.8474	23.8513	21.6845	26.4825	20.8955
gene:HORVU7Hr1G001450	926.718	1182.64	1439.23	870.936	2424.08	2340.9	2315.27	2748.27	-1.15381	1.07623e-13	3.71234e-12	Rpg1	chr7H	3257424	3268163	+	5658	-	- && Q9ZT07.3 RecName: Full=G-type lectin S-receptor-like serine/threonine-protein kinase RKS1; AltName: Full=Receptor-like protein kinase 1; Flags: Precursor && PF00069:Protein kinase domain|PF07714:Protein tyrosine kinase	Pkinase	1346	946	1239	669	2669	2662	2516	2912	11.0791	14.0796	17.4372	10.0979	31.5157	30.1714	29.8346	35.4512
gene:HORVU1Hr1G087600	4411.2	3780.43	3720.62	4211.48	2495.83	2589.76	2680.6	2615.2	0.635768	1.09804e-13	3.78329e-12	-	chr1H	539679073	539680597	+	1525	-	- && Q5QLR2.1 RecName: Full=Monothiol glutaredoxin-S5 && PF00462:Glutaredoxin	-	6407	3024	3203	3235	2748	2945	2913	2771	89.2551	76.1724	76.2921	82.6415	54.9179	56.4924	58.4614	57.0946
gene:HORVU2Hr1G005140	3371.57	3219.12	3855.37	3887.32	2157.06	2261.75	2293.19	2242.41	0.678316	1.13678e-13	3.9124e-12	-	chr2H	11262477	11266023	-	3547	-	- && Q9LE33.1 RecName: Full=Glyoxylate/hydroxypyruvate reductase HPR3; AltName: Full=NAD(P)H-dependent hydroxypyruvate reductase 3; Short=AtHPR3; Short=HPR 3 && PF00389:D-isomer specific 2-hydroxyacid dehydrogenase, catalytic domain|PF02826:D-isomer speci	2-Hacid_dh_C	4897	2575	3319	2986	2375	2572	2492	2376	83.428	79.3226	96.6793	93.2861	58.0449	60.3364	61.1617	59.8698
gene:HORVU2Hr1G010690	42950.5	36958	34237.1	38586.8	25959.2	26075.2	26423.2	22853.5	0.592299	1.19112e-13	4.09482e-12	-	chr2H	20579138	21146800	+	9381	-	- && P26667.1 RecName: Full=Ribulose bisphosphate carboxylase small chain PW9, chloroplastic; Short=RuBisCO small subunit PW9; Flags: Precursor && PF00101:Ribulose bisphosphate carboxylase, small chain|PF12338:Ribulose-1,5-bisphosphate carboxylase small s	-	62383	29563	29474	29640	28582	29652	28714	24215	1553.69	1331.33	1255.11	1353.7	1021.2	1016.9	1030.25	891.997
gene:HORVU2Hr1G031450	14883.9	16048.1	15139.2	17576.2	10888.8	10590.3	11177.9	9263.14	0.602273	1.21203e-13	4.16201e-12	-	chr2H	119855132	119874202	-	2032	-	- && Q40680.3 RecName: Full=Elongation factor 1-delta 1; Short=EF-1-delta 1; AltName: Full=Elongation factor 1B-beta 1; AltName: Full=eEF-1B beta 1 && PF00736:EF-1 guanine nucleotide exchange domain	-	21618	12837	13033	13501	11989	12043	12147	9815	435.323	467.409	448.729	498.548	346.336	333.931	352.383	292.325
novel.916	915.702	883.851	867.719	702.998	1759.25	1793.04	1516.52	2347.17	-1.13658	1.2667e-13	4.34491e-12	-	chr2H	72726592	72730988	+	4194	-	-	-	1330	707	747	540	1937	2039	1648	2487	7.55287	7.25968	7.25313	5.62341	15.7801	15.9443	13.4824	20.8889
gene:HORVU4Hr1G075950	4022.89	3649.17	3603.3	4052.65	2523.08	2460.49	2483.67	2668.05	0.597144	1.27757e-13	4.37727e-12	-	chr4H	599519222	599526389	+	6072	-	- && Q8S625.1 RecName: Full=Ubiquitin-fold modifier-conjugating enzyme 1; AltName: Full=Ufm1-conjugating enzyme 1 >A2Z5S8.1 RecName: Full=Ubiquitin-fold modifier-conjugating enzyme 1; AltName: Full=Ufm1-conjugating enzyme 1 && PF08694:Ubiquitin-fold modif	-	5843	2919	3102	3113	2778	2798	2699	2827	59.6789	53.9084	54.1715	58.3055	40.7039	39.3513	39.7135	42.7062
novel.1023	2866.22	3872.94	3891.38	4642.39	1640.27	1843.17	1282.79	2010.24	1.17179	1.28142e-13	4.38556e-12	-	chr2H	218547005	218549600	+	1032	-	PF04398:Protein of unknown function, DUF538	-	4163	3098	3350	3566	1806	2096	1394	2130	85.6989	115.315	117.912	134.616	53.3341	59.4137	41.341	64.8527
gene:HORVU3Hr1G073670	623.779	703.831	612.166	529.852	1454.99	1208.26	1545.05	1142.91	-1.11526	1.29308e-13	4.42053e-12	-	chr3H	554566694	554590505	-	10741	-	- && F4JKH6.1 RecName: Full=Protein TSS; AltName: Full=TPR-domain suppressor of STIMPY && PF15044:Mitochondrial function, CLU-N-term|PF13424:Tetratricopeptide repeat|PF12807:Translation initiation factor eIF3 subunit 135	-	906	563	527	407	1602	1374	1679	1211	4.04191	4.54156	4.01989	3.32965	10.2527	8.44058	10.7909	7.99066
gene:HORVU7Hr1G059290	1807.31	1576.43	1352.11	1580.44	772.909	865.305	830.038	665.361	1.01195	1.32323e-13	4.51858e-12	-	chr7H	265435033	265435950	+	594	-	- && - && -	-	2625	1261	1164	1214	851	984	902	705	135.029	117.287	102.375	114.515	62.7981	69.6979	66.8428	53.6373
gene:HORVU6Hr1G005440	186.583	93.7607	214.897	130.185	578.546	481.897	1174.2	1577.99	-2.60489	1.32824e-13	4.53065e-12	-	chr6H	12063055	12065523	+	2469	-	- && O49607.1 RecName: Full=Subtilisin-like protease SBT1.6; AltName: Full=Subtilase subfamily 1 member 6; Short=AtSBT1.6; AltName: Full=Subtilisin-like serine protease 2; Short=At-SLP2; Flags: Precursor && PF05922:Peptidase inhibitor I9|PF00082:Subtilase	Peptidase_S8	271	75	185	100	637	548	1276	1672	2.33183	1.16688	2.72172	1.57787	7.86294	6.49283	15.8171	21.2786
gene:HORVU2Hr1G019270	18053.8	15860.6	12666.1	14544.2	8409.36	10109.3	7451.94	7778.59	0.857035	1.35871e-13	4.62942e-12	-	chr2H	50344624	50346897	-	1586	-	- && - && PF06596:Photosystem II reaction centre X protein (PsbX)	-	26222	12687	10904	11172	9259	11496	8098	8242	952.266	833.084	677.053	743.993	482.364	574.865	423.663	442.695
gene:HORVU7Hr1G117870	961.143	1466.42	938.577	1389.07	416.88	520.59	415.019	482.269	1.37258	1.40741e-13	4.79004e-12	-	chr7H	646105852	646108060	-	1801	-	- && Q8L817.1 RecName: Full=Alpha carbonic anhydrase 7; Short=AtaCA7; Short=AtalphaCA7; AltName: Full=Alpha carbonate dehydratase 7; Flags: Precursor && PF00194:Eukaryotic-type carbonic anhydrase	-	1396	1173	808	1067	459	592	451	511	23.745	36.0763	23.4986	33.2809	11.2	13.8655	11.0513	12.8554
gene:HORVU7Hr1G089120	4191.57	4918.06	4610.41	5104.54	2928.15	3236.1	2871.08	2937.03	0.652153	1.41243e-13	4.80148e-12	-	chr7H	540689692	540693022	+	3331	-	- && P40393.2 RecName: Full=Ras-related protein RIC2 && PF00071:Ras family	Ras	6088	3934	3969	3921	3224	3680	3120	3112	59.6573	69.7045	66.4989	70.4581	45.3213	49.655	44.0447	45.1033
gene:HORVU0Hr1G015950	3507.9	4426.76	4109.76	3158.28	1884.59	2331.22	1843.2	1700.68	0.969975	1.41391e-13	4.80148e-12	-	chrUn	86123143	86127266	+	3250	-	- && B5WWZ9.1 RecName: Full=Long-chain-alcohol oxidase FAO2; AltName: Full=Long-chain fatty alcohol oxidase 2 && PF00732:GMC oxidoreductase|PF05199:GMC oxidoreductase	-	5095	3541	3538	2426	2075	2651	2003	1802	57.4224	72.1607	68.1772	50.1387	33.5485	41.1408	32.5213	30.038
gene:HORVU7Hr1G062400	353.199	246.278	367.067	320.254	771.092	740.433	758.261	836.184	-1.26857	1.41707e-13	4.80691e-12	-	chr7H	300518692	300523227	-	3830	-	- && Q9LSL1.1 RecName: Full=Transcription factor bHLH93; AltName: Full=Basic helix-loop-helix protein 93; Short=AtbHLH93; Short=bHLH 93; AltName: Full=Transcription factor EN 47; AltName: Full=bHLH transcription factor bHLH093 && PF00010:Helix-loop-helix	HLH	513	197	316	246	849	842	824	886	3.93021	2.72899	4.13933	3.45604	9.33092	8.88254	9.09443	10.0395
novel.6747	995.567	1310.15	1441.55	1087.04	2234.26	2490.39	2230.61	2589.72	-0.982779	1.4222e-13	4.81899e-12	-	chr7H	644394202	644398659	-	3339	-	-	-	1446	1048	1241	835	2460	2832	2424	2744	16.1428	21.1548	23.6878	17.0939	39.397	43.5341	38.9845	45.3078
gene:HORVU2Hr1G123220	3750.25	3274.13	3474.36	3268.94	2022.64	2366.4	1924.18	2087.63	0.713223	1.43227e-13	4.84775e-12	-	chr2H	754878848	754883006	-	1849	-	- && Q9CAF2.1 RecName: Full=Nudix hydrolase 26, chloroplastic; Short=AtNUDT26; AltName: Full=Bis(5'-nucleosyl)-tetraphosphatase (asymmetrical); Flags: Precursor && PF00293:NUDIX domain	NUDIX	5447	2619	2991	2511	2227	2691	2091	2212	163.676	142.299	153.67	138.363	95.9992	111.345	90.5176	98.3091
gene:HORVU5Hr1G098720	1961.53	2624.05	2284.88	1848.62	1185.25	1089.55	1118.07	1154.24	0.93878	1.44167e-13	4.87417e-12	-	chr5H	608578257	608580493	-	2237	-	- && - && PF06219:Protein of unknown function (DUF1005)	-	2849	2099	1967	1420	1305	1239	1215	1223	27.0567	36.044	31.9397	24.7295	17.7792	16.2024	16.623	17.1786
gene:HORVU7Hr1G116830	180.386	351.29	291.563	140.6	864.641	970.83	791.389	954.156	-1.89592	1.47408e-13	4.97828e-12	-	chr7H	644235857	644237468	+	1612	-	- && Q9ZUN4.1 RecName: Full=1-aminocyclopropane-1-carboxylate oxidase 1; Short=ACC oxidase 1; Short=AtACO1 && -	-	262	281	251	108	952	1104	860	1011	4.76548	9.24165	7.80591	3.60226	24.8405	27.6504	22.5348	27.198
gene:HORVU6Hr1G083620	3360.56	3210.37	3297.8	3302.79	4624.74	4430.29	4801.71	4738.69	-0.497192	1.4786e-13	4.98803e-12	-	chr6H	552075920	552082820	-	3836	-	- && Q8VZG1.1 RecName: Full=Diacylglycerol kinase 3; Short=AtDGK3; Short=DAG kinase 3; AltName: Full=Diglyceride kinase 3; Short=DGK 3 && PF00781:Diacylglycerol kinase catalytic domain|PF00609:Diacylglycerol kinase accessory domain	-	4881	2568	2839	2537	5092	5038	5218	5021	69.6874	66.2946	69.3035	66.4219	104.292	99.0444	107.325	106.027
gene:HORVU3Hr1G117090	361.461	696.33	622.62	736.846	180.739	181.151	138.033	114.197	1.97415	1.49653e-13	5.04299e-12	-	chr3H	697237939	697238330	+	277	-	- && - && -	-	525	557	536	566	199	206	150	121	40.265	77.2434	70.2874	79.6032	21.8947	21.7552	16.5733	13.7257
gene:HORVU4Hr1G067740	1298.51	1227.64	1334.68	1310.96	1998.12	2256.48	1994.12	2286.77	-0.722671	1.71778e-13	5.77586e-12	-	chr4H	561845568	561850101	-	3466	-	- && O82169.1 RecName: Full=Multiple organellar RNA editing factor 6, mitochondrial; AltName: Full=RNA editing-interacting protein 6; Flags: Precursor && PF00582:Universal stress protein family|PF00071:Ras family	Ras	1886	982	1149	1007	2200	2566	2167	2423	26.3774	24.8336	27.4761	25.8265	44.1399	49.4167	43.6616	50.1215
novel.1995	906.063	1051.37	709.74	969.876	250.673	195.221	332.199	112.309	2.02992	1.71762e-13	5.77586e-12	-	chr2H	725580536	725581011	-	476	-	-	-	1316	841	611	745	276	222	361	119	58.735	67.8696	46.6258	60.9738	17.6713	13.6433	23.2113	7.8554
gene:HORVU7Hr1G024220	4877.32	6669.51	6055.45	4816.84	2625.71	2758.6	2110.98	3348.51	1.0477	1.73648e-13	5.83231e-12	-	chr7H	38484340	38487233	+	2018	-	- && Q9FJ45.1 RecName: Full=GDSL esterase/lipase At5g45910; AltName: Full=Extracellular lipase At5g45910; Flags: Precursor && PF00657:GDSL-like Lipase/Acylhydrolase	Lipase_GDSL	7084	5335	5213	3700	2891	3137	2294	3548	143.194	194.992	180.168	137.149	83.8324	87.3145	66.8019	106.074
gene:HORVU7Hr1G120490	8732.9	8215.94	8761.98	7972.51	5754.58	6250.59	5606.9	5210.58	0.56171	1.76392e-13	5.918e-12	-	chr7H	651485734	651490902	-	4252	-	- && Q9FFE0.1 RecName: Full=Putative 4-hydroxy-4-methyl-2-oxoglutarate aldolase 2; Short=HMG aldolase 2; AltName: Full=Oxaloacetate decarboxylase; Short=OAA decarboxylase; AltName: Full=Regulator of ribonuclease activity homolog 2; AltName: Full=RraA-like	-	12684	6572	7543	6124	6336	7108	6093	5521	222.516	208.468	226.252	197.008	159.455	171.703	153.987	143.252
gene:HORVU7Hr1G087250	377.297	802.592	658.63	768.09	147.134	221.602	133.432	126.466	2.04938	1.8186e-13	6.09479e-12	-	chr7H	525548480	525550872	+	2393	-	- && P37064.1 RecName: Full=L-ascorbate oxidase; Short=ASO; Short=Ascorbase && PF07732:Multicopper oxidase|PF00394:Multicopper oxidase|PF07731:Multicopper oxidase	-	548	642	567	590	162	252	145	134	7.16874	15.1857	12.6821	14.1534	3.04015	4.5393	2.73263	2.59267
gene:HORVU3Hr1G108630	451.654	345.04	326.411	423.1	916.41	812.542	884.331	1074.96	-1.25152	1.8238e-13	6.10555e-12	-	chr3H	675884796	675886125	+	1330	-	- && - && PF14009:Domain of unknown function (DUF4228)	-	656	276	281	325	1009	924	961	1139	10.4785	7.97156	7.67445	9.51975	23.121	20.3233	22.1141	26.9092
gene:HORVU7Hr1G002110	1580.79	1497.67	2002.61	1878.57	850.109	957.639	755.5	665.361	1.10744	1.89322e-13	6.33105e-12	-	chr7H	4101379	4104133	+	2720	-	- && A7PZL3.1 RecName: Full=Probable polygalacturonase; Short=PG; AltName: Full=Pectinase && PF00295:Glycosyl hydrolases family 28	-	2296	1198	1724	1443	936	1089	821	705	43.4738	41.0157	55.8132	50.1034	25.4243	28.3929	22.3949	19.7435
gene:HORVU1Hr1G005030	304.316	492.556	405.4	575.417	0	7.035	7.36176	0	6.94276	1.99122e-13	6.64426e-12	-	chr1H	11022546	11023994	+	1449	-	- && - && -	-	442	394	349	442	0	8	8	0	6.48041	10.4451	8.74882	11.8836	0	0.161509	0.168974	0
gene:HORVU7Hr1G082930	163.174	168.769	235.806	244.747	22.7059	40.4512	33.1279	39.6385	2.57778	1.99042e-13	6.64426e-12	-	chr7H	498937489	498938712	-	1224	-	- && Q9XE33.1 RecName: Full=Nuclear transcription factor Y subunit C-6; Short=OsNF-YC6; AltName: Full=Transcriptional activator HAP5D; Short=OsHAP5D && PF00808:Histone-like transcription factor (CBF/NF-Y) and archaeal histone	-	237	135	203	188	25	46	36	42	4.11354	4.2368	6.02431	5.9837	0.62248	1.09939	0.900159	1.07819
gene:HORVU7Hr1G079720	2118.51	2634.05	2398.71	2485.23	1339.65	1523.96	1436.46	1402.45	0.755801	2.02077e-13	6.73553e-12	-	chr7H	470522588	470526952	-	2427	-	- && Q9FJ45.1 RecName: Full=GDSL esterase/lipase At5g45910; AltName: Full=Extracellular lipase At5g45910; Flags: Precursor && PF00657:GDSL-like Lipase/Acylhydrolase	Lipase_GDSL	3077	2107	2065	1909	1475	1733	1561	1486	43.063	53.3186	49.4129	48.9923	29.6133	33.3965	31.4724	30.7592
gene:HORVU4Hr1G054200	1151.17	1435.16	1357.92	1900.7	463.2	692.068	430.663	588.915	1.42516	2.0479e-13	6.81855e-12	-	chr4H	451207829	451209129	+	1196	-	- && - && PF00582:Universal stress protein family	Usp	1672	1148	1169	1460	510	787	468	624	46.0713	57.197	55.0748	73.7721	20.1596	29.8604	18.5776	25.4307
gene:HORVU2Hr1G084890	598.993	808.843	953.677	986.8	343.313	303.384	276.066	323.715	1.42367	2.13538e-13	7.10211e-12	-	chr2H	614153566	614154405	+	501	-	- && Q9LT67.1 RecName: Full=Transcription factor bHLH113; AltName: Full=Basic helix-loop-helix protein 113; Short=AtbHLH113; Short=bHLH 113; AltName: Full=Transcription factor EN 61; AltName: Full=bHLH transcription factor bHLH113 && -	-	870	647	821	758	378	345	300	343	36.8918	49.6081	59.5248	58.942	22.9943	20.1445	18.3266	21.5122
gene:HORVU7Hr1G083860	9756.7	10321.2	8648.15	12654	5837.23	6415.04	5183.6	6044.87	0.81727	2.14975e-13	7.14217e-12	-	chr7H	505356309	505361955	-	939	-	- && - && -	-	14171	8256	7445	9720	6427	7295	5633	6405	666.055	701.645	598.3	837.764	433.348	472.13	381.417	445.255
gene:HORVU6Hr1G080670	504.669	386.294	413.531	469.967	972.721	991.055	840.16	1067.41	-1.12298	2.18271e-13	7.2438e-12	-	chr6H	542474737	542480478	+	5390	-	- && Q9M7Q2.1 RecName: Full=ABSCISIC ACID-INSENSITIVE 5-like protein 7; AltName: Full=ABA-responsive element-binding protein 2; AltName: Full=Abscisic acid responsive elements-binding factor 4; Short=ABRE-binding factor 4; AltName: Full=bZIP transcription	bZIP_1	733	309	356	361	1071	1127	913	1131	10.9433	8.34141	9.08736	9.88316	22.9378	23.1683	19.6365	24.9739
gene:HORVU4Hr1G075070	1644.13	1573.93	1662.26	1609.08	2994.45	2995.15	2735.81	4330.98	-1.0084	2.20483e-13	7.30931e-12	-	chr4H	596446043	596448382	-	2281	-	- && Q6ZJD3.1 RecName: Full=Patatin-like protein 2; Short=OsPLP2 >A2YW91.1 RecName: Full=Patatin-like protein 2 && PF01734:Patatin-like phospholipase	-	2388	1259	1431	1236	3297	3406	2973	4589	34.418	32.8106	35.2642	32.6674	68.1692	67.5961	61.7299	97.8247
gene:HORVU6Hr1G014700	2096.48	1947.72	2018.87	2512.57	3844.56	3348.66	3525.36	3716.58	-0.751679	2.22263e-13	7.36036e-12	-	chr6H	31518733	31527333	-	3696	-	- && Q6Z2M9.1 RecName: Full=Calcium-dependent protein kinase 4; Short=OsCDPK4; Short=OsCPK4; AltName: Full=Calcium-dependent protein kinase OsCDPK1 && PF00069:Protein kinase domain|PF13499:EF-hand domain pair	Pkinase	3045	1558	1738	1930	4233	3808	3831	3938	36.9023	34.1406	36.0131	42.8913	73.5924	63.5462	66.885	70.5865
gene:HORVU4Hr1G089090	1646.2	1535.18	1425.29	1290.13	791.074	780.005	843.841	701.224	0.921231	2.26652e-13	7.49761e-12	-	chr4H	641608344	641613015	+	2873	-	- && Q01899.1 RecName: Full=Heat shock 70 kDa protein, mitochondrial; Flags: Precursor && PF10712:NAD-specific glutamate dehydrogenase|PF00012:Hsp70 protein	HSP70	2391	1228	1227	991	871	887	917	743	23.089	21.4418	20.2588	17.5487	12.066	11.7944	12.7569	10.6119
gene:HORVU1Hr1G000520	1989.76	2375.27	1769.12	1844.72	919.135	971.709	1176.04	1023.05	0.964093	2.32084e-13	7.66902e-12	-	chr1H	1415876	1422042	+	2854	-	- && Q8VYZ0.1 RecName: Full=E3 ubiquitin-protein ligase ORTHRUS 2; AltName: Full=Protein VARIANT IN METHYLATION 1 && PF13920:Zinc finger, C3HC4 type (RING finger)|PF02182:SAD/SRA domain|PF13445:RING-type zinc-finger	-	2890	1900	1523	1417	1012	1105	1278	1084	30.6524	36.4383	27.6192	27.5602	15.3981	16.1382	19.5276	17.005
gene:HORVU2Hr1G125430	2349.84	2322.77	2193.11	2273.03	1063.54	1452.73	1034.33	910.742	1.03436	2.32803e-13	7.6845e-12	-	chr2H	760880861	760881813	-	735	-	- && - && PF03061:Thioesterase superfamily	4HBT	3413	1858	1888	1746	1171	1652	1124	965	104.178	102.547	98.5338	97.7302	51.276	69.4345	49.426	43.5659
gene:HORVU6Hr1G067470	2181.16	2577.8	2434.72	2534.7	1323.3	1550.34	1245.98	1471.34	0.79825	2.33723e-13	7.70657e-12	-	chr6H	467583584	467586316	+	2648	-	- && Q38908.2 RecName: Full=Probable xyloglucan endotransglucosylase/hydrolase protein 30; Short=At-XTH30; Short=XTH-30; Flags: Precursor && PF00722:Glycosyl hydrolases family 16|PF06955:Xyloglucan endo-transglycosylase (XET) C-terminus	-	3168	2062	2096	1947	1457	1763	1354	1559	53.7992	63.3166	60.8592	60.6321	35.4951	41.2259	33.1253	39.1577
gene:HORVU4Hr1G084810	3421.14	3334.13	2750.68	3495.46	5661.94	4824.25	6272.22	5468.23	-0.773465	2.37754e-13	7.83106e-12	-	chr4H	629791692	629796611	-	3328	-	- && Q9FLV0.1 RecName: Full=Protein DOWNY MILDEW RESISTANCE 6; Short=AtDMR6; AltName: Full=2-oxoglutarate (2OG)-Fe(II) oxygenase-like protein DMR6; AltName: Full=Salicylate 3-hydroxylase DMR6; Short=S3H DMR6; Short=SA 3-hydroxylase DMR6; Short=Salicylic a	2OG-FeII_Oxy	4969	2667	2368	2685	6234	5486	6816	5794	67.4102	65.421	54.9266	66.7953	121.323	102.48	133.21	116.256
gene:HORVU0Hr1G006740	814.493	695.08	660.953	667.848	1263.36	1323.46	1309.47	1452.47	-0.911366	2.42265e-13	7.97109e-12	-	chrUn	38824453	38826891	-	2439	-	- && - && -	-	1183	556	569	513	1391	1505	1423	1539	16.3409	13.8869	13.4384	12.9944	27.5637	28.6256	28.317	31.442
gene:HORVU7Hr1G117180	42.6868	87.51	168.433	157.524	3.63294	0	1.84044	0	6.37803	2.44413e-13	8.03315e-12	-	chr7H	644852524	644854145	+	1622	-	- && P25251.1 RecName: Full=Cysteine proteinase COT44; Flags: Precursor && PF00112:Papain family cysteine protease	Peptidase_C1	62	70	145	121	4	0	2	0	0.812062	1.6578	3.2472	2.90622	0.0751581	0	0.0377379	0
gene:HORVU3Hr1G041160	2444.17	1925.22	1977.05	1800.45	3703.79	3420.77	3678.12	3353.23	-0.795285	2.4663e-13	8.09733e-12	-	chr3H	256194419	256233445	-	7062	-	- && Q9SYI0.2 RecName: Full=Protein translocase subunit SECA1, chloroplastic; Short=AtcpSecA; AltName: Full=Protein ALBINO OR GLASSY YELLOW 1; Flags: Precursor && PF07516:SecA Wing and Scaffold domain	-	3550	1540	1702	1383	4078	3890	3997	3553	46.8437	36.7435	38.3996	33.4649	77.1948	70.6803	75.9813	69.3422
gene:HORVU5Hr1G004370	139.077	70.008	166.109	160.127	564.923	632.27	479.434	464.337	-1.99868	2.58778e-13	8.48709e-12	-	chr5H	8012712	8214490	-	6053	-	- && C5YHH7.2 RecName: Full=Zingiberene synthase; Short=SbTPS1 && PF01397:Terpene synthase, N-terminal domain|PF03936:Terpene synthase family, metal binding domain	-	202	56	143	123	622	719	521	492	2.77402	1.39054	3.35767	3.09748	12.2537	13.5961	10.3073	9.99316
gene:HORVU7Hr1G081930	8051.29	7292.09	6948.72	8395.61	12285.7	10815.4	12360.4	11121.4	-0.60203	2.65535e-13	8.69938e-12	-	chr7H	489496035	489499331	+	3037	-	- && Q9ZPY9.1 RecName: Full=Phosphatidylinositol 4-kinase gamma 4; Short=AtPI4Kgamma4; Short=PI-4Kgamma4; Short=PI4K gamma 4; AltName: Full=Ubiquitin-like domain kinase gamma 4; Short=UbDK gamma 4 && PF00240:Ubiquitin family|PF00454:Phosphatidylinositol 3	PI3_PI4_kinase	11694	5833	5982	6449	13527	12299	13432	11784	105.135	94.8231	91.955	106.322	174.463	152.258	173.97	156.696
gene:HORVU7Hr1G027220	3682.77	3104.11	3504.56	4042.24	2184.31	2120.17	2298.71	2013.07	0.734332	2.66688e-13	8.72786e-12	-	chr7H	48177779	48180707	-	2316	-	- && A2Y9X7.2 RecName: Full=Proteasome subunit alpha type-4-1; AltName: Full=20S proteasome alpha subunit C; AltName: Full=20S proteasome subunit alpha-3 >P0DKK3.1 RecName: Full=Proteasome subunit alpha type-4-1; AltName: Full=20S proteasome alpha subunit	Proteasome	5349	2483	3017	3105	2405	2411	2498	2133	108.744	91.2739	104.87	115.755	70.14	67.4925	73.1601	64.1361
gene:HORVU7Hr1G109260	11221.8	12441.4	14934.8	11182.9	2707.45	4047.76	2547.17	4868.93	1.81261	2.68386e-13	8.77406e-12	-	chr7H	627478713	627480370	-	1658	-	- && - && PF14541:Xylanase inhibitor C-terminal|PF14543:Xylanase inhibitor N-terminal	-	16299	9952	12857	8590	2981	4603	2768	5159	208.845	230.575	281.675	201.838	54.7954	81.214	51.0952	97.7708
gene:HORVU3Hr1G036970	565.256	485.056	1014.08	964.669	243.407	181.151	204.289	183.092	1.89846	2.71405e-13	8.86331e-12	-	chr3H	209056312	209058253	+	1942	-	- && - && -	-	821	388	873	741	268	206	222	194	12.539	10.715	22.7971	20.7532	5.87184	4.33226	4.88455	4.38231
gene:HORVU3Hr1G110170	855.114	1488.92	1305.64	1064.91	340.588	411.547	502.44	470.943	1.44909	2.77754e-13	9.061e-12	-	chr3H	680230896	680232465	+	1570	-	- && Q53QK0.1 RecName: Full=Flavonoid O-methyltransferase-like protein Os11g0303600 && PF00891:O-methyltransferase|PF08100:Dimerisation domain	-	1242	1191	1124	818	375	468	546	499	19.9138	34.5288	30.8136	24.0509	8.62546	10.3325	12.6117	11.8335
gene:HORVU4Hr1G001170	9737.42	9406.08	10045.6	10084.1	7157.81	6846.81	7487.83	6542.24	0.486286	3.01959e-13	9.84015e-12	-	chr4H	1791488	1792119	+	534	-	- && P0CH35.1 RecName: Full=Ubiquitin-60S ribosomal protein L40-2; Contains: RecName: Full=Ubiquitin; Contains: RecName: Full=60S ribosomal protein L40-2; AltName: Full=CEP52; Flags: Precursor >P0CH34.1 RecName: Full=Ubiquitin-60S ribosomal protein L40-1;	ubiquitin	14143	7524	8648	7746	7881	7786	8137	6932	786.55	756.609	822.327	789.965	628.76	596.246	651.927	570.195
gene:HORVU1Hr1G088780	9342.22	10409.9	10410.3	10334.1	7480.23	7230.22	7296.42	6712.12	0.495427	3.02808e-13	9.85732e-12	-	chr1H	542661017	542669438	-	5857	-	- && F4I1G5.1 RecName: Full=Cold-regulated 413 inner membrane protein 2, chloroplastic; Short=AtCOR413-IM2; AltName: Full=Cold-regulated 413 thylakoid membrane 2; Short=AtCOR413-TM2; Flags: Precursor && PF05562:Cold acclimation protein WCOR413|PF04667:cAM	-	13569	8327	8962	7938	8236	8222	7929	7112	150.296	166.773	169.726	161.234	130.868	125.402	126.523	116.512
gene:HORVU5Hr1G033180	1567.02	1450.17	1208.07	1273.21	2461.32	2215.14	2615.26	2506.66	-0.831962	3.05765e-13	9.94305e-12	-	chr5H	220715468	220784545	-	2669	-	- && - && PF09273:Rubisco LSMT substrate-binding	-	2276	1160	1040	978	2710	2519	2842	2656	24.7708	22.8278	19.3529	19.5188	42.3113	37.7505	44.5597	42.754
gene:HORVU3Hr1G071270	1034.81	1128.88	1182.51	1076.63	560.382	566.317	641.393	501.144	0.962091	3.06766e-13	9.96503e-12	-	chr3H	539227533	539231000	-	2150	-	- && Q0JJD1.1 RecName: Full=Dihydroorotase, mitochondrial; Short=DHOase; Flags: Precursor && PF01979:Amidohydrolase family	Amidohydro_1	1503	903	1018	827	617	644	697	531	22.2513	24.1725	25.7685	22.4516	13.1039	13.1283	14.8655	11.6271
gene:HORVU7Hr1G069090	3787.43	3534.16	3594	3876.9	5310.46	5292.08	5451.38	6218.53	-0.590205	3.14691e-13	1.02117e-11	-	chr7H	367767415	367820441	-	4337	-	- && - && PF07766:LETM1-like protein	-	5501	2827	3094	2978	5847	6018	5924	6589	47.3719	44.0192	45.5558	47.0272	72.2322	71.3605	73.4927	83.9225
gene:HORVU4Hr1G000910	2400.1	2846.58	2599.67	2261.31	1225.21	1577.6	1304.87	1456.24	0.860998	3.19644e-13	1.03614e-11	-	chr4H	1335607	1337029	+	1423	-	- && P21568.1 RecName: Full=Peptidyl-prolyl cis-trans isomerase; Short=PPIase; AltName: Full=Cyclophilin; AltName: Full=Cyclosporin A-binding protein; AltName: Full=Rotamase && PF00160:Cyclophilin type peptidyl-prolyl cis-trans isomerase/CLD	Pro_isomerase	3486	2277	2238	1737	1349	1794	1418	1543	79.1225	93.4487	86.8514	72.2966	43.9241	56.0688	46.3659	51.7986
gene:HORVU3Hr1G019580	2258.96	2484.03	1972.4	2353.74	3500.34	3637.09	3536.4	3802.47	-0.674932	3.31828e-13	1.0745e-11	-	chr3H	55882453	55886366	-	2512	-	- && Q94AA4.1 RecName: Full=ATP-dependent 6-phosphofructokinase 3; Short=ATP-PFK 3; Short=Phosphofructokinase 3; AltName: Full=Phosphohexokinase 3 && PF00365:Phosphofructokinase	PFK	3281	1987	1698	1808	3854	4136	3843	4029	36.4367	39.8996	32.2415	36.8194	61.3993	63.247	61.4828	66.1775
gene:HORVU4Hr1G078020	2848.31	3410.39	2978.35	2692.22	1776.51	1924.07	1770.5	1757.31	0.722431	3.41452e-13	1.1045e-11	-	chr4H	606175825	606178565	+	1038	-	- && - && PF11523:Protein of unknown function (DUF3223)	-	4137	2728	2564	2068	1956	2188	1924	1862	84.6713	100.956	89.7249	77.6152	57.4299	61.663	56.7291	56.3651
gene:HORVU3Hr1G064990	2675.5	2284.01	2689.11	2157.16	3805.51	3933.44	4129.02	4059.17	-0.698676	3.43368e-13	1.10952e-11	-	chr3H	496166957	496171525	-	2827	-	- && Q9FR44.1 RecName: Full=Phosphoethanolamine N-methyltransferase 1; Short=AtNMT1; Short=PEAMT 1; AltName: Full=Protein XIPOTL 1 && PF13489:Methyltransferase domain|PF08241:Methyltransferase domain	Methyltransf_11	3886	1827	2315	1657	4190	4473	4487	4301	47.3646	40.2649	48.2443	37.0355	73.2628	75.0717	78.7874	77.5354
gene:HORVU1Hr1G062080	759.413	546.313	564.54	710.809	1327.84	1257.51	1494.44	1342.05	-1.06853	3.44341e-13	1.1115e-11	-	chr1H	447580148	447583146	-	2303	-	- && Q9ZT66.1 RecName: Full=Endo-1,3;1,4-beta-D-glucanase; Flags: Precursor && PF01738:Dienelactone hydrolase family	-	1103	437	486	546	1462	1430	1624	1422	25.2781	18.1087	19.0436	22.946	48.0656	45.1264	53.6173	48.2001
gene:HORVU2Hr1G066620	5587.16	5411.87	4878.74	6803.45	3375.91	3591.37	3230.89	3077.65	0.772464	3.6203e-13	1.16737e-11	-	chr2H	461858460	461860979	-	864	-	- && Q9FIJ2.1 RecName: Full=NADH dehydrogenase [ubiquinone] 1 alpha subcomplex subunit 2 && PF05047:Mitochondrial ribosomal protein L51 / S25 / CI-B8 domain	-	8115	4329	4200	5226	3717	4084	3511	3261	383.964	370.363	339.778	453.437	252.297	266.081	239.322	228.209
gene:HORVU2Hr1G080050	4805.71	4429.26	4069.1	4060.46	6560.19	6288.41	6313.63	6444.09	-0.559506	3.78702e-13	1.21984e-11	-	chr2H	579376827	579384098	-	6232	-	- && - && -	-	6980	3543	3503	3119	7223	7151	6861	6828	59.601	54.7024	51.1425	48.8381	88.4777	84.0797	84.3986	86.2326
gene:HORVU4Hr1G012530	1168.38	740.085	607.519	946.443	2147.07	2096.43	2064.97	2035.72	-1.26665	3.8631e-13	1.24304e-11	-	chr4H	41659506	41662363	+	2858	-	- && - && -	-	1697	592	523	727	2364	2384	2244	2157	22.7314	14.3385	11.9782	17.8577	45.4267	43.9722	43.303	42.7342
gene:HORVU5Hr1G112610	251.302	546.313	384.491	519.437	112.621	105.525	69.9367	79.277	2.20857	4.13258e-13	1.32836e-11	-	chr5H	639841344	639842539	-	1196	-	- && P04399.1 RecName: Full=Protein synthesis inhibitor II; AltName: Full=Ribosome-inactivating protein II; AltName: Full=rRNA N-glycosidase && PF00161:Ribosome inactivating protein	-	365	437	331	399	124	120	76	84	6.48351	14.0358	10.0529	12.9968	3.15978	2.93511	1.94483	2.20687
gene:HORVU5Hr1G081750	1729.51	1506.42	1675.03	1491.92	2775.57	2582.72	3151.75	2499.11	-0.780852	4.58863e-13	1.47341e-11	-	chr5H	565440007	565447697	+	4287	-	- && Q9AQM4.1 RecName: Full=2-hydroxy-6-oxo-6-(2'-aminophenyl)hexa-2,4-dienoic acid hydrolase; Short=HOPDA && PF00875:DNA photolyase|PF12697:Alpha/beta hydrolase family	-	2512	1205	1442	1146	3056	2937	3425	2648	22.0431	19.1196	21.6353	18.441	38.4703	35.4882	43.2976	34.3678
gene:HORVU1Hr1G070250	543.225	495.057	454.187	578.02	1222.49	1051.73	1210.09	928.674	-1.09146	4.8179e-13	1.54541e-11	-	chr1H	488799144	488802079	-	2631	-	- && Q6IEQ7.1 RecName: Full=WRKY transcription factor WRKY24; Short=OsWRKY24 && PF03106:WRKY DNA -binding domain	WRKY	789	396	391	444	1346	1196	1315	984	11.4182	10.3623	9.67483	11.7829	27.9438	23.8331	27.4156	21.0619
novel.1208	486.079	235.027	564.54	272.086	1290.6	1203.86	1396.89	1362.81	-1.75085	4.90938e-13	1.57311e-11	-	chr2H	494301826	494307644	+	4848	-	PF13359:DDE superfamily endonuclease|PF12776:Myb/SANT-like DNA-binding domain	-	706	188	486	209	1421	1369	1518	1444	4.92406	2.3709	5.79561	2.67307	14.2177	13.1477	15.2525	14.8959
gene:HORVU5Hr1G067880	3709.62	4156.73	3587.04	4762.16	2380.49	2267.03	2468.95	1913.97	0.843998	4.9192e-13	1.57461e-11	-	chr5H	514824113	514829016	+	2793	-	- && P9WPZ4.1 RecName: Full=Probable N-succinyldiaminopimelate aminotransferase DapC; AltName: Full=DAP-AT >P9WPZ5.1 RecName: Full=Probable N-succinyldiaminopimelate aminotransferase DapC; AltName: Full=DAP-AT && PF00155:Aminotransferase class I and II	Aminotran_1_2	5388	3325	3088	3658	2621	2578	2683	2028	67.4916	75.3098	66.1369	84.0256	47.0986	44.4664	48.4165	37.5725
gene:HORVU6Hr1G040040	5050.13	6070.7	5684.89	5715.11	3734.67	3981.81	3710.32	3726.02	0.571013	4.94632e-13	1.58164e-11	-	chr6H	212766935	212768596	-	1662	-	- && - && PF12023:Domain of unknown function (DUF3511)	-	7335	4856	4894	4390	4112	4528	4032	3948	139.882	167.448	159.577	153.523	112.495	118.904	110.773	111.358
gene:HORVU5Hr1G110370	3766.08	3874.19	3233.91	4301.3	2315.09	2238.89	2210.37	1811.1	0.823188	5.10052e-13	1.62924e-11	-	chr5H	632547993	632552828	-	1461	-	- && Q9FNR1.1 RecName: Full=Glycine-rich RNA-binding protein 3, mitochondrial; Short=AtGR-RBP3; AltName: Full=AtRBG3; AltName: Full=Mitochondrial RNA-binding protein 2a; Short=At-mRBP2a; Flags: Precursor && PF00076:RNA recognition motif. (a.k.a. RRM, RBD,	RRM_1	5470	3099	2784	3304	2549	2546	2402	1919	109.527	112.2	95.3117	121.316	73.2186	70.1969	69.2877	56.8313
gene:HORVU2Hr1G085880	3440.42	3472.9	3520.82	3541.03	2348.7	2515.01	2340.12	2503.83	0.525482	5.15416e-13	1.64466e-11	-	chr2H	620408029	620412655	-	1825	-	- && Q93ZV7.1 RecName: Full=La protein 1; Short=AtLa1 && PF08777:RNA binding motif|PF14259:RNA recognition motif (a.k.a. RRM, RBD, or RNP domain)|PF05383:La domain	-	4997	2778	3031	2720	2586	2860	2543	2653	68.534	68.8917	71.0767	68.4087	50.8796	54.0119	50.245	53.8163
gene:HORVU2Hr1G010990	7094.28	6728.27	7988.36	7587.17	4724.64	5260.42	4748.33	5079.39	0.569161	5.2678e-13	1.67918e-11	-	chr2H	21580813	21582937	+	2125	-	- && Q7XLR1.2 RecName: Full=Probable aquaporin PIP2-6; AltName: Full=OsPIP2;6; AltName: Full=Plasma membrane intrinsic protein 2-6 && PF00230:Major intrinsic protein	-	10304	5382	6877	5828	5202	5982	5160	5382	149.016	140.737	170.047	154.558	107.923	119.124	107.504	115.12
gene:HORVU3Hr1G057720	572.141	541.312	592.418	522.041	1103.51	974.347	1004.88	1064.58	-0.895399	5.2979e-13	1.68702e-11	-	chr3H	434727544	434731938	-	4395	-	- && - && -	-	831	433	510	401	1215	1108	1092	1128	7.80471	7.35328	8.18974	6.9063	16.3701	14.3292	14.775	15.6691
gene:HORVU1Hr1G074060	822.066	928.856	1077.97	743.355	1758.34	1815.03	1740.14	1629.9	-0.959293	5.79266e-13	1.84265e-11	-	chr1H	506605805	506612052	+	4375	-	- && Q60DG4.1 RecName: Full=Serine/threonine-protein kinase Nek4; AltName: Full=NimA-related protein kinase 4; AltName: Full=OsNek4 && PF00069:Protein kinase domain	Pkinase	1194	743	928	571	1936	2064	1891	1727	9.19392	10.3448	12.2177	8.06265	21.3855	21.8843	20.9767	19.6684
novel.2816	561.814	358.791	398.43	408.78	1035.39	962.915	954.268	1116.49	-1.23085	5.95462e-13	1.89221e-11	-	chr3H	285690744	285695341	-	4064	-	-	-	816	287	343	314	1140	1095	1037	1183	9.11919	5.79944	6.55397	6.43489	18.2763	16.8503	16.6953	19.5538
gene:HORVU6Hr1G088440	465.424	486.306	254.391	610.566	123.52	88.8168	117.788	93.4337	2.10032	6.04478e-13	1.91887e-11	-	chr6H	566539638	566572120	-	3968	-	- && Q39224.1 RecName: Full=Protein SRG1; Short=AtSRG1; AltName: Full=Protein SENESCENCE-RELATED GENE 1 && PF03171:2OG-Fe(II) oxygenase superfamily|PF14226:non-haem dioxygenase in morphine synthesis N-terminal	2OG-FeII_Oxy	676	389	219	469	136	101	128	99	10.8469	11.2862	6.00826	13.8	3.13053	2.23156	2.95883	2.3495
gene:HORVU2Hr1G101040	5516.24	5485.63	6121.66	5725.53	7722.73	8030.45	8558.04	7897.5	-0.495498	6.12142e-13	1.94119e-11	-	chr2H	692524987	692541500	-	6536	-	- && Q9LF79.1 RecName: Full=Calcium-transporting ATPase 8, plasma membrane-type; AltName: Full=Ca(2+)-ATPase isoform 8 && PF00122:E1-E2 ATPase|PF00702:haloacid dehalogenase-like hydrolase|PF00690:Cation transporter/ATPase, N-terminus|PF00689:Cation transp	E1-E2_ATPase	8012	4388	5270	4398	8503	9132	9300	8368	50.9463	50.4517	57.2963	51.2829	77.5644	79.9584	85.1932	78.6997
gene:HORVU3Hr1G040040	11934.4	12552.7	11235	13597.8	8348.5	8784.95	7350.71	8294.83	0.589238	6.18866e-13	1.96049e-11	-	chr3H	239983665	239989000	-	935	-	- && A2WNH1.2 RecName: Full=Calmodulin-3; Short=CaM-3 && PF13499:EF-hand domain pair	-	17334	10041	9672	10445	9192	9990	7988	8789	608.684	637.54	580.702	672.584	463.043	483.042	404.093	456.47
novel.6517	1628.99	1512.67	1353.27	986.8	2643.87	3100.67	2635.51	2966.28	-1.04801	6.21515e-13	1.96685e-11	-	chr7H	293254250	293257946	-	2376	-	PF01138:3' exoribonuclease family, domain 1|PF00069:Protein kinase domain|PF07714:Protein tyrosine kinase	Pkinase	2366	1210	1165	758	2911	3526	2864	3143	21.4715	19.855	18.0766	12.6143	37.8972	44.0611	37.4429	42.1863
gene:HORVU7Hr1G118090	391.755	340.039	213.735	266.879	44.5036	43.0894	71.7771	77.3895	2.35935	6.24673e-13	1.97481e-11	-	chr7H	646600839	646607104	+	6266	-	- && Q5SMM8.1 RecName: Full=Putrescine hydroxycinnamoyltransferase 1; Short=OsPHT1; AltName: Full=BAHD-like hydroxycinnamoyl transferase HCT3; AltName: Full=Hydroxycinnamoyltransferase 3; Short=OsHCT3 && PF02458:Transferase family	-	569	272	184	205	49	49	78	82	4.43765	3.83573	2.4536	2.93184	0.548221	0.526216	0.876367	0.945877
gene:HORVU0Hr1G004480	377.985	495.057	285.755	380.139	101.722	55.4006	101.224	45.3012	2.34104	6.27653e-13	1.98218e-11	-	chrUn	25719062	25719951	+	548	-	- && P46252.3 RecName: Full=60S acidic ribosomal protein P2A; Short=P2 && PF00428:60s Acidic ribosomal protein	-	549	396	246	292	112	63	110	48	35.0249	45.6811	26.8339	34.1611	10.2504	5.53441	10.1099	4.52924
gene:HORVU2Hr1G065390	1532.6	1707.7	1364.89	1554.41	2951.77	2325.95	3047.77	2687.87	-0.838531	6.34195e-13	2.00078e-11	-	chr2H	448479555	448480976	-	1320	-	- && - && PF07939:Protein of unknown function (DUF1685)	-	2226	1366	1175	1194	3250	2645	3312	2848	35.8261	39.7523	32.3338	35.239	75.0371	58.6174	76.7918	67.7945
gene:HORVU5Hr1G054000	1414.17	1288.9	1898.06	1326.58	3068.93	2806.08	2587.66	3250.36	-0.982485	6.4549e-13	2.03432e-11	-	chr5H	424351749	424355245	-	2150	-	- && P07370.1 RecName: Full=Chlorophyll a-b binding protein 1B, chloroplastic; AltName: Full=LHCII type I CAB-1B; Short=LHCP; Flags: Precursor && PF00504:Chlorophyll A-B binding protein	-	2054	1031	1634	1019	3379	3191	2812	3444	34.0643	30.9169	46.3335	30.9898	80.3907	72.8706	67.1838	84.4777
gene:HORVU5Hr1G124940	1079.56	1323.9	1159.28	1033.67	610.335	515.314	498.759	615.341	1.03686	6.59314e-13	2.07576e-11	-	chr5H	667585480	667589994	+	4465	-	- && - && PF11961:Domain of unknown function (DUF3475)	-	1568	1059	998	794	672	586	542	652	26.2709	32.0821	28.5893	24.3947	16.1516	13.5193	13.0821	16.1568
gene:HORVU2Hr1G080020	3401.18	3786.68	3657.89	3451.2	5130.62	4993.09	4948.02	5214.35	-0.505265	6.60627e-13	2.07702e-11	-	chr2H	579097482	579104743	-	4270	-	- && Q94AG2.2 RecName: Full=Somatic embryogenesis receptor kinase 1; Short=AtSERK1; AltName: Full=Somatic embryogenesis receptor-like kinase 1; Flags: Precursor && PF08263:Leucine rich repeat N-terminal domain|PF00069:Protein kinase domain	Pkinase	4940	3029	3149	2651	5649	5678	5377	5525	61.4092	68.0837	66.9303	60.4312	100.739	97.1914	96.2933	101.582
gene:HORVU3Hr1G071240	822.066	816.344	796.861	602.755	1619.38	1410.52	1405.18	1544.01	-0.975144	6.61072e-13	2.07702e-11	-	chr3H	538802945	538807675	-	3264	-	- && Q2MHE4.1 RecName: Full=Serine/threonine-protein kinase HT1; AltName: Full=High leaf temperature protein 1 && PF07714:Protein tyrosine kinase	Pkinase_Tyr	1194	653	686	463	1783	1604	1527	1636	10.0063	9.89512	9.82966	7.11536	21.4358	18.5098	18.4357	20.2784
gene:HORVU4Hr1G027210	1329.49	1227.64	1136.05	1366.94	588.537	752.745	638.632	590.803	0.977015	6.61934e-13	2.0776e-11	-	chr4H	166149910	166210638	+	1224	-	- && Q9USX9.1 RecName: Full=Elongin-C && PF03931:Skp1 family, tetramerisation domain	Skp1_POZ	1931	982	978	1050	648	856	694	626	52.1262	47.9317	45.1395	51.9766	25.0938	31.8181	26.9888	24.9935
gene:HORVU2Hr1G100970	11030.4	12062.6	10974.8	11849.4	8445.69	8463.1	8706.2	8119.29	0.444575	6.84238e-13	2.14542e-11	-	chr2H	692435787	692438622	-	1582	-	- && P60040.1 RecName: Full=60S ribosomal protein L7-2 && PF00327:Ribosomal protein L30p/L7e|PF08079:Ribosomal L30 N-terminal domain	-	16021	9649	9448	9102	9299	9624	9461	8603	381.997	415.997	385.172	397.972	318.072	315.975	324.981	303.389
gene:HORVU0Hr1G020420	830.328	1016.37	533.177	800.636	206.17	321.851	259.502	237.831	1.63282	6.87306e-13	2.15283e-11	-	chrUn	107206242	107207384	-	1132	-	- && Q652V8.1 RecName: Full=16.0 kDa heat shock protein, peroxisomal; Short=OsHsp16.0 && PF00011:Hsp20/alpha crystallin family|PF00685:Sulfotransferase domain	Sulfotransfer_1	1206	813	459	615	227	366	282	252	25.9322	31.6096	16.8752	24.25	7.00222	10.8367	8.73555	8.01441
gene:HORVU5Hr1G119520	58.5223	26.253	45.3026	46.8665	250.673	204.015	273.305	208.574	-2.39099	6.92383e-13	2.16652e-11	ice_recrystallization_inhibition_1	chr5H	655899900	656067721	-	3036	-	- && Q9FHK7.1 RecName: Full=Probable leucine-rich repeat receptor-like protein kinase At5g05160; Flags: Precursor && PF13855:Leucine rich repeat	-	85	21	39	36	276	232	297	221	1.58542	0.708242	1.24375	1.23132	7.38503	5.95853	7.98052	6.09673
gene:HORVU4Hr1G029410	3753	3754.18	5091.31	3516.29	7275.88	7144.92	6524.36	8406.2	-0.865082	7.0662e-13	2.20882e-11	-	chr4H	186235654	186239009	+	2830	-	- && - && -	-	5451	3003	4383	2701	8011	8125	7090	8907	71.8389	71.561	98.7641	65.276	151.457	147.446	134.611	173.618
gene:HORVU5Hr1G076700	16570.8	17722	17639	20120.1	12000.5	13071	11521.1	12769.3	0.545437	7.12019e-13	2.22343e-11	-	chr5H	551809301	551811929	+	2629	-	- && P35685.1 RecName: Full=60S ribosomal protein L7a-1 >P0DKK7.1 RecName: Full=60S ribosomal protein L7a-2 && PF01248:Ribosomal protein L7Ae/L30e/S12e/Gadd45 family	-	24068	14176	15185	15455	13213	14864	12520	13530	512.339	545.644	552.684	603.298	403.494	435.692	383.948	425.986
gene:HORVU7Hr1G048730	990.059	1592.68	1693.62	1175.57	497.713	466.948	527.286	634.216	1.35773	7.48042e-13	2.33354e-11	-	chr7H	167292051	167294868	+	2818	-	- && - && -	-	1438	1274	1458	903	548	531	573	672	15.3285	24.5555	26.5731	17.6512	8.37992	7.79403	8.79925	10.5947
gene:HORVU3Hr1G092580	10370.2	10246.2	9695.91	10521.5	7030.65	7866.89	6772.82	7310.48	0.494655	7.53318e-13	2.34761e-11	-	chr3H	638621000	638627727	+	4240	-	- && - && PF05212:Protein of unknown function (DUF707)	-	15062	8196	8347	8082	7741	8946	7360	7746	118.954	117.04	112.712	117.047	87.7024	97.2862	83.7382	90.4802
gene:HORVU5Hr1G070230	430.311	360.041	513.429	496.004	1069.9	982.261	1174.2	877.71	-1.18979	7.71746e-13	2.4012e-11	-	chr5H	527385714	527389749	-	2946	-	- && Q8L7Z9.1 RecName: Full=Dicarboxylate transporter 2, chloroplastic; AltName: Full=Glutamate/malate translocator; Flags: Precursor && PF00939:Sodium:sulfate symporter transmembrane region	Na_sulph_symp	625	288	442	381	1178	1117	1276	930	8.66136	7.21666	10.473	9.68225	23.4191	21.315	25.4746	19.062
novel.4464	178.321	355.041	389.138	445.232	87.1907	47.4862	40.4897	40.5823	2.66166	7.72081e-13	2.4012e-11	-	chr5H	648961470	648962408	+	658	-	-	-	259	284	335	342	96	54	44	43	8.36223	16.5798	18.4932	20.2485	4.44644	2.40073	2.04656	2.05339
gene:HORVU2Hr1G009970	1261.33	1515.17	1478.72	2000.94	497.713	779.126	611.946	688.955	1.27811	7.75963e-13	2.41083e-11	-	chr2H	18833685	18835657	-	1973	-	- && Q766C3.1 RecName: Full=Aspartic proteinase nepenthesin-1; AltName: Full=Nepenthesin-I; Flags: Precursor && PF14543:Xylanase inhibitor N-terminal|PF14541:Xylanase inhibitor C-terminal	-	1832	1212	1273	1537	548	886	665	730	21.6825	25.9373	25.7606	33.3582	9.30428	14.4392	11.3385	12.7787
gene:HORVU3Hr1G070850	518.439	568.815	837.517	230.427	109.897	116.957	96.623	87.771	2.3898	7.79649e-13	2.41983e-11	-	chr3H	535464969	535470035	+	3009	-	- && P12628.1 RecName: Full=NADP-dependent malic enzyme; Short=NADP-ME && PF00390:Malic enzyme, N-terminal domain|PF03949:Malic enzyme, NAD binding domain	Malic_M	753	455	721	177	121	133	105	93	10.6294	11.6134	17.4017	4.58174	2.45028	2.58517	2.13526	1.94167
gene:HORVU2Hr1G102920	495.03	492.556	468.127	786.316	178.922	112.56	178.523	174.598	1.79768	7.88871e-13	2.44598e-11	-	chr2H	698666842	698670298	+	3004	-	- && Q9LNU1.1 RecName: Full=CO(2)-response secreted protease; AltName: Full=Subtilisin-like serine protease; Short=AtSBT5.2; AltName: Full=Tripeptidyl-peptidase II; Flags: Precursor && PF02225:PA domain|PF05922:Peptidase inhibitor I9|PF00082:Subtilase fam	Peptidase_S8	719	394	403	604	197	128	194	185	7.92676	7.85417	7.59654	12.2109	3.11567	1.94313	3.08119	3.0166
gene:HORVU4Hr1G079300	462.67	471.304	435.602	419.195	796.523	978.744	918.379	1111.77	-1.08827	8.01129e-13	2.48148e-11	-	chr4H	611794086	611804953	-	8218	-	- && O64556.3 RecName: Full=Putative leucine-rich repeat receptor-like serine/threonine-protein kinase At2g19230; Flags: Precursor && PF07714:Protein tyrosine kinase|PF13855:Leucine rich repeat|PF12819:Carbohydrate-binding protein of the ER	Pkinase_Tyr	672	377	375	322	877	1113	998	1178	3.92963	3.98623	3.74937	3.4529	7.357	8.96199	8.40743	10.1884
gene:HORVU6Hr1G050440	4988.16	4535.52	4119.05	4841.57	7337.64	6469.56	7728	6986.76	-0.625404	8.15423e-13	2.5232e-11	-	chr6H	305085225	305120660	-	2377	-	- && - && -	-	7245	3628	3546	3719	8079	7357	8398	7403	99.3654	89.9708	83.1534	93.5338	158.955	138.939	165.929	150.17
gene:HORVU5Hr1G076250	1717.11	2030.23	1658.77	1891.58	1064.45	1049.97	1050.89	1121.2	0.76691	8.17467e-13	2.52698e-11	-	chr5H	549905766	549910177	+	3118	-	- && Q5MAU8.1 RecName: Full=Probable inactive purple acid phosphatase 27; Flags: Precursor && PF00149:Calcineurin-like phosphoesterase|PF14008:Iron/zinc purple acid phosphatase-like protein C|PF16656:Purple acid Phosphatase, N-terminal domain	Metallophos	2494	1624	1428	1453	1172	1194	1142	1188	32.2876	38.0157	31.6091	34.4946	21.7664	21.2848	21.2988	22.7476
gene:HORVU2Hr1G114980	632.729	946.358	1032.67	773.297	343.313	348.232	304.593	248.213	1.44214	8.52814e-13	2.63359e-11	-	chr2H	733462692	733463848	-	1157	-	- && O48882.1 RecName: Full=1-aminocyclopropane-1-carboxylate oxidase 2; Short=ACC oxidase 2; AltName: Full=Ethylene-forming enzyme; Short=EFE && PF03171:2OG-Fe(II) oxygenase superfamily	2OG-FeII_Oxy	919	757	889	594	378	396	331	263	19.5433	29.1083	32.3243	23.1641	11.5317	11.5959	10.1405	8.27215
gene:HORVU1Hr1G047100	6380.31	7128.32	8880.47	9910.96	3233.32	3969.5	2870.16	4751.9	1.12331	8.57493e-13	2.64537e-11	-	chr1H	347380765	347387797	-	2397	-	- && Q0IWF3.2 RecName: Full=Aquaporin NIP3-1; AltName: Full=NOD26-like intrinsic protein 3-1; AltName: Full=OsNIP3;1 && PF00230:Major intrinsic protein	-	9267	5702	7645	7613	3560	4514	3119	5035	143.285	159.414	202.108	215.855	78.9641	96.1058	69.4747	115.144
novel.341	263.006	357.541	133.585	390.554	54.4942	43.9687	27.6066	24.5381	2.92401	8.61375e-13	2.65468e-11	-	chr1H	531315008	531315233	+	226	-	-	-	382	286	115	300	60	50	30	26	35.909	48.612	18.4834	51.7138	8.09114	6.47197	4.06267	3.61487
novel.978	238.909	223.776	331.057	205.692	57.2189	49.245	63.4951	63.2329	2.10043	8.69579e-13	2.67727e-11	-	chr2H	150575837	150579068	+	1303	-	-	-	347	179	285	158	63	56	69	67	6.32779	5.90219	8.8861	5.28354	1.64809	1.40617	1.81268	1.80708
gene:HORVU4Hr1G020160	3717.2	3349.13	3281.53	4197.16	1786.5	2374.31	1617.75	1643.11	0.970538	8.77706e-13	2.69958e-11	-	chr4H	98873364	98878574	+	840	-	- && P48504.2 RecName: Full=Cytochrome b-c1 complex subunit 6; AltName: Full=CR7; AltName: Full=Complex III subunit 6; AltName: Full=Complex III subunit VI; AltName: Full=Mitochondrial hinge protein; AltName: Full=Ubiquinol-cytochrome c reductase complex	-	5399	2679	2825	3224	1967	2700	1758	1741	328.652	294.872	294.026	359.885	171.769	226.315	154.167	156.748
gene:HORVU6Hr1G087250	645.811	382.544	1158.12	848.805	212.527	138.062	188.645	132.128	2.17641	9.0302e-13	2.77466e-11	-	chr6H	563621087	563622955	+	1760	-	- && P48418.1 RecName: Full=Flavonoid 3',5'-hydroxylase 1; Short=F3'5'H; AltName: Full=CYPLXXVA1; AltName: Full=Cytochrome P450 75A1 && PF00067:Cytochrome P450	p450	938	306	997	652	234	157	205	140	11.3224	6.67874	20.5767	14.4321	4.052	2.60953	3.56484	2.49944
[truncated: 7,073 more rows]

## Sheet: N1 vs N0_DEG
gene_id	N1_1	N1_2	N1_3	N1_4	N0_1	N0_2	N0_3	N0_4	log2foldchange	pvalue	padjust	gene_name	gene_chr	gene_start	gene_end	gene_strand	gene_length	gene_biotype	gene_description	tf_family	N1_1_readcount	N1_2_readcount	N1_3_readcount	N1_4_readcount	N0_1_readcount	N0_2_readcount	N0_3_readcount	N0_4_readcount	N1_1_fpkm	N1_2_fpkm	N1_3_fpkm	N1_4_fpkm	N0_1_fpkm	N0_2_fpkm	N0_3_fpkm	N0_4_fpkm
[truncated: 3,095 more rows]

[truncated: 4 more sheets: Org0 vs N0_DEG, Org2 vs N0_DEG, Org2 vs N2_DEG, Org2 vs Org0_DEG]
