# Supplementary material for: Transcriptome profiling of barley in response to mineral and organic fertilizers
Source: BMC Plant Biol. 2023 May 16;23:261. doi: 10.1186/s12870-023-04263-2 (PMC10186687; doi:10.1186/s12870-023-04263-2)
Supplement: Supplementary file 28 — Additional file 28: File S7. GO enrichment list of two comparison groups. [file 12870_2023_4263_MOESM28_ESM.xlsx]

## Sheet: N1 vs N0_GO
Category	GOID	Description	GeneRatio	BgRatio	pvalue	padj	geneID	geneName	Count	Up	Up_Gene_id	Down	Down_Gene_id
BP	GO:0001101	response to acid chemical	11|1095	15|9210	5.54886e-08	1.39554e-05	gene:HORVU6Hr1G084070/gene:HORVU6Hr1G084010/gene:HORVU5Hr1G092120/gene:HORVU5Hr1G103460/gene:HORVU6Hr1G083980/gene:HORVU4Hr1G010750/gene:HORVU5Hr1G092160/gene:HORVU6Hr1G083960/gene:HORVU5Hr1G092100/gene:HORVU3Hr1G089300/gene:HORVU5Hr1G115490	-/Dhn7/-/-/-/Dhn6/-/-/-/-/-	11	11	gene:HORVU6Hr1G084070/gene:HORVU6Hr1G084010/gene:HORVU5Hr1G092120/gene:HORVU5Hr1G103460/gene:HORVU6Hr1G083980/gene:HORVU4Hr1G010750/gene:HORVU5Hr1G092160/gene:HORVU6Hr1G083960/gene:HORVU5Hr1G092100/gene:HORVU3Hr1G089300/gene:HORVU5Hr1G115490	0
BP	GO:1901700	response to oxygen-containing compound	11|1095	15|9210	5.54886e-08	1.39554e-05	gene:HORVU6Hr1G084070/gene:HORVU6Hr1G084010/gene:HORVU5Hr1G092120/gene:HORVU5Hr1G103460/gene:HORVU6Hr1G083980/gene:HORVU4Hr1G010750/gene:HORVU5Hr1G092160/gene:HORVU6Hr1G083960/gene:HORVU5Hr1G092100/gene:HORVU3Hr1G089300/gene:HORVU5Hr1G115490	-/Dhn7/-/-/-/Dhn6/-/-/-/-/-	11	11	gene:HORVU6Hr1G084070/gene:HORVU6Hr1G084010/gene:HORVU5Hr1G092120/gene:HORVU5Hr1G103460/gene:HORVU6Hr1G083980/gene:HORVU4Hr1G010750/gene:HORVU5Hr1G092160/gene:HORVU6Hr1G083960/gene:HORVU5Hr1G092100/gene:HORVU3Hr1G089300/gene:HORVU5Hr1G115490	0
BP	GO:0009415	response to water	10|1095	13|9210	1.10795e-07	1.85766e-05	gene:HORVU6Hr1G084070/gene:HORVU6Hr1G084010/gene:HORVU5Hr1G092120/gene:HORVU5Hr1G103460/gene:HORVU6Hr1G083980/gene:HORVU4Hr1G010750/gene:HORVU5Hr1G092160/gene:HORVU6Hr1G083960/gene:HORVU5Hr1G092100/gene:HORVU3Hr1G089300	-/Dhn7/-/-/-/Dhn6/-/-/-/-	10	10	gene:HORVU6Hr1G084070/gene:HORVU6Hr1G084010/gene:HORVU5Hr1G092120/gene:HORVU5Hr1G103460/gene:HORVU6Hr1G083980/gene:HORVU4Hr1G010750/gene:HORVU5Hr1G092160/gene:HORVU6Hr1G083960/gene:HORVU5Hr1G092100/gene:HORVU3Hr1G089300	0
BP	GO:0010035	response to inorganic substance	11|1095	17|9210	4.00616e-07	5.03774e-05	gene:HORVU6Hr1G084070/gene:HORVU6Hr1G084010/gene:HORVU5Hr1G092120/gene:HORVU5Hr1G103460/gene:HORVU6Hr1G083980/gene:HORVU4Hr1G010750/gene:HORVU5Hr1G092160/gene:HORVU6Hr1G083960/gene:HORVU5Hr1G092100/gene:HORVU3Hr1G089300/gene:HORVU5Hr1G115490	-/Dhn7/-/-/-/Dhn6/-/-/-/-/-	11	11	gene:HORVU6Hr1G084070/gene:HORVU6Hr1G084010/gene:HORVU5Hr1G092120/gene:HORVU5Hr1G103460/gene:HORVU6Hr1G083980/gene:HORVU4Hr1G010750/gene:HORVU5Hr1G092160/gene:HORVU6Hr1G083960/gene:HORVU5Hr1G092100/gene:HORVU3Hr1G089300/gene:HORVU5Hr1G115490	0
BP	GO:0006950	response to stress	87|1095	450|9210	1.98373e-06	0.000199563	gene:HORVU3Hr1G035470/gene:HORVU6Hr1G084070/gene:HORVU7Hr1G085450/gene:HORVU5Hr1G083330/gene:HORVU2Hr1G124930/gene:HORVU3Hr1G016860/gene:HORVU7Hr1G083550/gene:HORVU6Hr1G084010/gene:HORVU4Hr1G057210/gene:HORVU5Hr1G092120/gene:HORVU3Hr1G113620/gene:HORVU6Hr1G014990/gene:HORVU1Hr1G016840/gene:HORVU1Hr1G087820/gene:HORVU4Hr1G054870/gene:HORVU3Hr1G074960/gene:HORVU2Hr1G018390/gene:HORVU4Hr1G022270/gen…	-/-/-/-/-/-/-/Dhn7/-/-/-/-/-/-/-/-/-/-/-/-/-/-/-/-/-/-/-/-/-/-/-/-/Dhn6/-/-/-/-/-/-/-/-/-/-/-/-/-/-/-/-/-/-/-/-/-/-/-/-/-/-/-/-/-/-/-/-/-/-/-/-/-/-/-/-/-/-/-/-/-/-/-/-/-/-/-/-/-/-	87	66	gene:HORVU3Hr1G035470/gene:HORVU6Hr1G084070/gene:HORVU7Hr1G085450/gene:HORVU5Hr1G083330/gene:HORVU2Hr1G124930/gene:HORVU3Hr1G016860/gene:HORVU7Hr1G083550/gene:HORVU6Hr1G084010/gene:HORVU4Hr1G057210/gene:HORVU5Hr1G092120/gene:HORVU3Hr1G113620/gene:HORVU1Hr1G016840/gene:HORVU4Hr1G054870/gene:HORVU3Hr1G074960/gene:HORVU2Hr1G018390/gene:HORVU4Hr1G022270/gene:HORVU2Hr1G120530/gene:HORVU2Hr1G075970/gen…	21	gene:HORVU6Hr1G014990/gene:HORVU1Hr1G087820/gene:HORVU7Hr1G082490/novel.861/gene:HORVU2Hr1G081230/novel.1229/gene:HORVU2Hr1G101730/novel.4207/gene:HORVU3Hr1G104100/gene:HORVU0Hr1G038620/gene:HORVU2Hr1G003700/gene:HORVU6Hr1G039270/gene:HORVU4Hr1G019140/gene:HORVU6Hr1G083440/gene:HORVU5Hr1G117650/gene:HORVU5Hr1G023350/gene:HORVU5Hr1G023480/gene:HORVU4Hr1G016940/gene:HORVU4Hr1G067740/gene:HORVU4Hr1G…
BP	GO:0009628	response to abiotic stimulus	10|1095	19|9210	1.81901e-05	0.00152494	gene:HORVU6Hr1G084070/gene:HORVU6Hr1G084010/gene:HORVU5Hr1G092120/gene:HORVU5Hr1G103460/gene:HORVU6Hr1G083980/gene:HORVU4Hr1G010750/gene:HORVU5Hr1G092160/gene:HORVU6Hr1G083960/gene:HORVU5Hr1G092100/gene:HORVU3Hr1G089300	-/Dhn7/-/-/-/Dhn6/-/-/-/-	10	10	gene:HORVU6Hr1G084070/gene:HORVU6Hr1G084010/gene:HORVU5Hr1G092120/gene:HORVU5Hr1G103460/gene:HORVU6Hr1G083980/gene:HORVU4Hr1G010750/gene:HORVU5Hr1G092160/gene:HORVU6Hr1G083960/gene:HORVU5Hr1G092100/gene:HORVU3Hr1G089300	0
BP	GO:0017144	drug metabolic process	32|1095	144|9210	0.000303682	0.0218217	gene:HORVU1Hr1G062030/gene:HORVU5Hr1G092190/gene:HORVU3Hr1G002780/gene:HORVU6Hr1G048410/gene:HORVU7Hr1G108230/novel.7022/gene:HORVU6Hr1G063490/gene:HORVU2Hr1G086140/gene:HORVU2Hr1G085270/gene:HORVU3Hr1G064470/gene:HORVU1Hr1G075550/gene:HORVU3Hr1G067110/gene:HORVU2Hr1G052880/gene:HORVU1Hr1G054380/gene:HORVU5Hr1G002040/gene:HORVU6Hr1G031830/gene:HORVU2Hr1G081670/gene:HORVU1Hr1G052430/gene:HORVU2Hr1…	-/-/-/-/-/-/-/-/-/-/-/-/-/-/-/-/-/chitinase/-/-/-/-/-/-/-/-/-/-/-/-/-/-	32	23	gene:HORVU1Hr1G062030/gene:HORVU5Hr1G092190/gene:HORVU3Hr1G002780/gene:HORVU6Hr1G048410/gene:HORVU7Hr1G108230/gene:HORVU6Hr1G063490/gene:HORVU2Hr1G086140/gene:HORVU2Hr1G085270/gene:HORVU1Hr1G075550/gene:HORVU2Hr1G052880/gene:HORVU5Hr1G002040/gene:HORVU6Hr1G031830/gene:HORVU2Hr1G081670/gene:HORVU1Hr1G052430/gene:HORVU2Hr1G072210/gene:HORVU7Hr1G113270/gene:HORVU3Hr1G067040/gene:HORVU5Hr1G019030/gen…	9	novel.7022/gene:HORVU3Hr1G064470/gene:HORVU3Hr1G067110/gene:HORVU1Hr1G054380/gene:HORVU2Hr1G040570/gene:HORVU4Hr1G003580/gene:HORVU2Hr1G004960/gene:HORVU6Hr1G075280/gene:HORVU1Hr1G067300
BP	GO:0006979	response to oxidative stress	34|1095	161|9210	0.000542839	0.0281533	gene:HORVU2Hr1G124930/gene:HORVU7Hr1G083550/gene:HORVU4Hr1G057210/gene:HORVU1Hr1G016840/gene:HORVU3Hr1G074960/gene:HORVU2Hr1G018390/gene:HORVU4Hr1G022270/gene:HORVU2Hr1G075970/gene:HORVU3Hr1G074940/gene:HORVU1Hr1G016980/novel.861/gene:HORVU7Hr1G098510/gene:HORVU1Hr1G020690/gene:HORVU5Hr1G046900/gene:HORVU2Hr1G101730/gene:HORVU3Hr1G083190/gene:HORVU2Hr1G124960/gene:HORVU1Hr1G051740/gene:HORVU7Hr1G…	-/-/-/-/-/-/-/-/-/-/-/-/-/-/-/-/-/-/-/-/-/-/-/-/-/-/-/-/-/-/-/-/-/-	34	30	gene:HORVU2Hr1G124930/gene:HORVU7Hr1G083550/gene:HORVU4Hr1G057210/gene:HORVU1Hr1G016840/gene:HORVU3Hr1G074960/gene:HORVU2Hr1G018390/gene:HORVU4Hr1G022270/gene:HORVU2Hr1G075970/gene:HORVU3Hr1G074940/gene:HORVU1Hr1G016980/gene:HORVU7Hr1G098510/gene:HORVU1Hr1G020690/gene:HORVU5Hr1G046900/gene:HORVU3Hr1G083190/gene:HORVU2Hr1G124960/gene:HORVU1Hr1G051740/gene:HORVU7Hr1G057430/gene:HORVU2Hr1G125110/gen…	4	novel.861/gene:HORVU2Hr1G101730/gene:HORVU4Hr1G016940/gene:HORVU6Hr1G026600
BP	GO:0006753	nucleoside phosphate metabolic process	30|1095	137|9210	0.00060089	0.0281533	gene:HORVU1Hr1G090430/gene:HORVU3Hr1G002780/gene:HORVU7Hr1G108230/gene:HORVU5Hr1G061710/gene:HORVU1Hr1G080480/gene:HORVU1Hr1G075550/gene:HORVU4Hr1G044040/gene:HORVU1Hr1G056560/gene:HORVU7Hr1G041710/gene:HORVU2Hr1G052880/gene:HORVU1Hr1G054380/gene:HORVU5Hr1G002040/gene:HORVU1Hr1G023690/gene:HORVU7Hr1G051260/gene:HORVU6Hr1G031830/gene:HORVU2Hr1G081670/gene:HORVU1Hr1G055440/gene:HORVU4Hr1G075800/gen…	-/-/-/-/-/-/-/-/-/-/-/-/-/-/-/-/-/-/-/-/-/-/-/-/-/-/-/-/-/-	30	20	gene:HORVU3Hr1G002780/gene:HORVU7Hr1G108230/gene:HORVU1Hr1G080480/gene:HORVU1Hr1G075550/gene:HORVU4Hr1G044040/gene:HORVU7Hr1G041710/gene:HORVU2Hr1G052880/gene:HORVU5Hr1G002040/gene:HORVU7Hr1G051260/gene:HORVU6Hr1G031830/gene:HORVU2Hr1G081670/gene:HORVU1Hr1G055440/gene:HORVU4Hr1G075800/gene:HORVU3Hr1G067040/gene:HORVU5Hr1G019030/gene:HORVU1Hr1G095400/gene:HORVU5Hr1G109620/gene:HORVU2Hr1G050140/gen…	10	gene:HORVU1Hr1G090430/gene:HORVU5Hr1G061710/gene:HORVU1Hr1G056560/gene:HORVU1Hr1G054380/gene:HORVU1Hr1G023690/gene:HORVU2Hr1G040570/gene:HORVU4Hr1G017680/gene:HORVU6Hr1G011790/gene:HORVU6Hr1G075280/gene:HORVU1Hr1G067300
BP	GO:0009308	amine metabolic process	12|1095	36|9210	0.000612897	0.0281533	gene:HORVU2Hr1G012710/gene:HORVU2Hr1G012760/novel.7022/gene:HORVU2Hr1G082420/gene:HORVU1Hr1G093480/gene:HORVU2Hr1G086140/gene:HORVU4Hr1G074530/gene:HORVU6Hr1G035610/gene:HORVU5Hr1G057520/gene:HORVU2Hr1G004960/gene:HORVU5Hr1G106090/gene:HORVU6Hr1G035640	-/-/-/-/-/-/-/-/-/-/-/-	12	8	gene:HORVU2Hr1G012710/gene:HORVU2Hr1G012760/gene:HORVU1Hr1G093480/gene:HORVU2Hr1G086140/gene:HORVU4Hr1G074530/gene:HORVU6Hr1G035610/gene:HORVU5Hr1G057520/gene:HORVU6Hr1G035640	4	novel.7022/gene:HORVU2Hr1G082420/gene:HORVU2Hr1G004960/gene:HORVU5Hr1G106090
BP	GO:0019693	ribose phosphate metabolic process	25|1095	107|9210	0.000615679	0.0281533	gene:HORVU3Hr1G002780/gene:HORVU7Hr1G108230/gene:HORVU5Hr1G061710/gene:HORVU1Hr1G080480/gene:HORVU1Hr1G075550/gene:HORVU4Hr1G044040/gene:HORVU2Hr1G052880/gene:HORVU1Hr1G054380/gene:HORVU5Hr1G002040/gene:HORVU1Hr1G023690/gene:HORVU7Hr1G051260/gene:HORVU6Hr1G031830/gene:HORVU2Hr1G081670/gene:HORVU1Hr1G055440/gene:HORVU2Hr1G040570/gene:HORVU3Hr1G067040/gene:HORVU5Hr1G019030/gene:HORVU1Hr1G095400/gen…	-/-/-/-/-/-/-/-/-/-/-/-/-/-/-/-/-/-/-/-/-/-/-/-/-	25	18	gene:HORVU3Hr1G002780/gene:HORVU7Hr1G108230/gene:HORVU1Hr1G080480/gene:HORVU1Hr1G075550/gene:HORVU4Hr1G044040/gene:HORVU2Hr1G052880/gene:HORVU5Hr1G002040/gene:HORVU7Hr1G051260/gene:HORVU6Hr1G031830/gene:HORVU2Hr1G081670/gene:HORVU1Hr1G055440/gene:HORVU3Hr1G067040/gene:HORVU5Hr1G019030/gene:HORVU1Hr1G095400/gene:HORVU5Hr1G109620/gene:HORVU2Hr1G050140/gene:HORVU6Hr1G069370/gene:HORVU1Hr1G061960	7	gene:HORVU5Hr1G061710/gene:HORVU1Hr1G054380/gene:HORVU1Hr1G023690/gene:HORVU2Hr1G040570/gene:HORVU6Hr1G011790/gene:HORVU6Hr1G075280/gene:HORVU1Hr1G067300
BP	GO:0009117	nucleotide metabolic process	29|1095	136|9210	0.00114941	0.0467272	gene:HORVU1Hr1G090430/gene:HORVU3Hr1G002780/gene:HORVU7Hr1G108230/gene:HORVU5Hr1G061710/gene:HORVU1Hr1G080480/gene:HORVU1Hr1G075550/gene:HORVU4Hr1G044040/gene:HORVU1Hr1G056560/gene:HORVU2Hr1G052880/gene:HORVU1Hr1G054380/gene:HORVU5Hr1G002040/gene:HORVU1Hr1G023690/gene:HORVU7Hr1G051260/gene:HORVU6Hr1G031830/gene:HORVU2Hr1G081670/gene:HORVU1Hr1G055440/gene:HORVU4Hr1G075800/gene:HORVU2Hr1G040570/gen…	-/-/-/-/-/-/-/-/-/-/-/-/-/-/-/-/-/-/-/-/-/-/-/-/-/-/-/-/-	29	19	gene:HORVU3Hr1G002780/gene:HORVU7Hr1G108230/gene:HORVU1Hr1G080480/gene:HORVU1Hr1G075550/gene:HORVU4Hr1G044040/gene:HORVU2Hr1G052880/gene:HORVU5Hr1G002040/gene:HORVU7Hr1G051260/gene:HORVU6Hr1G031830/gene:HORVU2Hr1G081670/gene:HORVU1Hr1G055440/gene:HORVU4Hr1G075800/gene:HORVU3Hr1G067040/gene:HORVU5Hr1G019030/gene:HORVU1Hr1G095400/gene:HORVU5Hr1G109620/gene:HORVU2Hr1G050140/gene:HORVU6Hr1G069370/gen…	10	gene:HORVU1Hr1G090430/gene:HORVU5Hr1G061710/gene:HORVU1Hr1G056560/gene:HORVU1Hr1G054380/gene:HORVU1Hr1G023690/gene:HORVU2Hr1G040570/gene:HORVU4Hr1G017680/gene:HORVU6Hr1G011790/gene:HORVU6Hr1G075280/gene:HORVU1Hr1G067300
BP	GO:0006163	purine nucleotide metabolic process	24|1095	106|9210	0.00125559	0.0467272	gene:HORVU3Hr1G002780/gene:HORVU7Hr1G108230/gene:HORVU5Hr1G061710/gene:HORVU1Hr1G075550/gene:HORVU4Hr1G044040/gene:HORVU2Hr1G052880/gene:HORVU1Hr1G054380/gene:HORVU5Hr1G002040/gene:HORVU1Hr1G023690/gene:HORVU7Hr1G051260/gene:HORVU6Hr1G031830/gene:HORVU2Hr1G081670/gene:HORVU1Hr1G055440/gene:HORVU4Hr1G075800/gene:HORVU2Hr1G040570/gene:HORVU3Hr1G067040/gene:HORVU5Hr1G019030/gene:HORVU1Hr1G095400/gen…	-/-/-/-/-/-/-/-/-/-/-/-/-/-/-/-/-/-/-/-/-/-/-/-	24	18	gene:HORVU3Hr1G002780/gene:HORVU7Hr1G108230/gene:HORVU1Hr1G075550/gene:HORVU4Hr1G044040/gene:HORVU2Hr1G052880/gene:HORVU5Hr1G002040/gene:HORVU7Hr1G051260/gene:HORVU6Hr1G031830/gene:HORVU2Hr1G081670/gene:HORVU1Hr1G055440/gene:HORVU4Hr1G075800/gene:HORVU3Hr1G067040/gene:HORVU5Hr1G019030/gene:HORVU1Hr1G095400/gene:HORVU5Hr1G109620/gene:HORVU2Hr1G050140/gene:HORVU6Hr1G069370/gene:HORVU1Hr1G061960	6	gene:HORVU5Hr1G061710/gene:HORVU1Hr1G054380/gene:HORVU1Hr1G023690/gene:HORVU2Hr1G040570/gene:HORVU6Hr1G075280/gene:HORVU1Hr1G067300
BP	GO:0009607	response to biotic stimulus	8|1095	20|9210	0.00131368	0.0467272	gene:HORVU3Hr1G113620/gene:HORVU4Hr1G054870/gene:HORVU2Hr1G120530/gene:HORVU2Hr1G081230/gene:HORVU5Hr1G023720/gene:HORVU3Hr1G113120/gene:HORVU4Hr1G005690/gene:HORVU5Hr1G023730	-/-/-/-/-/-/-/-	8	7	gene:HORVU3Hr1G113620/gene:HORVU4Hr1G054870/gene:HORVU2Hr1G120530/gene:HORVU5Hr1G023720/gene:HORVU3Hr1G113120/gene:HORVU4Hr1G005690/gene:HORVU5Hr1G023730	1	gene:HORVU2Hr1G081230
BP	GO:0072521	purine-containing compound metabolic process	24|1095	107|9210	0.00144062	0.0467272	gene:HORVU3Hr1G002780/gene:HORVU7Hr1G108230/gene:HORVU5Hr1G061710/gene:HORVU1Hr1G075550/gene:HORVU4Hr1G044040/gene:HORVU2Hr1G052880/gene:HORVU1Hr1G054380/gene:HORVU5Hr1G002040/gene:HORVU1Hr1G023690/gene:HORVU7Hr1G051260/gene:HORVU6Hr1G031830/gene:HORVU2Hr1G081670/gene:HORVU1Hr1G055440/gene:HORVU4Hr1G075800/gene:HORVU2Hr1G040570/gene:HORVU3Hr1G067040/gene:HORVU5Hr1G019030/gene:HORVU1Hr1G095400/gen…	-/-/-/-/-/-/-/-/-/-/-/-/-/-/-/-/-/-/-/-/-/-/-/-	24	18	gene:HORVU3Hr1G002780/gene:HORVU7Hr1G108230/gene:HORVU1Hr1G075550/gene:HORVU4Hr1G044040/gene:HORVU2Hr1G052880/gene:HORVU5Hr1G002040/gene:HORVU7Hr1G051260/gene:HORVU6Hr1G031830/gene:HORVU2Hr1G081670/gene:HORVU1Hr1G055440/gene:HORVU4Hr1G075800/gene:HORVU3Hr1G067040/gene:HORVU5Hr1G019030/gene:HORVU1Hr1G095400/gene:HORVU5Hr1G109620/gene:HORVU2Hr1G050140/gene:HORVU6Hr1G069370/gene:HORVU1Hr1G061960	6	gene:HORVU5Hr1G061710/gene:HORVU1Hr1G054380/gene:HORVU1Hr1G023690/gene:HORVU2Hr1G040570/gene:HORVU6Hr1G075280/gene:HORVU1Hr1G067300
BP	GO:0009150	purine ribonucleotide metabolic process	23|1095	102|9210	0.00166418	0.0467272	gene:HORVU3Hr1G002780/gene:HORVU7Hr1G108230/gene:HORVU5Hr1G061710/gene:HORVU1Hr1G075550/gene:HORVU4Hr1G044040/gene:HORVU2Hr1G052880/gene:HORVU1Hr1G054380/gene:HORVU5Hr1G002040/gene:HORVU1Hr1G023690/gene:HORVU7Hr1G051260/gene:HORVU6Hr1G031830/gene:HORVU2Hr1G081670/gene:HORVU1Hr1G055440/gene:HORVU2Hr1G040570/gene:HORVU3Hr1G067040/gene:HORVU5Hr1G019030/gene:HORVU1Hr1G095400/gene:HORVU5Hr1G109620/gen…	-/-/-/-/-/-/-/-/-/-/-/-/-/-/-/-/-/-/-/-/-/-/-	23	17	gene:HORVU3Hr1G002780/gene:HORVU7Hr1G108230/gene:HORVU1Hr1G075550/gene:HORVU4Hr1G044040/gene:HORVU2Hr1G052880/gene:HORVU5Hr1G002040/gene:HORVU7Hr1G051260/gene:HORVU6Hr1G031830/gene:HORVU2Hr1G081670/gene:HORVU1Hr1G055440/gene:HORVU3Hr1G067040/gene:HORVU5Hr1G019030/gene:HORVU1Hr1G095400/gene:HORVU5Hr1G109620/gene:HORVU2Hr1G050140/gene:HORVU6Hr1G069370/gene:HORVU1Hr1G061960	6	gene:HORVU5Hr1G061710/gene:HORVU1Hr1G054380/gene:HORVU1Hr1G023690/gene:HORVU2Hr1G040570/gene:HORVU6Hr1G075280/gene:HORVU1Hr1G067300
BP	GO:0009259	ribonucleotide metabolic process	23|1095	102|9210	0.00166418	0.0467272	gene:HORVU3Hr1G002780/gene:HORVU7Hr1G108230/gene:HORVU5Hr1G061710/gene:HORVU1Hr1G075550/gene:HORVU4Hr1G044040/gene:HORVU2Hr1G052880/gene:HORVU1Hr1G054380/gene:HORVU5Hr1G002040/gene:HORVU1Hr1G023690/gene:HORVU7Hr1G051260/gene:HORVU6Hr1G031830/gene:HORVU2Hr1G081670/gene:HORVU1Hr1G055440/gene:HORVU2Hr1G040570/gene:HORVU3Hr1G067040/gene:HORVU5Hr1G019030/gene:HORVU1Hr1G095400/gene:HORVU5Hr1G109620/gen…	-/-/-/-/-/-/-/-/-/-/-/-/-/-/-/-/-/-/-/-/-/-/-	23	17	gene:HORVU3Hr1G002780/gene:HORVU7Hr1G108230/gene:HORVU1Hr1G075550/gene:HORVU4Hr1G044040/gene:HORVU2Hr1G052880/gene:HORVU5Hr1G002040/gene:HORVU7Hr1G051260/gene:HORVU6Hr1G031830/gene:HORVU2Hr1G081670/gene:HORVU1Hr1G055440/gene:HORVU3Hr1G067040/gene:HORVU5Hr1G019030/gene:HORVU1Hr1G095400/gene:HORVU5Hr1G109620/gene:HORVU2Hr1G050140/gene:HORVU6Hr1G069370/gene:HORVU1Hr1G061960	6	gene:HORVU5Hr1G061710/gene:HORVU1Hr1G054380/gene:HORVU1Hr1G023690/gene:HORVU2Hr1G040570/gene:HORVU6Hr1G075280/gene:HORVU1Hr1G067300
BP	GO:0009132	nucleoside diphosphate metabolic process	15|1095	56|9210	0.00175935	0.0467272	gene:HORVU3Hr1G002780/gene:HORVU7Hr1G108230/gene:HORVU1Hr1G075550/gene:HORVU4Hr1G044040/gene:HORVU7Hr1G041710/gene:HORVU1Hr1G054380/gene:HORVU5Hr1G002040/gene:HORVU6Hr1G031830/gene:HORVU2Hr1G081670/gene:HORVU1Hr1G055440/gene:HORVU2Hr1G040570/gene:HORVU5Hr1G019030/gene:HORVU1Hr1G095400/gene:HORVU2Hr1G050140/gene:HORVU1Hr1G067300	-/-/-/-/-/-/-/-/-/-/-/-/-/-/-	15	12	gene:HORVU3Hr1G002780/gene:HORVU7Hr1G108230/gene:HORVU1Hr1G075550/gene:HORVU4Hr1G044040/gene:HORVU7Hr1G041710/gene:HORVU5Hr1G002040/gene:HORVU6Hr1G031830/gene:HORVU2Hr1G081670/gene:HORVU1Hr1G055440/gene:HORVU5Hr1G019030/gene:HORVU1Hr1G095400/gene:HORVU2Hr1G050140	3	gene:HORVU1Hr1G054380/gene:HORVU2Hr1G040570/gene:HORVU1Hr1G067300
BP	GO:0006576	cellular biogenic amine metabolic process	8|1095	21|9210	0.00190338	0.0467272	novel.7022/gene:HORVU1Hr1G093480/gene:HORVU2Hr1G086140/gene:HORVU6Hr1G035610/gene:HORVU5Hr1G057520/gene:HORVU2Hr1G004960/gene:HORVU5Hr1G106090/gene:HORVU6Hr1G035640	-/-/-/-/-/-/-/-	8	5	gene:HORVU1Hr1G093480/gene:HORVU2Hr1G086140/gene:HORVU6Hr1G035610/gene:HORVU5Hr1G057520/gene:HORVU6Hr1G035640	3	novel.7022/gene:HORVU2Hr1G004960/gene:HORVU5Hr1G106090
BP	GO:0044106	cellular amine metabolic process	8|1095	21|9210	0.00190338	0.0467272	novel.7022/gene:HORVU1Hr1G093480/gene:HORVU2Hr1G086140/gene:HORVU6Hr1G035610/gene:HORVU5Hr1G057520/gene:HORVU2Hr1G004960/gene:HORVU5Hr1G106090/gene:HORVU6Hr1G035640	-/-/-/-/-/-/-/-	8	5	gene:HORVU1Hr1G093480/gene:HORVU2Hr1G086140/gene:HORVU6Hr1G035610/gene:HORVU5Hr1G057520/gene:HORVU6Hr1G035640	3	novel.7022/gene:HORVU2Hr1G004960/gene:HORVU5Hr1G106090
BP	GO:0009144	purine nucleoside triphosphate metabolic process	20|1095	86|9210	0.0022084	0.0467272	gene:HORVU3Hr1G002780/gene:HORVU7Hr1G108230/gene:HORVU1Hr1G075550/gene:HORVU4Hr1G044040/gene:HORVU2Hr1G052880/gene:HORVU1Hr1G054380/gene:HORVU5Hr1G002040/gene:HORVU6Hr1G031830/gene:HORVU2Hr1G081670/gene:HORVU1Hr1G055440/gene:HORVU2Hr1G040570/gene:HORVU3Hr1G067040/gene:HORVU5Hr1G019030/gene:HORVU1Hr1G095400/gene:HORVU5Hr1G109620/gene:HORVU2Hr1G050140/gene:HORVU6Hr1G069370/gene:HORVU1Hr1G061960/gen…	-/-/-/-/-/-/-/-/-/-/-/-/-/-/-/-/-/-/-/-	20	16	gene:HORVU3Hr1G002780/gene:HORVU7Hr1G108230/gene:HORVU1Hr1G075550/gene:HORVU4Hr1G044040/gene:HORVU2Hr1G052880/gene:HORVU5Hr1G002040/gene:HORVU6Hr1G031830/gene:HORVU2Hr1G081670/gene:HORVU1Hr1G055440/gene:HORVU3Hr1G067040/gene:HORVU5Hr1G019030/gene:HORVU1Hr1G095400/gene:HORVU5Hr1G109620/gene:HORVU2Hr1G050140/gene:HORVU6Hr1G069370/gene:HORVU1Hr1G061960	4	gene:HORVU1Hr1G054380/gene:HORVU2Hr1G040570/gene:HORVU6Hr1G075280/gene:HORVU1Hr1G067300
BP	GO:0009199	ribonucleoside triphosphate metabolic process	20|1095	86|9210	0.0022084	0.0467272	gene:HORVU3Hr1G002780/gene:HORVU7Hr1G108230/gene:HORVU1Hr1G075550/gene:HORVU4Hr1G044040/gene:HORVU2Hr1G052880/gene:HORVU1Hr1G054380/gene:HORVU5Hr1G002040/gene:HORVU6Hr1G031830/gene:HORVU2Hr1G081670/gene:HORVU1Hr1G055440/gene:HORVU2Hr1G040570/gene:HORVU3Hr1G067040/gene:HORVU5Hr1G019030/gene:HORVU1Hr1G095400/gene:HORVU5Hr1G109620/gene:HORVU2Hr1G050140/gene:HORVU6Hr1G069370/gene:HORVU1Hr1G061960/gen…	-/-/-/-/-/-/-/-/-/-/-/-/-/-/-/-/-/-/-/-	20	16	gene:HORVU3Hr1G002780/gene:HORVU7Hr1G108230/gene:HORVU1Hr1G075550/gene:HORVU4Hr1G044040/gene:HORVU2Hr1G052880/gene:HORVU5Hr1G002040/gene:HORVU6Hr1G031830/gene:HORVU2Hr1G081670/gene:HORVU1Hr1G055440/gene:HORVU3Hr1G067040/gene:HORVU5Hr1G019030/gene:HORVU1Hr1G095400/gene:HORVU5Hr1G109620/gene:HORVU2Hr1G050140/gene:HORVU6Hr1G069370/gene:HORVU1Hr1G061960	4	gene:HORVU1Hr1G054380/gene:HORVU2Hr1G040570/gene:HORVU6Hr1G075280/gene:HORVU1Hr1G067300
BP	GO:0009205	purine ribonucleoside triphosphate metabolic process	20|1095	86|9210	0.0022084	0.0467272	gene:HORVU3Hr1G002780/gene:HORVU7Hr1G108230/gene:HORVU1Hr1G075550/gene:HORVU4Hr1G044040/gene:HORVU2Hr1G052880/gene:HORVU1Hr1G054380/gene:HORVU5Hr1G002040/gene:HORVU6Hr1G031830/gene:HORVU2Hr1G081670/gene:HORVU1Hr1G055440/gene:HORVU2Hr1G040570/gene:HORVU3Hr1G067040/gene:HORVU5Hr1G019030/gene:HORVU1Hr1G095400/gene:HORVU5Hr1G109620/gene:HORVU2Hr1G050140/gene:HORVU6Hr1G069370/gene:HORVU1Hr1G061960/gen…	-/-/-/-/-/-/-/-/-/-/-/-/-/-/-/-/-/-/-/-	20	16	gene:HORVU3Hr1G002780/gene:HORVU7Hr1G108230/gene:HORVU1Hr1G075550/gene:HORVU4Hr1G044040/gene:HORVU2Hr1G052880/gene:HORVU5Hr1G002040/gene:HORVU6Hr1G031830/gene:HORVU2Hr1G081670/gene:HORVU1Hr1G055440/gene:HORVU3Hr1G067040/gene:HORVU5Hr1G019030/gene:HORVU1Hr1G095400/gene:HORVU5Hr1G109620/gene:HORVU2Hr1G050140/gene:HORVU6Hr1G069370/gene:HORVU1Hr1G061960	4	gene:HORVU1Hr1G054380/gene:HORVU2Hr1G040570/gene:HORVU6Hr1G075280/gene:HORVU1Hr1G067300
BP	GO:0055086	nucleobase-containing small molecule metabolic process	32|1095	161|9210	0.00222953	0.0467272	gene:HORVU1Hr1G090430/gene:HORVU3Hr1G002780/gene:HORVU7Hr1G108230/gene:HORVU5Hr1G061710/gene:HORVU3Hr1G067290/gene:HORVU1Hr1G080480/gene:HORVU1Hr1G075550/gene:HORVU4Hr1G044040/gene:HORVU1Hr1G056560/gene:HORVU3Hr1G108390/gene:HORVU7Hr1G041710/gene:HORVU2Hr1G052880/gene:HORVU1Hr1G054380/gene:HORVU5Hr1G002040/gene:HORVU1Hr1G023690/gene:HORVU7Hr1G051260/gene:HORVU6Hr1G031830/gene:HORVU2Hr1G081670/gen…	-/-/-/-/-/-/-/-/-/-/-/-/-/-/-/-/-/-/-/-/-/-/-/-/-/-/-/-/-/-/-/-	32	22	gene:HORVU3Hr1G002780/gene:HORVU7Hr1G108230/gene:HORVU3Hr1G067290/gene:HORVU1Hr1G080480/gene:HORVU1Hr1G075550/gene:HORVU4Hr1G044040/gene:HORVU3Hr1G108390/gene:HORVU7Hr1G041710/gene:HORVU2Hr1G052880/gene:HORVU5Hr1G002040/gene:HORVU7Hr1G051260/gene:HORVU6Hr1G031830/gene:HORVU2Hr1G081670/gene:HORVU1Hr1G055440/gene:HORVU4Hr1G075800/gene:HORVU3Hr1G067040/gene:HORVU5Hr1G019030/gene:HORVU1Hr1G095400/gen…	10	gene:HORVU1Hr1G090430/gene:HORVU5Hr1G061710/gene:HORVU1Hr1G056560/gene:HORVU1Hr1G054380/gene:HORVU1Hr1G023690/gene:HORVU2Hr1G040570/gene:HORVU4Hr1G017680/gene:HORVU6Hr1G011790/gene:HORVU6Hr1G075280/gene:HORVU1Hr1G067300
BP	GO:0019637	organophosphate metabolic process	41|1095	221|9210	0.00232951	0.0468697	gene:HORVU1Hr1G090430/gene:HORVU6Hr1G059850/gene:HORVU3Hr1G002780/gene:HORVU7Hr1G108230/gene:HORVU5Hr1G061710/gene:HORVU7Hr1G122690/gene:HORVU7Hr1G041920/gene:HORVU1Hr1G080480/gene:HORVU1Hr1G075550/gene:HORVU4Hr1G044040/gene:HORVU1Hr1G056560/gene:HORVU5Hr1G060810/gene:HORVU6Hr1G086580/gene:HORVU7Hr1G041710/gene:HORVU2Hr1G052880/gene:HORVU1Hr1G054380/gene:HORVU5Hr1G002040/gene:HORVU1Hr1G023690/gen…	-/-/-/-/-/-/-/-/-/-/-/-/-/-/-/-/-/-/-/-/-/-/-/-/-/-/-/-/-/-/-/-/-/-/-/-/-/-/-/-/-	41	26	gene:HORVU3Hr1G002780/gene:HORVU7Hr1G108230/gene:HORVU7Hr1G122690/gene:HORVU1Hr1G080480/gene:HORVU1Hr1G075550/gene:HORVU4Hr1G044040/gene:HORVU7Hr1G041710/gene:HORVU2Hr1G052880/gene:HORVU5Hr1G002040/gene:HORVU7Hr1G051260/gene:HORVU6Hr1G031830/gene:HORVU2Hr1G081670/gene:HORVU1Hr1G055440/gene:HORVU4Hr1G075800/gene:HORVU1Hr1G067480/gene:HORVU3Hr1G067040/gene:HORVU5Hr1G019030/gene:HORVU1Hr1G095400/gen…	15	gene:HORVU1Hr1G090430/gene:HORVU6Hr1G059850/gene:HORVU5Hr1G061710/gene:HORVU7Hr1G041920/gene:HORVU1Hr1G056560/gene:HORVU5Hr1G060810/gene:HORVU6Hr1G086580/gene:HORVU1Hr1G054380/gene:HORVU1Hr1G023690/gene:HORVU2Hr1G040570/gene:HORVU4Hr1G017680/gene:HORVU6Hr1G011790/gene:HORVU5Hr1G099490/gene:HORVU6Hr1G075280/gene:HORVU1Hr1G067300
BP	GO:0009141	nucleoside triphosphate metabolic process	20|1095	88|9210	0.00294612	0.056996	gene:HORVU3Hr1G002780/gene:HORVU7Hr1G108230/gene:HORVU1Hr1G075550/gene:HORVU4Hr1G044040/gene:HORVU2Hr1G052880/gene:HORVU1Hr1G054380/gene:HORVU5Hr1G002040/gene:HORVU6Hr1G031830/gene:HORVU2Hr1G081670/gene:HORVU1Hr1G055440/gene:HORVU2Hr1G040570/gene:HORVU3Hr1G067040/gene:HORVU5Hr1G019030/gene:HORVU1Hr1G095400/gene:HORVU5Hr1G109620/gene:HORVU2Hr1G050140/gene:HORVU6Hr1G069370/gene:HORVU1Hr1G061960/gen…	-/-/-/-/-/-/-/-/-/-/-/-/-/-/-/-/-/-/-/-	20	16	gene:HORVU3Hr1G002780/gene:HORVU7Hr1G108230/gene:HORVU1Hr1G075550/gene:HORVU4Hr1G044040/gene:HORVU2Hr1G052880/gene:HORVU5Hr1G002040/gene:HORVU6Hr1G031830/gene:HORVU2Hr1G081670/gene:HORVU1Hr1G055440/gene:HORVU3Hr1G067040/gene:HORVU5Hr1G019030/gene:HORVU1Hr1G095400/gene:HORVU5Hr1G109620/gene:HORVU2Hr1G050140/gene:HORVU6Hr1G069370/gene:HORVU1Hr1G061960	4	gene:HORVU1Hr1G054380/gene:HORVU2Hr1G040570/gene:HORVU6Hr1G075280/gene:HORVU1Hr1G067300
BP	GO:0016052	carbohydrate catabolic process	16|1095	65|9210	0.00322584	0.0600962	gene:HORVU3Hr1G002780/gene:HORVU1Hr1G055140/gene:HORVU7Hr1G108230/gene:HORVU1Hr1G075550/gene:HORVU4Hr1G084390/gene:HORVU1Hr1G038920/gene:HORVU1Hr1G054380/gene:HORVU4Hr1G051010/gene:HORVU5Hr1G002040/gene:HORVU6Hr1G031830/gene:HORVU2Hr1G081670/gene:HORVU2Hr1G040570/gene:HORVU5Hr1G019030/gene:HORVU2Hr1G050140/gene:HORVU2Hr1G043920/gene:HORVU1Hr1G067300	-/-/-/-/-/-/-/-/-/-/-/-/-/-/-/-	16	9	gene:HORVU3Hr1G002780/gene:HORVU7Hr1G108230/gene:HORVU1Hr1G075550/gene:HORVU4Hr1G051010/gene:HORVU5Hr1G002040/gene:HORVU6Hr1G031830/gene:HORVU2Hr1G081670/gene:HORVU5Hr1G019030/gene:HORVU2Hr1G050140	7	gene:HORVU1Hr1G055140/gene:HORVU4Hr1G084390/gene:HORVU1Hr1G038920/gene:HORVU1Hr1G054380/gene:HORVU2Hr1G040570/gene:HORVU2Hr1G043920/gene:HORVU1Hr1G067300
BP	GO:1901135	carbohydrate derivative metabolic process	43|1095	239|9210	0.00336319	0.0604173	gene:HORVU1Hr1G062030/gene:HORVU3Hr1G002780/gene:HORVU7Hr1G108230/gene:HORVU5Hr1G061710/gene:HORVU3Hr1G067290/gene:HORVU2Hr1G085270/gene:HORVU3Hr1G064470/gene:HORVU1Hr1G080480/gene:HORVU1Hr1G075550/gene:HORVU4Hr1G044040/gene:HORVU6Hr1G033630/gene:HORVU3Hr1G108390/gene:HORVU6Hr1G086580/gene:HORVU2Hr1G052880/gene:HORVU1Hr1G054380/gene:HORVU5Hr1G002040/gene:HORVU2Hr1G127740/gene:HORVU1Hr1G023690/gen…	-/-/-/-/-/-/-/-/-/-/-/-/-/-/-/-/-/-/-/-/-/-/-/chitinase/-/-/-/-/-/-/-/-/-/-/-/-/-/-/-/-/-/-/-	43	31	gene:HORVU1Hr1G062030/gene:HORVU3Hr1G002780/gene:HORVU7Hr1G108230/gene:HORVU3Hr1G067290/gene:HORVU2Hr1G085270/gene:HORVU1Hr1G080480/gene:HORVU1Hr1G075550/gene:HORVU4Hr1G044040/gene:HORVU3Hr1G108390/gene:HORVU2Hr1G052880/gene:HORVU5Hr1G002040/gene:HORVU2Hr1G127740/gene:HORVU7Hr1G051260/gene:HORVU6Hr1G031830/gene:HORVU5Hr1G042220/gene:HORVU2Hr1G081670/gene:HORVU1Hr1G055440/gene:HORVU1Hr1G052430/gen…	12	gene:HORVU5Hr1G061710/gene:HORVU3Hr1G064470/gene:HORVU6Hr1G033630/gene:HORVU6Hr1G086580/gene:HORVU1Hr1G054380/gene:HORVU1Hr1G023690/gene:HORVU2Hr1G040570/gene:HORVU6Hr1G011790/gene:HORVU5Hr1G099490/gene:HORVU7Hr1G105510/gene:HORVU6Hr1G075280/gene:HORVU1Hr1G067300
BP	GO:0006165	nucleoside diphosphate phosphorylation	14|1095	55|9210	0.00411758	0.0690381	gene:HORVU3Hr1G002780/gene:HORVU7Hr1G108230/gene:HORVU1Hr1G075550/gene:HORVU4Hr1G044040/gene:HORVU1Hr1G054380/gene:HORVU5Hr1G002040/gene:HORVU6Hr1G031830/gene:HORVU2Hr1G081670/gene:HORVU1Hr1G055440/gene:HORVU2Hr1G040570/gene:HORVU5Hr1G019030/gene:HORVU1Hr1G095400/gene:HORVU2Hr1G050140/gene:HORVU1Hr1G067300	-/-/-/-/-/-/-/-/-/-/-/-/-/-	14	11	gene:HORVU3Hr1G002780/gene:HORVU7Hr1G108230/gene:HORVU1Hr1G075550/gene:HORVU4Hr1G044040/gene:HORVU5Hr1G002040/gene:HORVU6Hr1G031830/gene:HORVU2Hr1G081670/gene:HORVU1Hr1G055440/gene:HORVU5Hr1G019030/gene:HORVU1Hr1G095400/gene:HORVU2Hr1G050140	3	gene:HORVU1Hr1G054380/gene:HORVU2Hr1G040570/gene:HORVU1Hr1G067300
BP	GO:0046939	nucleotide phosphorylation	14|1095	55|9210	0.00411758	0.0690381	gene:HORVU3Hr1G002780/gene:HORVU7Hr1G108230/gene:HORVU1Hr1G075550/gene:HORVU4Hr1G044040/gene:HORVU1Hr1G054380/gene:HORVU5Hr1G002040/gene:HORVU6Hr1G031830/gene:HORVU2Hr1G081670/gene:HORVU1Hr1G055440/gene:HORVU2Hr1G040570/gene:HORVU5Hr1G019030/gene:HORVU1Hr1G095400/gene:HORVU2Hr1G050140/gene:HORVU1Hr1G067300	-/-/-/-/-/-/-/-/-/-/-/-/-/-	14	11	gene:HORVU3Hr1G002780/gene:HORVU7Hr1G108230/gene:HORVU1Hr1G075550/gene:HORVU4Hr1G044040/gene:HORVU5Hr1G002040/gene:HORVU6Hr1G031830/gene:HORVU2Hr1G081670/gene:HORVU1Hr1G055440/gene:HORVU5Hr1G019030/gene:HORVU1Hr1G095400/gene:HORVU2Hr1G050140	3	gene:HORVU1Hr1G054380/gene:HORVU2Hr1G040570/gene:HORVU1Hr1G067300
BP	GO:0009142	nucleoside triphosphate biosynthetic process	17|1095	74|9210	0.00523315	0.0774198	gene:HORVU3Hr1G002780/gene:HORVU7Hr1G108230/gene:HORVU1Hr1G075550/gene:HORVU4Hr1G044040/gene:HORVU2Hr1G052880/gene:HORVU1Hr1G054380/gene:HORVU5Hr1G002040/gene:HORVU6Hr1G031830/gene:HORVU2Hr1G081670/gene:HORVU1Hr1G055440/gene:HORVU2Hr1G040570/gene:HORVU5Hr1G019030/gene:HORVU1Hr1G095400/gene:HORVU2Hr1G050140/gene:HORVU6Hr1G069370/gene:HORVU6Hr1G075280/gene:HORVU1Hr1G067300	-/-/-/-/-/-/-/-/-/-/-/-/-/-/-/-/-	17	13	gene:HORVU3Hr1G002780/gene:HORVU7Hr1G108230/gene:HORVU1Hr1G075550/gene:HORVU4Hr1G044040/gene:HORVU2Hr1G052880/gene:HORVU5Hr1G002040/gene:HORVU6Hr1G031830/gene:HORVU2Hr1G081670/gene:HORVU1Hr1G055440/gene:HORVU5Hr1G019030/gene:HORVU1Hr1G095400/gene:HORVU2Hr1G050140/gene:HORVU6Hr1G069370	4	gene:HORVU1Hr1G054380/gene:HORVU2Hr1G040570/gene:HORVU6Hr1G075280/gene:HORVU1Hr1G067300
BP	GO:0009145	purine nucleoside triphosphate biosynthetic process	17|1095	74|9210	0.00523315	0.0774198	gene:HORVU3Hr1G002780/gene:HORVU7Hr1G108230/gene:HORVU1Hr1G075550/gene:HORVU4Hr1G044040/gene:HORVU2Hr1G052880/gene:HORVU1Hr1G054380/gene:HORVU5Hr1G002040/gene:HORVU6Hr1G031830/gene:HORVU2Hr1G081670/gene:HORVU1Hr1G055440/gene:HORVU2Hr1G040570/gene:HORVU5Hr1G019030/gene:HORVU1Hr1G095400/gene:HORVU2Hr1G050140/gene:HORVU6Hr1G069370/gene:HORVU6Hr1G075280/gene:HORVU1Hr1G067300	-/-/-/-/-/-/-/-/-/-/-/-/-/-/-/-/-	17	13	gene:HORVU3Hr1G002780/gene:HORVU7Hr1G108230/gene:HORVU1Hr1G075550/gene:HORVU4Hr1G044040/gene:HORVU2Hr1G052880/gene:HORVU5Hr1G002040/gene:HORVU6Hr1G031830/gene:HORVU2Hr1G081670/gene:HORVU1Hr1G055440/gene:HORVU5Hr1G019030/gene:HORVU1Hr1G095400/gene:HORVU2Hr1G050140/gene:HORVU6Hr1G069370	4	gene:HORVU1Hr1G054380/gene:HORVU2Hr1G040570/gene:HORVU6Hr1G075280/gene:HORVU1Hr1G067300
BP	GO:0009201	ribonucleoside triphosphate biosynthetic process	17|1095	74|9210	0.00523315	0.0774198	gene:HORVU3Hr1G002780/gene:HORVU7Hr1G108230/gene:HORVU1Hr1G075550/gene:HORVU4Hr1G044040/gene:HORVU2Hr1G052880/gene:HORVU1Hr1G054380/gene:HORVU5Hr1G002040/gene:HORVU6Hr1G031830/gene:HORVU2Hr1G081670/gene:HORVU1Hr1G055440/gene:HORVU2Hr1G040570/gene:HORVU5Hr1G019030/gene:HORVU1Hr1G095400/gene:HORVU2Hr1G050140/gene:HORVU6Hr1G069370/gene:HORVU6Hr1G075280/gene:HORVU1Hr1G067300	-/-/-/-/-/-/-/-/-/-/-/-/-/-/-/-/-	17	13	gene:HORVU3Hr1G002780/gene:HORVU7Hr1G108230/gene:HORVU1Hr1G075550/gene:HORVU4Hr1G044040/gene:HORVU2Hr1G052880/gene:HORVU5Hr1G002040/gene:HORVU6Hr1G031830/gene:HORVU2Hr1G081670/gene:HORVU1Hr1G055440/gene:HORVU5Hr1G019030/gene:HORVU1Hr1G095400/gene:HORVU2Hr1G050140/gene:HORVU6Hr1G069370	4	gene:HORVU1Hr1G054380/gene:HORVU2Hr1G040570/gene:HORVU6Hr1G075280/gene:HORVU1Hr1G067300
BP	GO:0009206	purine ribonucleoside triphosphate biosynthetic process	17|1095	74|9210	0.00523315	0.0774198	gene:HORVU3Hr1G002780/gene:HORVU7Hr1G108230/gene:HORVU1Hr1G075550/gene:HORVU4Hr1G044040/gene:HORVU2Hr1G052880/gene:HORVU1Hr1G054380/gene:HORVU5Hr1G002040/gene:HORVU6Hr1G031830/gene:HORVU2Hr1G081670/gene:HORVU1Hr1G055440/gene:HORVU2Hr1G040570/gene:HORVU5Hr1G019030/gene:HORVU1Hr1G095400/gene:HORVU2Hr1G050140/gene:HORVU6Hr1G069370/gene:HORVU6Hr1G075280/gene:HORVU1Hr1G067300	-/-/-/-/-/-/-/-/-/-/-/-/-/-/-/-/-	17	13	gene:HORVU3Hr1G002780/gene:HORVU7Hr1G108230/gene:HORVU1Hr1G075550/gene:HORVU4Hr1G044040/gene:HORVU2Hr1G052880/gene:HORVU5Hr1G002040/gene:HORVU6Hr1G031830/gene:HORVU2Hr1G081670/gene:HORVU1Hr1G055440/gene:HORVU5Hr1G019030/gene:HORVU1Hr1G095400/gene:HORVU2Hr1G050140/gene:HORVU6Hr1G069370	4	gene:HORVU1Hr1G054380/gene:HORVU2Hr1G040570/gene:HORVU6Hr1G075280/gene:HORVU1Hr1G067300
BP	GO:0009790	embryo development	5|1095	11|9210	0.0058671	0.0843186	gene:HORVU2Hr1G105740/gene:HORVU7Hr1G003170/gene:HORVU7Hr1G100150/gene:HORVU6Hr1G054890/gene:HORVU2Hr1G105760	-/-/-/-/-	5	5	gene:HORVU2Hr1G105740/gene:HORVU7Hr1G003170/gene:HORVU7Hr1G100150/gene:HORVU6Hr1G054890/gene:HORVU2Hr1G105760	0
BP	GO:0072524	pyridine-containing compound metabolic process	16|1095	70|9210	0.00698836	0.0976429	gene:HORVU3Hr1G002780/gene:HORVU7Hr1G108230/gene:HORVU1Hr1G080480/gene:HORVU1Hr1G075550/gene:HORVU1Hr1G056560/gene:HORVU1Hr1G054380/gene:HORVU5Hr1G002040/gene:HORVU6Hr1G031830/gene:HORVU2Hr1G081670/gene:HORVU2Hr1G040570/gene:HORVU5Hr1G019030/gene:HORVU4Hr1G017680/gene:HORVU2Hr1G050140/gene:HORVU6Hr1G011790/gene:HORVU4Hr1G027040/gene:HORVU1Hr1G067300	-/-/-/-/-/-/-/-/-/-/-/-/-/-/-/-	16	10	gene:HORVU3Hr1G002780/gene:HORVU7Hr1G108230/gene:HORVU1Hr1G080480/gene:HORVU1Hr1G075550/gene:HORVU5Hr1G002040/gene:HORVU6Hr1G031830/gene:HORVU2Hr1G081670/gene:HORVU5Hr1G019030/gene:HORVU2Hr1G050140/gene:HORVU4Hr1G027040	6	gene:HORVU1Hr1G056560/gene:HORVU1Hr1G054380/gene:HORVU2Hr1G040570/gene:HORVU4Hr1G017680/gene:HORVU6Hr1G011790/gene:HORVU1Hr1G067300
BP	GO:1901136	carbohydrate derivative catabolic process	7|1095	21|9210	0.0084903	0.115422	gene:HORVU1Hr1G062030/gene:HORVU3Hr1G067290/gene:HORVU2Hr1G085270/gene:HORVU3Hr1G064470/gene:HORVU1Hr1G052430/gene:HORVU7Hr1G113270/gene:HORVU1Hr1G067480	-/-/-/-/chitinase/-/-	7	6	gene:HORVU1Hr1G062030/gene:HORVU3Hr1G067290/gene:HORVU2Hr1G085270/gene:HORVU1Hr1G052430/gene:HORVU7Hr1G113270/gene:HORVU1Hr1G067480	1	gene:HORVU3Hr1G064470
BP	GO:0006733	oxidoreduction coenzyme metabolic process	15|1095	66|9210	0.0093418	0.117473	gene:HORVU3Hr1G002780/gene:HORVU7Hr1G108230/gene:HORVU1Hr1G080480/gene:HORVU1Hr1G075550/gene:HORVU1Hr1G056560/gene:HORVU1Hr1G054380/gene:HORVU5Hr1G002040/gene:HORVU6Hr1G031830/gene:HORVU2Hr1G081670/gene:HORVU2Hr1G040570/gene:HORVU5Hr1G019030/gene:HORVU4Hr1G017680/gene:HORVU2Hr1G050140/gene:HORVU6Hr1G011790/gene:HORVU1Hr1G067300	-/-/-/-/-/-/-/-/-/-/-/-/-/-/-	15	9	gene:HORVU3Hr1G002780/gene:HORVU7Hr1G108230/gene:HORVU1Hr1G080480/gene:HORVU1Hr1G075550/gene:HORVU5Hr1G002040/gene:HORVU6Hr1G031830/gene:HORVU2Hr1G081670/gene:HORVU5Hr1G019030/gene:HORVU2Hr1G050140	6	gene:HORVU1Hr1G056560/gene:HORVU1Hr1G054380/gene:HORVU2Hr1G040570/gene:HORVU4Hr1G017680/gene:HORVU6Hr1G011790/gene:HORVU1Hr1G067300
BP	GO:0019362	pyridine nucleotide metabolic process	15|1095	66|9210	0.0093418	0.117473	gene:HORVU3Hr1G002780/gene:HORVU7Hr1G108230/gene:HORVU1Hr1G080480/gene:HORVU1Hr1G075550/gene:HORVU1Hr1G056560/gene:HORVU1Hr1G054380/gene:HORVU5Hr1G002040/gene:HORVU6Hr1G031830/gene:HORVU2Hr1G081670/gene:HORVU2Hr1G040570/gene:HORVU5Hr1G019030/gene:HORVU4Hr1G017680/gene:HORVU2Hr1G050140/gene:HORVU6Hr1G011790/gene:HORVU1Hr1G067300	-/-/-/-/-/-/-/-/-/-/-/-/-/-/-	15	9	gene:HORVU3Hr1G002780/gene:HORVU7Hr1G108230/gene:HORVU1Hr1G080480/gene:HORVU1Hr1G075550/gene:HORVU5Hr1G002040/gene:HORVU6Hr1G031830/gene:HORVU2Hr1G081670/gene:HORVU5Hr1G019030/gene:HORVU2Hr1G050140	6	gene:HORVU1Hr1G056560/gene:HORVU1Hr1G054380/gene:HORVU2Hr1G040570/gene:HORVU4Hr1G017680/gene:HORVU6Hr1G011790/gene:HORVU1Hr1G067300
BP	GO:0046496	nicotinamide nucleotide metabolic process	15|1095	66|9210	0.0093418	0.117473	gene:HORVU3Hr1G002780/gene:HORVU7Hr1G108230/gene:HORVU1Hr1G080480/gene:HORVU1Hr1G075550/gene:HORVU1Hr1G056560/gene:HORVU1Hr1G054380/gene:HORVU5Hr1G002040/gene:HORVU6Hr1G031830/gene:HORVU2Hr1G081670/gene:HORVU2Hr1G040570/gene:HORVU5Hr1G019030/gene:HORVU4Hr1G017680/gene:HORVU2Hr1G050140/gene:HORVU6Hr1G011790/gene:HORVU1Hr1G067300	-/-/-/-/-/-/-/-/-/-/-/-/-/-/-	15	9	gene:HORVU3Hr1G002780/gene:HORVU7Hr1G108230/gene:HORVU1Hr1G080480/gene:HORVU1Hr1G075550/gene:HORVU5Hr1G002040/gene:HORVU6Hr1G031830/gene:HORVU2Hr1G081670/gene:HORVU5Hr1G019030/gene:HORVU2Hr1G050140	6	gene:HORVU1Hr1G056560/gene:HORVU1Hr1G054380/gene:HORVU2Hr1G040570/gene:HORVU4Hr1G017680/gene:HORVU6Hr1G011790/gene:HORVU1Hr1G067300
BP	GO:0046034	ATP metabolic process	17|1095	79|9210	0.0103122	0.126514	gene:HORVU3Hr1G002780/gene:HORVU7Hr1G108230/gene:HORVU1Hr1G075550/gene:HORVU2Hr1G052880/gene:HORVU1Hr1G054380/gene:HORVU5Hr1G002040/gene:HORVU6Hr1G031830/gene:HORVU2Hr1G081670/gene:HORVU2Hr1G040570/gene:HORVU3Hr1G067040/gene:HORVU5Hr1G019030/gene:HORVU5Hr1G109620/gene:HORVU2Hr1G050140/gene:HORVU6Hr1G069370/gene:HORVU1Hr1G061960/gene:HORVU6Hr1G075280/gene:HORVU1Hr1G067300	-/-/-/-/-/-/-/-/-/-/-/-/-/-/-/-/-	17	13	gene:HORVU3Hr1G002780/gene:HORVU7Hr1G108230/gene:HORVU1Hr1G075550/gene:HORVU2Hr1G052880/gene:HORVU5Hr1G002040/gene:HORVU6Hr1G031830/gene:HORVU2Hr1G081670/gene:HORVU3Hr1G067040/gene:HORVU5Hr1G019030/gene:HORVU5Hr1G109620/gene:HORVU2Hr1G050140/gene:HORVU6Hr1G069370/gene:HORVU1Hr1G061960	4	gene:HORVU1Hr1G054380/gene:HORVU2Hr1G040570/gene:HORVU6Hr1G075280/gene:HORVU1Hr1G067300
BP	GO:0042737	drug catabolic process	6|1095	17|9210	0.0108118	0.128985	gene:HORVU1Hr1G062030/gene:HORVU2Hr1G085270/gene:HORVU3Hr1G064470/gene:HORVU3Hr1G067110/gene:HORVU1Hr1G052430/gene:HORVU7Hr1G113270	-/-/-/-/chitinase/-	6	4	gene:HORVU1Hr1G062030/gene:HORVU2Hr1G085270/gene:HORVU1Hr1G052430/gene:HORVU7Hr1G113270	2	gene:HORVU3Hr1G064470/gene:HORVU3Hr1G067110
BP	GO:0005976	polysaccharide metabolic process	21|1095	105|9210	0.0110463	0.128985	gene:HORVU7Hr1G098260/gene:HORVU7Hr1G098280/gene:HORVU6Hr1G067470/gene:HORVU6Hr1G095090/gene:HORVU7Hr1G098330/gene:HORVU7Hr1G098440/gene:HORVU1Hr1G055140/gene:HORVU7Hr1G098370/gene:HORVU3Hr1G058470/gene:HORVU4Hr1G084390/gene:HORVU1Hr1G038920/gene:HORVU3Hr1G073780/gene:HORVU3Hr1G042600/gene:HORVU1Hr1G087320/gene:HORVU7Hr1G106530/gene:HORVU7Hr1G120960/gene:HORVU7Hr1G070010/gene:HORVU2Hr1G043920/gen…	-/-/-/-/-/-/-/-/-/-/-/-/-/-/-/-/-/-/-/-/-	21	13	gene:HORVU7Hr1G098260/gene:HORVU7Hr1G098280/gene:HORVU6Hr1G067470/gene:HORVU6Hr1G095090/gene:HORVU7Hr1G098330/gene:HORVU7Hr1G098440/gene:HORVU7Hr1G098370/gene:HORVU3Hr1G073780/gene:HORVU1Hr1G087320/gene:HORVU7Hr1G070010/gene:HORVU7Hr1G098390/gene:HORVU1Hr1G026330/gene:HORVU2Hr1G074960	8	gene:HORVU1Hr1G055140/gene:HORVU3Hr1G058470/gene:HORVU4Hr1G084390/gene:HORVU1Hr1G038920/gene:HORVU3Hr1G042600/gene:HORVU7Hr1G106530/gene:HORVU7Hr1G120960/gene:HORVU2Hr1G043920
BP	GO:0006164	purine nucleotide biosynthetic process	18|1095	86|9210	0.0112829	0.128985	gene:HORVU3Hr1G002780/gene:HORVU7Hr1G108230/gene:HORVU1Hr1G075550/gene:HORVU4Hr1G044040/gene:HORVU2Hr1G052880/gene:HORVU1Hr1G054380/gene:HORVU5Hr1G002040/gene:HORVU6Hr1G031830/gene:HORVU2Hr1G081670/gene:HORVU1Hr1G055440/gene:HORVU4Hr1G075800/gene:HORVU2Hr1G040570/gene:HORVU5Hr1G019030/gene:HORVU1Hr1G095400/gene:HORVU2Hr1G050140/gene:HORVU6Hr1G069370/gene:HORVU6Hr1G075280/gene:HORVU1Hr1G067300	-/-/-/-/-/-/-/-/-/-/-/-/-/-/-/-/-/-	18	14	gene:HORVU3Hr1G002780/gene:HORVU7Hr1G108230/gene:HORVU1Hr1G075550/gene:HORVU4Hr1G044040/gene:HORVU2Hr1G052880/gene:HORVU5Hr1G002040/gene:HORVU6Hr1G031830/gene:HORVU2Hr1G081670/gene:HORVU1Hr1G055440/gene:HORVU4Hr1G075800/gene:HORVU5Hr1G019030/gene:HORVU1Hr1G095400/gene:HORVU2Hr1G050140/gene:HORVU6Hr1G069370	4	gene:HORVU1Hr1G054380/gene:HORVU2Hr1G040570/gene:HORVU6Hr1G075280/gene:HORVU1Hr1G067300
BP	GO:0006952	defense response	16|1095	74|9210	0.0120427	0.130782	gene:HORVU5Hr1G083330/gene:HORVU3Hr1G113620/gene:HORVU6Hr1G014990/gene:HORVU1Hr1G087820/gene:HORVU4Hr1G054870/gene:HORVU2Hr1G120530/gene:HORVU2Hr1G081230/gene:HORVU5Hr1G023720/gene:HORVU1Hr1G064440/gene:HORVU3Hr1G104100/gene:HORVU7Hr1G091040/gene:HORVU2Hr1G003700/gene:HORVU4Hr1G082390/gene:HORVU3Hr1G113120/gene:HORVU4Hr1G005690/gene:HORVU5Hr1G023730	-/-/-/-/-/-/-/-/-/-/-/-/-/-/-/-	16	11	gene:HORVU5Hr1G083330/gene:HORVU3Hr1G113620/gene:HORVU4Hr1G054870/gene:HORVU2Hr1G120530/gene:HORVU5Hr1G023720/gene:HORVU1Hr1G064440/gene:HORVU7Hr1G091040/gene:HORVU4Hr1G082390/gene:HORVU3Hr1G113120/gene:HORVU4Hr1G005690/gene:HORVU5Hr1G023730	5	gene:HORVU6Hr1G014990/gene:HORVU1Hr1G087820/gene:HORVU2Hr1G081230/gene:HORVU3Hr1G104100/gene:HORVU2Hr1G003700
BP	GO:0034404	nucleobase-containing small molecule biosynthetic process	14|1095	62|9210	0.0125024	0.130782	gene:HORVU3Hr1G002780/gene:HORVU7Hr1G108230/gene:HORVU1Hr1G075550/gene:HORVU4Hr1G044040/gene:HORVU1Hr1G054380/gene:HORVU5Hr1G002040/gene:HORVU6Hr1G031830/gene:HORVU2Hr1G081670/gene:HORVU1Hr1G055440/gene:HORVU2Hr1G040570/gene:HORVU5Hr1G019030/gene:HORVU1Hr1G095400/gene:HORVU2Hr1G050140/gene:HORVU1Hr1G067300	-/-/-/-/-/-/-/-/-/-/-/-/-/-	14	11	gene:HORVU3Hr1G002780/gene:HORVU7Hr1G108230/gene:HORVU1Hr1G075550/gene:HORVU4Hr1G044040/gene:HORVU5Hr1G002040/gene:HORVU6Hr1G031830/gene:HORVU2Hr1G081670/gene:HORVU1Hr1G055440/gene:HORVU5Hr1G019030/gene:HORVU1Hr1G095400/gene:HORVU2Hr1G050140	3	gene:HORVU1Hr1G054380/gene:HORVU2Hr1G040570/gene:HORVU1Hr1G067300
BP	GO:0072522	purine-containing compound biosynthetic process	18|1095	87|9210	0.0126947	0.130782	gene:HORVU3Hr1G002780/gene:HORVU7Hr1G108230/gene:HORVU1Hr1G075550/gene:HORVU4Hr1G044040/gene:HORVU2Hr1G052880/gene:HORVU1Hr1G054380/gene:HORVU5Hr1G002040/gene:HORVU6Hr1G031830/gene:HORVU2Hr1G081670/gene:HORVU1Hr1G055440/gene:HORVU4Hr1G075800/gene:HORVU2Hr1G040570/gene:HORVU5Hr1G019030/gene:HORVU1Hr1G095400/gene:HORVU2Hr1G050140/gene:HORVU6Hr1G069370/gene:HORVU6Hr1G075280/gene:HORVU1Hr1G067300	-/-/-/-/-/-/-/-/-/-/-/-/-/-/-/-/-/-	18	14	gene:HORVU3Hr1G002780/gene:HORVU7Hr1G108230/gene:HORVU1Hr1G075550/gene:HORVU4Hr1G044040/gene:HORVU2Hr1G052880/gene:HORVU5Hr1G002040/gene:HORVU6Hr1G031830/gene:HORVU2Hr1G081670/gene:HORVU1Hr1G055440/gene:HORVU4Hr1G075800/gene:HORVU5Hr1G019030/gene:HORVU1Hr1G095400/gene:HORVU2Hr1G050140/gene:HORVU6Hr1G069370	4	gene:HORVU1Hr1G054380/gene:HORVU2Hr1G040570/gene:HORVU6Hr1G075280/gene:HORVU1Hr1G067300
BP	GO:0042278	purine nucleoside metabolic process	5|1095	13|9210	0.0133387	0.130782	gene:HORVU5Hr1G061710/gene:HORVU4Hr1G044040/gene:HORVU1Hr1G023690/gene:HORVU1Hr1G055440/gene:HORVU1Hr1G095400	-/-/-/-/-	5	3	gene:HORVU4Hr1G044040/gene:HORVU1Hr1G055440/gene:HORVU1Hr1G095400	2	gene:HORVU5Hr1G061710/gene:HORVU1Hr1G023690
BP	GO:0046128	purine ribonucleoside metabolic process	5|1095	13|9210	0.0133387	0.130782	gene:HORVU5Hr1G061710/gene:HORVU4Hr1G044040/gene:HORVU1Hr1G023690/gene:HORVU1Hr1G055440/gene:HORVU1Hr1G095400	-/-/-/-/-	5	3	gene:HORVU4Hr1G044040/gene:HORVU1Hr1G055440/gene:HORVU1Hr1G095400	2	gene:HORVU5Hr1G061710/gene:HORVU1Hr1G023690
BP	GO:1901068	guanosine-containing compound metabolic process	5|1095	13|9210	0.0133387	0.130782	gene:HORVU5Hr1G061710/gene:HORVU4Hr1G044040/gene:HORVU1Hr1G023690/gene:HORVU1Hr1G055440/gene:HORVU1Hr1G095400	-/-/-/-/-	5	3	gene:HORVU4Hr1G044040/gene:HORVU1Hr1G055440/gene:HORVU1Hr1G095400	2	gene:HORVU5Hr1G061710/gene:HORVU1Hr1G023690
BP	GO:0009126	purine nucleoside monophosphate metabolic process	17|1095	82|9210	0.0148727	0.130782	gene:HORVU3Hr1G002780/gene:HORVU7Hr1G108230/gene:HORVU1Hr1G075550/gene:HORVU2Hr1G052880/gene:HORVU1Hr1G054380/gene:HORVU5Hr1G002040/gene:HORVU6Hr1G031830/gene:HORVU2Hr1G081670/gene:HORVU2Hr1G040570/gene:HORVU3Hr1G067040/gene:HORVU5Hr1G019030/gene:HORVU5Hr1G109620/gene:HORVU2Hr1G050140/gene:HORVU6Hr1G069370/gene:HORVU1Hr1G061960/gene:HORVU6Hr1G075280/gene:HORVU1Hr1G067300	-/-/-/-/-/-/-/-/-/-/-/-/-/-/-/-/-	17	13	gene:HORVU3Hr1G002780/gene:HORVU7Hr1G108230/gene:HORVU1Hr1G075550/gene:HORVU2Hr1G052880/gene:HORVU5Hr1G002040/gene:HORVU6Hr1G031830/gene:HORVU2Hr1G081670/gene:HORVU3Hr1G067040/gene:HORVU5Hr1G019030/gene:HORVU5Hr1G109620/gene:HORVU2Hr1G050140/gene:HORVU6Hr1G069370/gene:HORVU1Hr1G061960	4	gene:HORVU1Hr1G054380/gene:HORVU2Hr1G040570/gene:HORVU6Hr1G075280/gene:HORVU1Hr1G067300
BP	GO:0009152	purine ribonucleotide biosynthetic process	17|1095	82|9210	0.0148727	0.130782	gene:HORVU3Hr1G002780/gene:HORVU7Hr1G108230/gene:HORVU1Hr1G075550/gene:HORVU4Hr1G044040/gene:HORVU2Hr1G052880/gene:HORVU1Hr1G054380/gene:HORVU5Hr1G002040/gene:HORVU6Hr1G031830/gene:HORVU2Hr1G081670/gene:HORVU1Hr1G055440/gene:HORVU2Hr1G040570/gene:HORVU5Hr1G019030/gene:HORVU1Hr1G095400/gene:HORVU2Hr1G050140/gene:HORVU6Hr1G069370/gene:HORVU6Hr1G075280/gene:HORVU1Hr1G067300	-/-/-/-/-/-/-/-/-/-/-/-/-/-/-/-/-	17	13	gene:HORVU3Hr1G002780/gene:HORVU7Hr1G108230/gene:HORVU1Hr1G075550/gene:HORVU4Hr1G044040/gene:HORVU2Hr1G052880/gene:HORVU5Hr1G002040/gene:HORVU6Hr1G031830/gene:HORVU2Hr1G081670/gene:HORVU1Hr1G055440/gene:HORVU5Hr1G019030/gene:HORVU1Hr1G095400/gene:HORVU2Hr1G050140/gene:HORVU6Hr1G069370	4	gene:HORVU1Hr1G054380/gene:HORVU2Hr1G040570/gene:HORVU6Hr1G075280/gene:HORVU1Hr1G067300
BP	GO:0009161	ribonucleoside monophosphate metabolic process	17|1095	82|9210	0.0148727	0.130782	gene:HORVU3Hr1G002780/gene:HORVU7Hr1G108230/gene:HORVU1Hr1G075550/gene:HORVU2Hr1G052880/gene:HORVU1Hr1G054380/gene:HORVU5Hr1G002040/gene:HORVU6Hr1G031830/gene:HORVU2Hr1G081670/gene:HORVU2Hr1G040570/gene:HORVU3Hr1G067040/gene:HORVU5Hr1G019030/gene:HORVU5Hr1G109620/gene:HORVU2Hr1G050140/gene:HORVU6Hr1G069370/gene:HORVU1Hr1G061960/gene:HORVU6Hr1G075280/gene:HORVU1Hr1G067300	-/-/-/-/-/-/-/-/-/-/-/-/-/-/-/-/-	17	13	gene:HORVU3Hr1G002780/gene:HORVU7Hr1G108230/gene:HORVU1Hr1G075550/gene:HORVU2Hr1G052880/gene:HORVU5Hr1G002040/gene:HORVU6Hr1G031830/gene:HORVU2Hr1G081670/gene:HORVU3Hr1G067040/gene:HORVU5Hr1G019030/gene:HORVU5Hr1G109620/gene:HORVU2Hr1G050140/gene:HORVU6Hr1G069370/gene:HORVU1Hr1G061960	4	gene:HORVU1Hr1G054380/gene:HORVU2Hr1G040570/gene:HORVU6Hr1G075280/gene:HORVU1Hr1G067300
BP	GO:0009167	purine ribonucleoside monophosphate metabolic process	17|1095	82|9210	0.0148727	0.130782	gene:HORVU3Hr1G002780/gene:HORVU7Hr1G108230/gene:HORVU1Hr1G075550/gene:HORVU2Hr1G052880/gene:HORVU1Hr1G054380/gene:HORVU5Hr1G002040/gene:HORVU6Hr1G031830/gene:HORVU2Hr1G081670/gene:HORVU2Hr1G040570/gene:HORVU3Hr1G067040/gene:HORVU5Hr1G019030/gene:HORVU5Hr1G109620/gene:HORVU2Hr1G050140/gene:HORVU6Hr1G069370/gene:HORVU1Hr1G061960/gene:HORVU6Hr1G075280/gene:HORVU1Hr1G067300	-/-/-/-/-/-/-/-/-/-/-/-/-/-/-/-/-	17	13	gene:HORVU3Hr1G002780/gene:HORVU7Hr1G108230/gene:HORVU1Hr1G075550/gene:HORVU2Hr1G052880/gene:HORVU5Hr1G002040/gene:HORVU6Hr1G031830/gene:HORVU2Hr1G081670/gene:HORVU3Hr1G067040/gene:HORVU5Hr1G019030/gene:HORVU5Hr1G109620/gene:HORVU2Hr1G050140/gene:HORVU6Hr1G069370/gene:HORVU1Hr1G061960	4	gene:HORVU1Hr1G054380/gene:HORVU2Hr1G040570/gene:HORVU6Hr1G075280/gene:HORVU1Hr1G067300
BP	GO:0009260	ribonucleotide biosynthetic process	17|1095	82|9210	0.0148727	0.130782	gene:HORVU3Hr1G002780/gene:HORVU7Hr1G108230/gene:HORVU1Hr1G075550/gene:HORVU4Hr1G044040/gene:HORVU2Hr1G052880/gene:HORVU1Hr1G054380/gene:HORVU5Hr1G002040/gene:HORVU6Hr1G031830/gene:HORVU2Hr1G081670/gene:HORVU1Hr1G055440/gene:HORVU2Hr1G040570/gene:HORVU5Hr1G019030/gene:HORVU1Hr1G095400/gene:HORVU2Hr1G050140/gene:HORVU6Hr1G069370/gene:HORVU6Hr1G075280/gene:HORVU1Hr1G067300	-/-/-/-/-/-/-/-/-/-/-/-/-/-/-/-/-	17	13	gene:HORVU3Hr1G002780/gene:HORVU7Hr1G108230/gene:HORVU1Hr1G075550/gene:HORVU4Hr1G044040/gene:HORVU2Hr1G052880/gene:HORVU5Hr1G002040/gene:HORVU6Hr1G031830/gene:HORVU2Hr1G081670/gene:HORVU1Hr1G055440/gene:HORVU5Hr1G019030/gene:HORVU1Hr1G095400/gene:HORVU2Hr1G050140/gene:HORVU6Hr1G069370	4	gene:HORVU1Hr1G054380/gene:HORVU2Hr1G040570/gene:HORVU6Hr1G075280/gene:HORVU1Hr1G067300
BP	GO:0046390	ribose phosphate biosynthetic process	17|1095	82|9210	0.0148727	0.130782	gene:HORVU3Hr1G002780/gene:HORVU7Hr1G108230/gene:HORVU1Hr1G075550/gene:HORVU4Hr1G044040/gene:HORVU2Hr1G052880/gene:HORVU1Hr1G054380/gene:HORVU5Hr1G002040/gene:HORVU6Hr1G031830/gene:HORVU2Hr1G081670/gene:HORVU1Hr1G055440/gene:HORVU2Hr1G040570/gene:HORVU5Hr1G019030/gene:HORVU1Hr1G095400/gene:HORVU2Hr1G050140/gene:HORVU6Hr1G069370/gene:HORVU6Hr1G075280/gene:HORVU1Hr1G067300	-/-/-/-/-/-/-/-/-/-/-/-/-/-/-/-/-	17	13	gene:HORVU3Hr1G002780/gene:HORVU7Hr1G108230/gene:HORVU1Hr1G075550/gene:HORVU4Hr1G044040/gene:HORVU2Hr1G052880/gene:HORVU5Hr1G002040/gene:HORVU6Hr1G031830/gene:HORVU2Hr1G081670/gene:HORVU1Hr1G055440/gene:HORVU5Hr1G019030/gene:HORVU1Hr1G095400/gene:HORVU2Hr1G050140/gene:HORVU6Hr1G069370	4	gene:HORVU1Hr1G054380/gene:HORVU2Hr1G040570/gene:HORVU6Hr1G075280/gene:HORVU1Hr1G067300
BP	GO:0009165	nucleotide biosynthetic process	21|1095	108|9210	0.0150802	0.130782	gene:HORVU1Hr1G090430/gene:HORVU3Hr1G002780/gene:HORVU7Hr1G108230/gene:HORVU1Hr1G075550/gene:HORVU4Hr1G044040/gene:HORVU1Hr1G056560/gene:HORVU2Hr1G052880/gene:HORVU1Hr1G054380/gene:HORVU5Hr1G002040/gene:HORVU6Hr1G031830/gene:HORVU2Hr1G081670/gene:HORVU1Hr1G055440/gene:HORVU4Hr1G075800/gene:HORVU2Hr1G040570/gene:HORVU5Hr1G019030/gene:HORVU1Hr1G095400/gene:HORVU4Hr1G017680/gene:HORVU2Hr1G050140/gen…	-/-/-/-/-/-/-/-/-/-/-/-/-/-/-/-/-/-/-/-/-	21	14	gene:HORVU3Hr1G002780/gene:HORVU7Hr1G108230/gene:HORVU1Hr1G075550/gene:HORVU4Hr1G044040/gene:HORVU2Hr1G052880/gene:HORVU5Hr1G002040/gene:HORVU6Hr1G031830/gene:HORVU2Hr1G081670/gene:HORVU1Hr1G055440/gene:HORVU4Hr1G075800/gene:HORVU5Hr1G019030/gene:HORVU1Hr1G095400/gene:HORVU2Hr1G050140/gene:HORVU6Hr1G069370	7	gene:HORVU1Hr1G090430/gene:HORVU1Hr1G056560/gene:HORVU1Hr1G054380/gene:HORVU2Hr1G040570/gene:HORVU4Hr1G017680/gene:HORVU6Hr1G075280/gene:HORVU1Hr1G067300
BP	GO:1901293	nucleoside phosphate biosynthetic process	21|1095	108|9210	0.0150802	0.130782	gene:HORVU1Hr1G090430/gene:HORVU3Hr1G002780/gene:HORVU7Hr1G108230/gene:HORVU1Hr1G075550/gene:HORVU4Hr1G044040/gene:HORVU1Hr1G056560/gene:HORVU2Hr1G052880/gene:HORVU1Hr1G054380/gene:HORVU5Hr1G002040/gene:HORVU6Hr1G031830/gene:HORVU2Hr1G081670/gene:HORVU1Hr1G055440/gene:HORVU4Hr1G075800/gene:HORVU2Hr1G040570/gene:HORVU5Hr1G019030/gene:HORVU1Hr1G095400/gene:HORVU4Hr1G017680/gene:HORVU2Hr1G050140/gen…	-/-/-/-/-/-/-/-/-/-/-/-/-/-/-/-/-/-/-/-/-	21	14	gene:HORVU3Hr1G002780/gene:HORVU7Hr1G108230/gene:HORVU1Hr1G075550/gene:HORVU4Hr1G044040/gene:HORVU2Hr1G052880/gene:HORVU5Hr1G002040/gene:HORVU6Hr1G031830/gene:HORVU2Hr1G081670/gene:HORVU1Hr1G055440/gene:HORVU4Hr1G075800/gene:HORVU5Hr1G019030/gene:HORVU1Hr1G095400/gene:HORVU2Hr1G050140/gene:HORVU6Hr1G069370	7	gene:HORVU1Hr1G090430/gene:HORVU1Hr1G056560/gene:HORVU1Hr1G054380/gene:HORVU2Hr1G040570/gene:HORVU4Hr1G017680/gene:HORVU6Hr1G075280/gene:HORVU1Hr1G067300
BP	GO:0009123	nucleoside monophosphate metabolic process	17|1095	83|9210	0.0166996	0.142371	gene:HORVU3Hr1G002780/gene:HORVU7Hr1G108230/gene:HORVU1Hr1G075550/gene:HORVU2Hr1G052880/gene:HORVU1Hr1G054380/gene:HORVU5Hr1G002040/gene:HORVU6Hr1G031830/gene:HORVU2Hr1G081670/gene:HORVU2Hr1G040570/gene:HORVU3Hr1G067040/gene:HORVU5Hr1G019030/gene:HORVU5Hr1G109620/gene:HORVU2Hr1G050140/gene:HORVU6Hr1G069370/gene:HORVU1Hr1G061960/gene:HORVU6Hr1G075280/gene:HORVU1Hr1G067300	-/-/-/-/-/-/-/-/-/-/-/-/-/-/-/-/-	17	13	gene:HORVU3Hr1G002780/gene:HORVU7Hr1G108230/gene:HORVU1Hr1G075550/gene:HORVU2Hr1G052880/gene:HORVU5Hr1G002040/gene:HORVU6Hr1G031830/gene:HORVU2Hr1G081670/gene:HORVU3Hr1G067040/gene:HORVU5Hr1G019030/gene:HORVU5Hr1G109620/gene:HORVU2Hr1G050140/gene:HORVU6Hr1G069370/gene:HORVU1Hr1G061960	4	gene:HORVU1Hr1G054380/gene:HORVU2Hr1G040570/gene:HORVU6Hr1G075280/gene:HORVU1Hr1G067300
BP	GO:0072527	pyrimidine-containing compound metabolic process	7|1095	24|9210	0.0184032	0.143851	gene:HORVU1Hr1G090430/gene:HORVU3Hr1G067290/gene:HORVU4Hr1G044040/gene:HORVU3Hr1G108390/gene:HORVU1Hr1G055440/gene:HORVU4Hr1G003580/gene:HORVU1Hr1G095400	-/-/-/-/-/-/-	7	5	gene:HORVU3Hr1G067290/gene:HORVU4Hr1G044040/gene:HORVU3Hr1G108390/gene:HORVU1Hr1G055440/gene:HORVU1Hr1G095400	2	gene:HORVU1Hr1G090430/gene:HORVU4Hr1G003580
BP	GO:0015672	monovalent inorganic cation transport	17|1095	84|9210	0.0186954	0.143851	gene:HORVU7Hr1G011220/gene:HORVU2Hr1G018190/gene:HORVU7Hr1G107400/gene:HORVU3Hr1G059320/gene:HORVU1Hr1G066230/gene:HORVU2Hr1G052880/gene:HORVU5Hr1G072780/gene:HORVU3Hr1G087400/gene:HORVU2Hr1G020220/gene:HORVU5Hr1G070230/gene:HORVU2Hr1G124210/gene:HORVU1Hr1G002500/gene:HORVU3Hr1G067040/gene:HORVU6Hr1G069370/gene:HORVU5Hr1G007980/gene:HORVU6Hr1G032870/gene:HORVU6Hr1G075280	-/-/-/Ylp/-/-/-/-/HAK2/-/-/-/-/-/-/-/-	17	9	gene:HORVU7Hr1G011220/gene:HORVU2Hr1G018190/gene:HORVU3Hr1G059320/gene:HORVU2Hr1G052880/gene:HORVU5Hr1G072780/gene:HORVU2Hr1G020220/gene:HORVU1Hr1G002500/gene:HORVU3Hr1G067040/gene:HORVU6Hr1G069370	8	gene:HORVU7Hr1G107400/gene:HORVU1Hr1G066230/gene:HORVU3Hr1G087400/gene:HORVU5Hr1G070230/gene:HORVU2Hr1G124210/gene:HORVU5Hr1G007980/gene:HORVU6Hr1G032870/gene:HORVU6Hr1G075280
BP	GO:0072525	pyridine-containing compound biosynthetic process	14|1095	65|9210	0.0187385	0.143851	gene:HORVU3Hr1G002780/gene:HORVU7Hr1G108230/gene:HORVU1Hr1G075550/gene:HORVU1Hr1G056560/gene:HORVU1Hr1G054380/gene:HORVU5Hr1G002040/gene:HORVU6Hr1G031830/gene:HORVU2Hr1G081670/gene:HORVU2Hr1G040570/gene:HORVU5Hr1G019030/gene:HORVU4Hr1G017680/gene:HORVU2Hr1G050140/gene:HORVU4Hr1G027040/gene:HORVU1Hr1G067300	-/-/-/-/-/-/-/-/-/-/-/-/-/-	14	9	gene:HORVU3Hr1G002780/gene:HORVU7Hr1G108230/gene:HORVU1Hr1G075550/gene:HORVU5Hr1G002040/gene:HORVU6Hr1G031830/gene:HORVU2Hr1G081670/gene:HORVU5Hr1G019030/gene:HORVU2Hr1G050140/gene:HORVU4Hr1G027040	5	gene:HORVU1Hr1G056560/gene:HORVU1Hr1G054380/gene:HORVU2Hr1G040570/gene:HORVU4Hr1G017680/gene:HORVU1Hr1G067300
BP	GO:0009119	ribonucleoside metabolic process	6|1095	19|9210	0.0192649	0.143851	gene:HORVU5Hr1G061710/gene:HORVU3Hr1G067290/gene:HORVU4Hr1G044040/gene:HORVU1Hr1G023690/gene:HORVU1Hr1G055440/gene:HORVU1Hr1G095400	-/-/-/-/-/-	6	4	gene:HORVU3Hr1G067290/gene:HORVU4Hr1G044040/gene:HORVU1Hr1G055440/gene:HORVU1Hr1G095400	2	gene:HORVU5Hr1G061710/gene:HORVU1Hr1G023690
BP	GO:0042546	cell wall biogenesis	8|1095	30|9210	0.0207674	0.143851	gene:HORVU5Hr1G095910/gene:HORVU6Hr1G078500/gene:HORVU1Hr1G091060/gene:HORVU5Hr1G025760/gene:HORVU4Hr1G054770/gene:HORVU5Hr1G096010/gene:HORVU4Hr1G014530/gene:HORVU6Hr1G078650	-/-/-/-/-/-/-/-	8	5	gene:HORVU5Hr1G095910/gene:HORVU1Hr1G091060/gene:HORVU5Hr1G025760/gene:HORVU4Hr1G054770/gene:HORVU6Hr1G078650	3	gene:HORVU6Hr1G078500/gene:HORVU5Hr1G096010/gene:HORVU4Hr1G014530
BP	GO:0046434	organophosphate catabolic process	12|1095	54|9210	0.0224875	0.143851	gene:HORVU3Hr1G002780/gene:HORVU7Hr1G108230/gene:HORVU1Hr1G075550/gene:HORVU1Hr1G054380/gene:HORVU5Hr1G002040/gene:HORVU6Hr1G031830/gene:HORVU2Hr1G081670/gene:HORVU2Hr1G040570/gene:HORVU1Hr1G067480/gene:HORVU5Hr1G019030/gene:HORVU2Hr1G050140/gene:HORVU1Hr1G067300	-/-/-/-/-/-/-/-/-/-/-/-	12	9	gene:HORVU3Hr1G002780/gene:HORVU7Hr1G108230/gene:HORVU1Hr1G075550/gene:HORVU5Hr1G002040/gene:HORVU6Hr1G031830/gene:HORVU2Hr1G081670/gene:HORVU1Hr1G067480/gene:HORVU5Hr1G019030/gene:HORVU2Hr1G050140	3	gene:HORVU1Hr1G054380/gene:HORVU2Hr1G040570/gene:HORVU1Hr1G067300
BP	GO:0006568	tryptophan metabolic process	4|1095	10|9210	0.0231306	0.143851	gene:HORVU1Hr1G093480/gene:HORVU6Hr1G035610/gene:HORVU5Hr1G106090/gene:HORVU6Hr1G035640	-/-/-/-	4	3	gene:HORVU1Hr1G093480/gene:HORVU6Hr1G035610/gene:HORVU6Hr1G035640	1	gene:HORVU5Hr1G106090
BP	GO:0006586	indolalkylamine metabolic process	4|1095	10|9210	0.0231306	0.143851	gene:HORVU1Hr1G093480/gene:HORVU6Hr1G035610/gene:HORVU5Hr1G106090/gene:HORVU6Hr1G035640	-/-/-/-	4	3	gene:HORVU1Hr1G093480/gene:HORVU6Hr1G035610/gene:HORVU6Hr1G035640	1	gene:HORVU5Hr1G106090
BP	GO:0006739	NADP metabolic process	4|1095	10|9210	0.0231306	0.143851	gene:HORVU1Hr1G080480/gene:HORVU1Hr1G056560/gene:HORVU4Hr1G017680/gene:HORVU6Hr1G011790	-/-/-/-	4	1	gene:HORVU1Hr1G080480	3	gene:HORVU1Hr1G056560/gene:HORVU4Hr1G017680/gene:HORVU6Hr1G011790
BP	GO:0042430	indole-containing compound metabolic process	4|1095	10|9210	0.0231306	0.143851	gene:HORVU1Hr1G093480/gene:HORVU6Hr1G035610/gene:HORVU5Hr1G106090/gene:HORVU6Hr1G035640	-/-/-/-	4	3	gene:HORVU1Hr1G093480/gene:HORVU6Hr1G035610/gene:HORVU6Hr1G035640	1	gene:HORVU5Hr1G106090
BP	GO:0043207	response to external biotic stimulus	4|1095	10|9210	0.0231306	0.143851	gene:HORVU3Hr1G113620/gene:HORVU2Hr1G120530/gene:HORVU3Hr1G113120/gene:HORVU4Hr1G005690	-/-/-/-	4	4	gene:HORVU3Hr1G113620/gene:HORVU2Hr1G120530/gene:HORVU3Hr1G113120/gene:HORVU4Hr1G005690	0
BP	GO:0051707	response to other organism	4|1095	10|9210	0.0231306	0.143851	gene:HORVU3Hr1G113620/gene:HORVU2Hr1G120530/gene:HORVU3Hr1G113120/gene:HORVU4Hr1G005690	-/-/-/-	4	4	gene:HORVU3Hr1G113620/gene:HORVU2Hr1G120530/gene:HORVU3Hr1G113120/gene:HORVU4Hr1G005690	0
BP	GO:0098542	defense response to other organism	4|1095	10|9210	0.0231306	0.143851	gene:HORVU3Hr1G113620/gene:HORVU2Hr1G120530/gene:HORVU3Hr1G113120/gene:HORVU4Hr1G005690	-/-/-/-	4	4	gene:HORVU3Hr1G113620/gene:HORVU2Hr1G120530/gene:HORVU3Hr1G113120/gene:HORVU4Hr1G005690	0
BP	GO:0006022	aminoglycan metabolic process	6|1095	20|9210	0.0248235	0.143851	gene:HORVU1Hr1G062030/gene:HORVU2Hr1G085270/gene:HORVU3Hr1G064470/gene:HORVU1Hr1G052430/gene:HORVU7Hr1G113270/gene:HORVU7Hr1G096150	-/-/-/chitinase/-/-	6	5	gene:HORVU1Hr1G062030/gene:HORVU2Hr1G085270/gene:HORVU1Hr1G052430/gene:HORVU7Hr1G113270/gene:HORVU7Hr1G096150	1	gene:HORVU3Hr1G064470
BP	GO:0019359	nicotinamide nucleotide biosynthetic process	13|1095	61|9210	0.0249759	0.143851	gene:HORVU3Hr1G002780/gene:HORVU7Hr1G108230/gene:HORVU1Hr1G075550/gene:HORVU1Hr1G056560/gene:HORVU1Hr1G054380/gene:HORVU5Hr1G002040/gene:HORVU6Hr1G031830/gene:HORVU2Hr1G081670/gene:HORVU2Hr1G040570/gene:HORVU5Hr1G019030/gene:HORVU4Hr1G017680/gene:HORVU2Hr1G050140/gene:HORVU1Hr1G067300	-/-/-/-/-/-/-/-/-/-/-/-/-	13	8	gene:HORVU3Hr1G002780/gene:HORVU7Hr1G108230/gene:HORVU1Hr1G075550/gene:HORVU5Hr1G002040/gene:HORVU6Hr1G031830/gene:HORVU2Hr1G081670/gene:HORVU5Hr1G019030/gene:HORVU2Hr1G050140	5	gene:HORVU1Hr1G056560/gene:HORVU1Hr1G054380/gene:HORVU2Hr1G040570/gene:HORVU4Hr1G017680/gene:HORVU1Hr1G067300
BP	GO:0019363	pyridine nucleotide biosynthetic process	13|1095	61|9210	0.0249759	0.143851	gene:HORVU3Hr1G002780/gene:HORVU7Hr1G108230/gene:HORVU1Hr1G075550/gene:HORVU1Hr1G056560/gene:HORVU1Hr1G054380/gene:HORVU5Hr1G002040/gene:HORVU6Hr1G031830/gene:HORVU2Hr1G081670/gene:HORVU2Hr1G040570/gene:HORVU5Hr1G019030/gene:HORVU4Hr1G017680/gene:HORVU2Hr1G050140/gene:HORVU1Hr1G067300	-/-/-/-/-/-/-/-/-/-/-/-/-	13	8	gene:HORVU3Hr1G002780/gene:HORVU7Hr1G108230/gene:HORVU1Hr1G075550/gene:HORVU5Hr1G002040/gene:HORVU6Hr1G031830/gene:HORVU2Hr1G081670/gene:HORVU5Hr1G019030/gene:HORVU2Hr1G050140	5	gene:HORVU1Hr1G056560/gene:HORVU1Hr1G054380/gene:HORVU2Hr1G040570/gene:HORVU4Hr1G017680/gene:HORVU1Hr1G067300
BP	GO:0006026	aminoglycan catabolic process	5|1095	15|9210	0.0254399	0.143851	gene:HORVU1Hr1G062030/gene:HORVU2Hr1G085270/gene:HORVU3Hr1G064470/gene:HORVU1Hr1G052430/gene:HORVU7Hr1G113270	-/-/-/chitinase/-	5	4	gene:HORVU1Hr1G062030/gene:HORVU2Hr1G085270/gene:HORVU1Hr1G052430/gene:HORVU7Hr1G113270	1	gene:HORVU3Hr1G064470
BP	GO:0006030	chitin metabolic process	5|1095	15|9210	0.0254399	0.143851	gene:HORVU1Hr1G062030/gene:HORVU2Hr1G085270/gene:HORVU3Hr1G064470/gene:HORVU1Hr1G052430/gene:HORVU7Hr1G113270	-/-/-/chitinase/-	5	4	gene:HORVU1Hr1G062030/gene:HORVU2Hr1G085270/gene:HORVU1Hr1G052430/gene:HORVU7Hr1G113270	1	gene:HORVU3Hr1G064470
BP	GO:0006032	chitin catabolic process	5|1095	15|9210	0.0254399	0.143851	gene:HORVU1Hr1G062030/gene:HORVU2Hr1G085270/gene:HORVU3Hr1G064470/gene:HORVU1Hr1G052430/gene:HORVU7Hr1G113270	-/-/-/chitinase/-	5	4	gene:HORVU1Hr1G062030/gene:HORVU2Hr1G085270/gene:HORVU1Hr1G052430/gene:HORVU7Hr1G113270	1	gene:HORVU3Hr1G064470
BP	GO:0006040	amino sugar metabolic process	5|1095	15|9210	0.0254399	0.143851	gene:HORVU1Hr1G062030/gene:HORVU2Hr1G085270/gene:HORVU3Hr1G064470/gene:HORVU1Hr1G052430/gene:HORVU7Hr1G113270	-/-/-/chitinase/-	5	4	gene:HORVU1Hr1G062030/gene:HORVU2Hr1G085270/gene:HORVU1Hr1G052430/gene:HORVU7Hr1G113270	1	gene:HORVU3Hr1G064470
BP	GO:0016998	cell wall macromolecule catabolic process	5|1095	15|9210	0.0254399	0.143851	gene:HORVU1Hr1G062030/gene:HORVU2Hr1G085270/gene:HORVU3Hr1G064470/gene:HORVU1Hr1G052430/gene:HORVU7Hr1G113270	-/-/-/chitinase/-	5	4	gene:HORVU1Hr1G062030/gene:HORVU2Hr1G085270/gene:HORVU1Hr1G052430/gene:HORVU7Hr1G113270	1	gene:HORVU3Hr1G064470
BP	GO:0044036	cell wall macromolecule metabolic process	5|1095	15|9210	0.0254399	0.143851	gene:HORVU1Hr1G062030/gene:HORVU2Hr1G085270/gene:HORVU3Hr1G064470/gene:HORVU1Hr1G052430/gene:HORVU7Hr1G113270	-/-/-/chitinase/-	5	4	gene:HORVU1Hr1G062030/gene:HORVU2Hr1G085270/gene:HORVU1Hr1G052430/gene:HORVU7Hr1G113270	1	gene:HORVU3Hr1G064470
BP	GO:0046348	amino sugar catabolic process	5|1095	15|9210	0.0254399	0.143851	gene:HORVU1Hr1G062030/gene:HORVU2Hr1G085270/gene:HORVU3Hr1G064470/gene:HORVU1Hr1G052430/gene:HORVU7Hr1G113270	-/-/-/chitinase/-	5	4	gene:HORVU1Hr1G062030/gene:HORVU2Hr1G085270/gene:HORVU1Hr1G052430/gene:HORVU7Hr1G113270	1	gene:HORVU3Hr1G064470
BP	GO:1901071	glucosamine-containing compound metabolic process	5|1095	15|9210	0.0254399	0.143851	gene:HORVU1Hr1G062030/gene:HORVU2Hr1G085270/gene:HORVU3Hr1G064470/gene:HORVU1Hr1G052430/gene:HORVU7Hr1G113270	-/-/-/chitinase/-	5	4	gene:HORVU1Hr1G062030/gene:HORVU2Hr1G085270/gene:HORVU1Hr1G052430/gene:HORVU7Hr1G113270	1	gene:HORVU3Hr1G064470
BP	GO:1901072	glucosamine-containing compound catabolic process	5|1095	15|9210	0.0254399	0.143851	gene:HORVU1Hr1G062030/gene:HORVU2Hr1G085270/gene:HORVU3Hr1G064470/gene:HORVU1Hr1G052430/gene:HORVU7Hr1G113270	-/-/-/chitinase/-	5	4	gene:HORVU1Hr1G062030/gene:HORVU2Hr1G085270/gene:HORVU1Hr1G052430/gene:HORVU7Hr1G113270	1	gene:HORVU3Hr1G064470
BP	GO:0044262	cellular carbohydrate metabolic process	25|1095	141|9210	0.0257783	0.143851	gene:HORVU7Hr1G098260/gene:HORVU1Hr1G053770/gene:HORVU7Hr1G098280/gene:HORVU6Hr1G067470/gene:HORVU6Hr1G095090/gene:HORVU7Hr1G098330/gene:HORVU7Hr1G098440/gene:HORVU2Hr1G084130/gene:HORVU0Hr1G028350/gene:HORVU7Hr1G033230/gene:HORVU7Hr1G098370/gene:HORVU3Hr1G058470/gene:HORVU2Hr1G030870/gene:HORVU3Hr1G073780/gene:HORVU3Hr1G042600/gene:HORVU1Hr1G087320/gene:HORVU3Hr1G093830/gene:HORVU3Hr1G071570/gen…	-/-/-/-/-/-/-/-/-/-/-/-/-/-/-/-/-/-/-/-/-/-/-/-/-	25	15	gene:HORVU7Hr1G098260/gene:HORVU7Hr1G098280/gene:HORVU6Hr1G067470/gene:HORVU6Hr1G095090/gene:HORVU7Hr1G098330/gene:HORVU7Hr1G098440/gene:HORVU2Hr1G084130/gene:HORVU7Hr1G033230/gene:HORVU7Hr1G098370/gene:HORVU3Hr1G073780/gene:HORVU1Hr1G087320/gene:HORVU7Hr1G070010/gene:HORVU7Hr1G098390/gene:HORVU1Hr1G026330/gene:HORVU2Hr1G074960	10	gene:HORVU1Hr1G053770/gene:HORVU0Hr1G028350/gene:HORVU3Hr1G058470/gene:HORVU2Hr1G030870/gene:HORVU3Hr1G042600/gene:HORVU3Hr1G093830/gene:HORVU3Hr1G071570/gene:HORVU7Hr1G106530/gene:HORVU7Hr1G120960/gene:HORVU7Hr1G115590
BP	GO:0006096	glycolytic process	11|1095	49|9210	0.0263107	0.143851	gene:HORVU3Hr1G002780/gene:HORVU7Hr1G108230/gene:HORVU1Hr1G075550/gene:HORVU1Hr1G054380/gene:HORVU5Hr1G002040/gene:HORVU6Hr1G031830/gene:HORVU2Hr1G081670/gene:HORVU2Hr1G040570/gene:HORVU5Hr1G019030/gene:HORVU2Hr1G050140/gene:HORVU1Hr1G067300	-/-/-/-/-/-/-/-/-/-/-	11	8	gene:HORVU3Hr1G002780/gene:HORVU7Hr1G108230/gene:HORVU1Hr1G075550/gene:HORVU5Hr1G002040/gene:HORVU6Hr1G031830/gene:HORVU2Hr1G081670/gene:HORVU5Hr1G019030/gene:HORVU2Hr1G050140	3	gene:HORVU1Hr1G054380/gene:HORVU2Hr1G040570/gene:HORVU1Hr1G067300
BP	GO:0006757	ATP generation from ADP	11|1095	49|9210	0.0263107	0.143851	gene:HORVU3Hr1G002780/gene:HORVU7Hr1G108230/gene:HORVU1Hr1G075550/gene:HORVU1Hr1G054380/gene:HORVU5Hr1G002040/gene:HORVU6Hr1G031830/gene:HORVU2Hr1G081670/gene:HORVU2Hr1G040570/gene:HORVU5Hr1G019030/gene:HORVU2Hr1G050140/gene:HORVU1Hr1G067300	-/-/-/-/-/-/-/-/-/-/-	11	8	gene:HORVU3Hr1G002780/gene:HORVU7Hr1G108230/gene:HORVU1Hr1G075550/gene:HORVU5Hr1G002040/gene:HORVU6Hr1G031830/gene:HORVU2Hr1G081670/gene:HORVU5Hr1G019030/gene:HORVU2Hr1G050140	3	gene:HORVU1Hr1G054380/gene:HORVU2Hr1G040570/gene:HORVU1Hr1G067300
BP	GO:0009135	purine nucleoside diphosphate metabolic process	11|1095	49|9210	0.0263107	0.143851	gene:HORVU3Hr1G002780/gene:HORVU7Hr1G108230/gene:HORVU1Hr1G075550/gene:HORVU1Hr1G054380/gene:HORVU5Hr1G002040/gene:HORVU6Hr1G031830/gene:HORVU2Hr1G081670/gene:HORVU2Hr1G040570/gene:HORVU5Hr1G019030/gene:HORVU2Hr1G050140/gene:HORVU1Hr1G067300	-/-/-/-/-/-/-/-/-/-/-	11	8	gene:HORVU3Hr1G002780/gene:HORVU7Hr1G108230/gene:HORVU1Hr1G075550/gene:HORVU5Hr1G002040/gene:HORVU6Hr1G031830/gene:HORVU2Hr1G081670/gene:HORVU5Hr1G019030/gene:HORVU2Hr1G050140	3	gene:HORVU1Hr1G054380/gene:HORVU2Hr1G040570/gene:HORVU1Hr1G067300
BP	GO:0009179	purine ribonucleoside diphosphate metabolic process	11|1095	49|9210	0.0263107	0.143851	gene:HORVU3Hr1G002780/gene:HORVU7Hr1G108230/gene:HORVU1Hr1G075550/gene:HORVU1Hr1G054380/gene:HORVU5Hr1G002040/gene:HORVU6Hr1G031830/gene:HORVU2Hr1G081670/gene:HORVU2Hr1G040570/gene:HORVU5Hr1G019030/gene:HORVU2Hr1G050140/gene:HORVU1Hr1G067300	-/-/-/-/-/-/-/-/-/-/-	11	8	gene:HORVU3Hr1G002780/gene:HORVU7Hr1G108230/gene:HORVU1Hr1G075550/gene:HORVU5Hr1G002040/gene:HORVU6Hr1G031830/gene:HORVU2Hr1G081670/gene:HORVU5Hr1G019030/gene:HORVU2Hr1G050140	3	gene:HORVU1Hr1G054380/gene:HORVU2Hr1G040570/gene:HORVU1Hr1G067300
BP	GO:0009185	ribonucleoside diphosphate metabolic process	11|1095	49|9210	0.0263107	0.143851	gene:HORVU3Hr1G002780/gene:HORVU7Hr1G108230/gene:HORVU1Hr1G075550/gene:HORVU1Hr1G054380/gene:HORVU5Hr1G002040/gene:HORVU6Hr1G031830/gene:HORVU2Hr1G081670/gene:HORVU2Hr1G040570/gene:HORVU5Hr1G019030/gene:HORVU2Hr1G050140/gene:HORVU1Hr1G067300	-/-/-/-/-/-/-/-/-/-/-	11	8	gene:HORVU3Hr1G002780/gene:HORVU7Hr1G108230/gene:HORVU1Hr1G075550/gene:HORVU5Hr1G002040/gene:HORVU6Hr1G031830/gene:HORVU2Hr1G081670/gene:HORVU5Hr1G019030/gene:HORVU2Hr1G050140	3	gene:HORVU1Hr1G054380/gene:HORVU2Hr1G040570/gene:HORVU1Hr1G067300
BP	GO:0042866	pyruvate biosynthetic process	11|1095	49|9210	0.0263107	0.143851	gene:HORVU3Hr1G002780/gene:HORVU7Hr1G108230/gene:HORVU1Hr1G075550/gene:HORVU1Hr1G054380/gene:HORVU5Hr1G002040/gene:HORVU6Hr1G031830/gene:HORVU2Hr1G081670/gene:HORVU2Hr1G040570/gene:HORVU5Hr1G019030/gene:HORVU2Hr1G050140/gene:HORVU1Hr1G067300	-/-/-/-/-/-/-/-/-/-/-	11	8	gene:HORVU3Hr1G002780/gene:HORVU7Hr1G108230/gene:HORVU1Hr1G075550/gene:HORVU5Hr1G002040/gene:HORVU6Hr1G031830/gene:HORVU2Hr1G081670/gene:HORVU5Hr1G019030/gene:HORVU2Hr1G050140	3	gene:HORVU1Hr1G054380/gene:HORVU2Hr1G040570/gene:HORVU1Hr1G067300
BP	GO:0046031	ADP metabolic process	11|1095	49|9210	0.0263107	0.143851	gene:HORVU3Hr1G002780/gene:HORVU7Hr1G108230/gene:HORVU1Hr1G075550/gene:HORVU1Hr1G054380/gene:HORVU5Hr1G002040/gene:HORVU6Hr1G031830/gene:HORVU2Hr1G081670/gene:HORVU2Hr1G040570/gene:HORVU5Hr1G019030/gene:HORVU2Hr1G050140/gene:HORVU1Hr1G067300	-/-/-/-/-/-/-/-/-/-/-	11	8	gene:HORVU3Hr1G002780/gene:HORVU7Hr1G108230/gene:HORVU1Hr1G075550/gene:HORVU5Hr1G002040/gene:HORVU6Hr1G031830/gene:HORVU2Hr1G081670/gene:HORVU5Hr1G019030/gene:HORVU2Hr1G050140	3	gene:HORVU1Hr1G054380/gene:HORVU2Hr1G040570/gene:HORVU1Hr1G067300
BP	GO:0006754	ATP biosynthetic process	14|1095	68|9210	0.0270855	0.146495	gene:HORVU3Hr1G002780/gene:HORVU7Hr1G108230/gene:HORVU1Hr1G075550/gene:HORVU2Hr1G052880/gene:HORVU1Hr1G054380/gene:HORVU5Hr1G002040/gene:HORVU6Hr1G031830/gene:HORVU2Hr1G081670/gene:HORVU2Hr1G040570/gene:HORVU5Hr1G019030/gene:HORVU2Hr1G050140/gene:HORVU6Hr1G069370/gene:HORVU6Hr1G075280/gene:HORVU1Hr1G067300	-/-/-/-/-/-/-/-/-/-/-/-/-/-	14	10	gene:HORVU3Hr1G002780/gene:HORVU7Hr1G108230/gene:HORVU1Hr1G075550/gene:HORVU2Hr1G052880/gene:HORVU5Hr1G002040/gene:HORVU6Hr1G031830/gene:HORVU2Hr1G081670/gene:HORVU5Hr1G019030/gene:HORVU2Hr1G050140/gene:HORVU6Hr1G069370	4	gene:HORVU1Hr1G054380/gene:HORVU2Hr1G040570/gene:HORVU6Hr1G075280/gene:HORVU1Hr1G067300
BP	GO:0044270	cellular nitrogen compound catabolic process	15|1095	75|9210	0.028856	0.149006	gene:HORVU3Hr1G002780/gene:HORVU5Hr1G114090/gene:HORVU7Hr1G108230/gene:HORVU3Hr1G067290/gene:HORVU1Hr1G075550/gene:HORVU1Hr1G054380/gene:HORVU5Hr1G002040/gene:HORVU6Hr1G031830/gene:HORVU2Hr1G081670/gene:HORVU2Hr1G040570/gene:HORVU5Hr1G019030/gene:HORVU6Hr1G035610/gene:HORVU2Hr1G050140/gene:HORVU6Hr1G035640/gene:HORVU1Hr1G067300	-/-/-/-/-/-/-/-/-/-/-/-/-/-/-	15	11	gene:HORVU3Hr1G002780/gene:HORVU7Hr1G108230/gene:HORVU3Hr1G067290/gene:HORVU1Hr1G075550/gene:HORVU5Hr1G002040/gene:HORVU6Hr1G031830/gene:HORVU2Hr1G081670/gene:HORVU5Hr1G019030/gene:HORVU6Hr1G035610/gene:HORVU2Hr1G050140/gene:HORVU6Hr1G035640	4	gene:HORVU5Hr1G114090/gene:HORVU1Hr1G054380/gene:HORVU2Hr1G040570/gene:HORVU1Hr1G067300
BP	GO:0006090	pyruvate metabolic process	11|1095	50|9210	0.0302357	0.149006	gene:HORVU3Hr1G002780/gene:HORVU7Hr1G108230/gene:HORVU1Hr1G075550/gene:HORVU1Hr1G054380/gene:HORVU5Hr1G002040/gene:HORVU6Hr1G031830/gene:HORVU2Hr1G081670/gene:HORVU2Hr1G040570/gene:HORVU5Hr1G019030/gene:HORVU2Hr1G050140/gene:HORVU1Hr1G067300	-/-/-/-/-/-/-/-/-/-/-	11	8	gene:HORVU3Hr1G002780/gene:HORVU7Hr1G108230/gene:HORVU1Hr1G075550/gene:HORVU5Hr1G002040/gene:HORVU6Hr1G031830/gene:HORVU2Hr1G081670/gene:HORVU5Hr1G019030/gene:HORVU2Hr1G050140	3	gene:HORVU1Hr1G054380/gene:HORVU2Hr1G040570/gene:HORVU1Hr1G067300
BP	GO:0009166	nucleotide catabolic process	11|1095	50|9210	0.0302357	0.149006	gene:HORVU3Hr1G002780/gene:HORVU7Hr1G108230/gene:HORVU1Hr1G075550/gene:HORVU1Hr1G054380/gene:HORVU5Hr1G002040/gene:HORVU6Hr1G031830/gene:HORVU2Hr1G081670/gene:HORVU2Hr1G040570/gene:HORVU5Hr1G019030/gene:HORVU2Hr1G050140/gene:HORVU1Hr1G067300	-/-/-/-/-/-/-/-/-/-/-	11	8	gene:HORVU3Hr1G002780/gene:HORVU7Hr1G108230/gene:HORVU1Hr1G075550/gene:HORVU5Hr1G002040/gene:HORVU6Hr1G031830/gene:HORVU2Hr1G081670/gene:HORVU5Hr1G019030/gene:HORVU2Hr1G050140	3	gene:HORVU1Hr1G054380/gene:HORVU2Hr1G040570/gene:HORVU1Hr1G067300
BP	GO:1901292	nucleoside phosphate catabolic process	11|1095	50|9210	0.0302357	0.149006	gene:HORVU3Hr1G002780/gene:HORVU7Hr1G108230/gene:HORVU1Hr1G075550/gene:HORVU1Hr1G054380/gene:HORVU5Hr1G002040/gene:HORVU6Hr1G031830/gene:HORVU2Hr1G081670/gene:HORVU2Hr1G040570/gene:HORVU5Hr1G019030/gene:HORVU2Hr1G050140/gene:HORVU1Hr1G067300	-/-/-/-/-/-/-/-/-/-/-	11	8	gene:HORVU3Hr1G002780/gene:HORVU7Hr1G108230/gene:HORVU1Hr1G075550/gene:HORVU5Hr1G002040/gene:HORVU6Hr1G031830/gene:HORVU2Hr1G081670/gene:HORVU5Hr1G019030/gene:HORVU2Hr1G050140	3	gene:HORVU1Hr1G054380/gene:HORVU2Hr1G040570/gene:HORVU1Hr1G067300
BP	GO:0044282	small molecule catabolic process	6|1095	21|9210	0.0313568	0.149006	gene:HORVU5Hr1G114090/gene:HORVU3Hr1G067290/gene:HORVU3Hr1G067110/gene:HORVU4Hr1G051010/gene:HORVU6Hr1G035610/gene:HORVU6Hr1G035640	-/-/-/-/-/-	6	4	gene:HORVU3Hr1G067290/gene:HORVU4Hr1G051010/gene:HORVU6Hr1G035610/gene:HORVU6Hr1G035640	2	gene:HORVU5Hr1G114090/gene:HORVU3Hr1G067110
BP	GO:0072528	pyrimidine-containing compound biosynthetic process	6|1095	21|9210	0.0313568	0.149006	gene:HORVU1Hr1G090430/gene:HORVU4Hr1G044040/gene:HORVU3Hr1G108390/gene:HORVU1Hr1G055440/gene:HORVU4Hr1G003580/gene:HORVU1Hr1G095400	-/-/-/-/-/-	6	4	gene:HORVU4Hr1G044040/gene:HORVU3Hr1G108390/gene:HORVU1Hr1G055440/gene:HORVU1Hr1G095400	2	gene:HORVU1Hr1G090430/gene:HORVU4Hr1G003580
BP	GO:0090407	organophosphate biosynthetic process	26|1095	151|9210	0.0325	0.149006	gene:HORVU1Hr1G090430/gene:HORVU3Hr1G002780/gene:HORVU7Hr1G108230/gene:HORVU1Hr1G075550/gene:HORVU4Hr1G044040/gene:HORVU1Hr1G056560/gene:HORVU6Hr1G086580/gene:HORVU2Hr1G052880/gene:HORVU1Hr1G054380/gene:HORVU5Hr1G002040/gene:HORVU6Hr1G031830/gene:HORVU2Hr1G081670/gene:HORVU1Hr1G055440/gene:HORVU4Hr1G075800/gene:HORVU2Hr1G040570/gene:HORVU5Hr1G019030/gene:HORVU1Hr1G095400/gene:HORVU4Hr1G017680/gen…	-/-/-/-/-/-/-/-/-/-/-/-/-/-/-/-/-/-/-/-/-/-/-/-/-/-	26	17	gene:HORVU3Hr1G002780/gene:HORVU7Hr1G108230/gene:HORVU1Hr1G075550/gene:HORVU4Hr1G044040/gene:HORVU2Hr1G052880/gene:HORVU5Hr1G002040/gene:HORVU6Hr1G031830/gene:HORVU2Hr1G081670/gene:HORVU1Hr1G055440/gene:HORVU4Hr1G075800/gene:HORVU5Hr1G019030/gene:HORVU1Hr1G095400/gene:HORVU2Hr1G050140/gene:HORVU6Hr1G069370/gene:HORVU3Hr1G091850/gene:HORVU4Hr1G027040/gene:HORVU4Hr1G057680	9	gene:HORVU1Hr1G090430/gene:HORVU1Hr1G056560/gene:HORVU6Hr1G086580/gene:HORVU1Hr1G054380/gene:HORVU2Hr1G040570/gene:HORVU4Hr1G017680/gene:HORVU5Hr1G099490/gene:HORVU6Hr1G075280/gene:HORVU1Hr1G067300
BP	GO:0006081	cellular aldehyde metabolic process	4|1095	11|9210	0.0329954	0.149006	gene:HORVU2Hr1G084130/gene:HORVU1Hr1G080480/gene:HORVU6Hr1G011790/gene:HORVU4Hr1G027040	-/-/-/-	4	3	gene:HORVU2Hr1G084130/gene:HORVU1Hr1G080480/gene:HORVU4Hr1G027040	1	gene:HORVU6Hr1G011790
BP	GO:0009309	amine biosynthetic process	4|1095	11|9210	0.0329954	0.149006	novel.7022/gene:HORVU2Hr1G086140/gene:HORVU5Hr1G057520/gene:HORVU2Hr1G004960	-/-/-/-	4	2	gene:HORVU2Hr1G086140/gene:HORVU5Hr1G057520	2	novel.7022/gene:HORVU2Hr1G004960
BP	GO:0042401	cellular biogenic amine biosynthetic process	4|1095	11|9210	0.0329954	0.149006	novel.7022/gene:HORVU2Hr1G086140/gene:HORVU5Hr1G057520/gene:HORVU2Hr1G004960	-/-/-/-	4	2	gene:HORVU2Hr1G086140/gene:HORVU5Hr1G057520	2	novel.7022/gene:HORVU2Hr1G004960
BP	GO:0009664	plant-type cell wall organization	5|1095	16|9210	0.0334746	0.149006	gene:HORVU5Hr1G095910/gene:HORVU5Hr1G025760/gene:HORVU4Hr1G054770/gene:HORVU5Hr1G096010/gene:HORVU4Hr1G014530	-/-/-/-/-	5	3	gene:HORVU5Hr1G095910/gene:HORVU5Hr1G025760/gene:HORVU4Hr1G054770	2	gene:HORVU5Hr1G096010/gene:HORVU4Hr1G014530
BP	GO:0009832	plant-type cell wall biogenesis	5|1095	16|9210	0.0334746	0.149006	gene:HORVU5Hr1G095910/gene:HORVU5Hr1G025760/gene:HORVU4Hr1G054770/gene:HORVU5Hr1G096010/gene:HORVU4Hr1G014530	-/-/-/-/-	5	3	gene:HORVU5Hr1G095910/gene:HORVU5Hr1G025760/gene:HORVU4Hr1G054770	2	gene:HORVU5Hr1G096010/gene:HORVU4Hr1G014530
BP	GO:0010215	cellulose microfibril organization	5|1095	16|9210	0.0334746	0.149006	gene:HORVU5Hr1G095910/gene:HORVU5Hr1G025760/gene:HORVU4Hr1G054770/gene:HORVU5Hr1G096010/gene:HORVU4Hr1G014530	-/-/-/-/-	5	3	gene:HORVU5Hr1G095910/gene:HORVU5Hr1G025760/gene:HORVU4Hr1G054770	2	gene:HORVU5Hr1G096010/gene:HORVU4Hr1G014530
BP	GO:0016049	cell growth	5|1095	16|9210	0.0334746	0.149006	gene:HORVU5Hr1G095910/gene:HORVU5Hr1G025760/gene:HORVU4Hr1G054770/gene:HORVU5Hr1G096010/gene:HORVU4Hr1G014530	-/-/-/-/-	5	3	gene:HORVU5Hr1G095910/gene:HORVU5Hr1G025760/gene:HORVU4Hr1G054770	2	gene:HORVU5Hr1G096010/gene:HORVU4Hr1G014530
BP	GO:0030198	extracellular matrix organization	5|1095	16|9210	0.0334746	0.149006	gene:HORVU5Hr1G095910/gene:HORVU5Hr1G025760/gene:HORVU4Hr1G054770/gene:HORVU5Hr1G096010/gene:HORVU4Hr1G014530	-/-/-/-/-	5	3	gene:HORVU5Hr1G095910/gene:HORVU5Hr1G025760/gene:HORVU4Hr1G054770	2	gene:HORVU5Hr1G096010/gene:HORVU4Hr1G014530
BP	GO:0040007	growth	5|1095	16|9210	0.0334746	0.149006	gene:HORVU5Hr1G095910/gene:HORVU5Hr1G025760/gene:HORVU4Hr1G054770/gene:HORVU5Hr1G096010/gene:HORVU4Hr1G014530	-/-/-/-/-	5	3	gene:HORVU5Hr1G095910/gene:HORVU5Hr1G025760/gene:HORVU4Hr1G054770	2	gene:HORVU5Hr1G096010/gene:HORVU4Hr1G014530
BP	GO:0043062	extracellular structure organization	5|1095	16|9210	0.0334746	0.149006	gene:HORVU5Hr1G095910/gene:HORVU5Hr1G025760/gene:HORVU4Hr1G054770/gene:HORVU5Hr1G096010/gene:HORVU4Hr1G014530	-/-/-/-/-	5	3	gene:HORVU5Hr1G095910/gene:HORVU5Hr1G025760/gene:HORVU4Hr1G054770	2	gene:HORVU5Hr1G096010/gene:HORVU4Hr1G014530
BP	GO:0070726	cell wall assembly	5|1095	16|9210	0.0334746	0.149006	gene:HORVU5Hr1G095910/gene:HORVU5Hr1G025760/gene:HORVU4Hr1G054770/gene:HORVU5Hr1G096010/gene:HORVU4Hr1G014530	-/-/-/-/-	5	3	gene:HORVU5Hr1G095910/gene:HORVU5Hr1G025760/gene:HORVU4Hr1G054770	2	gene:HORVU5Hr1G096010/gene:HORVU4Hr1G014530
BP	GO:0071668	plant-type cell wall assembly	5|1095	16|9210	0.0334746	0.149006	gene:HORVU5Hr1G095910/gene:HORVU5Hr1G025760/gene:HORVU4Hr1G054770/gene:HORVU5Hr1G096010/gene:HORVU4Hr1G014530	-/-/-/-/-	5	3	gene:HORVU5Hr1G095910/gene:HORVU5Hr1G025760/gene:HORVU4Hr1G054770	2	gene:HORVU5Hr1G096010/gene:HORVU4Hr1G014530
BP	GO:0071669	plant-type cell wall organization or biogenesis	5|1095	16|9210	0.0334746	0.149006	gene:HORVU5Hr1G095910/gene:HORVU5Hr1G025760/gene:HORVU4Hr1G054770/gene:HORVU5Hr1G096010/gene:HORVU4Hr1G014530	-/-/-/-/-	5	3	gene:HORVU5Hr1G095910/gene:HORVU5Hr1G025760/gene:HORVU4Hr1G054770	2	gene:HORVU5Hr1G096010/gene:HORVU4Hr1G014530
BP	GO:0071554	cell wall organization or biogenesis	16|1095	84|9210	0.037084	0.16154	gene:HORVU1Hr1G062030/gene:HORVU6Hr1G084030/gene:HORVU5Hr1G095910/gene:HORVU2Hr1G085270/gene:HORVU3Hr1G064470/gene:HORVU3Hr1G091360/gene:HORVU6Hr1G078500/gene:HORVU1Hr1G091060/gene:HORVU1Hr1G052430/gene:HORVU7Hr1G113270/gene:HORVU5Hr1G025760/gene:HORVU1Hr1G048280/gene:HORVU4Hr1G054770/gene:HORVU5Hr1G096010/gene:HORVU4Hr1G014530/gene:HORVU6Hr1G078650	-/-/-/-/-/-/-/-/chitinase/-/-/-/-/-/-/-	16	12	gene:HORVU1Hr1G062030/gene:HORVU6Hr1G084030/gene:HORVU5Hr1G095910/gene:HORVU2Hr1G085270/gene:HORVU3Hr1G091360/gene:HORVU1Hr1G091060/gene:HORVU1Hr1G052430/gene:HORVU7Hr1G113270/gene:HORVU5Hr1G025760/gene:HORVU1Hr1G048280/gene:HORVU4Hr1G054770/gene:HORVU6Hr1G078650	4	gene:HORVU3Hr1G064470/gene:HORVU6Hr1G078500/gene:HORVU5Hr1G096010/gene:HORVU4Hr1G014530
BP	GO:0072330	monocarboxylic acid biosynthetic process	24|1095	139|9210	0.0377085	0.16154	gene:HORVU3Hr1G002780/gene:HORVU7Hr1G108230/gene:HORVU6Hr1G089980/gene:HORVU7Hr1G019830/gene:HORVU2Hr1G010440/gene:HORVU1Hr1G075550/gene:HORVU4Hr1G076940/gene:HORVU4Hr1G067340/gene:HORVU1Hr1G054380/gene:HORVU5Hr1G002040/gene:HORVU3Hr1G105880/gene:HORVU7Hr1G022610/gene:HORVU6Hr1G031830/gene:HORVU2Hr1G081670/gene:HORVU1Hr1G039830/gene:HORVU2Hr1G040570/gene:HORVU5Hr1G019030/gene:HORVU4Hr1G018150/gen…	-/-/-/-/-/-/Fdh/-/-/-/-/-/-/-/-/-/-/-/-/-/-/-/-/-	24	12	gene:HORVU3Hr1G002780/gene:HORVU7Hr1G108230/gene:HORVU7Hr1G019830/gene:HORVU1Hr1G075550/gene:HORVU5Hr1G002040/gene:HORVU6Hr1G031830/gene:HORVU2Hr1G081670/gene:HORVU5Hr1G019030/gene:HORVU4Hr1G018150/gene:HORVU7Hr1G006910/gene:HORVU2Hr1G050140/gene:HORVU1Hr1G089710	12	gene:HORVU6Hr1G089980/gene:HORVU2Hr1G010440/gene:HORVU4Hr1G076940/gene:HORVU4Hr1G067340/gene:HORVU1Hr1G054380/gene:HORVU3Hr1G105880/gene:HORVU7Hr1G022610/gene:HORVU1Hr1G039830/gene:HORVU2Hr1G040570/gene:HORVU7Hr1G023280/gene:HORVU1Hr1G067300/gene:HORVU6Hr1G029810
BP	GO:0009127	purine nucleoside monophosphate biosynthetic process	14|1095	71|9210	0.0378962	0.16154	gene:HORVU3Hr1G002780/gene:HORVU7Hr1G108230/gene:HORVU1Hr1G075550/gene:HORVU2Hr1G052880/gene:HORVU1Hr1G054380/gene:HORVU5Hr1G002040/gene:HORVU6Hr1G031830/gene:HORVU2Hr1G081670/gene:HORVU2Hr1G040570/gene:HORVU5Hr1G019030/gene:HORVU2Hr1G050140/gene:HORVU6Hr1G069370/gene:HORVU6Hr1G075280/gene:HORVU1Hr1G067300	-/-/-/-/-/-/-/-/-/-/-/-/-/-	14	10	gene:HORVU3Hr1G002780/gene:HORVU7Hr1G108230/gene:HORVU1Hr1G075550/gene:HORVU2Hr1G052880/gene:HORVU5Hr1G002040/gene:HORVU6Hr1G031830/gene:HORVU2Hr1G081670/gene:HORVU5Hr1G019030/gene:HORVU2Hr1G050140/gene:HORVU6Hr1G069370	4	gene:HORVU1Hr1G054380/gene:HORVU2Hr1G040570/gene:HORVU6Hr1G075280/gene:HORVU1Hr1G067300
BP	GO:0009156	ribonucleoside monophosphate biosynthetic process	14|1095	71|9210	0.0378962	0.16154	gene:HORVU3Hr1G002780/gene:HORVU7Hr1G108230/gene:HORVU1Hr1G075550/gene:HORVU2Hr1G052880/gene:HORVU1Hr1G054380/gene:HORVU5Hr1G002040/gene:HORVU6Hr1G031830/gene:HORVU2Hr1G081670/gene:HORVU2Hr1G040570/gene:HORVU5Hr1G019030/gene:HORVU2Hr1G050140/gene:HORVU6Hr1G069370/gene:HORVU6Hr1G075280/gene:HORVU1Hr1G067300	-/-/-/-/-/-/-/-/-/-/-/-/-/-	14	10	gene:HORVU3Hr1G002780/gene:HORVU7Hr1G108230/gene:HORVU1Hr1G075550/gene:HORVU2Hr1G052880/gene:HORVU5Hr1G002040/gene:HORVU6Hr1G031830/gene:HORVU2Hr1G081670/gene:HORVU5Hr1G019030/gene:HORVU2Hr1G050140/gene:HORVU6Hr1G069370	4	gene:HORVU1Hr1G054380/gene:HORVU2Hr1G040570/gene:HORVU6Hr1G075280/gene:HORVU1Hr1G067300
BP	GO:0009168	purine ribonucleoside monophosphate biosynthetic process	14|1095	71|9210	0.0378962	0.16154	gene:HORVU3Hr1G002780/gene:HORVU7Hr1G108230/gene:HORVU1Hr1G075550/gene:HORVU2Hr1G052880/gene:HORVU1Hr1G054380/gene:HORVU5Hr1G002040/gene:HORVU6Hr1G031830/gene:HORVU2Hr1G081670/gene:HORVU2Hr1G040570/gene:HORVU5Hr1G019030/gene:HORVU2Hr1G050140/gene:HORVU6Hr1G069370/gene:HORVU6Hr1G075280/gene:HORVU1Hr1G067300	-/-/-/-/-/-/-/-/-/-/-/-/-/-	14	10	gene:HORVU3Hr1G002780/gene:HORVU7Hr1G108230/gene:HORVU1Hr1G075550/gene:HORVU2Hr1G052880/gene:HORVU5Hr1G002040/gene:HORVU6Hr1G031830/gene:HORVU2Hr1G081670/gene:HORVU5Hr1G019030/gene:HORVU2Hr1G050140/gene:HORVU6Hr1G069370	4	gene:HORVU1Hr1G054380/gene:HORVU2Hr1G040570/gene:HORVU6Hr1G075280/gene:HORVU1Hr1G067300
BP	GO:0044283	small molecule biosynthetic process	38|1095	241|9210	0.0410384	0.172178	gene:HORVU5Hr1G092190/gene:HORVU3Hr1G002780/gene:HORVU7Hr1G108230/novel.7022/gene:HORVU6Hr1G089980/gene:HORVU7Hr1G019830/gene:HORVU5Hr1G006780/gene:HORVU2Hr1G010440/gene:HORVU1Hr1G075550/gene:HORVU2Hr1G022920/gene:HORVU4Hr1G044040/gene:HORVU4Hr1G076940/gene:HORVU4Hr1G067340/gene:HORVU3Hr1G063050/gene:HORVU1Hr1G054380/gene:HORVU5Hr1G002040/gene:HORVU3Hr1G105880/gene:HORVU7Hr1G022610/gene:HORVU6Hr1…	-/-/-/-/-/-/HvMS/-/-/-/-/Fdh/-/-/-/-/-/-/-/-/-/-/-/-/-/-/-/-/-/-/-/-/-/-/-/-/-/-	38	21	gene:HORVU5Hr1G092190/gene:HORVU3Hr1G002780/gene:HORVU7Hr1G108230/gene:HORVU7Hr1G019830/gene:HORVU5Hr1G006780/gene:HORVU1Hr1G075550/gene:HORVU4Hr1G044040/gene:HORVU5Hr1G002040/gene:HORVU6Hr1G031830/gene:HORVU2Hr1G081670/gene:HORVU1Hr1G055440/gene:HORVU2Hr1G072210/gene:HORVU5Hr1G019030/gene:HORVU1Hr1G095400/gene:HORVU4Hr1G018150/gene:HORVU7Hr1G006910/gene:HORVU2Hr1G050140/gene:HORVU1Hr1G080960/gen…	17	novel.7022/gene:HORVU6Hr1G089980/gene:HORVU2Hr1G010440/gene:HORVU2Hr1G022920/gene:HORVU4Hr1G076940/gene:HORVU4Hr1G067340/gene:HORVU3Hr1G063050/gene:HORVU1Hr1G054380/gene:HORVU3Hr1G105880/gene:HORVU7Hr1G022610/gene:HORVU1Hr1G039830/gene:HORVU2Hr1G040570/gene:HORVU4Hr1G003580/gene:HORVU7Hr1G023280/gene:HORVU2Hr1G004960/gene:HORVU1Hr1G067300/gene:HORVU6Hr1G029810
BP	GO:0006073	cellular glucan metabolic process	17|1095	92|9210	0.0418518	0.172178	gene:HORVU7Hr1G098260/gene:HORVU7Hr1G098280/gene:HORVU6Hr1G067470/gene:HORVU6Hr1G095090/gene:HORVU7Hr1G098330/gene:HORVU7Hr1G098440/gene:HORVU7Hr1G098370/gene:HORVU3Hr1G058470/gene:HORVU3Hr1G073780/gene:HORVU3Hr1G042600/gene:HORVU1Hr1G087320/gene:HORVU7Hr1G106530/gene:HORVU7Hr1G120960/gene:HORVU7Hr1G070010/gene:HORVU7Hr1G098390/gene:HORVU1Hr1G026330/gene:HORVU2Hr1G074960	-/-/-/-/-/-/-/-/-/-/-/-/-/-/-/-/-	17	13	gene:HORVU7Hr1G098260/gene:HORVU7Hr1G098280/gene:HORVU6Hr1G067470/gene:HORVU6Hr1G095090/gene:HORVU7Hr1G098330/gene:HORVU7Hr1G098440/gene:HORVU7Hr1G098370/gene:HORVU3Hr1G073780/gene:HORVU1Hr1G087320/gene:HORVU7Hr1G070010/gene:HORVU7Hr1G098390/gene:HORVU1Hr1G026330/gene:HORVU2Hr1G074960	4	gene:HORVU3Hr1G058470/gene:HORVU3Hr1G042600/gene:HORVU7Hr1G106530/gene:HORVU7Hr1G120960
BP	GO:0044042	glucan metabolic process	17|1095	92|9210	0.0418518	0.172178	gene:HORVU7Hr1G098260/gene:HORVU7Hr1G098280/gene:HORVU6Hr1G067470/gene:HORVU6Hr1G095090/gene:HORVU7Hr1G098330/gene:HORVU7Hr1G098440/gene:HORVU7Hr1G098370/gene:HORVU3Hr1G058470/gene:HORVU3Hr1G073780/gene:HORVU3Hr1G042600/gene:HORVU1Hr1G087320/gene:HORVU7Hr1G106530/gene:HORVU7Hr1G120960/gene:HORVU7Hr1G070010/gene:HORVU7Hr1G098390/gene:HORVU1Hr1G026330/gene:HORVU2Hr1G074960	-/-/-/-/-/-/-/-/-/-/-/-/-/-/-/-/-	17	13	gene:HORVU7Hr1G098260/gene:HORVU7Hr1G098280/gene:HORVU6Hr1G067470/gene:HORVU6Hr1G095090/gene:HORVU7Hr1G098330/gene:HORVU7Hr1G098440/gene:HORVU7Hr1G098370/gene:HORVU3Hr1G073780/gene:HORVU1Hr1G087320/gene:HORVU7Hr1G070010/gene:HORVU7Hr1G098390/gene:HORVU1Hr1G026330/gene:HORVU2Hr1G074960	4	gene:HORVU3Hr1G058470/gene:HORVU3Hr1G042600/gene:HORVU7Hr1G106530/gene:HORVU7Hr1G120960
BP	GO:0044264	cellular polysaccharide metabolic process	17|1095	92|9210	0.0418518	0.172178	gene:HORVU7Hr1G098260/gene:HORVU7Hr1G098280/gene:HORVU6Hr1G067470/gene:HORVU6Hr1G095090/gene:HORVU7Hr1G098330/gene:HORVU7Hr1G098440/gene:HORVU7Hr1G098370/gene:HORVU3Hr1G058470/gene:HORVU3Hr1G073780/gene:HORVU3Hr1G042600/gene:HORVU1Hr1G087320/gene:HORVU7Hr1G106530/gene:HORVU7Hr1G120960/gene:HORVU7Hr1G070010/gene:HORVU7Hr1G098390/gene:HORVU1Hr1G026330/gene:HORVU2Hr1G074960	-/-/-/-/-/-/-/-/-/-/-/-/-/-/-/-/-	17	13	gene:HORVU7Hr1G098260/gene:HORVU7Hr1G098280/gene:HORVU6Hr1G067470/gene:HORVU6Hr1G095090/gene:HORVU7Hr1G098330/gene:HORVU7Hr1G098440/gene:HORVU7Hr1G098370/gene:HORVU3Hr1G073780/gene:HORVU1Hr1G087320/gene:HORVU7Hr1G070010/gene:HORVU7Hr1G098390/gene:HORVU1Hr1G026330/gene:HORVU2Hr1G074960	4	gene:HORVU3Hr1G058470/gene:HORVU3Hr1G042600/gene:HORVU7Hr1G106530/gene:HORVU7Hr1G120960
BP	GO:0009124	nucleoside monophosphate biosynthetic process	14|1095	72|9210	0.0421032	0.172178	gene:HORVU3Hr1G002780/gene:HORVU7Hr1G108230/gene:HORVU1Hr1G075550/gene:HORVU2Hr1G052880/gene:HORVU1Hr1G054380/gene:HORVU5Hr1G002040/gene:HORVU6Hr1G031830/gene:HORVU2Hr1G081670/gene:HORVU2Hr1G040570/gene:HORVU5Hr1G019030/gene:HORVU2Hr1G050140/gene:HORVU6Hr1G069370/gene:HORVU6Hr1G075280/gene:HORVU1Hr1G067300	-/-/-/-/-/-/-/-/-/-/-/-/-/-	14	10	gene:HORVU3Hr1G002780/gene:HORVU7Hr1G108230/gene:HORVU1Hr1G075550/gene:HORVU2Hr1G052880/gene:HORVU5Hr1G002040/gene:HORVU6Hr1G031830/gene:HORVU2Hr1G081670/gene:HORVU5Hr1G019030/gene:HORVU2Hr1G050140/gene:HORVU6Hr1G069370	4	gene:HORVU1Hr1G054380/gene:HORVU2Hr1G040570/gene:HORVU6Hr1G075280/gene:HORVU1Hr1G067300
BP	GO:0016053	organic acid biosynthetic process	33|1095	206|9210	0.0447759	0.180178	gene:HORVU5Hr1G092190/gene:HORVU3Hr1G002780/gene:HORVU7Hr1G108230/novel.7022/gene:HORVU6Hr1G089980/gene:HORVU7Hr1G019830/gene:HORVU5Hr1G006780/gene:HORVU2Hr1G010440/gene:HORVU1Hr1G075550/gene:HORVU2Hr1G022920/gene:HORVU4Hr1G076940/gene:HORVU4Hr1G067340/gene:HORVU3Hr1G063050/gene:HORVU1Hr1G054380/gene:HORVU5Hr1G002040/gene:HORVU3Hr1G105880/gene:HORVU7Hr1G022610/gene:HORVU6Hr1G031830/gene:HORVU2Hr1…	-/-/-/-/-/-/HvMS/-/-/-/Fdh/-/-/-/-/-/-/-/-/-/-/-/-/-/-/-/-/-/-/-/-/-/-	33	17	gene:HORVU5Hr1G092190/gene:HORVU3Hr1G002780/gene:HORVU7Hr1G108230/gene:HORVU7Hr1G019830/gene:HORVU5Hr1G006780/gene:HORVU1Hr1G075550/gene:HORVU5Hr1G002040/gene:HORVU6Hr1G031830/gene:HORVU2Hr1G081670/gene:HORVU2Hr1G072210/gene:HORVU5Hr1G019030/gene:HORVU4Hr1G018150/gene:HORVU7Hr1G006910/gene:HORVU2Hr1G050140/gene:HORVU1Hr1G080960/gene:HORVU2Hr1G029870/gene:HORVU1Hr1G089710	16	novel.7022/gene:HORVU6Hr1G089980/gene:HORVU2Hr1G010440/gene:HORVU2Hr1G022920/gene:HORVU4Hr1G076940/gene:HORVU4Hr1G067340/gene:HORVU3Hr1G063050/gene:HORVU1Hr1G054380/gene:HORVU3Hr1G105880/gene:HORVU7Hr1G022610/gene:HORVU1Hr1G039830/gene:HORVU2Hr1G040570/gene:HORVU7Hr1G023280/gene:HORVU2Hr1G004960/gene:HORVU1Hr1G067300/gene:HORVU6Hr1G029810
BP	GO:0046394	carboxylic acid biosynthetic process	33|1095	206|9210	0.0447759	0.180178	gene:HORVU5Hr1G092190/gene:HORVU3Hr1G002780/gene:HORVU7Hr1G108230/novel.7022/gene:HORVU6Hr1G089980/gene:HORVU7Hr1G019830/gene:HORVU5Hr1G006780/gene:HORVU2Hr1G010440/gene:HORVU1Hr1G075550/gene:HORVU2Hr1G022920/gene:HORVU4Hr1G076940/gene:HORVU4Hr1G067340/gene:HORVU3Hr1G063050/gene:HORVU1Hr1G054380/gene:HORVU5Hr1G002040/gene:HORVU3Hr1G105880/gene:HORVU7Hr1G022610/gene:HORVU6Hr1G031830/gene:HORVU2Hr1…	-/-/-/-/-/-/HvMS/-/-/-/Fdh/-/-/-/-/-/-/-/-/-/-/-/-/-/-/-/-/-/-/-/-/-/-	33	17	gene:HORVU5Hr1G092190/gene:HORVU3Hr1G002780/gene:HORVU7Hr1G108230/gene:HORVU7Hr1G019830/gene:HORVU5Hr1G006780/gene:HORVU1Hr1G075550/gene:HORVU5Hr1G002040/gene:HORVU6Hr1G031830/gene:HORVU2Hr1G081670/gene:HORVU2Hr1G072210/gene:HORVU5Hr1G019030/gene:HORVU4Hr1G018150/gene:HORVU7Hr1G006910/gene:HORVU2Hr1G050140/gene:HORVU1Hr1G080960/gene:HORVU2Hr1G029870/gene:HORVU1Hr1G089710	16	novel.7022/gene:HORVU6Hr1G089980/gene:HORVU2Hr1G010440/gene:HORVU2Hr1G022920/gene:HORVU4Hr1G076940/gene:HORVU4Hr1G067340/gene:HORVU3Hr1G063050/gene:HORVU1Hr1G054380/gene:HORVU3Hr1G105880/gene:HORVU7Hr1G022610/gene:HORVU1Hr1G039830/gene:HORVU2Hr1G040570/gene:HORVU7Hr1G023280/gene:HORVU2Hr1G004960/gene:HORVU1Hr1G067300/gene:HORVU6Hr1G029810
BP	GO:0046700	heterocycle catabolic process	14|1095	74|9210	0.0514857	0.205534	gene:HORVU3Hr1G002780/gene:HORVU7Hr1G108230/gene:HORVU3Hr1G067290/gene:HORVU1Hr1G075550/gene:HORVU1Hr1G054380/gene:HORVU5Hr1G002040/gene:HORVU6Hr1G031830/gene:HORVU2Hr1G081670/gene:HORVU2Hr1G040570/gene:HORVU5Hr1G019030/gene:HORVU6Hr1G035610/gene:HORVU2Hr1G050140/gene:HORVU6Hr1G035640/gene:HORVU1Hr1G067300	-/-/-/-/-/-/-/-/-/-/-/-/-/-	14	11	gene:HORVU3Hr1G002780/gene:HORVU7Hr1G108230/gene:HORVU3Hr1G067290/gene:HORVU1Hr1G075550/gene:HORVU5Hr1G002040/gene:HORVU6Hr1G031830/gene:HORVU2Hr1G081670/gene:HORVU5Hr1G019030/gene:HORVU6Hr1G035610/gene:HORVU2Hr1G050140/gene:HORVU6Hr1G035640	3	gene:HORVU1Hr1G054380/gene:HORVU2Hr1G040570/gene:HORVU1Hr1G067300
BP	GO:1901361	organic cyclic compound catabolic process	14|1095	75|9210	0.0566794	0.224486	gene:HORVU3Hr1G002780/gene:HORVU7Hr1G108230/gene:HORVU3Hr1G067290/gene:HORVU1Hr1G075550/gene:HORVU1Hr1G054380/gene:HORVU5Hr1G002040/gene:HORVU6Hr1G031830/gene:HORVU2Hr1G081670/gene:HORVU2Hr1G040570/gene:HORVU5Hr1G019030/gene:HORVU6Hr1G035610/gene:HORVU2Hr1G050140/gene:HORVU6Hr1G035640/gene:HORVU1Hr1G067300	-/-/-/-/-/-/-/-/-/-/-/-/-/-	14	11	gene:HORVU3Hr1G002780/gene:HORVU7Hr1G108230/gene:HORVU3Hr1G067290/gene:HORVU1Hr1G075550/gene:HORVU5Hr1G002040/gene:HORVU6Hr1G031830/gene:HORVU2Hr1G081670/gene:HORVU5Hr1G019030/gene:HORVU6Hr1G035610/gene:HORVU2Hr1G050140/gene:HORVU6Hr1G035640	3	gene:HORVU1Hr1G054380/gene:HORVU2Hr1G040570/gene:HORVU1Hr1G067300
BP	GO:0000272	polysaccharide catabolic process	4|1095	13|9210	0.0590006	0.230057	gene:HORVU1Hr1G055140/gene:HORVU4Hr1G084390/gene:HORVU1Hr1G038920/gene:HORVU2Hr1G043920	-/-/-/-	4	0		4	gene:HORVU1Hr1G055140/gene:HORVU4Hr1G084390/gene:HORVU1Hr1G038920/gene:HORVU2Hr1G043920
BP	GO:0006221	pyrimidine nucleotide biosynthetic process	4|1095	13|9210	0.0590006	0.230057	gene:HORVU1Hr1G090430/gene:HORVU4Hr1G044040/gene:HORVU1Hr1G055440/gene:HORVU1Hr1G095400	-/-/-/-	4	3	gene:HORVU4Hr1G044040/gene:HORVU1Hr1G055440/gene:HORVU1Hr1G095400	1	gene:HORVU1Hr1G090430
BP	GO:0019439	aromatic compound catabolic process	14|1095	76|9210	0.0622186	0.240738	gene:HORVU3Hr1G002780/gene:HORVU7Hr1G108230/gene:HORVU3Hr1G067290/gene:HORVU1Hr1G075550/gene:HORVU1Hr1G054380/gene:HORVU5Hr1G002040/gene:HORVU6Hr1G031830/gene:HORVU2Hr1G081670/gene:HORVU2Hr1G040570/gene:HORVU5Hr1G019030/gene:HORVU6Hr1G035610/gene:HORVU2Hr1G050140/gene:HORVU6Hr1G035640/gene:HORVU1Hr1G067300	-/-/-/-/-/-/-/-/-/-/-/-/-/-	14	11	gene:HORVU3Hr1G002780/gene:HORVU7Hr1G108230/gene:HORVU3Hr1G067290/gene:HORVU1Hr1G075550/gene:HORVU5Hr1G002040/gene:HORVU6Hr1G031830/gene:HORVU2Hr1G081670/gene:HORVU5Hr1G019030/gene:HORVU6Hr1G035610/gene:HORVU2Hr1G050140/gene:HORVU6Hr1G035640	3	gene:HORVU1Hr1G054380/gene:HORVU2Hr1G040570/gene:HORVU1Hr1G067300
BP	GO:0006508	proteolysis	63|1095	440|9210	0.0646936	0.248404	gene:HORVU1Hr1G075530/gene:HORVU4Hr1G085590/gene:HORVU4Hr1G013170/gene:HORVU3Hr1G083760/gene:HORVU6Hr1G077210/gene:HORVU7Hr1G046040/gene:HORVU6Hr1G081850/gene:HORVU5Hr1G072980/gene:HORVU6Hr1G043690/gene:HORVU5Hr1G097150/gene:HORVU4Hr1G027210/gene:HORVU4Hr1G063870/gene:HORVU3Hr1G018430/gene:HORVU3Hr1G026330/gene:HORVU3Hr1G054770/gene:HORVU2Hr1G023450/gene:HORVU1Hr1G092150/gene:HORVU7Hr1G059850/gen…	-/-/-/-/-/-/-/-/-/-/-/-/-/-/-/-/-/-/-/-/-/-/-/-/-/-/-/-/-/-/-/-/-/-/-/-/-/-/-/-/-/-/-/-/-/-/-/-/-/-/-/-/-/-/-/-/-/-/-/-/-/-/-	63	43	gene:HORVU1Hr1G075530/gene:HORVU4Hr1G085590/gene:HORVU4Hr1G013170/gene:HORVU3Hr1G083760/gene:HORVU6Hr1G081850/gene:HORVU5Hr1G097150/gene:HORVU4Hr1G027210/gene:HORVU4Hr1G063870/gene:HORVU3Hr1G026330/gene:HORVU2Hr1G023450/gene:HORVU1Hr1G092150/gene:HORVU7Hr1G059850/gene:HORVU3Hr1G088080/gene:HORVU6Hr1G076510/gene:HORVU3Hr1G048520/gene:HORVU6Hr1G032770/gene:HORVU2Hr1G113460/gene:HORVU5Hr1G080090/gen…	20	gene:HORVU6Hr1G077210/gene:HORVU7Hr1G046040/gene:HORVU5Hr1G072980/gene:HORVU6Hr1G043690/gene:HORVU3Hr1G018430/gene:HORVU3Hr1G054770/gene:HORVU6Hr1G005440/gene:HORVU3Hr1G039880/gene:HORVU4Hr1G042970/gene:HORVU7Hr1G046050/gene:HORVU7Hr1G108540/gene:HORVU5Hr1G117720/gene:HORVU7Hr1G107740/gene:HORVU1Hr1G072490/gene:HORVU5Hr1G007190/gene:HORVU1Hr1G077630/gene:HORVU5Hr1G088200/gene:HORVU1Hr1G065960/gen…
BP	GO:0051186	cofactor metabolic process	22|1095	133|9210	0.0670872	0.255643	gene:HORVU3Hr1G002780/gene:HORVU7Hr1G108230/gene:HORVU3Hr1G013650/gene:HORVU6Hr1G063490/gene:HORVU1Hr1G080480/gene:HORVU1Hr1G089730/gene:HORVU1Hr1G075550/gene:HORVU1Hr1G056560/gene:HORVU1Hr1G054380/gene:HORVU5Hr1G002040/gene:HORVU7Hr1G051260/gene:HORVU6Hr1G031830/gene:HORVU2Hr1G081670/gene:HORVU3Hr1G059830/gene:HORVU2Hr1G040570/gene:HORVU5Hr1G019030/gene:HORVU4Hr1G017680/gene:HORVU2Hr1G050140/gen…	-/-/-/-/-/-/-/-/-/-/-/-/-/-/-/-/-/-/-/-/-/-	22	16	gene:HORVU3Hr1G002780/gene:HORVU7Hr1G108230/gene:HORVU3Hr1G013650/gene:HORVU6Hr1G063490/gene:HORVU1Hr1G080480/gene:HORVU1Hr1G089730/gene:HORVU1Hr1G075550/gene:HORVU5Hr1G002040/gene:HORVU7Hr1G051260/gene:HORVU6Hr1G031830/gene:HORVU2Hr1G081670/gene:HORVU3Hr1G059830/gene:HORVU5Hr1G019030/gene:HORVU2Hr1G050140/gene:HORVU4Hr1G027040/gene:HORVU4Hr1G052610	6	gene:HORVU1Hr1G056560/gene:HORVU1Hr1G054380/gene:HORVU2Hr1G040570/gene:HORVU4Hr1G017680/gene:HORVU6Hr1G011790/gene:HORVU1Hr1G067300
BP	GO:0006732	coenzyme metabolic process	18|1095	105|9210	0.0692138	0.261764	gene:HORVU3Hr1G002780/gene:HORVU7Hr1G108230/gene:HORVU6Hr1G063490/gene:HORVU1Hr1G080480/gene:HORVU1Hr1G075550/gene:HORVU1Hr1G056560/gene:HORVU1Hr1G054380/gene:HORVU5Hr1G002040/gene:HORVU7Hr1G051260/gene:HORVU6Hr1G031830/gene:HORVU2Hr1G081670/gene:HORVU2Hr1G040570/gene:HORVU5Hr1G019030/gene:HORVU4Hr1G017680/gene:HORVU2Hr1G050140/gene:HORVU6Hr1G011790/gene:HORVU4Hr1G027040/gene:HORVU1Hr1G067300	-/-/-/-/-/-/-/-/-/-/-/-/-/-/-/-/-/-	18	12	gene:HORVU3Hr1G002780/gene:HORVU7Hr1G108230/gene:HORVU6Hr1G063490/gene:HORVU1Hr1G080480/gene:HORVU1Hr1G075550/gene:HORVU5Hr1G002040/gene:HORVU7Hr1G051260/gene:HORVU6Hr1G031830/gene:HORVU2Hr1G081670/gene:HORVU5Hr1G019030/gene:HORVU2Hr1G050140/gene:HORVU4Hr1G027040	6	gene:HORVU1Hr1G056560/gene:HORVU1Hr1G054380/gene:HORVU2Hr1G040570/gene:HORVU4Hr1G017680/gene:HORVU6Hr1G011790/gene:HORVU1Hr1G067300
BP	GO:1901575	organic substance catabolic process	35|1095	229|9210	0.069854	0.262213	gene:HORVU1Hr1G062030/gene:HORVU3Hr1G002780/gene:HORVU5Hr1G114090/gene:HORVU1Hr1G055140/gene:HORVU7Hr1G108230/gene:HORVU4Hr1G027210/gene:HORVU3Hr1G067290/gene:HORVU3Hr1G018430/gene:HORVU2Hr1G085270/gene:HORVU3Hr1G064470/gene:HORVU1Hr1G075550/gene:HORVU4Hr1G084390/gene:HORVU1Hr1G038920/gene:HORVU3Hr1G067110/gene:HORVU1Hr1G054380/gene:HORVU4Hr1G051010/gene:HORVU5Hr1G002040/gene:HORVU5Hr1G084560/gen…	-/-/-/-/-/-/-/-/-/-/-/-/-/-/-/-/-/-/-/-/-/-/chitinase/-/-/-/-/-/-/-/-/-/-/-/-	35	20	gene:HORVU1Hr1G062030/gene:HORVU3Hr1G002780/gene:HORVU7Hr1G108230/gene:HORVU4Hr1G027210/gene:HORVU3Hr1G067290/gene:HORVU2Hr1G085270/gene:HORVU1Hr1G075550/gene:HORVU4Hr1G051010/gene:HORVU5Hr1G002040/gene:HORVU4Hr1G076770/gene:HORVU6Hr1G031830/gene:HORVU2Hr1G081670/gene:HORVU6Hr1G062360/gene:HORVU1Hr1G052430/gene:HORVU7Hr1G113270/gene:HORVU1Hr1G067480/gene:HORVU5Hr1G019030/gene:HORVU6Hr1G035610/gen…	15	gene:HORVU5Hr1G114090/gene:HORVU1Hr1G055140/gene:HORVU3Hr1G018430/gene:HORVU3Hr1G064470/gene:HORVU4Hr1G084390/gene:HORVU1Hr1G038920/gene:HORVU3Hr1G067110/gene:HORVU1Hr1G054380/gene:HORVU5Hr1G084560/gene:HORVU2Hr1G040570/gene:HORVU4Hr1G042970/gene:HORVU7Hr1G108540/gene:HORVU2Hr1G003460/gene:HORVU2Hr1G043920/gene:HORVU1Hr1G067300
BP	GO:0006082	organic acid metabolic process	56|1095	389|9210	0.0720018	0.268273	gene:HORVU4Hr1G064790/gene:HORVU5Hr1G092190/gene:HORVU2Hr1G045340/gene:HORVU3Hr1G002780/gene:HORVU6Hr1G048410/gene:HORVU2Hr1G084130/gene:HORVU7Hr1G108230/novel.7022/gene:HORVU5Hr1G053950/gene:HORVU4Hr1G030610/gene:HORVU6Hr1G089980/gene:HORVU7Hr1G019830/gene:HORVU1Hr1G093480/gene:HORVU5Hr1G006780/gene:HORVU2Hr1G010440/gene:HORVU1Hr1G075550/gene:HORVU0Hr1G005160/gene:HORVU2Hr1G022920/gene:HORVU4Hr1…	-/-/-/-/-/-/-/-/-/-/-/-/-/HvMS/-/-/-/-/Fdh/-/-/-/-/-/-/-/-/-/-/-/-/-/-/-/-/-/-/-/-/-/-/-/-/-/-/-/-/-/-/-/-/-/-/-/-/-	56	32	gene:HORVU4Hr1G064790/gene:HORVU5Hr1G092190/gene:HORVU2Hr1G045340/gene:HORVU3Hr1G002780/gene:HORVU6Hr1G048410/gene:HORVU2Hr1G084130/gene:HORVU7Hr1G108230/gene:HORVU5Hr1G053950/gene:HORVU7Hr1G019830/gene:HORVU1Hr1G093480/gene:HORVU5Hr1G006780/gene:HORVU1Hr1G075550/gene:HORVU0Hr1G005160/gene:HORVU3Hr1G003050/gene:HORVU5Hr1G002040/gene:HORVU2Hr1G078580/gene:HORVU6Hr1G003300/gene:HORVU6Hr1G031830/gen…	24	novel.7022/gene:HORVU4Hr1G030610/gene:HORVU6Hr1G089980/gene:HORVU2Hr1G010440/gene:HORVU2Hr1G022920/gene:HORVU4Hr1G076940/gene:HORVU4Hr1G067340/gene:HORVU3Hr1G067110/gene:HORVU3Hr1G006320/gene:HORVU6Hr1G081370/gene:HORVU3Hr1G063050/gene:HORVU1Hr1G054380/gene:HORVU3Hr1G105880/gene:HORVU7Hr1G022610/gene:HORVU6Hr1G041720/gene:HORVU1Hr1G039830/gene:HORVU2Hr1G040570/gene:HORVU2Hr1G078560/gene:HORVU7Hr1…
BP	GO:0005985	sucrose metabolic process	4|1095	14|9210	0.0750987	0.273729	gene:HORVU7Hr1G033230/gene:HORVU2Hr1G030870/gene:HORVU3Hr1G093830/gene:HORVU7Hr1G115590	-/-/-/-	4	1	gene:HORVU7Hr1G033230	3	gene:HORVU2Hr1G030870/gene:HORVU3Hr1G093830/gene:HORVU7Hr1G115590
BP	GO:0006074	(1->3)-beta-D-glucan metabolic process	4|1095	14|9210	0.0750987	0.273729	gene:HORVU6Hr1G095090/gene:HORVU3Hr1G058470/gene:HORVU3Hr1G042600/gene:HORVU7Hr1G120960	-/-/-/-	4	1	gene:HORVU6Hr1G095090	3	gene:HORVU3Hr1G058470/gene:HORVU3Hr1G042600/gene:HORVU7Hr1G120960
BP	GO:0006075	(1->3)-beta-D-glucan biosynthetic process	4|1095	14|9210	0.0750987	0.273729	gene:HORVU6Hr1G095090/gene:HORVU3Hr1G058470/gene:HORVU3Hr1G042600/gene:HORVU7Hr1G120960	-/-/-/-	4	1	gene:HORVU6Hr1G095090	3	gene:HORVU3Hr1G058470/gene:HORVU3Hr1G042600/gene:HORVU7Hr1G120960
BP	GO:0009056	catabolic process	36|1095	239|9210	0.078903	0.285527	gene:HORVU1Hr1G062030/gene:HORVU3Hr1G002780/gene:HORVU5Hr1G114090/gene:HORVU1Hr1G055140/gene:HORVU7Hr1G108230/gene:HORVU4Hr1G027210/gene:HORVU3Hr1G067290/gene:HORVU3Hr1G018430/gene:HORVU2Hr1G085270/gene:HORVU3Hr1G064470/gene:HORVU1Hr1G075550/gene:HORVU4Hr1G084390/gene:HORVU1Hr1G038920/gene:HORVU3Hr1G067110/gene:HORVU1Hr1G054380/gene:HORVU4Hr1G051010/gene:HORVU5Hr1G002040/novel.6954/gene:HORVU5Hr1…	-/-/-/-/-/-/-/-/-/-/-/-/-/-/-/-/-/-/-/-/-/-/-/chitinase/-/-/-/-/-/-/-/-/-/-/-/-	36	20	gene:HORVU1Hr1G062030/gene:HORVU3Hr1G002780/gene:HORVU7Hr1G108230/gene:HORVU4Hr1G027210/gene:HORVU3Hr1G067290/gene:HORVU2Hr1G085270/gene:HORVU1Hr1G075550/gene:HORVU4Hr1G051010/gene:HORVU5Hr1G002040/gene:HORVU4Hr1G076770/gene:HORVU6Hr1G031830/gene:HORVU2Hr1G081670/gene:HORVU6Hr1G062360/gene:HORVU1Hr1G052430/gene:HORVU7Hr1G113270/gene:HORVU1Hr1G067480/gene:HORVU5Hr1G019030/gene:HORVU6Hr1G035610/gen…	16	gene:HORVU5Hr1G114090/gene:HORVU1Hr1G055140/gene:HORVU3Hr1G018430/gene:HORVU3Hr1G064470/gene:HORVU4Hr1G084390/gene:HORVU1Hr1G038920/gene:HORVU3Hr1G067110/gene:HORVU1Hr1G054380/novel.6954/gene:HORVU5Hr1G084560/gene:HORVU2Hr1G040570/gene:HORVU4Hr1G042970/gene:HORVU7Hr1G108540/gene:HORVU2Hr1G003460/gene:HORVU2Hr1G043920/gene:HORVU1Hr1G067300
BP	GO:0006790	sulfur compound metabolic process	8|1095	39|9210	0.0844566	0.303441	gene:HORVU3Hr1G013650/gene:HORVU6Hr1G063490/gene:HORVU5Hr1G006780/gene:HORVU1Hr1G089730/gene:HORVU3Hr1G059830/gene:HORVU4Hr1G003580/gene:HORVU1Hr1G080960/gene:HORVU4Hr1G052610	-/-/HvMS/-/-/-/-/-	8	7	gene:HORVU3Hr1G013650/gene:HORVU6Hr1G063490/gene:HORVU5Hr1G006780/gene:HORVU1Hr1G089730/gene:HORVU3Hr1G059830/gene:HORVU1Hr1G080960/gene:HORVU4Hr1G052610	1	gene:HORVU4Hr1G003580
BP	GO:1901137	carbohydrate derivative biosynthetic process	27|1095	174|9210	0.0880045	0.311236	gene:HORVU3Hr1G002780/gene:HORVU7Hr1G108230/gene:HORVU1Hr1G075550/gene:HORVU4Hr1G044040/gene:HORVU6Hr1G033630/gene:HORVU6Hr1G086580/gene:HORVU2Hr1G052880/gene:HORVU1Hr1G054380/gene:HORVU5Hr1G002040/gene:HORVU2Hr1G127740/gene:HORVU6Hr1G031830/gene:HORVU5Hr1G042220/gene:HORVU2Hr1G081670/gene:HORVU1Hr1G055440/gene:HORVU2Hr1G040570/gene:HORVU7Hr1G096150/gene:HORVU5Hr1G019030/gene:HORVU1Hr1G095400/gen…	-/-/-/-/-/-/-/-/-/-/-/-/-/-/-/-/-/-/-/-/-/-/-/-/-/-/-	27	19	gene:HORVU3Hr1G002780/gene:HORVU7Hr1G108230/gene:HORVU1Hr1G075550/gene:HORVU4Hr1G044040/gene:HORVU2Hr1G052880/gene:HORVU5Hr1G002040/gene:HORVU2Hr1G127740/gene:HORVU6Hr1G031830/gene:HORVU5Hr1G042220/gene:HORVU2Hr1G081670/gene:HORVU1Hr1G055440/gene:HORVU7Hr1G096150/gene:HORVU5Hr1G019030/gene:HORVU1Hr1G095400/gene:HORVU7Hr1G064830/gene:HORVU2Hr1G050140/gene:HORVU6Hr1G069370/gene:HORVU3Hr1G091850/gen…	8	gene:HORVU6Hr1G033630/gene:HORVU6Hr1G086580/gene:HORVU1Hr1G054380/gene:HORVU2Hr1G040570/gene:HORVU5Hr1G099490/gene:HORVU7Hr1G105510/gene:HORVU6Hr1G075280/gene:HORVU1Hr1G067300
BP	GO:0006813	potassium ion transport	7|1095	33|9210	0.0891015	0.311236	gene:HORVU2Hr1G018190/gene:HORVU7Hr1G107400/gene:HORVU1Hr1G066230/gene:HORVU2Hr1G020220/gene:HORVU2Hr1G124210/gene:HORVU5Hr1G007980/gene:HORVU6Hr1G032870	-/-/-/HAK2/-/-/-	7	2	gene:HORVU2Hr1G018190/gene:HORVU2Hr1G020220	5	gene:HORVU7Hr1G107400/gene:HORVU1Hr1G066230/gene:HORVU2Hr1G124210/gene:HORVU5Hr1G007980/gene:HORVU6Hr1G032870
BP	GO:0009116	nucleoside metabolic process	7|1095	33|9210	0.0891015	0.311236	gene:HORVU5Hr1G061710/gene:HORVU3Hr1G067290/gene:HORVU4Hr1G044040/gene:HORVU3Hr1G108390/gene:HORVU1Hr1G023690/gene:HORVU1Hr1G055440/gene:HORVU1Hr1G095400	-/-/-/-/-/-/-	7	5	gene:HORVU3Hr1G067290/gene:HORVU4Hr1G044040/gene:HORVU3Hr1G108390/gene:HORVU1Hr1G055440/gene:HORVU1Hr1G095400	2	gene:HORVU5Hr1G061710/gene:HORVU1Hr1G023690
BP	GO:1901657	glycosyl compound metabolic process	7|1095	33|9210	0.0891015	0.311236	gene:HORVU5Hr1G061710/gene:HORVU3Hr1G067290/gene:HORVU4Hr1G044040/gene:HORVU3Hr1G108390/gene:HORVU1Hr1G023690/gene:HORVU1Hr1G055440/gene:HORVU1Hr1G095400	-/-/-/-/-/-/-	7	5	gene:HORVU3Hr1G067290/gene:HORVU4Hr1G044040/gene:HORVU3Hr1G108390/gene:HORVU1Hr1G055440/gene:HORVU1Hr1G095400	2	gene:HORVU5Hr1G061710/gene:HORVU1Hr1G023690
BP	GO:0043436	oxoacid metabolic process	55|1095	388|9210	0.0920527	0.319328	gene:HORVU4Hr1G064790/gene:HORVU5Hr1G092190/gene:HORVU2Hr1G045340/gene:HORVU3Hr1G002780/gene:HORVU6Hr1G048410/gene:HORVU2Hr1G084130/gene:HORVU7Hr1G108230/novel.7022/gene:HORVU5Hr1G053950/gene:HORVU4Hr1G030610/gene:HORVU6Hr1G089980/gene:HORVU7Hr1G019830/gene:HORVU1Hr1G093480/gene:HORVU5Hr1G006780/gene:HORVU2Hr1G010440/gene:HORVU1Hr1G075550/gene:HORVU0Hr1G005160/gene:HORVU2Hr1G022920/gene:HORVU4Hr1…	-/-/-/-/-/-/-/-/-/-/-/-/-/HvMS/-/-/-/-/Fdh/-/-/-/-/-/-/-/-/-/-/-/-/-/-/-/-/-/-/-/-/-/-/-/-/-/-/-/-/-/-/-/-/-/-/-/-	55	31	gene:HORVU4Hr1G064790/gene:HORVU5Hr1G092190/gene:HORVU2Hr1G045340/gene:HORVU3Hr1G002780/gene:HORVU6Hr1G048410/gene:HORVU2Hr1G084130/gene:HORVU7Hr1G108230/gene:HORVU5Hr1G053950/gene:HORVU7Hr1G019830/gene:HORVU1Hr1G093480/gene:HORVU5Hr1G006780/gene:HORVU1Hr1G075550/gene:HORVU0Hr1G005160/gene:HORVU3Hr1G003050/gene:HORVU5Hr1G002040/gene:HORVU2Hr1G078580/gene:HORVU6Hr1G003300/gene:HORVU6Hr1G031830/gen…	24	novel.7022/gene:HORVU4Hr1G030610/gene:HORVU6Hr1G089980/gene:HORVU2Hr1G010440/gene:HORVU2Hr1G022920/gene:HORVU4Hr1G076940/gene:HORVU4Hr1G067340/gene:HORVU3Hr1G067110/gene:HORVU3Hr1G006320/gene:HORVU6Hr1G081370/gene:HORVU3Hr1G063050/gene:HORVU1Hr1G054380/gene:HORVU3Hr1G105880/gene:HORVU7Hr1G022610/gene:HORVU6Hr1G041720/gene:HORVU1Hr1G039830/gene:HORVU2Hr1G040570/gene:HORVU2Hr1G078560/gene:HORVU7Hr1…
BP	GO:0006220	pyrimidine nucleotide metabolic process	4|1095	15|9210	0.0931565	0.320943	gene:HORVU1Hr1G090430/gene:HORVU4Hr1G044040/gene:HORVU1Hr1G055440/gene:HORVU1Hr1G095400	-/-/-/-	4	3	gene:HORVU4Hr1G044040/gene:HORVU1Hr1G055440/gene:HORVU1Hr1G095400	1	gene:HORVU1Hr1G090430
BP	GO:0009072	aromatic amino acid family metabolic process	7|1095	34|9210	0.101279	0.344614	gene:HORVU5Hr1G092190/gene:HORVU1Hr1G093480/gene:HORVU2Hr1G072210/gene:HORVU6Hr1G035610/gene:HORVU2Hr1G029870/gene:HORVU5Hr1G106090/gene:HORVU6Hr1G035640	-/-/-/-/-/-/-	7	6	gene:HORVU5Hr1G092190/gene:HORVU1Hr1G093480/gene:HORVU2Hr1G072210/gene:HORVU6Hr1G035610/gene:HORVU2Hr1G029870/gene:HORVU6Hr1G035640	1	gene:HORVU5Hr1G106090
BP	GO:0019752	carboxylic acid metabolic process	54|1095	383|9210	0.101397	0.344614	gene:HORVU4Hr1G064790/gene:HORVU5Hr1G092190/gene:HORVU2Hr1G045340/gene:HORVU3Hr1G002780/gene:HORVU6Hr1G048410/gene:HORVU2Hr1G084130/gene:HORVU7Hr1G108230/novel.7022/gene:HORVU5Hr1G053950/gene:HORVU4Hr1G030610/gene:HORVU6Hr1G089980/gene:HORVU7Hr1G019830/gene:HORVU1Hr1G093480/gene:HORVU5Hr1G006780/gene:HORVU2Hr1G010440/gene:HORVU1Hr1G075550/gene:HORVU0Hr1G005160/gene:HORVU2Hr1G022920/gene:HORVU4Hr1…	-/-/-/-/-/-/-/-/-/-/-/-/-/HvMS/-/-/-/-/Fdh/-/-/-/-/-/-/-/-/-/-/-/-/-/-/-/-/-/-/-/-/-/-/-/-/-/-/-/-/-/-/-/-/-/-/-	54	30	gene:HORVU4Hr1G064790/gene:HORVU5Hr1G092190/gene:HORVU2Hr1G045340/gene:HORVU3Hr1G002780/gene:HORVU6Hr1G048410/gene:HORVU2Hr1G084130/gene:HORVU7Hr1G108230/gene:HORVU5Hr1G053950/gene:HORVU7Hr1G019830/gene:HORVU1Hr1G093480/gene:HORVU5Hr1G006780/gene:HORVU1Hr1G075550/gene:HORVU0Hr1G005160/gene:HORVU3Hr1G003050/gene:HORVU5Hr1G002040/gene:HORVU2Hr1G078580/gene:HORVU6Hr1G031830/gene:HORVU2Hr1G081670/gen…	24	novel.7022/gene:HORVU4Hr1G030610/gene:HORVU6Hr1G089980/gene:HORVU2Hr1G010440/gene:HORVU2Hr1G022920/gene:HORVU4Hr1G076940/gene:HORVU4Hr1G067340/gene:HORVU3Hr1G067110/gene:HORVU3Hr1G006320/gene:HORVU6Hr1G081370/gene:HORVU3Hr1G063050/gene:HORVU1Hr1G054380/gene:HORVU3Hr1G105880/gene:HORVU7Hr1G022610/gene:HORVU6Hr1G041720/gene:HORVU1Hr1G039830/gene:HORVU2Hr1G040570/gene:HORVU2Hr1G078560/gene:HORVU7Hr1…
BP	GO:0034655	nucleobase-containing compound catabolic process	12|1095	68|9210	0.103445	0.349213	gene:HORVU3Hr1G002780/gene:HORVU7Hr1G108230/gene:HORVU3Hr1G067290/gene:HORVU1Hr1G075550/gene:HORVU1Hr1G054380/gene:HORVU5Hr1G002040/gene:HORVU6Hr1G031830/gene:HORVU2Hr1G081670/gene:HORVU2Hr1G040570/gene:HORVU5Hr1G019030/gene:HORVU2Hr1G050140/gene:HORVU1Hr1G067300	-/-/-/-/-/-/-/-/-/-/-/-	12	9	gene:HORVU3Hr1G002780/gene:HORVU7Hr1G108230/gene:HORVU3Hr1G067290/gene:HORVU1Hr1G075550/gene:HORVU5Hr1G002040/gene:HORVU6Hr1G031830/gene:HORVU2Hr1G081670/gene:HORVU5Hr1G019030/gene:HORVU2Hr1G050140	3	gene:HORVU1Hr1G054380/gene:HORVU2Hr1G040570/gene:HORVU1Hr1G067300
BP	GO:0098655	cation transmembrane transport	14|1095	83|9210	0.111083	0.364515	gene:HORVU7Hr1G011220/gene:HORVU2Hr1G018190/gene:HORVU7Hr1G107400/gene:HORVU3Hr1G059320/gene:HORVU1Hr1G066230/gene:HORVU2Hr1G052880/gene:HORVU3Hr1G087400/gene:HORVU2Hr1G020220/gene:HORVU1Hr1G002500/gene:HORVU3Hr1G067040/gene:HORVU6Hr1G069370/gene:HORVU6Hr1G032870/gene:HORVU5Hr1G022760/gene:HORVU6Hr1G075280	-/-/-/Ylp/-/-/-/HAK2/-/-/-/-/-/-	14	8	gene:HORVU7Hr1G011220/gene:HORVU2Hr1G018190/gene:HORVU3Hr1G059320/gene:HORVU2Hr1G052880/gene:HORVU2Hr1G020220/gene:HORVU1Hr1G002500/gene:HORVU3Hr1G067040/gene:HORVU6Hr1G069370	6	gene:HORVU7Hr1G107400/gene:HORVU1Hr1G066230/gene:HORVU3Hr1G087400/gene:HORVU6Hr1G032870/gene:HORVU5Hr1G022760/gene:HORVU6Hr1G075280
BP	GO:0098660	inorganic ion transmembrane transport	14|1095	83|9210	0.111083	0.364515	gene:HORVU7Hr1G011220/gene:HORVU2Hr1G018190/gene:HORVU7Hr1G107400/gene:HORVU3Hr1G059320/gene:HORVU1Hr1G066230/gene:HORVU2Hr1G052880/gene:HORVU3Hr1G087400/gene:HORVU2Hr1G020220/gene:HORVU1Hr1G002500/gene:HORVU3Hr1G067040/gene:HORVU6Hr1G069370/gene:HORVU6Hr1G032870/gene:HORVU5Hr1G022760/gene:HORVU6Hr1G075280	-/-/-/Ylp/-/-/-/HAK2/-/-/-/-/-/-	14	8	gene:HORVU7Hr1G011220/gene:HORVU2Hr1G018190/gene:HORVU3Hr1G059320/gene:HORVU2Hr1G052880/gene:HORVU2Hr1G020220/gene:HORVU1Hr1G002500/gene:HORVU3Hr1G067040/gene:HORVU6Hr1G069370	6	gene:HORVU7Hr1G107400/gene:HORVU1Hr1G066230/gene:HORVU3Hr1G087400/gene:HORVU6Hr1G032870/gene:HORVU5Hr1G022760/gene:HORVU6Hr1G075280
BP	GO:0098662	inorganic cation transmembrane transport	14|1095	83|9210	0.111083	0.364515	gene:HORVU7Hr1G011220/gene:HORVU2Hr1G018190/gene:HORVU7Hr1G107400/gene:HORVU3Hr1G059320/gene:HORVU1Hr1G066230/gene:HORVU2Hr1G052880/gene:HORVU3Hr1G087400/gene:HORVU2Hr1G020220/gene:HORVU1Hr1G002500/gene:HORVU3Hr1G067040/gene:HORVU6Hr1G069370/gene:HORVU6Hr1G032870/gene:HORVU5Hr1G022760/gene:HORVU6Hr1G075280	-/-/-/Ylp/-/-/-/HAK2/-/-/-/-/-/-	14	8	gene:HORVU7Hr1G011220/gene:HORVU2Hr1G018190/gene:HORVU3Hr1G059320/gene:HORVU2Hr1G052880/gene:HORVU2Hr1G020220/gene:HORVU1Hr1G002500/gene:HORVU3Hr1G067040/gene:HORVU6Hr1G069370	6	gene:HORVU7Hr1G107400/gene:HORVU1Hr1G066230/gene:HORVU3Hr1G087400/gene:HORVU6Hr1G032870/gene:HORVU5Hr1G022760/gene:HORVU6Hr1G075280
BP	GO:0006629	lipid metabolic process	54|1095	386|9210	0.112329	0.364515	gene:HORVU3Hr1G015850/gene:HORVU6Hr1G059850/gene:HORVU7Hr1G122690/gene:HORVU7Hr1G041920/gene:HORVU0Hr1G014030/gene:HORVU6Hr1G089980/gene:HORVU7Hr1G019830/gene:HORVU2Hr1G010440/gene:HORVU2Hr1G052190/gene:HORVU1Hr1G017570/gene:HORVU2Hr1G029000/gene:HORVU4Hr1G015450/novel.2633/gene:HORVU4Hr1G076940/gene:HORVU5Hr1G060810/gene:HORVU5Hr1G061360/gene:HORVU4Hr1G067340/gene:HORVU6Hr1G086580/gene:HORVU6Hr1…	-/-/-/-/-/-/-/-/-/-/-/-/-/Fdh/-/-/-/-/-/-/-/-/-/-/-/-/-/-/-/-/-/-/-/-/-/-/-/-/-/-/-/-/-/-/-/-/-/-/-/-/-/-/-/-	54	28	gene:HORVU3Hr1G015850/gene:HORVU7Hr1G122690/gene:HORVU0Hr1G014030/gene:HORVU7Hr1G019830/gene:HORVU1Hr1G017570/gene:HORVU5Hr1G061360/gene:HORVU4Hr1G080780/gene:HORVU5Hr1G103060/gene:HORVU4Hr1G066090/gene:HORVU3Hr1G017580/gene:HORVU6Hr1G070420/gene:HORVU3Hr1G005420/gene:HORVU5Hr1G082990/gene:HORVU3Hr1G111710/gene:HORVU7Hr1G090140/gene:HORVU5Hr1G049730/gene:HORVU2Hr1G126150/gene:HORVU5Hr1G046890/gen…	26	gene:HORVU6Hr1G059850/gene:HORVU7Hr1G041920/gene:HORVU6Hr1G089980/gene:HORVU2Hr1G010440/gene:HORVU2Hr1G052190/gene:HORVU2Hr1G029000/gene:HORVU4Hr1G015450/novel.2633/gene:HORVU4Hr1G076940/gene:HORVU5Hr1G060810/gene:HORVU4Hr1G067340/gene:HORVU6Hr1G086580/gene:HORVU6Hr1G054940/gene:HORVU7Hr1G056590/gene:HORVU3Hr1G105880/gene:HORVU4Hr1G075070/gene:HORVU7Hr1G022610/gene:HORVU1Hr1G039830/gene:HORVU1Hr1…
BP	GO:0000723	telomere maintenance	4|1095	16|9210	0.11305	0.364515	gene:HORVU7Hr1G082490/novel.1229/novel.4207/gene:HORVU4Hr1G019140	-/-/-/-	4	0		4	gene:HORVU7Hr1G082490/novel.1229/novel.4207/gene:HORVU4Hr1G019140
BP	GO:0032200	telomere organization	4|1095	16|9210	0.11305	0.364515	gene:HORVU7Hr1G082490/novel.1229/novel.4207/gene:HORVU4Hr1G019140	-/-/-/-	4	0		4	gene:HORVU7Hr1G082490/novel.1229/novel.4207/gene:HORVU4Hr1G019140
BP	GO:0060249	anatomical structure homeostasis	4|1095	16|9210	0.11305	0.364515	gene:HORVU7Hr1G082490/novel.1229/novel.4207/gene:HORVU4Hr1G019140	-/-/-/-	4	0		4	gene:HORVU7Hr1G082490/novel.1229/novel.4207/gene:HORVU4Hr1G019140
BP	GO:0009108	coenzyme biosynthetic process	15|1095	92|9210	0.1263	0.404644	gene:HORVU3Hr1G002780/gene:HORVU7Hr1G108230/gene:HORVU6Hr1G063490/gene:HORVU1Hr1G075550/gene:HORVU1Hr1G056560/gene:HORVU1Hr1G054380/gene:HORVU5Hr1G002040/gene:HORVU6Hr1G031830/gene:HORVU2Hr1G081670/gene:HORVU2Hr1G040570/gene:HORVU5Hr1G019030/gene:HORVU4Hr1G017680/gene:HORVU2Hr1G050140/gene:HORVU4Hr1G027040/gene:HORVU1Hr1G067300	-/-/-/-/-/-/-/-/-/-/-/-/-/-/-	15	10	gene:HORVU3Hr1G002780/gene:HORVU7Hr1G108230/gene:HORVU6Hr1G063490/gene:HORVU1Hr1G075550/gene:HORVU5Hr1G002040/gene:HORVU6Hr1G031830/gene:HORVU2Hr1G081670/gene:HORVU5Hr1G019030/gene:HORVU2Hr1G050140/gene:HORVU4Hr1G027040	5	gene:HORVU1Hr1G056560/gene:HORVU1Hr1G054380/gene:HORVU2Hr1G040570/gene:HORVU4Hr1G017680/gene:HORVU1Hr1G067300
BP	GO:0042221	response to chemical	25|1095	167|9210	0.132367	0.421397	gene:HORVU6Hr1G084070/gene:HORVU6Hr1G084010/gene:HORVU5Hr1G092120/gene:HORVU2Hr1G092070/gene:HORVU7Hr1G027270/gene:HORVU5Hr1G103460/gene:HORVU6Hr1G083980/gene:HORVU4Hr1G010750/gene:HORVU5Hr1G092160/gene:HORVU7Hr1G096870/gene:HORVU0Hr1G022350/gene:HORVU6Hr1G083960/gene:HORVU3Hr1G021970/novel.6975/gene:HORVU5Hr1G092100/gene:HORVU6Hr1G020330/gene:HORVU3Hr1G089300/gene:HORVU3Hr1G097200/gene:HORVU5Hr1…	-/Dhn7/-/-/-/-/-/Dhn6/-/-/-/-/-/-/-/-/-/-/-/-/-/-/-/-/-	25	19	gene:HORVU6Hr1G084070/gene:HORVU6Hr1G084010/gene:HORVU5Hr1G092120/gene:HORVU2Hr1G092070/gene:HORVU7Hr1G027270/gene:HORVU5Hr1G103460/gene:HORVU6Hr1G083980/gene:HORVU4Hr1G010750/gene:HORVU5Hr1G092160/gene:HORVU0Hr1G022350/gene:HORVU6Hr1G083960/gene:HORVU5Hr1G092100/gene:HORVU6Hr1G020330/gene:HORVU3Hr1G089300/gene:HORVU5Hr1G062720/gene:HORVU7Hr1G107330/gene:HORVU1Hr1G047390/gene:HORVU7Hr1G017790/gen…	6	gene:HORVU7Hr1G096870/gene:HORVU3Hr1G021970/novel.6975/gene:HORVU3Hr1G097200/gene:HORVU3Hr1G096510/gene:HORVU7Hr1G033320
BP	GO:0006414	translational elongation	3|1095	11|9210	0.133708	0.422988	gene:HORVU2Hr1G022090/gene:HORVU2Hr1G063210/gene:HORVU2Hr1G034400	-/-/-	3	3	gene:HORVU2Hr1G022090/gene:HORVU2Hr1G063210/gene:HORVU2Hr1G034400	0
BP	GO:0071103	DNA conformation change	6|1095	31|9210	0.155202	0.486016	gene:HORVU6Hr1G067930/gene:HORVU7Hr1G012850/gene:HORVU7Hr1G065200/gene:HORVU7Hr1G071710/gene:HORVU2Hr1G094390/gene:HORVU2Hr1G093020	-/-/-/-/-/-	6	2	gene:HORVU7Hr1G012850/gene:HORVU2Hr1G093020	4	gene:HORVU6Hr1G067930/gene:HORVU7Hr1G065200/gene:HORVU7Hr1G071710/gene:HORVU2Hr1G094390
BP	GO:0009611	response to wounding	4|1095	18|9210	0.157724	0.486016	gene:HORVU3Hr1G016860/gene:HORVU2Hr1G028720/gene:HORVU2Hr1G028670/gene:HORVU5Hr1G112570	-/-/-/-	4	4	gene:HORVU3Hr1G016860/gene:HORVU2Hr1G028720/gene:HORVU2Hr1G028670/gene:HORVU5Hr1G112570	0
BP	GO:1902600	proton transmembrane transport	8|1095	45|9210	0.159117	0.486016	gene:HORVU7Hr1G011220/gene:HORVU3Hr1G059320/gene:HORVU2Hr1G052880/gene:HORVU3Hr1G087400/gene:HORVU1Hr1G002500/gene:HORVU3Hr1G067040/gene:HORVU6Hr1G069370/gene:HORVU6Hr1G075280	-/Ylp/-/-/-/-/-/-	8	6	gene:HORVU7Hr1G011220/gene:HORVU3Hr1G059320/gene:HORVU2Hr1G052880/gene:HORVU1Hr1G002500/gene:HORVU3Hr1G067040/gene:HORVU6Hr1G069370	2	gene:HORVU3Hr1G087400/gene:HORVU6Hr1G075280
BP	GO:0006265	DNA topological change	3|1095	12|9210	0.163294	0.486016	gene:HORVU6Hr1G067930/gene:HORVU7Hr1G065200/gene:HORVU7Hr1G071710	-/-/-	3	0		3	gene:HORVU6Hr1G067930/gene:HORVU7Hr1G065200/gene:HORVU7Hr1G071710
BP	GO:0009163	nucleoside biosynthetic process	3|1095	12|9210	0.163294	0.486016	gene:HORVU4Hr1G044040/gene:HORVU1Hr1G055440/gene:HORVU1Hr1G095400	-/-/-	3	3	gene:HORVU4Hr1G044040/gene:HORVU1Hr1G055440/gene:HORVU1Hr1G095400	0
BP	GO:0016226	iron-sulfur cluster assembly	3|1095	12|9210	0.163294	0.486016	gene:HORVU1Hr1G089730/gene:HORVU3Hr1G059830/gene:HORVU4Hr1G052610	-/-/-	3	3	gene:HORVU1Hr1G089730/gene:HORVU3Hr1G059830/gene:HORVU4Hr1G052610	0
BP	GO:0017038	protein import	3|1095	12|9210	0.163294	0.486016	gene:HORVU7Hr1G075380/gene:HORVU3Hr1G041160/gene:HORVU6Hr1G076430	-/-/-	3	0		3	gene:HORVU7Hr1G075380/gene:HORVU3Hr1G041160/gene:HORVU6Hr1G076430
BP	GO:0031163	metallo-sulfur cluster assembly	3|1095	12|9210	0.163294	0.486016	gene:HORVU1Hr1G089730/gene:HORVU3Hr1G059830/gene:HORVU4Hr1G052610	-/-/-	3	3	gene:HORVU1Hr1G089730/gene:HORVU3Hr1G059830/gene:HORVU4Hr1G052610	0
BP	GO:0042455	ribonucleoside biosynthetic process	3|1095	12|9210	0.163294	0.486016	gene:HORVU4Hr1G044040/gene:HORVU1Hr1G055440/gene:HORVU1Hr1G095400	-/-/-	3	3	gene:HORVU4Hr1G044040/gene:HORVU1Hr1G055440/gene:HORVU1Hr1G095400	0
BP	GO:1901659	glycosyl compound biosynthetic process	3|1095	12|9210	0.163294	0.486016	gene:HORVU4Hr1G044040/gene:HORVU1Hr1G055440/gene:HORVU1Hr1G095400	-/-/-	3	3	gene:HORVU4Hr1G044040/gene:HORVU1Hr1G055440/gene:HORVU1Hr1G095400	0
BP	GO:0006633	fatty acid biosynthetic process	13|1095	82|9210	0.171166	0.506449	gene:HORVU6Hr1G089980/gene:HORVU7Hr1G019830/gene:HORVU2Hr1G010440/gene:HORVU4Hr1G076940/gene:HORVU4Hr1G067340/gene:HORVU3Hr1G105880/gene:HORVU7Hr1G022610/gene:HORVU1Hr1G039830/gene:HORVU4Hr1G018150/gene:HORVU7Hr1G023280/gene:HORVU7Hr1G006910/gene:HORVU1Hr1G089710/gene:HORVU6Hr1G029810	-/-/-/Fdh/-/-/-/-/-/-/-/-/-	13	4	gene:HORVU7Hr1G019830/gene:HORVU4Hr1G018150/gene:HORVU7Hr1G006910/gene:HORVU1Hr1G089710	9	gene:HORVU6Hr1G089980/gene:HORVU2Hr1G010440/gene:HORVU4Hr1G076940/gene:HORVU4Hr1G067340/gene:HORVU3Hr1G105880/gene:HORVU7Hr1G022610/gene:HORVU1Hr1G039830/gene:HORVU7Hr1G023280/gene:HORVU6Hr1G029810
BP	GO:0006091	generation of precursor metabolites and energy	15|1095	97|9210	0.173	0.508883	gene:HORVU3Hr1G002780/gene:HORVU6Hr1G048410/gene:HORVU7Hr1G108230/gene:HORVU1Hr1G075550/gene:HORVU1Hr1G054380/gene:HORVU5Hr1G002040/gene:HORVU6Hr1G031830/gene:HORVU2Hr1G081670/gene:HORVU2Hr1G040570/gene:HORVU5Hr1G019030/gene:HORVU5Hr1G109620/gene:HORVU2Hr1G050140/gene:HORVU1Hr1G061960/gene:HORVU2Hr1G035860/gene:HORVU1Hr1G067300	-/-/-/-/-/-/-/-/-/-/-/-/-/-/-	15	12	gene:HORVU3Hr1G002780/gene:HORVU6Hr1G048410/gene:HORVU7Hr1G108230/gene:HORVU1Hr1G075550/gene:HORVU5Hr1G002040/gene:HORVU6Hr1G031830/gene:HORVU2Hr1G081670/gene:HORVU5Hr1G019030/gene:HORVU5Hr1G109620/gene:HORVU2Hr1G050140/gene:HORVU1Hr1G061960/gene:HORVU2Hr1G035860	3	gene:HORVU1Hr1G054380/gene:HORVU2Hr1G040570/gene:HORVU1Hr1G067300
BP	GO:0032787	monocarboxylic acid metabolic process	25|1095	173|9210	0.174375	0.509945	gene:HORVU3Hr1G002780/gene:HORVU2Hr1G084130/gene:HORVU7Hr1G108230/gene:HORVU6Hr1G089980/gene:HORVU7Hr1G019830/gene:HORVU2Hr1G010440/gene:HORVU1Hr1G075550/gene:HORVU4Hr1G076940/gene:HORVU4Hr1G067340/gene:HORVU1Hr1G054380/gene:HORVU5Hr1G002040/gene:HORVU3Hr1G105880/gene:HORVU7Hr1G022610/gene:HORVU6Hr1G031830/gene:HORVU2Hr1G081670/gene:HORVU1Hr1G039830/gene:HORVU2Hr1G040570/gene:HORVU5Hr1G019030/gen…	-/-/-/-/-/-/-/Fdh/-/-/-/-/-/-/-/-/-/-/-/-/-/-/-/-/-	25	13	gene:HORVU3Hr1G002780/gene:HORVU2Hr1G084130/gene:HORVU7Hr1G108230/gene:HORVU7Hr1G019830/gene:HORVU1Hr1G075550/gene:HORVU5Hr1G002040/gene:HORVU6Hr1G031830/gene:HORVU2Hr1G081670/gene:HORVU5Hr1G019030/gene:HORVU4Hr1G018150/gene:HORVU7Hr1G006910/gene:HORVU2Hr1G050140/gene:HORVU1Hr1G089710	12	gene:HORVU6Hr1G089980/gene:HORVU2Hr1G010440/gene:HORVU4Hr1G076940/gene:HORVU4Hr1G067340/gene:HORVU1Hr1G054380/gene:HORVU3Hr1G105880/gene:HORVU7Hr1G022610/gene:HORVU1Hr1G039830/gene:HORVU2Hr1G040570/gene:HORVU7Hr1G023280/gene:HORVU1Hr1G067300/gene:HORVU6Hr1G029810
BP	GO:1901605	alpha-amino acid metabolic process	11|1095	68|9210	0.179144	0.517627	gene:HORVU5Hr1G092190/gene:HORVU1Hr1G093480/gene:HORVU5Hr1G006780/gene:HORVU2Hr1G022920/gene:HORVU3Hr1G067110/gene:HORVU3Hr1G063050/gene:HORVU2Hr1G072210/gene:HORVU6Hr1G035610/gene:HORVU1Hr1G080960/gene:HORVU5Hr1G106090/gene:HORVU6Hr1G035640	-/-/HvMS/-/-/-/-/-/-/-/-	11	7	gene:HORVU5Hr1G092190/gene:HORVU1Hr1G093480/gene:HORVU5Hr1G006780/gene:HORVU2Hr1G072210/gene:HORVU6Hr1G035610/gene:HORVU1Hr1G080960/gene:HORVU6Hr1G035640	4	gene:HORVU2Hr1G022920/gene:HORVU3Hr1G067110/gene:HORVU3Hr1G063050/gene:HORVU5Hr1G106090
BP	GO:0006417	regulation of translation	4|1095	19|9210	0.182147	0.517627	gene:HORVU5Hr1G112610/gene:HORVU2Hr1G063210/gene:HORVU7Hr1G055330/gene:HORVU2Hr1G034400	-/-/-/-	4	4	gene:HORVU5Hr1G112610/gene:HORVU2Hr1G063210/gene:HORVU7Hr1G055330/gene:HORVU2Hr1G034400	0
BP	GO:0009605	response to external stimulus	4|1095	19|9210	0.182147	0.517627	gene:HORVU3Hr1G113620/gene:HORVU2Hr1G120530/gene:HORVU3Hr1G113120/gene:HORVU4Hr1G005690	-/-/-/-	4	4	gene:HORVU3Hr1G113620/gene:HORVU2Hr1G120530/gene:HORVU3Hr1G113120/gene:HORVU4Hr1G005690	0
BP	GO:0010608	posttranscriptional regulation of gene expression	4|1095	19|9210	0.182147	0.517627	gene:HORVU5Hr1G112610/gene:HORVU2Hr1G063210/gene:HORVU7Hr1G055330/gene:HORVU2Hr1G034400	-/-/-/-	4	4	gene:HORVU5Hr1G112610/gene:HORVU2Hr1G063210/gene:HORVU7Hr1G055330/gene:HORVU2Hr1G034400	0
BP	GO:0034248	regulation of cellular amide metabolic process	4|1095	19|9210	0.182147	0.517627	gene:HORVU5Hr1G112610/gene:HORVU2Hr1G063210/gene:HORVU7Hr1G055330/gene:HORVU2Hr1G034400	-/-/-/-	4	4	gene:HORVU5Hr1G112610/gene:HORVU2Hr1G063210/gene:HORVU7Hr1G055330/gene:HORVU2Hr1G034400	0
BP	GO:0044085	cellular component biogenesis	23|1095	160|9210	0.193394	0.540743	gene:HORVU3Hr1G070370/gene:HORVU5Hr1G095910/gene:HORVU1Hr1G089730/gene:HORVU6Hr1G078500/gene:HORVU7Hr1G073720/gene:HORVU5Hr1G047980/gene:HORVU1Hr1G091060/gene:HORVU3Hr1G059830/gene:HORVU2Hr1G086690/gene:HORVU2Hr1G095490/gene:HORVU7Hr1G012850/gene:HORVU5Hr1G025760/gene:HORVU4Hr1G054770/gene:HORVU5Hr1G120260/gene:HORVU5Hr1G096010/gene:HORVU2Hr1G094390/gene:HORVU4Hr1G010030/gene:HORVU7Hr1G017880/gen…	-/-/-/-/-/-/-/-/-/-/-/-/-/-/-/-/-/-/-/-/-/-/CCDA	23	14	gene:HORVU5Hr1G095910/gene:HORVU1Hr1G089730/gene:HORVU7Hr1G073720/gene:HORVU5Hr1G047980/gene:HORVU1Hr1G091060/gene:HORVU3Hr1G059830/gene:HORVU2Hr1G086690/gene:HORVU7Hr1G012850/gene:HORVU5Hr1G025760/gene:HORVU4Hr1G054770/gene:HORVU4Hr1G010030/gene:HORVU6Hr1G078650/gene:HORVU2Hr1G093020/gene:HORVU4Hr1G052610	9	gene:HORVU3Hr1G070370/gene:HORVU6Hr1G078500/gene:HORVU2Hr1G095490/gene:HORVU5Hr1G120260/gene:HORVU5Hr1G096010/gene:HORVU2Hr1G094390/gene:HORVU7Hr1G017880/gene:HORVU4Hr1G014530/gene:HORVU5Hr1G043600
BP	GO:0033865	nucleoside bisphosphate metabolic process	3|1095	13|9210	0.194581	0.540743	gene:HORVU5Hr1G061710/gene:HORVU1Hr1G023690/gene:HORVU7Hr1G051260	-/-/-	3	1	gene:HORVU7Hr1G051260	2	gene:HORVU5Hr1G061710/gene:HORVU1Hr1G023690
BP	GO:0033875	ribonucleoside bisphosphate metabolic process	3|1095	13|9210	0.194581	0.540743	gene:HORVU5Hr1G061710/gene:HORVU1Hr1G023690/gene:HORVU7Hr1G051260	-/-/-	3	1	gene:HORVU7Hr1G051260	2	gene:HORVU5Hr1G061710/gene:HORVU1Hr1G023690
BP	GO:0034032	purine nucleoside bisphosphate metabolic process	3|1095	13|9210	0.194581	0.540743	gene:HORVU5Hr1G061710/gene:HORVU1Hr1G023690/gene:HORVU7Hr1G051260	-/-/-	3	1	gene:HORVU7Hr1G051260	2	gene:HORVU5Hr1G061710/gene:HORVU1Hr1G023690
BP	GO:0015988	energy coupled proton transmembrane transport, against electrochemical gradient	5|1095	27|9210	0.211463	0.568388	gene:HORVU7Hr1G011220/gene:HORVU3Hr1G059320/gene:HORVU3Hr1G087400/gene:HORVU1Hr1G002500/gene:HORVU3Hr1G067040	-/Ylp/-/-/-	5	4	gene:HORVU7Hr1G011220/gene:HORVU3Hr1G059320/gene:HORVU1Hr1G002500/gene:HORVU3Hr1G067040	1	gene:HORVU3Hr1G087400
BP	GO:0015991	ATP hydrolysis coupled proton transport	5|1095	27|9210	0.211463	0.568388	gene:HORVU7Hr1G011220/gene:HORVU3Hr1G059320/gene:HORVU3Hr1G087400/gene:HORVU1Hr1G002500/gene:HORVU3Hr1G067040	-/Ylp/-/-/-	5	4	gene:HORVU7Hr1G011220/gene:HORVU3Hr1G059320/gene:HORVU1Hr1G002500/gene:HORVU3Hr1G067040	1	gene:HORVU3Hr1G087400
BP	GO:0048518	positive regulation of biological process	5|1095	27|9210	0.211463	0.568388	gene:HORVU2Hr1G095490/gene:HORVU4Hr1G062770/gene:HORVU2Hr1G063210/gene:HORVU3Hr1G093120/gene:HORVU2Hr1G034400	-/-/-/-/-	5	2	gene:HORVU2Hr1G063210/gene:HORVU2Hr1G034400	3	gene:HORVU2Hr1G095490/gene:HORVU4Hr1G062770/gene:HORVU3Hr1G093120
BP	GO:0090662	ATP hydrolysis coupled transmembrane transport	5|1095	27|9210	0.211463	0.568388	gene:HORVU7Hr1G011220/gene:HORVU3Hr1G059320/gene:HORVU3Hr1G087400/gene:HORVU1Hr1G002500/gene:HORVU3Hr1G067040	-/Ylp/-/-/-	5	4	gene:HORVU7Hr1G011220/gene:HORVU3Hr1G059320/gene:HORVU1Hr1G002500/gene:HORVU3Hr1G067040	1	gene:HORVU3Hr1G087400
BP	GO:0099131	ATP hydrolysis coupled ion transmembrane transport	5|1095	27|9210	0.211463	0.568388	gene:HORVU7Hr1G011220/gene:HORVU3Hr1G059320/gene:HORVU3Hr1G087400/gene:HORVU1Hr1G002500/gene:HORVU3Hr1G067040	-/Ylp/-/-/-	5	4	gene:HORVU7Hr1G011220/gene:HORVU3Hr1G059320/gene:HORVU1Hr1G002500/gene:HORVU3Hr1G067040	1	gene:HORVU3Hr1G087400
BP	GO:0099132	ATP hydrolysis coupled cation transmembrane transport	5|1095	27|9210	0.211463	0.568388	gene:HORVU7Hr1G011220/gene:HORVU3Hr1G059320/gene:HORVU3Hr1G087400/gene:HORVU1Hr1G002500/gene:HORVU3Hr1G067040	-/Ylp/-/-/-	5	4	gene:HORVU7Hr1G011220/gene:HORVU3Hr1G059320/gene:HORVU1Hr1G002500/gene:HORVU3Hr1G067040	1	gene:HORVU3Hr1G087400
BP	GO:0008610	lipid biosynthetic process	24|1095	170|9210	0.212439	0.568388	gene:HORVU6Hr1G089980/gene:HORVU7Hr1G019830/gene:HORVU2Hr1G010440/gene:HORVU2Hr1G052190/gene:HORVU4Hr1G076940/gene:HORVU4Hr1G067340/gene:HORVU6Hr1G086580/gene:HORVU6Hr1G054940/gene:HORVU7Hr1G056590/gene:HORVU3Hr1G105880/gene:HORVU4Hr1G080780/gene:HORVU7Hr1G022610/gene:HORVU1Hr1G039830/gene:HORVU1Hr1G091880/gene:HORVU2Hr1G126150/gene:HORVU4Hr1G018150/gene:HORVU7Hr1G023280/gene:HORVU7Hr1G006910/gen…	-/-/-/-/Fdh/-/-/-/-/-/-/-/-/-/-/-/-/-/-/-/-/-/-/-	24	8	gene:HORVU7Hr1G019830/gene:HORVU4Hr1G080780/gene:HORVU2Hr1G126150/gene:HORVU4Hr1G018150/gene:HORVU7Hr1G006910/gene:HORVU3Hr1G091850/gene:HORVU1Hr1G089710/gene:HORVU4Hr1G057680	16	gene:HORVU6Hr1G089980/gene:HORVU2Hr1G010440/gene:HORVU2Hr1G052190/gene:HORVU4Hr1G076940/gene:HORVU4Hr1G067340/gene:HORVU6Hr1G086580/gene:HORVU6Hr1G054940/gene:HORVU7Hr1G056590/gene:HORVU3Hr1G105880/gene:HORVU7Hr1G022610/gene:HORVU1Hr1G039830/gene:HORVU1Hr1G091880/gene:HORVU7Hr1G023280/gene:HORVU3Hr1G002060/gene:HORVU5Hr1G099490/gene:HORVU6Hr1G029810
BP	GO:0022607	cellular component assembly	15|1095	101|9210	0.2158	0.574325	gene:HORVU5Hr1G095910/gene:HORVU1Hr1G089730/gene:HORVU3Hr1G059830/gene:HORVU2Hr1G086690/gene:HORVU2Hr1G095490/gene:HORVU7Hr1G012850/gene:HORVU5Hr1G025760/gene:HORVU4Hr1G054770/gene:HORVU5Hr1G120260/gene:HORVU5Hr1G096010/gene:HORVU2Hr1G094390/gene:HORVU4Hr1G014530/gene:HORVU2Hr1G093020/gene:HORVU4Hr1G052610/gene:HORVU5Hr1G043600	-/-/-/-/-/-/-/-/-/-/-/-/-/-/CCDA	15	9	gene:HORVU5Hr1G095910/gene:HORVU1Hr1G089730/gene:HORVU3Hr1G059830/gene:HORVU2Hr1G086690/gene:HORVU7Hr1G012850/gene:HORVU5Hr1G025760/gene:HORVU4Hr1G054770/gene:HORVU2Hr1G093020/gene:HORVU4Hr1G052610	6	gene:HORVU2Hr1G095490/gene:HORVU5Hr1G120260/gene:HORVU5Hr1G096010/gene:HORVU2Hr1G094390/gene:HORVU4Hr1G014530/gene:HORVU5Hr1G043600
BP	GO:0034220	ion transmembrane transport	17|1095	117|9210	0.22344	0.588996	gene:HORVU7Hr1G011220/gene:HORVU2Hr1G018190/gene:HORVU7Hr1G107400/gene:HORVU3Hr1G059320/gene:HORVU4Hr1G085290/gene:HORVU1Hr1G066230/gene:HORVU2Hr1G052880/gene:HORVU3Hr1G087400/gene:HORVU2Hr1G020220/gene:HORVU1Hr1G002500/gene:HORVU3Hr1G067040/gene:HORVU0Hr1G008640/novel.458/gene:HORVU6Hr1G069370/gene:HORVU6Hr1G032870/gene:HORVU5Hr1G022760/gene:HORVU6Hr1G075280	-/-/-/Ylp/-/-/-/-/HAK2/-/-/-/-/-/-/-/-	17	10	gene:HORVU7Hr1G011220/gene:HORVU2Hr1G018190/gene:HORVU3Hr1G059320/gene:HORVU4Hr1G085290/gene:HORVU2Hr1G052880/gene:HORVU2Hr1G020220/gene:HORVU1Hr1G002500/gene:HORVU3Hr1G067040/novel.458/gene:HORVU6Hr1G069370	7	gene:HORVU7Hr1G107400/gene:HORVU1Hr1G066230/gene:HORVU3Hr1G087400/gene:HORVU0Hr1G008640/gene:HORVU6Hr1G032870/gene:HORVU5Hr1G022760/gene:HORVU6Hr1G075280
BP	GO:0042592	homeostatic process	18|1095	125|9210	0.226553	0.588996	gene:HORVU1Hr1G087600/gene:HORVU1Hr1G075560/gene:HORVU7Hr1G082490/gene:HORVU0Hr1G017160/gene:HORVU5Hr1G025680/gene:HORVU2Hr1G052190/gene:HORVU5Hr1G047730/novel.1229/gene:HORVU2Hr1G107990/gene:HORVU1Hr1G024700/novel.4207/gene:HORVU0Hr1G003890/gene:HORVU6Hr1G089780/gene:HORVU4Hr1G019140/gene:HORVU2Hr1G075230/gene:HORVU3Hr1G092840/gene:HORVU2Hr1G056360/gene:HORVU7Hr1G064020	-/-/-/-/-/-/-/-/-/-/-/-/-/-/-/-/-/-	18	10	gene:HORVU1Hr1G087600/gene:HORVU1Hr1G075560/gene:HORVU0Hr1G017160/gene:HORVU5Hr1G025680/gene:HORVU5Hr1G047730/gene:HORVU2Hr1G107990/gene:HORVU6Hr1G089780/gene:HORVU2Hr1G075230/gene:HORVU2Hr1G056360/gene:HORVU7Hr1G064020	8	gene:HORVU7Hr1G082490/gene:HORVU2Hr1G052190/novel.1229/gene:HORVU1Hr1G024700/novel.4207/gene:HORVU0Hr1G003890/gene:HORVU4Hr1G019140/gene:HORVU3Hr1G092840
BP	GO:0006415	translational termination	3|1095	14|9210	0.227168	0.588996	gene:HORVU2Hr1G063210/gene:HORVU2Hr1G034400/gene:HORVU1Hr1G017210	-/-/-	3	2	gene:HORVU2Hr1G063210/gene:HORVU2Hr1G034400	1	gene:HORVU1Hr1G017210
BP	GO:0043631	RNA polyadenylation	3|1095	14|9210	0.227168	0.588996	gene:HORVU7Hr1G088370/gene:HORVU6Hr1G040920/gene:HORVU7Hr1G078670	-/-/-	3	0		3	gene:HORVU7Hr1G088370/gene:HORVU6Hr1G040920/gene:HORVU7Hr1G078670
BP	GO:0072350	tricarboxylic acid metabolic process	3|1095	14|9210	0.227168	0.588996	gene:HORVU6Hr1G048410/novel.7022/gene:HORVU2Hr1G004960	-/-/-	3	1	gene:HORVU6Hr1G048410	2	novel.7022/gene:HORVU2Hr1G004960
BP	GO:0044272	sulfur compound biosynthetic process	4|1095	21|9210	0.234208	0.604136	gene:HORVU6Hr1G063490/gene:HORVU5Hr1G006780/gene:HORVU4Hr1G003580/gene:HORVU1Hr1G080960	-/HvMS/-/-	4	3	gene:HORVU6Hr1G063490/gene:HORVU5Hr1G006780/gene:HORVU1Hr1G080960	1	gene:HORVU4Hr1G003580
BP	GO:0006643	membrane lipid metabolic process	6|1095	36|9210	0.25172	0.645997	gene:HORVU4Hr1G015450/gene:HORVU6Hr1G086580/gene:HORVU3Hr1G111710/gene:HORVU3Hr1G091850/gene:HORVU5Hr1G099490/gene:HORVU7Hr1G076480	-/-/-/-/-/-	6	3	gene:HORVU3Hr1G111710/gene:HORVU3Hr1G091850/gene:HORVU7Hr1G076480	3	gene:HORVU4Hr1G015450/gene:HORVU6Hr1G086580/gene:HORVU5Hr1G099490
BP	GO:1901565	organonitrogen compound catabolic process	18|1095	128|9210	0.258474	0.65888	gene:HORVU1Hr1G062030/gene:HORVU5Hr1G114090/gene:HORVU4Hr1G027210/gene:HORVU3Hr1G067290/gene:HORVU3Hr1G018430/gene:HORVU2Hr1G085270/gene:HORVU3Hr1G064470/gene:HORVU3Hr1G067110/gene:HORVU5Hr1G084560/gene:HORVU4Hr1G076770/gene:HORVU6Hr1G062360/gene:HORVU1Hr1G052430/gene:HORVU7Hr1G113270/gene:HORVU4Hr1G042970/gene:HORVU7Hr1G108540/gene:HORVU6Hr1G035610/gene:HORVU2Hr1G003460/gene:HORVU6Hr1G035640	-/-/-/-/-/-/-/-/-/-/-/chitinase/-/-/-/-/-/-	18	10	gene:HORVU1Hr1G062030/gene:HORVU4Hr1G027210/gene:HORVU3Hr1G067290/gene:HORVU2Hr1G085270/gene:HORVU4Hr1G076770/gene:HORVU6Hr1G062360/gene:HORVU1Hr1G052430/gene:HORVU7Hr1G113270/gene:HORVU6Hr1G035610/gene:HORVU6Hr1G035640	8	gene:HORVU5Hr1G114090/gene:HORVU3Hr1G018430/gene:HORVU3Hr1G064470/gene:HORVU3Hr1G067110/gene:HORVU5Hr1G084560/gene:HORVU4Hr1G042970/gene:HORVU7Hr1G108540/gene:HORVU2Hr1G003460
BP	GO:0051704	multi-organism process	14|1095	97|9210	0.259603	0.65888	gene:HORVU3Hr1G113620/gene:HORVU2Hr1G120530/gene:HORVU1Hr1G066190/gene:HORVU2Hr1G117490/gene:HORVU2Hr1G042490/gene:HORVU2Hr1G008140/gene:HORVU7Hr1G105190/gene:HORVU2Hr1G121310/gene:HORVU7Hr1G105150/gene:HORVU3Hr1G113120/gene:HORVU4Hr1G005690/gene:HORVU2Hr1G042520/gene:HORVU4Hr1G067140/gene:HORVU3Hr1G077170	-/-/-/-/-/-/-/-/-/-/-/-/-/-	14	13	gene:HORVU3Hr1G113620/gene:HORVU2Hr1G120530/gene:HORVU1Hr1G066190/gene:HORVU2Hr1G042490/gene:HORVU2Hr1G008140/gene:HORVU7Hr1G105190/gene:HORVU2Hr1G121310/gene:HORVU7Hr1G105150/gene:HORVU3Hr1G113120/gene:HORVU4Hr1G005690/gene:HORVU2Hr1G042520/gene:HORVU4Hr1G067140/gene:HORVU3Hr1G077170	1	gene:HORVU2Hr1G117490
BP	GO:0031123	RNA 3'-end processing	3|1095	15|9210	0.26067	0.65888	gene:HORVU7Hr1G088370/gene:HORVU6Hr1G040920/gene:HORVU7Hr1G078670	-/-/-	3	0		3	gene:HORVU7Hr1G088370/gene:HORVU6Hr1G040920/gene:HORVU7Hr1G078670
BP	GO:0051188	cofactor biosynthetic process	15|1095	105|9210	0.262726	0.660756	gene:HORVU3Hr1G002780/gene:HORVU7Hr1G108230/gene:HORVU6Hr1G063490/gene:HORVU1Hr1G075550/gene:HORVU1Hr1G056560/gene:HORVU1Hr1G054380/gene:HORVU5Hr1G002040/gene:HORVU6Hr1G031830/gene:HORVU2Hr1G081670/gene:HORVU2Hr1G040570/gene:HORVU5Hr1G019030/gene:HORVU4Hr1G017680/gene:HORVU2Hr1G050140/gene:HORVU4Hr1G027040/gene:HORVU1Hr1G067300	-/-/-/-/-/-/-/-/-/-/-/-/-/-/-	15	10	gene:HORVU3Hr1G002780/gene:HORVU7Hr1G108230/gene:HORVU6Hr1G063490/gene:HORVU1Hr1G075550/gene:HORVU5Hr1G002040/gene:HORVU6Hr1G031830/gene:HORVU2Hr1G081670/gene:HORVU5Hr1G019030/gene:HORVU2Hr1G050140/gene:HORVU4Hr1G027040	5	gene:HORVU1Hr1G056560/gene:HORVU1Hr1G054380/gene:HORVU2Hr1G040570/gene:HORVU4Hr1G017680/gene:HORVU1Hr1G067300
BP	GO:0005984	disaccharide metabolic process	7|1095	45|9210	0.283503	0.696021	gene:HORVU1Hr1G053770/gene:HORVU0Hr1G028350/gene:HORVU7Hr1G033230/gene:HORVU2Hr1G030870/gene:HORVU3Hr1G093830/gene:HORVU3Hr1G071570/gene:HORVU7Hr1G115590	-/-/-/-/-/-/-	7	1	gene:HORVU7Hr1G033230	6	gene:HORVU1Hr1G053770/gene:HORVU0Hr1G028350/gene:HORVU2Hr1G030870/gene:HORVU3Hr1G093830/gene:HORVU3Hr1G071570/gene:HORVU7Hr1G115590
BP	GO:0007275	multicellular organism development	7|1095	45|9210	0.283503	0.696021	gene:HORVU2Hr1G105740/gene:HORVU7Hr1G003170/gene:HORVU7Hr1G100150/gene:HORVU3Hr1G018430/gene:HORVU6Hr1G054890/gene:HORVU2Hr1G105760/gene:HORVU3Hr1G093120	-/-/-/-/-/-/-	7	5	gene:HORVU2Hr1G105740/gene:HORVU7Hr1G003170/gene:HORVU7Hr1G100150/gene:HORVU6Hr1G054890/gene:HORVU2Hr1G105760	2	gene:HORVU3Hr1G018430/gene:HORVU3Hr1G093120
BP	GO:0032502	developmental process	7|1095	45|9210	0.283503	0.696021	gene:HORVU2Hr1G105740/gene:HORVU7Hr1G003170/gene:HORVU7Hr1G100150/gene:HORVU3Hr1G018430/gene:HORVU6Hr1G054890/gene:HORVU2Hr1G105760/gene:HORVU3Hr1G093120	-/-/-/-/-/-/-	7	5	gene:HORVU2Hr1G105740/gene:HORVU7Hr1G003170/gene:HORVU7Hr1G100150/gene:HORVU6Hr1G054890/gene:HORVU2Hr1G105760	2	gene:HORVU3Hr1G018430/gene:HORVU3Hr1G093120
BP	GO:0048856	anatomical structure development	7|1095	45|9210	0.283503	0.696021	gene:HORVU2Hr1G105740/gene:HORVU7Hr1G003170/gene:HORVU7Hr1G100150/gene:HORVU3Hr1G018430/gene:HORVU6Hr1G054890/gene:HORVU2Hr1G105760/gene:HORVU3Hr1G093120	-/-/-/-/-/-/-	7	5	gene:HORVU2Hr1G105740/gene:HORVU7Hr1G003170/gene:HORVU7Hr1G100150/gene:HORVU6Hr1G054890/gene:HORVU2Hr1G105760	2	gene:HORVU3Hr1G018430/gene:HORVU3Hr1G093120
BP	GO:0044248	cellular catabolic process	28|1095	210|9210	0.286228	0.696021	gene:HORVU1Hr1G062030/gene:HORVU3Hr1G002780/gene:HORVU5Hr1G114090/gene:HORVU7Hr1G108230/gene:HORVU4Hr1G027210/gene:HORVU3Hr1G067290/gene:HORVU3Hr1G018430/gene:HORVU2Hr1G085270/gene:HORVU3Hr1G064470/gene:HORVU1Hr1G075550/gene:HORVU3Hr1G067110/gene:HORVU1Hr1G054380/gene:HORVU5Hr1G002040/novel.6954/gene:HORVU4Hr1G076770/gene:HORVU6Hr1G031830/gene:HORVU2Hr1G081670/gene:HORVU6Hr1G062360/gene:HORVU1Hr1…	-/-/-/-/-/-/-/-/-/-/-/-/-/-/-/-/-/-/chitinase/-/-/-/-/-/-/-/-/-	28	18	gene:HORVU1Hr1G062030/gene:HORVU3Hr1G002780/gene:HORVU7Hr1G108230/gene:HORVU4Hr1G027210/gene:HORVU3Hr1G067290/gene:HORVU2Hr1G085270/gene:HORVU1Hr1G075550/gene:HORVU5Hr1G002040/gene:HORVU4Hr1G076770/gene:HORVU6Hr1G031830/gene:HORVU2Hr1G081670/gene:HORVU6Hr1G062360/gene:HORVU1Hr1G052430/gene:HORVU7Hr1G113270/gene:HORVU5Hr1G019030/gene:HORVU6Hr1G035610/gene:HORVU2Hr1G050140/gene:HORVU6Hr1G035640	10	gene:HORVU5Hr1G114090/gene:HORVU3Hr1G018430/gene:HORVU3Hr1G064470/gene:HORVU3Hr1G067110/gene:HORVU1Hr1G054380/novel.6954/gene:HORVU2Hr1G040570/gene:HORVU4Hr1G042970/gene:HORVU7Hr1G108540/gene:HORVU1Hr1G067300
BP	GO:0000375	RNA splicing, via transesterification reactions	3|1095	16|9210	0.294737	0.696021	gene:HORVU7Hr1G027000/gene:HORVU5Hr1G120260/gene:HORVU6Hr1G077540	-/-/-	3	0		3	gene:HORVU7Hr1G027000/gene:HORVU5Hr1G120260/gene:HORVU6Hr1G077540
BP	GO:0000377	RNA splicing, via transesterification reactions with bulged adenosine as nucleophile	3|1095	16|9210	0.294737	0.696021	gene:HORVU7Hr1G027000/gene:HORVU5Hr1G120260/gene:HORVU6Hr1G077540	-/-/-	3	0		3	gene:HORVU7Hr1G027000/gene:HORVU5Hr1G120260/gene:HORVU6Hr1G077540
BP	GO:0000398	mRNA splicing, via spliceosome	3|1095	16|9210	0.294737	0.696021	gene:HORVU7Hr1G027000/gene:HORVU5Hr1G120260/gene:HORVU6Hr1G077540	-/-/-	3	0		3	gene:HORVU7Hr1G027000/gene:HORVU5Hr1G120260/gene:HORVU6Hr1G077540
BP	GO:0016054	organic acid catabolic process	3|1095	16|9210	0.294737	0.696021	gene:HORVU3Hr1G067110/gene:HORVU6Hr1G035610/gene:HORVU6Hr1G035640	-/-/-	3	2	gene:HORVU6Hr1G035610/gene:HORVU6Hr1G035640	1	gene:HORVU3Hr1G067110
BP	GO:0022411	cellular component disassembly	3|1095	16|9210	0.294737	0.696021	gene:HORVU2Hr1G063210/gene:HORVU2Hr1G034400/gene:HORVU1Hr1G017210	-/-/-	3	2	gene:HORVU2Hr1G063210/gene:HORVU2Hr1G034400	1	gene:HORVU1Hr1G017210
BP	GO:0032984	protein-containing complex disassembly	3|1095	16|9210	0.294737	0.696021	gene:HORVU2Hr1G063210/gene:HORVU2Hr1G034400/gene:HORVU1Hr1G017210	-/-/-	3	2	gene:HORVU2Hr1G063210/gene:HORVU2Hr1G034400	1	gene:HORVU1Hr1G017210
BP	GO:0043624	cellular protein complex disassembly	3|1095	16|9210	0.294737	0.696021	gene:HORVU2Hr1G063210/gene:HORVU2Hr1G034400/gene:HORVU1Hr1G017210	-/-/-	3	2	gene:HORVU2Hr1G063210/gene:HORVU2Hr1G034400	1	gene:HORVU1Hr1G017210
BP	GO:0046395	carboxylic acid catabolic process	3|1095	16|9210	0.294737	0.696021	gene:HORVU3Hr1G067110/gene:HORVU6Hr1G035610/gene:HORVU6Hr1G035640	-/-/-	3	2	gene:HORVU6Hr1G035610/gene:HORVU6Hr1G035640	1	gene:HORVU3Hr1G067110
BP	GO:0071804	cellular potassium ion transport	5|1095	31|9210	0.305625	0.71502	gene:HORVU2Hr1G018190/gene:HORVU7Hr1G107400/gene:HORVU1Hr1G066230/gene:HORVU2Hr1G020220/gene:HORVU6Hr1G032870	-/-/-/HAK2/-	5	2	gene:HORVU2Hr1G018190/gene:HORVU2Hr1G020220	3	gene:HORVU7Hr1G107400/gene:HORVU1Hr1G066230/gene:HORVU6Hr1G032870
BP	GO:0071805	potassium ion transmembrane transport	5|1095	31|9210	0.305625	0.71502	gene:HORVU2Hr1G018190/gene:HORVU7Hr1G107400/gene:HORVU1Hr1G066230/gene:HORVU2Hr1G020220/gene:HORVU6Hr1G032870	-/-/-/HAK2/-	5	2	gene:HORVU2Hr1G018190/gene:HORVU2Hr1G020220	3	gene:HORVU7Hr1G107400/gene:HORVU1Hr1G066230/gene:HORVU6Hr1G032870
BP	GO:0005996	monosaccharide metabolic process	4|1095	24|9210	0.317433	0.735802	gene:HORVU4Hr1G051010/gene:HORVU5Hr1G045150/gene:HORVU4Hr1G026720/gene:HORVU4Hr1G052170	-/-/-/-	4	4	gene:HORVU4Hr1G051010/gene:HORVU5Hr1G045150/gene:HORVU4Hr1G026720/gene:HORVU4Hr1G052170	0
BP	GO:0008299	isoprenoid biosynthetic process	4|1095	24|9210	0.317433	0.735802	gene:HORVU6Hr1G054940/gene:HORVU7Hr1G056590/gene:HORVU1Hr1G091880/gene:HORVU2Hr1G126150	-/-/-/-	4	1	gene:HORVU2Hr1G126150	3	gene:HORVU6Hr1G054940/gene:HORVU7Hr1G056590/gene:HORVU1Hr1G091880
BP	GO:0045229	external encapsulating structure organization	8|1095	55|9210	0.328071	0.751768	gene:HORVU6Hr1G084030/gene:HORVU5Hr1G095910/gene:HORVU3Hr1G091360/gene:HORVU5Hr1G025760/gene:HORVU1Hr1G048280/gene:HORVU4Hr1G054770/gene:HORVU5Hr1G096010/gene:HORVU4Hr1G014530	-/-/-/-/-/-/-/-	8	6	gene:HORVU6Hr1G084030/gene:HORVU5Hr1G095910/gene:HORVU3Hr1G091360/gene:HORVU5Hr1G025760/gene:HORVU1Hr1G048280/gene:HORVU4Hr1G054770	2	gene:HORVU5Hr1G096010/gene:HORVU4Hr1G014530
BP	GO:0071555	cell wall organization	8|1095	55|9210	0.328071	0.751768	gene:HORVU6Hr1G084030/gene:HORVU5Hr1G095910/gene:HORVU3Hr1G091360/gene:HORVU5Hr1G025760/gene:HORVU1Hr1G048280/gene:HORVU4Hr1G054770/gene:HORVU5Hr1G096010/gene:HORVU4Hr1G014530	-/-/-/-/-/-/-/-	8	6	gene:HORVU6Hr1G084030/gene:HORVU5Hr1G095910/gene:HORVU3Hr1G091360/gene:HORVU5Hr1G025760/gene:HORVU1Hr1G048280/gene:HORVU4Hr1G054770	2	gene:HORVU5Hr1G096010/gene:HORVU4Hr1G014530
BP	GO:0006839	mitochondrial transport	2|1095	10|9210	0.337436	0.751768	gene:HORVU7Hr1G075380/novel.458	-/-	2	1	novel.458	1	gene:HORVU7Hr1G075380
BP	GO:0008272	sulfate transport	2|1095	10|9210	0.337436	0.751768	gene:HORVU6Hr1G072930/gene:HORVU7Hr1G019890	-/-	2	1	gene:HORVU7Hr1G019890	1	gene:HORVU6Hr1G072930
BP	GO:0009095	aromatic amino acid family biosynthetic process, prephenate pathway	2|1095	10|9210	0.337436	0.751768	gene:HORVU5Hr1G092190/gene:HORVU2Hr1G072210	-/-	2	2	gene:HORVU5Hr1G092190/gene:HORVU2Hr1G072210	0
BP	GO:0022904	respiratory electron transport chain	2|1095	10|9210	0.337436	0.751768	gene:HORVU5Hr1G109620/gene:HORVU1Hr1G061960	-/-	2	2	gene:HORVU5Hr1G109620/gene:HORVU1Hr1G061960	0
BP	GO:0061024	membrane organization	2|1095	10|9210	0.337436	0.751768	gene:HORVU7Hr1G075380/gene:HORVU4Hr1G086330	-/-	2	1	gene:HORVU4Hr1G086330	1	gene:HORVU7Hr1G075380
BP	GO:0072348	sulfur compound transport	2|1095	10|9210	0.337436	0.751768	gene:HORVU6Hr1G072930/gene:HORVU7Hr1G019890	-/-	2	1	gene:HORVU7Hr1G019890	1	gene:HORVU6Hr1G072930
BP	GO:0006720	isoprenoid metabolic process	4|1095	25|9210	0.34581	0.751768	gene:HORVU6Hr1G054940/gene:HORVU7Hr1G056590/gene:HORVU1Hr1G091880/gene:HORVU2Hr1G126150	-/-/-/-	4	1	gene:HORVU2Hr1G126150	3	gene:HORVU6Hr1G054940/gene:HORVU7Hr1G056590/gene:HORVU1Hr1G091880
BP	GO:0048522	positive regulation of cellular process	4|1095	25|9210	0.34581	0.751768	gene:HORVU2Hr1G095490/gene:HORVU4Hr1G062770/gene:HORVU2Hr1G063210/gene:HORVU2Hr1G034400	-/-/-/-	4	2	gene:HORVU2Hr1G063210/gene:HORVU2Hr1G034400	2	gene:HORVU2Hr1G095490/gene:HORVU4Hr1G062770
BP	GO:0000271	polysaccharide biosynthetic process	8|1095	56|9210	0.34674	0.751768	gene:HORVU6Hr1G095090/gene:HORVU3Hr1G058470/gene:HORVU3Hr1G073780/gene:HORVU3Hr1G042600/gene:HORVU7Hr1G120960/gene:HORVU7Hr1G070010/gene:HORVU1Hr1G026330/gene:HORVU2Hr1G074960	-/-/-/-/-/-/-/-	8	5	gene:HORVU6Hr1G095090/gene:HORVU3Hr1G073780/gene:HORVU7Hr1G070010/gene:HORVU1Hr1G026330/gene:HORVU2Hr1G074960	3	gene:HORVU3Hr1G058470/gene:HORVU3Hr1G042600/gene:HORVU7Hr1G120960
BP	GO:0009250	glucan biosynthetic process	8|1095	56|9210	0.34674	0.751768	gene:HORVU6Hr1G095090/gene:HORVU3Hr1G058470/gene:HORVU3Hr1G073780/gene:HORVU3Hr1G042600/gene:HORVU7Hr1G120960/gene:HORVU7Hr1G070010/gene:HORVU1Hr1G026330/gene:HORVU2Hr1G074960	-/-/-/-/-/-/-/-	8	5	gene:HORVU6Hr1G095090/gene:HORVU3Hr1G073780/gene:HORVU7Hr1G070010/gene:HORVU1Hr1G026330/gene:HORVU2Hr1G074960	3	gene:HORVU3Hr1G058470/gene:HORVU3Hr1G042600/gene:HORVU7Hr1G120960
BP	GO:0033692	cellular polysaccharide biosynthetic process	8|1095	56|9210	0.34674	0.751768	gene:HORVU6Hr1G095090/gene:HORVU3Hr1G058470/gene:HORVU3Hr1G073780/gene:HORVU3Hr1G042600/gene:HORVU7Hr1G120960/gene:HORVU7Hr1G070010/gene:HORVU1Hr1G026330/gene:HORVU2Hr1G074960	-/-/-/-/-/-/-/-	8	5	gene:HORVU6Hr1G095090/gene:HORVU3Hr1G073780/gene:HORVU7Hr1G070010/gene:HORVU1Hr1G026330/gene:HORVU2Hr1G074960	3	gene:HORVU3Hr1G058470/gene:HORVU3Hr1G042600/gene:HORVU7Hr1G120960
BP	GO:0051273	beta-glucan metabolic process	8|1095	56|9210	0.34674	0.751768	gene:HORVU6Hr1G095090/gene:HORVU3Hr1G058470/gene:HORVU3Hr1G073780/gene:HORVU3Hr1G042600/gene:HORVU7Hr1G120960/gene:HORVU7Hr1G070010/gene:HORVU1Hr1G026330/gene:HORVU2Hr1G074960	-/-/-/-/-/-/-/-	8	5	gene:HORVU6Hr1G095090/gene:HORVU3Hr1G073780/gene:HORVU7Hr1G070010/gene:HORVU1Hr1G026330/gene:HORVU2Hr1G074960	3	gene:HORVU3Hr1G058470/gene:HORVU3Hr1G042600/gene:HORVU7Hr1G120960
BP	GO:0051274	beta-glucan biosynthetic process	8|1095	56|9210	0.34674	0.751768	gene:HORVU6Hr1G095090/gene:HORVU3Hr1G058470/gene:HORVU3Hr1G073780/gene:HORVU3Hr1G042600/gene:HORVU7Hr1G120960/gene:HORVU7Hr1G070010/gene:HORVU1Hr1G026330/gene:HORVU2Hr1G074960	-/-/-/-/-/-/-/-	8	5	gene:HORVU6Hr1G095090/gene:HORVU3Hr1G073780/gene:HORVU7Hr1G070010/gene:HORVU1Hr1G026330/gene:HORVU2Hr1G074960	3	gene:HORVU3Hr1G058470/gene:HORVU3Hr1G042600/gene:HORVU7Hr1G120960
BP	GO:0006334	nucleosome assembly	3|1095	18|9210	0.363309	0.755143	gene:HORVU7Hr1G012850/gene:HORVU2Hr1G094390/gene:HORVU2Hr1G093020	-/-/-	3	2	gene:HORVU7Hr1G012850/gene:HORVU2Hr1G093020	1	gene:HORVU2Hr1G094390
BP	GO:0006497	protein lipidation	3|1095	18|9210	0.363309	0.755143	gene:HORVU6Hr1G086580/gene:HORVU3Hr1G091850/gene:HORVU5Hr1G099490	-/-/-	3	1	gene:HORVU3Hr1G091850	2	gene:HORVU6Hr1G086580/gene:HORVU5Hr1G099490
BP	GO:0006506	GPI anchor biosynthetic process	3|1095	18|9210	0.363309	0.755143	gene:HORVU6Hr1G086580/gene:HORVU3Hr1G091850/gene:HORVU5Hr1G099490	-/-/-	3	1	gene:HORVU3Hr1G091850	2	gene:HORVU6Hr1G086580/gene:HORVU5Hr1G099490
BP	GO:0006661	phosphatidylinositol biosynthetic process	3|1095	18|9210	0.363309	0.755143	gene:HORVU6Hr1G086580/gene:HORVU3Hr1G091850/gene:HORVU5Hr1G099490	-/-/-	3	1	gene:HORVU3Hr1G091850	2	gene:HORVU6Hr1G086580/gene:HORVU5Hr1G099490
BP	GO:0015985	energy coupled proton transport, down electrochemical gradient	3|1095	18|9210	0.363309	0.755143	gene:HORVU2Hr1G052880/gene:HORVU6Hr1G069370/gene:HORVU6Hr1G075280	-/-/-	3	2	gene:HORVU2Hr1G052880/gene:HORVU6Hr1G069370	1	gene:HORVU6Hr1G075280
BP	GO:0015986	ATP synthesis coupled proton transport	3|1095	18|9210	0.363309	0.755143	gene:HORVU2Hr1G052880/gene:HORVU6Hr1G069370/gene:HORVU6Hr1G075280	-/-/-	3	2	gene:HORVU2Hr1G052880/gene:HORVU6Hr1G069370	1	gene:HORVU6Hr1G075280
BP	GO:0031497	chromatin assembly	3|1095	18|9210	0.363309	0.755143	gene:HORVU7Hr1G012850/gene:HORVU2Hr1G094390/gene:HORVU2Hr1G093020	-/-/-	3	2	gene:HORVU7Hr1G012850/gene:HORVU2Hr1G093020	1	gene:HORVU2Hr1G094390
BP	GO:0034728	nucleosome organization	3|1095	18|9210	0.363309	0.755143	gene:HORVU7Hr1G012850/gene:HORVU2Hr1G094390/gene:HORVU2Hr1G093020	-/-/-	3	2	gene:HORVU7Hr1G012850/gene:HORVU2Hr1G093020	1	gene:HORVU2Hr1G094390
BP	GO:0042157	lipoprotein metabolic process	3|1095	18|9210	0.363309	0.755143	gene:HORVU6Hr1G086580/gene:HORVU3Hr1G091850/gene:HORVU5Hr1G099490	-/-/-	3	1	gene:HORVU3Hr1G091850	2	gene:HORVU6Hr1G086580/gene:HORVU5Hr1G099490
BP	GO:0042158	lipoprotein biosynthetic process	3|1095	18|9210	0.363309	0.755143	gene:HORVU6Hr1G086580/gene:HORVU3Hr1G091850/gene:HORVU5Hr1G099490	-/-/-	3	1	gene:HORVU3Hr1G091850	2	gene:HORVU6Hr1G086580/gene:HORVU5Hr1G099490
BP	GO:0016567	protein ubiquitination	9|1095	65|9210	0.36668	0.759012	gene:HORVU5Hr1G059280/gene:HORVU1Hr1G069990/gene:HORVU3Hr1G089040/gene:HORVU6Hr1G089560/gene:HORVU5Hr1G059910/gene:HORVU6Hr1G073280/gene:HORVU3Hr1G083500/gene:HORVU7Hr1G108540/gene:HORVU7Hr1G046920	-/-/-/-/-/-/-/-/-	9	7	gene:HORVU1Hr1G069990/gene:HORVU3Hr1G089040/gene:HORVU6Hr1G089560/gene:HORVU5Hr1G059910/gene:HORVU6Hr1G073280/gene:HORVU3Hr1G083500/gene:HORVU7Hr1G046920	2	gene:HORVU5Hr1G059280/gene:HORVU7Hr1G108540
BP	GO:0044255	cellular lipid metabolic process	29|1095	228|9210	0.377775	0.776445	gene:HORVU6Hr1G059850/gene:HORVU7Hr1G122690/gene:HORVU7Hr1G041920/gene:HORVU6Hr1G089980/gene:HORVU7Hr1G019830/gene:HORVU2Hr1G010440/gene:HORVU4Hr1G015450/gene:HORVU4Hr1G076940/gene:HORVU5Hr1G060810/gene:HORVU4Hr1G067340/gene:HORVU6Hr1G086580/gene:HORVU6Hr1G054940/gene:HORVU7Hr1G056590/gene:HORVU3Hr1G105880/gene:HORVU7Hr1G022610/gene:HORVU3Hr1G111710/gene:HORVU1Hr1G039830/gene:HORVU1Hr1G091880/gen…	-/-/-/-/-/-/-/Fdh/-/-/-/-/-/-/-/-/-/-/-/-/-/-/-/-/-/-/-/-/-	29	10	gene:HORVU7Hr1G122690/gene:HORVU7Hr1G019830/gene:HORVU3Hr1G111710/gene:HORVU2Hr1G126150/gene:HORVU4Hr1G018150/gene:HORVU7Hr1G006910/gene:HORVU3Hr1G091850/gene:HORVU1Hr1G089710/gene:HORVU7Hr1G076480/gene:HORVU4Hr1G057680	19	gene:HORVU6Hr1G059850/gene:HORVU7Hr1G041920/gene:HORVU6Hr1G089980/gene:HORVU2Hr1G010440/gene:HORVU4Hr1G015450/gene:HORVU4Hr1G076940/gene:HORVU5Hr1G060810/gene:HORVU4Hr1G067340/gene:HORVU6Hr1G086580/gene:HORVU6Hr1G054940/gene:HORVU7Hr1G056590/gene:HORVU3Hr1G105880/gene:HORVU7Hr1G022610/gene:HORVU1Hr1G039830/gene:HORVU1Hr1G091880/gene:HORVU7Hr1G023280/gene:HORVU3Hr1G002060/gene:HORVU5Hr1G099490/gen…
BP	GO:0051246	regulation of protein metabolic process	5|1095	34|9210	0.379688	0.776445	gene:HORVU5Hr1G112610/gene:HORVU5Hr1G084560/gene:HORVU2Hr1G063210/gene:HORVU7Hr1G055330/gene:HORVU2Hr1G034400	-/-/-/-/-	5	4	gene:HORVU5Hr1G112610/gene:HORVU2Hr1G063210/gene:HORVU7Hr1G055330/gene:HORVU2Hr1G034400	1	gene:HORVU5Hr1G084560
BP	GO:0071840	cellular component organization or biogenesis	41|1095	327|9210	0.381704	0.776445	gene:HORVU6Hr1G084030/gene:HORVU3Hr1G070370/gene:HORVU7Hr1G082490/gene:HORVU5Hr1G095910/gene:HORVU7Hr1G075380/gene:HORVU4Hr1G086330/gene:HORVU1Hr1G089730/gene:HORVU2Hr1G091870/gene:HORVU3Hr1G091360/gene:HORVU6Hr1G078500/gene:HORVU7Hr1G073720/novel.1229/novel.4207/gene:HORVU5Hr1G047980/gene:HORVU1Hr1G091060/gene:HORVU3Hr1G059830/gene:HORVU2Hr1G086690/gene:HORVU4Hr1G019140/gene:HORVU6Hr1G067930/gen…	-/-/-/-/-/-/-/-/-/-/-/-/-/-/-/-/-/-/-/-/-/-/-/-/-/-/-/-/-/-/-/-/-/-/-/-/-/-/-/CCDA/-	41	21	gene:HORVU6Hr1G084030/gene:HORVU5Hr1G095910/gene:HORVU4Hr1G086330/gene:HORVU1Hr1G089730/gene:HORVU2Hr1G091870/gene:HORVU3Hr1G091360/gene:HORVU7Hr1G073720/gene:HORVU5Hr1G047980/gene:HORVU1Hr1G091060/gene:HORVU3Hr1G059830/gene:HORVU2Hr1G086690/gene:HORVU7Hr1G012850/gene:HORVU5Hr1G025760/gene:HORVU1Hr1G048280/gene:HORVU4Hr1G054770/gene:HORVU2Hr1G063210/gene:HORVU4Hr1G010030/gene:HORVU6Hr1G078650/gen…	20	gene:HORVU3Hr1G070370/gene:HORVU7Hr1G082490/gene:HORVU7Hr1G075380/gene:HORVU6Hr1G078500/novel.1229/novel.4207/gene:HORVU4Hr1G019140/gene:HORVU6Hr1G067930/gene:HORVU2Hr1G095490/gene:HORVU7Hr1G065200/gene:HORVU5Hr1G120260/gene:HORVU7Hr1G071710/gene:HORVU1Hr1G056670/gene:HORVU5Hr1G096010/gene:HORVU2Hr1G094390/gene:HORVU3Hr1G113850/gene:HORVU7Hr1G017880/gene:HORVU4Hr1G014530/gene:HORVU5Hr1G043600/gen…
BP	GO:0009311	oligosaccharide metabolic process	7|1095	50|9210	0.383924	0.776445	gene:HORVU1Hr1G053770/gene:HORVU0Hr1G028350/gene:HORVU7Hr1G033230/gene:HORVU2Hr1G030870/gene:HORVU3Hr1G093830/gene:HORVU3Hr1G071570/gene:HORVU7Hr1G115590	-/-/-/-/-/-/-	7	1	gene:HORVU7Hr1G033230	6	gene:HORVU1Hr1G053770/gene:HORVU0Hr1G028350/gene:HORVU2Hr1G030870/gene:HORVU3Hr1G093830/gene:HORVU3Hr1G071570/gene:HORVU7Hr1G115590
BP	GO:0046488	phosphatidylinositol metabolic process	7|1095	50|9210	0.383924	0.776445	gene:HORVU6Hr1G059850/gene:HORVU7Hr1G122690/gene:HORVU7Hr1G041920/gene:HORVU5Hr1G060810/gene:HORVU6Hr1G086580/gene:HORVU3Hr1G091850/gene:HORVU5Hr1G099490	-/-/-/-/-/-/-	7	2	gene:HORVU7Hr1G122690/gene:HORVU3Hr1G091850	5	gene:HORVU6Hr1G059850/gene:HORVU7Hr1G041920/gene:HORVU5Hr1G060810/gene:HORVU6Hr1G086580/gene:HORVU5Hr1G099490
BP	GO:0032446	protein modification by small protein conjugation	9|1095	66|9210	0.384363	0.776445	gene:HORVU5Hr1G059280/gene:HORVU1Hr1G069990/gene:HORVU3Hr1G089040/gene:HORVU6Hr1G089560/gene:HORVU5Hr1G059910/gene:HORVU6Hr1G073280/gene:HORVU3Hr1G083500/gene:HORVU7Hr1G108540/gene:HORVU7Hr1G046920	-/-/-/-/-/-/-/-/-	9	7	gene:HORVU1Hr1G069990/gene:HORVU3Hr1G089040/gene:HORVU6Hr1G089560/gene:HORVU5Hr1G059910/gene:HORVU6Hr1G073280/gene:HORVU3Hr1G083500/gene:HORVU7Hr1G046920	2	gene:HORVU5Hr1G059280/gene:HORVU7Hr1G108540
BP	GO:0032501	multicellular organismal process	17|1095	131|9210	0.388656	0.781976	gene:HORVU2Hr1G105740/gene:HORVU1Hr1G066190/gene:HORVU7Hr1G003170/gene:HORVU7Hr1G100150/gene:HORVU3Hr1G018430/gene:HORVU2Hr1G117490/gene:HORVU6Hr1G054890/gene:HORVU2Hr1G105760/gene:HORVU2Hr1G042490/gene:HORVU2Hr1G008140/gene:HORVU7Hr1G105190/gene:HORVU2Hr1G121310/gene:HORVU7Hr1G105150/gene:HORVU3Hr1G093120/gene:HORVU2Hr1G042520/gene:HORVU4Hr1G067140/gene:HORVU3Hr1G077170	-/-/-/-/-/-/-/-/-/-/-/-/-/-/-/-/-	17	14	gene:HORVU2Hr1G105740/gene:HORVU1Hr1G066190/gene:HORVU7Hr1G003170/gene:HORVU7Hr1G100150/gene:HORVU6Hr1G054890/gene:HORVU2Hr1G105760/gene:HORVU2Hr1G042490/gene:HORVU2Hr1G008140/gene:HORVU7Hr1G105190/gene:HORVU2Hr1G121310/gene:HORVU7Hr1G105150/gene:HORVU2Hr1G042520/gene:HORVU4Hr1G067140/gene:HORVU3Hr1G077170	3	gene:HORVU3Hr1G018430/gene:HORVU2Hr1G117490/gene:HORVU3Hr1G093120
BP	GO:0065008	regulation of biological quality	20|1095	156|9210	0.394931	0.789844	gene:HORVU1Hr1G087600/gene:HORVU1Hr1G075560/gene:HORVU7Hr1G082490/gene:HORVU0Hr1G017160/gene:HORVU5Hr1G025680/gene:HORVU2Hr1G052190/gene:HORVU1Hr1G081470/gene:HORVU5Hr1G047730/novel.1229/gene:HORVU2Hr1G107990/gene:HORVU3Hr1G067110/gene:HORVU1Hr1G024700/novel.4207/gene:HORVU0Hr1G003890/gene:HORVU6Hr1G089780/gene:HORVU4Hr1G019140/gene:HORVU2Hr1G075230/gene:HORVU3Hr1G092840/gene:HORVU2Hr1G056360/gen…	-/-/-/-/-/-/-/-/-/-/-/-/-/-/-/-/-/-/-/-	20	11	gene:HORVU1Hr1G087600/gene:HORVU1Hr1G075560/gene:HORVU0Hr1G017160/gene:HORVU5Hr1G025680/gene:HORVU1Hr1G081470/gene:HORVU5Hr1G047730/gene:HORVU2Hr1G107990/gene:HORVU6Hr1G089780/gene:HORVU2Hr1G075230/gene:HORVU2Hr1G056360/gene:HORVU7Hr1G064020	9	gene:HORVU7Hr1G082490/gene:HORVU2Hr1G052190/novel.1229/gene:HORVU3Hr1G067110/gene:HORVU1Hr1G024700/novel.4207/gene:HORVU0Hr1G003890/gene:HORVU4Hr1G019140/gene:HORVU3Hr1G092840
BP	GO:0006323	DNA packaging	3|1095	19|9210	0.397277	0.789844	gene:HORVU7Hr1G012850/gene:HORVU2Hr1G094390/gene:HORVU2Hr1G093020	-/-/-	3	2	gene:HORVU7Hr1G012850/gene:HORVU2Hr1G093020	1	gene:HORVU2Hr1G094390
BP	GO:0006357	regulation of transcription by RNA polymerase II	3|1095	19|9210	0.397277	0.789844	gene:HORVU4Hr1G062770/gene:HORVU5Hr1G125050/gene:HORVU2Hr1G050500	-/-/-	3	0		3	gene:HORVU4Hr1G062770/gene:HORVU5Hr1G125050/gene:HORVU2Hr1G050500
BP	GO:0019725	cellular homeostasis	14|1095	109|9210	0.421927	0.826938	gene:HORVU1Hr1G087600/gene:HORVU1Hr1G075560/gene:HORVU0Hr1G017160/gene:HORVU5Hr1G025680/gene:HORVU2Hr1G052190/gene:HORVU5Hr1G047730/gene:HORVU2Hr1G107990/gene:HORVU1Hr1G024700/gene:HORVU0Hr1G003890/gene:HORVU6Hr1G089780/gene:HORVU2Hr1G075230/gene:HORVU3Hr1G092840/gene:HORVU2Hr1G056360/gene:HORVU7Hr1G064020	-/-/-/-/-/-/-/-/-/-/-/-/-/-	14	10	gene:HORVU1Hr1G087600/gene:HORVU1Hr1G075560/gene:HORVU0Hr1G017160/gene:HORVU5Hr1G025680/gene:HORVU5Hr1G047730/gene:HORVU2Hr1G107990/gene:HORVU6Hr1G089780/gene:HORVU2Hr1G075230/gene:HORVU2Hr1G056360/gene:HORVU7Hr1G064020	4	gene:HORVU2Hr1G052190/gene:HORVU1Hr1G024700/gene:HORVU0Hr1G003890/gene:HORVU3Hr1G092840
BP	GO:0006650	glycerophospholipid metabolic process	7|1095	52|9210	0.424701	0.826938	gene:HORVU6Hr1G059850/gene:HORVU7Hr1G122690/gene:HORVU7Hr1G041920/gene:HORVU5Hr1G060810/gene:HORVU6Hr1G086580/gene:HORVU3Hr1G091850/gene:HORVU5Hr1G099490	-/-/-/-/-/-/-	7	2	gene:HORVU7Hr1G122690/gene:HORVU3Hr1G091850	5	gene:HORVU6Hr1G059850/gene:HORVU7Hr1G041920/gene:HORVU5Hr1G060810/gene:HORVU6Hr1G086580/gene:HORVU5Hr1G099490
BP	GO:0000041	transition metal ion transport	2|1095	12|9210	0.426593	0.826938	gene:HORVU5Hr1G022760/gene:HORVU5Hr1G065230	-/-	2	1	gene:HORVU5Hr1G065230	1	gene:HORVU5Hr1G022760
BP	GO:0006413	translational initiation	4|1095	28|9210	0.430595	0.826938	gene:HORVU2Hr1G045250/novel.706/gene:HORVU7Hr1G082240/gene:HORVU3Hr1G019010	-/-/-/-	4	4	gene:HORVU2Hr1G045250/novel.706/gene:HORVU7Hr1G082240/gene:HORVU3Hr1G019010	0
BP	GO:0006333	chromatin assembly or disassembly	3|1095	20|9210	0.430731	0.826938	gene:HORVU7Hr1G012850/gene:HORVU2Hr1G094390/gene:HORVU2Hr1G093020	-/-/-	3	2	gene:HORVU7Hr1G012850/gene:HORVU2Hr1G093020	1	gene:HORVU2Hr1G094390
BP	GO:0006505	GPI anchor metabolic process	3|1095	20|9210	0.430731	0.826938	gene:HORVU6Hr1G086580/gene:HORVU3Hr1G091850/gene:HORVU5Hr1G099490	-/-/-	3	1	gene:HORVU3Hr1G091850	2	gene:HORVU6Hr1G086580/gene:HORVU5Hr1G099490
BP	GO:0046474	glycerophospholipid biosynthetic process	3|1095	20|9210	0.430731	0.826938	gene:HORVU6Hr1G086580/gene:HORVU3Hr1G091850/gene:HORVU5Hr1G099490	-/-/-	3	1	gene:HORVU3Hr1G091850	2	gene:HORVU6Hr1G086580/gene:HORVU5Hr1G099490
BP	GO:0050790	regulation of catalytic activity	3|1095	20|9210	0.430731	0.826938	gene:HORVU4Hr1G010300/gene:HORVU4Hr1G010390/gene:HORVU3Hr1G111140	-/-/-	3	2	gene:HORVU4Hr1G010300/gene:HORVU4Hr1G010390	1	gene:HORVU3Hr1G111140
BP	GO:0051130	positive regulation of cellular component organization	3|1095	20|9210	0.430731	0.826938	gene:HORVU2Hr1G095490/gene:HORVU2Hr1G063210/gene:HORVU2Hr1G034400	-/-/-	3	2	gene:HORVU2Hr1G063210/gene:HORVU2Hr1G034400	1	gene:HORVU2Hr1G095490
BP	GO:0016043	cellular component organization	33|1095	268|9210	0.442537	0.846374	gene:HORVU6Hr1G084030/gene:HORVU7Hr1G082490/gene:HORVU5Hr1G095910/gene:HORVU7Hr1G075380/gene:HORVU4Hr1G086330/gene:HORVU1Hr1G089730/gene:HORVU2Hr1G091870/gene:HORVU3Hr1G091360/novel.1229/novel.4207/gene:HORVU3Hr1G059830/gene:HORVU2Hr1G086690/gene:HORVU4Hr1G019140/gene:HORVU6Hr1G067930/gene:HORVU2Hr1G095490/gene:HORVU7Hr1G012850/gene:HORVU7Hr1G065200/gene:HORVU5Hr1G025760/gene:HORVU1Hr1G048280/gen…	-/-/-/-/-/-/-/-/-/-/-/-/-/-/-/-/-/-/-/-/-/-/-/-/-/-/-/-/-/-/-/CCDA/-	33	16	gene:HORVU6Hr1G084030/gene:HORVU5Hr1G095910/gene:HORVU4Hr1G086330/gene:HORVU1Hr1G089730/gene:HORVU2Hr1G091870/gene:HORVU3Hr1G091360/gene:HORVU3Hr1G059830/gene:HORVU2Hr1G086690/gene:HORVU7Hr1G012850/gene:HORVU5Hr1G025760/gene:HORVU1Hr1G048280/gene:HORVU4Hr1G054770/gene:HORVU2Hr1G063210/gene:HORVU2Hr1G093020/gene:HORVU4Hr1G052610/gene:HORVU2Hr1G034400	17	gene:HORVU7Hr1G082490/gene:HORVU7Hr1G075380/novel.1229/novel.4207/gene:HORVU4Hr1G019140/gene:HORVU6Hr1G067930/gene:HORVU2Hr1G095490/gene:HORVU7Hr1G065200/gene:HORVU5Hr1G120260/gene:HORVU7Hr1G071710/gene:HORVU1Hr1G056670/gene:HORVU5Hr1G096010/gene:HORVU2Hr1G094390/gene:HORVU3Hr1G113850/gene:HORVU4Hr1G014530/gene:HORVU5Hr1G043600/gene:HORVU1Hr1G017210
BP	GO:0065004	protein-DNA complex assembly	3|1095	21|9210	0.463485	0.875395	gene:HORVU7Hr1G012850/gene:HORVU2Hr1G094390/gene:HORVU2Hr1G093020	-/-/-	3	2	gene:HORVU7Hr1G012850/gene:HORVU2Hr1G093020	1	gene:HORVU2Hr1G094390
BP	GO:0065009	regulation of molecular function	3|1095	21|9210	0.463485	0.875395	gene:HORVU4Hr1G010300/gene:HORVU4Hr1G010390/gene:HORVU3Hr1G111140	-/-/-	3	2	gene:HORVU4Hr1G010300/gene:HORVU4Hr1G010390	1	gene:HORVU3Hr1G111140
BP	GO:0071824	protein-DNA complex subunit organization	3|1095	21|9210	0.463485	0.875395	gene:HORVU7Hr1G012850/gene:HORVU2Hr1G094390/gene:HORVU2Hr1G093020	-/-/-	3	2	gene:HORVU7Hr1G012850/gene:HORVU2Hr1G093020	1	gene:HORVU2Hr1G094390
BP	GO:0006520	cellular amino acid metabolic process	20|1095	162|9210	0.464673	0.875395	gene:HORVU5Hr1G092190/gene:HORVU5Hr1G053950/gene:HORVU4Hr1G030610/gene:HORVU1Hr1G093480/gene:HORVU5Hr1G006780/gene:HORVU0Hr1G005160/gene:HORVU2Hr1G022920/gene:HORVU3Hr1G067110/gene:HORVU3Hr1G006320/gene:HORVU6Hr1G081370/gene:HORVU3Hr1G063050/gene:HORVU6Hr1G041720/gene:HORVU2Hr1G072210/gene:HORVU6Hr1G035610/gene:HORVU1Hr1G080960/gene:HORVU2Hr1G029870/gene:HORVU5Hr1G106090/gene:HORVU2Hr1G093020/gen…	-/-/-/-/HvMS/-/-/-/-/-/-/-/-/-/-/-/-/-/-/-	20	11	gene:HORVU5Hr1G092190/gene:HORVU5Hr1G053950/gene:HORVU1Hr1G093480/gene:HORVU5Hr1G006780/gene:HORVU0Hr1G005160/gene:HORVU2Hr1G072210/gene:HORVU6Hr1G035610/gene:HORVU1Hr1G080960/gene:HORVU2Hr1G029870/gene:HORVU2Hr1G093020/gene:HORVU6Hr1G035640	9	gene:HORVU4Hr1G030610/gene:HORVU2Hr1G022920/gene:HORVU3Hr1G067110/gene:HORVU3Hr1G006320/gene:HORVU6Hr1G081370/gene:HORVU3Hr1G063050/gene:HORVU6Hr1G041720/gene:HORVU5Hr1G106090/gene:HORVU4Hr1G069130
BP	GO:0043648	dicarboxylic acid metabolic process	2|1095	13|9210	0.468776	0.87983	gene:HORVU2Hr1G022920/gene:HORVU3Hr1G063050	-/-	2	0		2	gene:HORVU2Hr1G022920/gene:HORVU3Hr1G063050
BP	GO:0006644	phospholipid metabolic process	8|1095	63|9210	0.478633	0.894991	gene:HORVU6Hr1G059850/gene:HORVU7Hr1G122690/gene:HORVU7Hr1G041920/gene:HORVU5Hr1G060810/gene:HORVU6Hr1G086580/gene:HORVU3Hr1G091850/gene:HORVU5Hr1G099490/gene:HORVU4Hr1G057680	-/-/-/-/-/-/-/-	8	3	gene:HORVU7Hr1G122690/gene:HORVU3Hr1G091850/gene:HORVU4Hr1G057680	5	gene:HORVU6Hr1G059850/gene:HORVU7Hr1G041920/gene:HORVU5Hr1G060810/gene:HORVU6Hr1G086580/gene:HORVU5Hr1G099490
BP	GO:0043933	protein-containing complex subunit organization	10|1095	80|9210	0.484064	0.901147	gene:HORVU2Hr1G086690/gene:HORVU2Hr1G095490/gene:HORVU7Hr1G012850/gene:HORVU5Hr1G120260/gene:HORVU2Hr1G094390/gene:HORVU2Hr1G063210/gene:HORVU2Hr1G093020/gene:HORVU2Hr1G034400/gene:HORVU5Hr1G043600/gene:HORVU1Hr1G017210	-/-/-/-/-/-/-/-/CCDA/-	10	5	gene:HORVU2Hr1G086690/gene:HORVU7Hr1G012850/gene:HORVU2Hr1G063210/gene:HORVU2Hr1G093020/gene:HORVU2Hr1G034400	5	gene:HORVU2Hr1G095490/gene:HORVU5Hr1G120260/gene:HORVU2Hr1G094390/gene:HORVU5Hr1G043600/gene:HORVU1Hr1G017210
BP	GO:0015698	inorganic anion transport	4|1095	30|9210	0.485509	0.901147	gene:HORVU2Hr1G077080/gene:HORVU6Hr1G072930/gene:HORVU7Hr1G019890/gene:HORVU5Hr1G115490	ClC1/-/-/-	4	3	gene:HORVU2Hr1G077080/gene:HORVU7Hr1G019890/gene:HORVU5Hr1G115490	1	gene:HORVU6Hr1G072930
BP	GO:0034637	cellular carbohydrate biosynthetic process	11|1095	89|9210	0.494115	0.909315	gene:HORVU1Hr1G053770/gene:HORVU6Hr1G095090/gene:HORVU0Hr1G028350/gene:HORVU3Hr1G058470/gene:HORVU3Hr1G073780/gene:HORVU3Hr1G042600/gene:HORVU3Hr1G071570/gene:HORVU7Hr1G120960/gene:HORVU7Hr1G070010/gene:HORVU1Hr1G026330/gene:HORVU2Hr1G074960	-/-/-/-/-/-/-/-/-/-/-	11	5	gene:HORVU6Hr1G095090/gene:HORVU3Hr1G073780/gene:HORVU7Hr1G070010/gene:HORVU1Hr1G026330/gene:HORVU2Hr1G074960	6	gene:HORVU1Hr1G053770/gene:HORVU0Hr1G028350/gene:HORVU3Hr1G058470/gene:HORVU3Hr1G042600/gene:HORVU3Hr1G071570/gene:HORVU7Hr1G120960
BP	GO:0008380	RNA splicing	3|1095	22|9210	0.495384	0.909315	gene:HORVU7Hr1G027000/gene:HORVU5Hr1G120260/gene:HORVU6Hr1G077540	-/-/-	3	0		3	gene:HORVU7Hr1G027000/gene:HORVU5Hr1G120260/gene:HORVU6Hr1G077540
BP	GO:0009073	aromatic amino acid family biosynthetic process	3|1095	22|9210	0.495384	0.909315	gene:HORVU5Hr1G092190/gene:HORVU2Hr1G072210/gene:HORVU2Hr1G029870	-/-/-	3	3	gene:HORVU5Hr1G092190/gene:HORVU2Hr1G072210/gene:HORVU2Hr1G029870	0
BP	GO:0046486	glycerolipid metabolic process	8|1095	64|9210	0.49714	0.909315	gene:HORVU6Hr1G059850/gene:HORVU7Hr1G122690/gene:HORVU7Hr1G041920/gene:HORVU5Hr1G060810/gene:HORVU6Hr1G086580/gene:HORVU3Hr1G091850/gene:HORVU3Hr1G002060/gene:HORVU5Hr1G099490	-/-/-/-/-/-/-/-	8	2	gene:HORVU7Hr1G122690/gene:HORVU3Hr1G091850	6	gene:HORVU6Hr1G059850/gene:HORVU7Hr1G041920/gene:HORVU5Hr1G060810/gene:HORVU6Hr1G086580/gene:HORVU3Hr1G002060/gene:HORVU5Hr1G099490
BP	GO:0045454	cell redox homeostasis	13|1095	107|9210	0.511525	0.923353	gene:HORVU1Hr1G087600/gene:HORVU1Hr1G075560/gene:HORVU0Hr1G017160/gene:HORVU5Hr1G025680/gene:HORVU2Hr1G052190/gene:HORVU2Hr1G107990/gene:HORVU1Hr1G024700/gene:HORVU0Hr1G003890/gene:HORVU6Hr1G089780/gene:HORVU2Hr1G075230/gene:HORVU3Hr1G092840/gene:HORVU2Hr1G056360/gene:HORVU7Hr1G064020	-/-/-/-/-/-/-/-/-/-/-/-/-	13	9	gene:HORVU1Hr1G087600/gene:HORVU1Hr1G075560/gene:HORVU0Hr1G017160/gene:HORVU5Hr1G025680/gene:HORVU2Hr1G107990/gene:HORVU6Hr1G089780/gene:HORVU2Hr1G075230/gene:HORVU2Hr1G056360/gene:HORVU7Hr1G064020	4	gene:HORVU2Hr1G052190/gene:HORVU1Hr1G024700/gene:HORVU0Hr1G003890/gene:HORVU3Hr1G092840
BP	GO:0008654	phospholipid biosynthetic process	4|1095	31|9210	0.512158	0.923353	gene:HORVU6Hr1G086580/gene:HORVU3Hr1G091850/gene:HORVU5Hr1G099490/gene:HORVU4Hr1G057680	-/-/-/-	4	2	gene:HORVU3Hr1G091850/gene:HORVU4Hr1G057680	2	gene:HORVU6Hr1G086580/gene:HORVU5Hr1G099490
BP	GO:0032268	regulation of cellular protein metabolic process	4|1095	31|9210	0.512158	0.923353	gene:HORVU5Hr1G112610/gene:HORVU2Hr1G063210/gene:HORVU7Hr1G055330/gene:HORVU2Hr1G034400	-/-/-/-	4	4	gene:HORVU5Hr1G112610/gene:HORVU2Hr1G063210/gene:HORVU7Hr1G055330/gene:HORVU2Hr1G034400	0
BP	GO:0033365	protein localization to organelle	4|1095	31|9210	0.512158	0.923353	gene:HORVU7Hr1G075380/gene:HORVU1Hr1G081470/gene:HORVU6Hr1G076430/novel.889	-/-/-/-	4	1	gene:HORVU1Hr1G081470	3	gene:HORVU7Hr1G075380/gene:HORVU6Hr1G076430/novel.889
BP	GO:0009100	glycoprotein metabolic process	7|1095	57|9210	0.524448	0.928879	gene:HORVU6Hr1G033630/gene:HORVU2Hr1G127740/gene:HORVU5Hr1G042220/gene:HORVU7Hr1G096150/gene:HORVU7Hr1G064830/gene:HORVU7Hr1G105510/gene:HORVU4Hr1G082730	-/-/-/-/-/-/-	7	5	gene:HORVU2Hr1G127740/gene:HORVU5Hr1G042220/gene:HORVU7Hr1G096150/gene:HORVU7Hr1G064830/gene:HORVU4Hr1G082730	2	gene:HORVU6Hr1G033630/gene:HORVU7Hr1G105510
BP	GO:0009101	glycoprotein biosynthetic process	7|1095	57|9210	0.524448	0.928879	gene:HORVU6Hr1G033630/gene:HORVU2Hr1G127740/gene:HORVU5Hr1G042220/gene:HORVU7Hr1G096150/gene:HORVU7Hr1G064830/gene:HORVU7Hr1G105510/gene:HORVU4Hr1G082730	-/-/-/-/-/-/-	7	5	gene:HORVU2Hr1G127740/gene:HORVU5Hr1G042220/gene:HORVU7Hr1G096150/gene:HORVU7Hr1G064830/gene:HORVU4Hr1G082730	2	gene:HORVU6Hr1G033630/gene:HORVU7Hr1G105510
BP	GO:0015980	energy derivation by oxidation of organic compounds	3|1095	23|9210	0.526303	0.928879	gene:HORVU6Hr1G048410/gene:HORVU5Hr1G109620/gene:HORVU1Hr1G061960	-/-/-	3	3	gene:HORVU6Hr1G048410/gene:HORVU5Hr1G109620/gene:HORVU1Hr1G061960	0
BP	GO:0045333	cellular respiration	3|1095	23|9210	0.526303	0.928879	gene:HORVU6Hr1G048410/gene:HORVU5Hr1G109620/gene:HORVU1Hr1G061960	-/-/-	3	3	gene:HORVU6Hr1G048410/gene:HORVU5Hr1G109620/gene:HORVU1Hr1G061960	0
BP	GO:0072657	protein localization to membrane	3|1095	23|9210	0.526303	0.928879	gene:HORVU7Hr1G075380/gene:HORVU4Hr1G086330/novel.889	-/-/-	3	1	gene:HORVU4Hr1G086330	2	gene:HORVU7Hr1G075380/novel.889
BP	GO:0090150	establishment of protein localization to membrane	3|1095	23|9210	0.526303	0.928879	gene:HORVU7Hr1G075380/gene:HORVU4Hr1G086330/novel.889	-/-/-	3	1	gene:HORVU4Hr1G086330	2	gene:HORVU7Hr1G075380/novel.889
BP	GO:0070647	protein modification by small protein conjugation or removal	12|1095	100|9210	0.532739	0.936949	gene:HORVU5Hr1G059280/gene:HORVU1Hr1G069990/gene:HORVU3Hr1G089040/gene:HORVU6Hr1G043690/gene:HORVU6Hr1G089560/gene:HORVU5Hr1G059910/gene:HORVU6Hr1G073280/gene:HORVU3Hr1G083500/gene:HORVU7Hr1G108540/gene:HORVU7Hr1G046920/gene:HORVU1Hr1G077630/gene:HORVU3Hr1G075250	-/-/-/-/-/-/-/-/-/-/-/-	12	7	gene:HORVU1Hr1G069990/gene:HORVU3Hr1G089040/gene:HORVU6Hr1G089560/gene:HORVU5Hr1G059910/gene:HORVU6Hr1G073280/gene:HORVU3Hr1G083500/gene:HORVU7Hr1G046920	5	gene:HORVU5Hr1G059280/gene:HORVU6Hr1G043690/gene:HORVU7Hr1G108540/gene:HORVU1Hr1G077630/gene:HORVU3Hr1G075250
BP	GO:0045017	glycerolipid biosynthetic process	4|1095	32|9210	0.538156	0.943179	gene:HORVU6Hr1G086580/gene:HORVU3Hr1G091850/gene:HORVU3Hr1G002060/gene:HORVU5Hr1G099490	-/-/-/-	4	1	gene:HORVU3Hr1G091850	3	gene:HORVU6Hr1G086580/gene:HORVU3Hr1G002060/gene:HORVU5Hr1G099490
BP	GO:0006367	transcription initiation from RNA polymerase II promoter	2|1095	15|9210	0.547256	0.945944	gene:HORVU3Hr1G021970/gene:HORVU4Hr1G062770	-/-	2	0		2	gene:HORVU3Hr1G021970/gene:HORVU4Hr1G062770
BP	GO:0009084	glutamine family amino acid biosynthetic process	2|1095	15|9210	0.547256	0.945944	gene:HORVU2Hr1G022920/gene:HORVU3Hr1G063050	-/-	2	0		2	gene:HORVU2Hr1G022920/gene:HORVU3Hr1G063050
BP	GO:0016458	gene silencing	2|1095	15|9210	0.547256	0.945944	gene:HORVU7Hr1G071790/gene:HORVU1Hr1G021990	-/-	2	0		2	gene:HORVU7Hr1G071790/gene:HORVU1Hr1G021990
BP	GO:0031047	gene silencing by RNA	2|1095	15|9210	0.547256	0.945944	gene:HORVU7Hr1G071790/gene:HORVU1Hr1G021990	-/-	2	0		2	gene:HORVU7Hr1G071790/gene:HORVU1Hr1G021990
BP	GO:0022613	ribonucleoprotein complex biogenesis	6|1095	50|9210	0.55553	0.954742	gene:HORVU3Hr1G070370/gene:HORVU7Hr1G073720/gene:HORVU5Hr1G047980/gene:HORVU5Hr1G120260/gene:HORVU4Hr1G010030/gene:HORVU7Hr1G017880	-/-/-/-/-/-	6	3	gene:HORVU7Hr1G073720/gene:HORVU5Hr1G047980/gene:HORVU4Hr1G010030	3	gene:HORVU3Hr1G070370/gene:HORVU5Hr1G120260/gene:HORVU7Hr1G017880
BP	GO:0072594	establishment of protein localization to organelle	3|1095	24|9210	0.556142	0.954742	gene:HORVU7Hr1G075380/gene:HORVU6Hr1G076430/novel.889	-/-/-	3	0		3	gene:HORVU7Hr1G075380/gene:HORVU6Hr1G076430/novel.889
BP	GO:0048193	Golgi vesicle transport	4|1095	33|9210	0.563433	0.955085	gene:HORVU3Hr1G088450/gene:HORVU1Hr1G073840/gene:HORVU6Hr1G075600/gene:HORVU1Hr1G073890	-/-/-/-	4	1	gene:HORVU1Hr1G073840	3	gene:HORVU3Hr1G088450/gene:HORVU6Hr1G075600/gene:HORVU1Hr1G073890
BP	GO:0009057	macromolecule catabolic process	17|1095	146|9210	0.575537	0.955085	gene:HORVU1Hr1G062030/gene:HORVU1Hr1G055140/gene:HORVU4Hr1G027210/gene:HORVU3Hr1G018430/gene:HORVU2Hr1G085270/gene:HORVU3Hr1G064470/gene:HORVU4Hr1G084390/gene:HORVU1Hr1G038920/gene:HORVU5Hr1G084560/gene:HORVU4Hr1G076770/gene:HORVU6Hr1G062360/gene:HORVU1Hr1G052430/gene:HORVU7Hr1G113270/gene:HORVU4Hr1G042970/gene:HORVU7Hr1G108540/gene:HORVU2Hr1G003460/gene:HORVU2Hr1G043920	-/-/-/-/-/-/-/-/-/-/-/chitinase/-/-/-/-/-	17	7	gene:HORVU1Hr1G062030/gene:HORVU4Hr1G027210/gene:HORVU2Hr1G085270/gene:HORVU4Hr1G076770/gene:HORVU6Hr1G062360/gene:HORVU1Hr1G052430/gene:HORVU7Hr1G113270	10	gene:HORVU1Hr1G055140/gene:HORVU3Hr1G018430/gene:HORVU3Hr1G064470/gene:HORVU4Hr1G084390/gene:HORVU1Hr1G038920/gene:HORVU5Hr1G084560/gene:HORVU4Hr1G042970/gene:HORVU7Hr1G108540/gene:HORVU2Hr1G003460/gene:HORVU2Hr1G043920
BP	GO:1901607	alpha-amino acid biosynthetic process	6|1095	51|9210	0.575691	0.955085	gene:HORVU5Hr1G092190/gene:HORVU5Hr1G006780/gene:HORVU2Hr1G022920/gene:HORVU3Hr1G063050/gene:HORVU2Hr1G072210/gene:HORVU1Hr1G080960	-/HvMS/-/-/-/-	6	4	gene:HORVU5Hr1G092190/gene:HORVU5Hr1G006780/gene:HORVU2Hr1G072210/gene:HORVU1Hr1G080960	2	gene:HORVU2Hr1G022920/gene:HORVU3Hr1G063050
BP	GO:0008037	cell recognition	10|1095	86|9210	0.580094	0.955085	gene:HORVU1Hr1G066190/gene:HORVU2Hr1G117490/gene:HORVU2Hr1G042490/gene:HORVU2Hr1G008140/gene:HORVU7Hr1G105190/gene:HORVU2Hr1G121310/gene:HORVU7Hr1G105150/gene:HORVU2Hr1G042520/gene:HORVU4Hr1G067140/gene:HORVU3Hr1G077170	-/-/-/-/-/-/-/-/-/-	10	9	gene:HORVU1Hr1G066190/gene:HORVU2Hr1G042490/gene:HORVU2Hr1G008140/gene:HORVU7Hr1G105190/gene:HORVU2Hr1G121310/gene:HORVU7Hr1G105150/gene:HORVU2Hr1G042520/gene:HORVU4Hr1G067140/gene:HORVU3Hr1G077170	1	gene:HORVU2Hr1G117490
BP	GO:0009856	pollination	10|1095	86|9210	0.580094	0.955085	gene:HORVU1Hr1G066190/gene:HORVU2Hr1G117490/gene:HORVU2Hr1G042490/gene:HORVU2Hr1G008140/gene:HORVU7Hr1G105190/gene:HORVU2Hr1G121310/gene:HORVU7Hr1G105150/gene:HORVU2Hr1G042520/gene:HORVU4Hr1G067140/gene:HORVU3Hr1G077170	-/-/-/-/-/-/-/-/-/-	10	9	gene:HORVU1Hr1G066190/gene:HORVU2Hr1G042490/gene:HORVU2Hr1G008140/gene:HORVU7Hr1G105190/gene:HORVU2Hr1G121310/gene:HORVU7Hr1G105150/gene:HORVU2Hr1G042520/gene:HORVU4Hr1G067140/gene:HORVU3Hr1G077170	1	gene:HORVU2Hr1G117490
BP	GO:0009875	pollen-pistil interaction	10|1095	86|9210	0.580094	0.955085	gene:HORVU1Hr1G066190/gene:HORVU2Hr1G117490/gene:HORVU2Hr1G042490/gene:HORVU2Hr1G008140/gene:HORVU7Hr1G105190/gene:HORVU2Hr1G121310/gene:HORVU7Hr1G105150/gene:HORVU2Hr1G042520/gene:HORVU4Hr1G067140/gene:HORVU3Hr1G077170	-/-/-/-/-/-/-/-/-/-	10	9	gene:HORVU1Hr1G066190/gene:HORVU2Hr1G042490/gene:HORVU2Hr1G008140/gene:HORVU7Hr1G105190/gene:HORVU2Hr1G121310/gene:HORVU7Hr1G105150/gene:HORVU2Hr1G042520/gene:HORVU4Hr1G067140/gene:HORVU3Hr1G077170	1	gene:HORVU2Hr1G117490
BP	GO:0044706	multi-multicellular organism process	10|1095	86|9210	0.580094	0.955085	gene:HORVU1Hr1G066190/gene:HORVU2Hr1G117490/gene:HORVU2Hr1G042490/gene:HORVU2Hr1G008140/gene:HORVU7Hr1G105190/gene:HORVU2Hr1G121310/gene:HORVU7Hr1G105150/gene:HORVU2Hr1G042520/gene:HORVU4Hr1G067140/gene:HORVU3Hr1G077170	-/-/-/-/-/-/-/-/-/-	10	9	gene:HORVU1Hr1G066190/gene:HORVU2Hr1G042490/gene:HORVU2Hr1G008140/gene:HORVU7Hr1G105190/gene:HORVU2Hr1G121310/gene:HORVU7Hr1G105150/gene:HORVU2Hr1G042520/gene:HORVU4Hr1G067140/gene:HORVU3Hr1G077170	1	gene:HORVU2Hr1G117490
BP	GO:0048544	recognition of pollen	10|1095	86|9210	0.580094	0.955085	gene:HORVU1Hr1G066190/gene:HORVU2Hr1G117490/gene:HORVU2Hr1G042490/gene:HORVU2Hr1G008140/gene:HORVU7Hr1G105190/gene:HORVU2Hr1G121310/gene:HORVU7Hr1G105150/gene:HORVU2Hr1G042520/gene:HORVU4Hr1G067140/gene:HORVU3Hr1G077170	-/-/-/-/-/-/-/-/-/-	10	9	gene:HORVU1Hr1G066190/gene:HORVU2Hr1G042490/gene:HORVU2Hr1G008140/gene:HORVU7Hr1G105190/gene:HORVU2Hr1G121310/gene:HORVU7Hr1G105150/gene:HORVU2Hr1G042520/gene:HORVU4Hr1G067140/gene:HORVU3Hr1G077170	1	gene:HORVU2Hr1G117490
BP	GO:0008652	cellular amino acid biosynthetic process	7|1095	60|9210	0.581078	0.955085	gene:HORVU5Hr1G092190/gene:HORVU5Hr1G006780/gene:HORVU2Hr1G022920/gene:HORVU3Hr1G063050/gene:HORVU2Hr1G072210/gene:HORVU1Hr1G080960/gene:HORVU2Hr1G029870	-/HvMS/-/-/-/-/-	7	5	gene:HORVU5Hr1G092190/gene:HORVU5Hr1G006780/gene:HORVU2Hr1G072210/gene:HORVU1Hr1G080960/gene:HORVU2Hr1G029870	2	gene:HORVU2Hr1G022920/gene:HORVU3Hr1G063050
BP	GO:0017148	negative regulation of translation	2|1095	16|9210	0.58333	0.955085	gene:HORVU5Hr1G112610/gene:HORVU7Hr1G055330	-/-	2	2	gene:HORVU5Hr1G112610/gene:HORVU7Hr1G055330	0
BP	GO:0032269	negative regulation of cellular protein metabolic process	2|1095	16|9210	0.58333	0.955085	gene:HORVU5Hr1G112610/gene:HORVU7Hr1G055330	-/-	2	2	gene:HORVU5Hr1G112610/gene:HORVU7Hr1G055330	0
BP	GO:0034249	negative regulation of cellular amide metabolic process	2|1095	16|9210	0.58333	0.955085	gene:HORVU5Hr1G112610/gene:HORVU7Hr1G055330	-/-	2	2	gene:HORVU5Hr1G112610/gene:HORVU7Hr1G055330	0
BP	GO:0051248	negative regulation of protein metabolic process	2|1095	16|9210	0.58333	0.955085	gene:HORVU5Hr1G112610/gene:HORVU7Hr1G055330	-/-	2	2	gene:HORVU5Hr1G112610/gene:HORVU7Hr1G055330	0
BP	GO:0009247	glycolipid biosynthetic process	3|1095	25|9210	0.584823	0.955085	gene:HORVU6Hr1G086580/gene:HORVU3Hr1G091850/gene:HORVU5Hr1G099490	-/-/-	3	1	gene:HORVU3Hr1G091850	2	gene:HORVU6Hr1G086580/gene:HORVU5Hr1G099490
BP	GO:0046467	membrane lipid biosynthetic process	3|1095	25|9210	0.584823	0.955085	gene:HORVU6Hr1G086580/gene:HORVU3Hr1G091850/gene:HORVU5Hr1G099490	-/-/-	3	1	gene:HORVU3Hr1G091850	2	gene:HORVU6Hr1G086580/gene:HORVU5Hr1G099490
BP	GO:0009719	response to endogenous stimulus	10|1095	87|9210	0.595347	0.956801	gene:HORVU2Hr1G092070/gene:HORVU7Hr1G096870/gene:HORVU6Hr1G020330/gene:HORVU3Hr1G097200/gene:HORVU5Hr1G062720/gene:HORVU7Hr1G107330/gene:HORVU3Hr1G096510/gene:HORVU1Hr1G047390/gene:HORVU7Hr1G017790/gene:HORVU7Hr1G033320	-/-/-/-/-/-/-/-/-/-	10	6	gene:HORVU2Hr1G092070/gene:HORVU6Hr1G020330/gene:HORVU5Hr1G062720/gene:HORVU7Hr1G107330/gene:HORVU1Hr1G047390/gene:HORVU7Hr1G017790	4	gene:HORVU7Hr1G096870/gene:HORVU3Hr1G097200/gene:HORVU3Hr1G096510/gene:HORVU7Hr1G033320
BP	GO:0009725	response to hormone	10|1095	87|9210	0.595347	0.956801	gene:HORVU2Hr1G092070/gene:HORVU7Hr1G096870/gene:HORVU6Hr1G020330/gene:HORVU3Hr1G097200/gene:HORVU5Hr1G062720/gene:HORVU7Hr1G107330/gene:HORVU3Hr1G096510/gene:HORVU1Hr1G047390/gene:HORVU7Hr1G017790/gene:HORVU7Hr1G033320	-/-/-/-/-/-/-/-/-/-	10	6	gene:HORVU2Hr1G092070/gene:HORVU6Hr1G020330/gene:HORVU5Hr1G062720/gene:HORVU7Hr1G107330/gene:HORVU1Hr1G047390/gene:HORVU7Hr1G017790	4	gene:HORVU7Hr1G096870/gene:HORVU3Hr1G097200/gene:HORVU3Hr1G096510/gene:HORVU7Hr1G033320
BP	GO:0010033	response to organic substance	10|1095	87|9210	0.595347	0.956801	gene:HORVU2Hr1G092070/gene:HORVU7Hr1G096870/gene:HORVU6Hr1G020330/gene:HORVU3Hr1G097200/gene:HORVU5Hr1G062720/gene:HORVU7Hr1G107330/gene:HORVU3Hr1G096510/gene:HORVU1Hr1G047390/gene:HORVU7Hr1G017790/gene:HORVU7Hr1G033320	-/-/-/-/-/-/-/-/-/-	10	6	gene:HORVU2Hr1G092070/gene:HORVU6Hr1G020330/gene:HORVU5Hr1G062720/gene:HORVU7Hr1G107330/gene:HORVU1Hr1G047390/gene:HORVU7Hr1G017790	4	gene:HORVU7Hr1G096870/gene:HORVU3Hr1G097200/gene:HORVU3Hr1G096510/gene:HORVU7Hr1G033320
BP	GO:0006486	protein glycosylation	6|1095	52|9210	0.595385	0.956801	gene:HORVU6Hr1G033630/gene:HORVU2Hr1G127740/gene:HORVU5Hr1G042220/gene:HORVU7Hr1G064830/gene:HORVU7Hr1G105510/gene:HORVU4Hr1G082730	-/-/-/-/-/-	6	4	gene:HORVU2Hr1G127740/gene:HORVU5Hr1G042220/gene:HORVU7Hr1G064830/gene:HORVU4Hr1G082730	2	gene:HORVU6Hr1G033630/gene:HORVU7Hr1G105510
BP	GO:0043413	macromolecule glycosylation	6|1095	52|9210	0.595385	0.956801	gene:HORVU6Hr1G033630/gene:HORVU2Hr1G127740/gene:HORVU5Hr1G042220/gene:HORVU7Hr1G064830/gene:HORVU7Hr1G105510/gene:HORVU4Hr1G082730	-/-/-/-/-/-	6	4	gene:HORVU2Hr1G127740/gene:HORVU5Hr1G042220/gene:HORVU7Hr1G064830/gene:HORVU4Hr1G082730	2	gene:HORVU6Hr1G033630/gene:HORVU7Hr1G105510
BP	GO:0051276	chromosome organization	11|1095	96|9210	0.59963	0.960553	gene:HORVU7Hr1G082490/novel.1229/novel.4207/gene:HORVU4Hr1G019140/gene:HORVU6Hr1G067930/gene:HORVU7Hr1G012850/gene:HORVU7Hr1G065200/gene:HORVU7Hr1G071710/gene:HORVU1Hr1G056670/gene:HORVU2Hr1G094390/gene:HORVU2Hr1G093020	-/-/-/-/-/-/-/-/-/-/-	11	2	gene:HORVU7Hr1G012850/gene:HORVU2Hr1G093020	9	gene:HORVU7Hr1G082490/novel.1229/novel.4207/gene:HORVU4Hr1G019140/gene:HORVU6Hr1G067930/gene:HORVU7Hr1G065200/gene:HORVU7Hr1G071710/gene:HORVU1Hr1G056670/gene:HORVU2Hr1G094390
BP	GO:0006631	fatty acid metabolic process	13|1095	114|9210	0.607661	0.970329	gene:HORVU6Hr1G089980/gene:HORVU7Hr1G019830/gene:HORVU2Hr1G010440/gene:HORVU4Hr1G076940/gene:HORVU4Hr1G067340/gene:HORVU3Hr1G105880/gene:HORVU7Hr1G022610/gene:HORVU1Hr1G039830/gene:HORVU4Hr1G018150/gene:HORVU7Hr1G023280/gene:HORVU7Hr1G006910/gene:HORVU1Hr1G089710/gene:HORVU6Hr1G029810	-/-/-/Fdh/-/-/-/-/-/-/-/-/-	13	4	gene:HORVU7Hr1G019830/gene:HORVU4Hr1G018150/gene:HORVU7Hr1G006910/gene:HORVU1Hr1G089710	9	gene:HORVU6Hr1G089980/gene:HORVU2Hr1G010440/gene:HORVU4Hr1G076940/gene:HORVU4Hr1G067340/gene:HORVU3Hr1G105880/gene:HORVU7Hr1G022610/gene:HORVU1Hr1G039830/gene:HORVU7Hr1G023280/gene:HORVU6Hr1G029810
BP	GO:0000003	reproduction	10|1095	89|9210	0.625049	0.991797	gene:HORVU1Hr1G066190/gene:HORVU2Hr1G117490/gene:HORVU2Hr1G042490/gene:HORVU2Hr1G008140/gene:HORVU7Hr1G105190/gene:HORVU2Hr1G121310/gene:HORVU7Hr1G105150/gene:HORVU2Hr1G042520/gene:HORVU4Hr1G067140/gene:HORVU3Hr1G077170	-/-/-/-/-/-/-/-/-/-	10	9	gene:HORVU1Hr1G066190/gene:HORVU2Hr1G042490/gene:HORVU2Hr1G008140/gene:HORVU7Hr1G105190/gene:HORVU2Hr1G121310/gene:HORVU7Hr1G105150/gene:HORVU2Hr1G042520/gene:HORVU4Hr1G067140/gene:HORVU3Hr1G077170	1	gene:HORVU2Hr1G117490
BP	GO:0022414	reproductive process	10|1095	89|9210	0.625049	0.991797	gene:HORVU1Hr1G066190/gene:HORVU2Hr1G117490/gene:HORVU2Hr1G042490/gene:HORVU2Hr1G008140/gene:HORVU7Hr1G105190/gene:HORVU2Hr1G121310/gene:HORVU7Hr1G105150/gene:HORVU2Hr1G042520/gene:HORVU4Hr1G067140/gene:HORVU3Hr1G077170	-/-/-/-/-/-/-/-/-/-	10	9	gene:HORVU1Hr1G066190/gene:HORVU2Hr1G042490/gene:HORVU2Hr1G008140/gene:HORVU7Hr1G105190/gene:HORVU2Hr1G121310/gene:HORVU7Hr1G105150/gene:HORVU2Hr1G042520/gene:HORVU4Hr1G067140/gene:HORVU3Hr1G077170	1	gene:HORVU2Hr1G117490
BP	GO:0070085	glycosylation	6|1095	54|9210	0.633261	0.995228	gene:HORVU6Hr1G033630/gene:HORVU2Hr1G127740/gene:HORVU5Hr1G042220/gene:HORVU7Hr1G064830/gene:HORVU7Hr1G105510/gene:HORVU4Hr1G082730	-/-/-/-/-/-	6	4	gene:HORVU2Hr1G127740/gene:HORVU5Hr1G042220/gene:HORVU7Hr1G064830/gene:HORVU4Hr1G082730	2	gene:HORVU6Hr1G033630/gene:HORVU7Hr1G105510
BP	GO:0009733	response to auxin	7|1095	63|9210	0.634226	0.995228	gene:HORVU2Hr1G092070/gene:HORVU7Hr1G096870/gene:HORVU5Hr1G062720/gene:HORVU7Hr1G107330/gene:HORVU1Hr1G047390/gene:HORVU7Hr1G017790/gene:HORVU7Hr1G033320	-/-/-/-/-/-/-	7	5	gene:HORVU2Hr1G092070/gene:HORVU5Hr1G062720/gene:HORVU7Hr1G107330/gene:HORVU1Hr1G047390/gene:HORVU7Hr1G017790	2	gene:HORVU7Hr1G096870/gene:HORVU7Hr1G033320
BP	GO:0006664	glycolipid metabolic process	3|1095	27|9210	0.638512	0.995228	gene:HORVU6Hr1G086580/gene:HORVU3Hr1G091850/gene:HORVU5Hr1G099490	-/-/-	3	1	gene:HORVU3Hr1G091850	2	gene:HORVU6Hr1G086580/gene:HORVU5Hr1G099490
BP	GO:0051128	regulation of cellular component organization	3|1095	27|9210	0.638512	0.995228	gene:HORVU2Hr1G095490/gene:HORVU2Hr1G063210/gene:HORVU2Hr1G034400	-/-/-	3	2	gene:HORVU2Hr1G063210/gene:HORVU2Hr1G034400	1	gene:HORVU2Hr1G095490
BP	GO:1903509	liposaccharide metabolic process	3|1095	27|9210	0.638512	0.995228	gene:HORVU6Hr1G086580/gene:HORVU3Hr1G091850/gene:HORVU5Hr1G099490	-/-/-	3	1	gene:HORVU3Hr1G091850	2	gene:HORVU6Hr1G086580/gene:HORVU5Hr1G099490
BP	GO:0006766	vitamin metabolic process	2|1095	18|9210	0.648976	0.995228	gene:HORVU4Hr1G003580/gene:HORVU4Hr1G027040	-/-	2	1	gene:HORVU4Hr1G027040	1	gene:HORVU4Hr1G003580
BP	GO:0006767	water-soluble vitamin metabolic process	2|1095	18|9210	0.648976	0.995228	gene:HORVU4Hr1G003580/gene:HORVU4Hr1G027040	-/-	2	1	gene:HORVU4Hr1G027040	1	gene:HORVU4Hr1G003580
BP	GO:0009064	glutamine family amino acid metabolic process	2|1095	18|9210	0.648976	0.995228	gene:HORVU2Hr1G022920/gene:HORVU3Hr1G063050	-/-	2	0		2	gene:HORVU2Hr1G022920/gene:HORVU3Hr1G063050
BP	GO:0009110	vitamin biosynthetic process	2|1095	18|9210	0.648976	0.995228	gene:HORVU4Hr1G003580/gene:HORVU4Hr1G027040	-/-	2	1	gene:HORVU4Hr1G027040	1	gene:HORVU4Hr1G003580
BP	GO:0042364	water-soluble vitamin biosynthetic process	2|1095	18|9210	0.648976	0.995228	gene:HORVU4Hr1G003580/gene:HORVU4Hr1G027040	-/-	2	1	gene:HORVU4Hr1G027040	1	gene:HORVU4Hr1G003580
BP	GO:1901615	organic hydroxy compound metabolic process	2|1095	18|9210	0.648976	0.995228	gene:HORVU7Hr1G033170/gene:HORVU4Hr1G027040	-/-	2	2	gene:HORVU7Hr1G033170/gene:HORVU4Hr1G027040	0
BP	GO:0042254	ribosome biogenesis	5|1095	46|9210	0.652894	0.998194	gene:HORVU3Hr1G070370/gene:HORVU7Hr1G073720/gene:HORVU5Hr1G047980/gene:HORVU4Hr1G010030/gene:HORVU7Hr1G017880	-/-/-/-/-	5	3	gene:HORVU7Hr1G073720/gene:HORVU5Hr1G047980/gene:HORVU4Hr1G010030	2	gene:HORVU3Hr1G070370/gene:HORVU7Hr1G017880
BP	GO:0006366	transcription by RNA polymerase II	4|1095	37|9210	0.656354	0.998642	gene:HORVU3Hr1G021970/gene:HORVU4Hr1G062770/gene:HORVU5Hr1G125050/gene:HORVU2Hr1G050500	-/-/-/-	4	0		4	gene:HORVU3Hr1G021970/gene:HORVU4Hr1G062770/gene:HORVU5Hr1G125050/gene:HORVU2Hr1G050500
BP	GO:0006364	rRNA processing	3|1095	28|9210	0.663463	0.998642	gene:HORVU3Hr1G070370/gene:HORVU4Hr1G010030/gene:HORVU7Hr1G017880	-/-/-	3	1	gene:HORVU4Hr1G010030	2	gene:HORVU3Hr1G070370/gene:HORVU7Hr1G017880
BP	GO:0016072	rRNA metabolic process	3|1095	28|9210	0.663463	0.998642	gene:HORVU3Hr1G070370/gene:HORVU4Hr1G010030/gene:HORVU7Hr1G017880	-/-/-	3	1	gene:HORVU4Hr1G010030	2	gene:HORVU3Hr1G070370/gene:HORVU7Hr1G017880
BP	GO:0016051	carbohydrate biosynthetic process	11|1095	101|9210	0.668219	0.998642	gene:HORVU1Hr1G053770/gene:HORVU6Hr1G095090/gene:HORVU0Hr1G028350/gene:HORVU3Hr1G058470/gene:HORVU3Hr1G073780/gene:HORVU3Hr1G042600/gene:HORVU3Hr1G071570/gene:HORVU7Hr1G120960/gene:HORVU7Hr1G070010/gene:HORVU1Hr1G026330/gene:HORVU2Hr1G074960	-/-/-/-/-/-/-/-/-/-/-	11	5	gene:HORVU6Hr1G095090/gene:HORVU3Hr1G073780/gene:HORVU7Hr1G070010/gene:HORVU1Hr1G026330/gene:HORVU2Hr1G074960	6	gene:HORVU1Hr1G053770/gene:HORVU0Hr1G028350/gene:HORVU3Hr1G058470/gene:HORVU3Hr1G042600/gene:HORVU3Hr1G071570/gene:HORVU7Hr1G120960
BP	GO:0006397	mRNA processing	5|1095	47|9210	0.671975	0.998642	gene:HORVU7Hr1G078670/gene:HORVU7Hr1G027000/gene:HORVU1Hr1G014010/gene:HORVU5Hr1G120260/gene:HORVU6Hr1G077540	-/-/-/-/-	5	0		5	gene:HORVU7Hr1G078670/gene:HORVU7Hr1G027000/gene:HORVU1Hr1G014010/gene:HORVU5Hr1G120260/gene:HORVU6Hr1G077540
BP	GO:0006694	steroid biosynthetic process	2|1095	19|9210	0.678587	0.998642	gene:HORVU2Hr1G052190/gene:HORVU4Hr1G080780	-/-	2	1	gene:HORVU4Hr1G080780	1	gene:HORVU2Hr1G052190
BP	GO:0009890	negative regulation of biosynthetic process	2|1095	19|9210	0.678587	0.998642	gene:HORVU5Hr1G112610/gene:HORVU7Hr1G055330	-/-	2	2	gene:HORVU5Hr1G112610/gene:HORVU7Hr1G055330	0
BP	GO:0010558	negative regulation of macromolecule biosynthetic process	2|1095	19|9210	0.678587	0.998642	gene:HORVU5Hr1G112610/gene:HORVU7Hr1G055330	-/-	2	2	gene:HORVU5Hr1G112610/gene:HORVU7Hr1G055330	0
BP	GO:0031324	negative regulation of cellular metabolic process	2|1095	19|9210	0.678587	0.998642	gene:HORVU5Hr1G112610/gene:HORVU7Hr1G055330	-/-	2	2	gene:HORVU5Hr1G112610/gene:HORVU7Hr1G055330	0
BP	GO:0031327	negative regulation of cellular biosynthetic process	2|1095	19|9210	0.678587	0.998642	gene:HORVU5Hr1G112610/gene:HORVU7Hr1G055330	-/-	2	2	gene:HORVU5Hr1G112610/gene:HORVU7Hr1G055330	0
BP	GO:0051172	negative regulation of nitrogen compound metabolic process	2|1095	19|9210	0.678587	0.998642	gene:HORVU5Hr1G112610/gene:HORVU7Hr1G055330	-/-	2	2	gene:HORVU5Hr1G112610/gene:HORVU7Hr1G055330	0
BP	GO:2000113	negative regulation of cellular macromolecule biosynthetic process	2|1095	19|9210	0.678587	0.998642	gene:HORVU5Hr1G112610/gene:HORVU7Hr1G055330	-/-	2	2	gene:HORVU5Hr1G112610/gene:HORVU7Hr1G055330	0
BP	GO:0006820	anion transport	8|1095	75|9210	0.681786	0.998642	gene:HORVU5Hr1G022140/gene:HORVU4Hr1G085290/gene:HORVU2Hr1G077080/gene:HORVU6Hr1G072930/gene:HORVU7Hr1G019890/gene:HORVU0Hr1G008640/novel.458/gene:HORVU5Hr1G115490	-/-/ClC1/-/-/-/-/-	8	6	gene:HORVU5Hr1G022140/gene:HORVU4Hr1G085290/gene:HORVU2Hr1G077080/gene:HORVU7Hr1G019890/novel.458/gene:HORVU5Hr1G115490	2	gene:HORVU6Hr1G072930/gene:HORVU0Hr1G008640
BP	GO:0065003	protein-containing complex assembly	7|1095	66|9210	0.683313	0.998642	gene:HORVU2Hr1G086690/gene:HORVU2Hr1G095490/gene:HORVU7Hr1G012850/gene:HORVU5Hr1G120260/gene:HORVU2Hr1G094390/gene:HORVU2Hr1G093020/gene:HORVU5Hr1G043600	-/-/-/-/-/-/CCDA	7	3	gene:HORVU2Hr1G086690/gene:HORVU7Hr1G012850/gene:HORVU2Hr1G093020	4	gene:HORVU2Hr1G095490/gene:HORVU5Hr1G120260/gene:HORVU2Hr1G094390/gene:HORVU5Hr1G043600
BP	GO:0022900	electron transport chain	3|1095	29|9210	0.687136	0.998642	gene:HORVU5Hr1G109620/gene:HORVU1Hr1G061960/gene:HORVU2Hr1G035860	-/-/-	3	3	gene:HORVU5Hr1G109620/gene:HORVU1Hr1G061960/gene:HORVU2Hr1G035860	0
BP	GO:0010629	negative regulation of gene expression	4|1095	39|9210	0.697494	0.998642	gene:HORVU5Hr1G112610/gene:HORVU7Hr1G071790/gene:HORVU1Hr1G021990/gene:HORVU7Hr1G055330	-/-/-/-	4	2	gene:HORVU5Hr1G112610/gene:HORVU7Hr1G055330	2	gene:HORVU7Hr1G071790/gene:HORVU1Hr1G021990
BP	GO:0008202	steroid metabolic process	2|1095	20|9210	0.706127	0.998642	gene:HORVU2Hr1G052190/gene:HORVU4Hr1G080780	-/-	2	1	gene:HORVU4Hr1G080780	1	gene:HORVU2Hr1G052190
BP	GO:0007017	microtubule-based process	10|1095	95|9210	0.706816	0.998642	gene:HORVU3Hr1G035400/gene:HORVU5Hr1G050510/gene:HORVU2Hr1G095490/gene:HORVU1Hr1G047110/gene:HORVU6Hr1G080920/gene:HORVU0Hr1G015810/gene:HORVU6Hr1G038750/gene:HORVU4Hr1G032920/gene:HORVU7Hr1G057140/novel.5366	-/-/-/-/-/-/-/-/-/-	10	1	gene:HORVU3Hr1G035400	9	gene:HORVU5Hr1G050510/gene:HORVU2Hr1G095490/gene:HORVU1Hr1G047110/gene:HORVU6Hr1G080920/gene:HORVU0Hr1G015810/gene:HORVU6Hr1G038750/gene:HORVU4Hr1G032920/gene:HORVU7Hr1G057140/novel.5366
BP	GO:0005992	trehalose biosynthetic process	3|1095	30|9210	0.70954	0.998642	gene:HORVU1Hr1G053770/gene:HORVU0Hr1G028350/gene:HORVU3Hr1G071570	-/-/-	3	0		3	gene:HORVU1Hr1G053770/gene:HORVU0Hr1G028350/gene:HORVU3Hr1G071570
BP	GO:0006928	movement of cell or subcellular component	8|1095	77|9210	0.710418	0.998642	gene:HORVU5Hr1G050510/gene:HORVU1Hr1G047110/gene:HORVU6Hr1G080920/gene:HORVU0Hr1G015810/gene:HORVU6Hr1G038750/gene:HORVU4Hr1G032920/gene:HORVU7Hr1G057140/novel.5366	-/-/-/-/-/-/-/-	8	0		8	gene:HORVU5Hr1G050510/gene:HORVU1Hr1G047110/gene:HORVU6Hr1G080920/gene:HORVU0Hr1G015810/gene:HORVU6Hr1G038750/gene:HORVU4Hr1G032920/gene:HORVU7Hr1G057140/novel.5366
BP	GO:0007018	microtubule-based movement	8|1095	77|9210	0.710418	0.998642	gene:HORVU5Hr1G050510/gene:HORVU1Hr1G047110/gene:HORVU6Hr1G080920/gene:HORVU0Hr1G015810/gene:HORVU6Hr1G038750/gene:HORVU4Hr1G032920/gene:HORVU7Hr1G057140/novel.5366	-/-/-/-/-/-/-/-	8	0		8	gene:HORVU5Hr1G050510/gene:HORVU1Hr1G047110/gene:HORVU6Hr1G080920/gene:HORVU0Hr1G015810/gene:HORVU6Hr1G038750/gene:HORVU4Hr1G032920/gene:HORVU7Hr1G057140/novel.5366
BP	GO:0007264	small GTPase mediated signal transduction	7|1095	68|9210	0.713606	0.998642	gene:HORVU4Hr1G078690/gene:HORVU2Hr1G104660/gene:HORVU4Hr1G002980/gene:HORVU5Hr1G080980/gene:HORVU4Hr1G067740/gene:HORVU5Hr1G111110/gene:HORVU2Hr1G040020	-/-/-/-/-/-/-	7	2	gene:HORVU4Hr1G078690/gene:HORVU4Hr1G002980	5	gene:HORVU2Hr1G104660/gene:HORVU5Hr1G080980/gene:HORVU4Hr1G067740/gene:HORVU5Hr1G111110/gene:HORVU2Hr1G040020
BP	GO:0009892	negative regulation of metabolic process	4|1095	40|9210	0.716691	0.998642	gene:HORVU5Hr1G112610/gene:HORVU7Hr1G071790/gene:HORVU1Hr1G021990/gene:HORVU7Hr1G055330	-/-/-/-	4	2	gene:HORVU5Hr1G112610/gene:HORVU7Hr1G055330	2	gene:HORVU7Hr1G071790/gene:HORVU1Hr1G021990
BP	GO:0010605	negative regulation of macromolecule metabolic process	4|1095	40|9210	0.716691	0.998642	gene:HORVU5Hr1G112610/gene:HORVU7Hr1G071790/gene:HORVU1Hr1G021990/gene:HORVU7Hr1G055330	-/-/-/-	4	2	gene:HORVU5Hr1G112610/gene:HORVU7Hr1G055330	2	gene:HORVU7Hr1G071790/gene:HORVU1Hr1G021990
BP	GO:0015977	carbon fixation	1|1095	10|9210	0.71816	0.998642	gene:HORVU6Hr1G048410	-	1	1	gene:HORVU6Hr1G048410	0
BP	GO:0005991	trehalose metabolic process	3|1095	31|9210	0.730688	0.998642	gene:HORVU1Hr1G053770/gene:HORVU0Hr1G028350/gene:HORVU3Hr1G071570	-/-/-	3	0		3	gene:HORVU1Hr1G053770/gene:HORVU0Hr1G028350/gene:HORVU3Hr1G071570
BP	GO:0070972	protein localization to endoplasmic reticulum	2|1095	21|9210	0.731668	0.998642	gene:HORVU1Hr1G081470/novel.889	-/-	2	1	gene:HORVU1Hr1G081470	1	novel.889
BP	GO:0034622	cellular protein-containing complex assembly	6|1095	61|9210	0.748109	0.998642	gene:HORVU2Hr1G095490/gene:HORVU7Hr1G012850/gene:HORVU5Hr1G120260/gene:HORVU2Hr1G094390/gene:HORVU2Hr1G093020/gene:HORVU5Hr1G043600	-/-/-/-/-/CCDA	6	2	gene:HORVU7Hr1G012850/gene:HORVU2Hr1G093020	4	gene:HORVU2Hr1G095490/gene:HORVU5Hr1G120260/gene:HORVU2Hr1G094390/gene:HORVU5Hr1G043600
BP	GO:0046351	disaccharide biosynthetic process	3|1095	32|9210	0.750605	0.998642	gene:HORVU1Hr1G053770/gene:HORVU0Hr1G028350/gene:HORVU3Hr1G071570	-/-/-	3	0		3	gene:HORVU1Hr1G053770/gene:HORVU0Hr1G028350/gene:HORVU3Hr1G071570
BP	GO:0019751	polyol metabolic process	1|1095	11|9210	0.751705	0.998642	gene:HORVU7Hr1G033170	-	1	1	gene:HORVU7Hr1G033170	0
BP	GO:0048285	organelle fission	1|1095	11|9210	0.751705	0.998642	gene:HORVU2Hr1G091870	-	1	1	gene:HORVU2Hr1G091870	0
BP	GO:0030243	cellulose metabolic process	4|1095	42|9210	0.752357	0.998642	gene:HORVU3Hr1G073780/gene:HORVU7Hr1G070010/gene:HORVU1Hr1G026330/gene:HORVU2Hr1G074960	-/-/-/-	4	4	gene:HORVU3Hr1G073780/gene:HORVU7Hr1G070010/gene:HORVU1Hr1G026330/gene:HORVU2Hr1G074960	0
BP	GO:0030244	cellulose biosynthetic process	4|1095	42|9210	0.752357	0.998642	gene:HORVU3Hr1G073780/gene:HORVU7Hr1G070010/gene:HORVU1Hr1G026330/gene:HORVU2Hr1G074960	-/-/-/-	4	4	gene:HORVU3Hr1G073780/gene:HORVU7Hr1G070010/gene:HORVU1Hr1G026330/gene:HORVU2Hr1G074960	0
BP	GO:0098656	anion transmembrane transport	3|1095	33|9210	0.769322	0.998642	gene:HORVU4Hr1G085290/gene:HORVU0Hr1G008640/novel.458	-/-/-	3	2	gene:HORVU4Hr1G085290/novel.458	1	gene:HORVU0Hr1G008640
BP	GO:1903825	organic acid transmembrane transport	3|1095	33|9210	0.769322	0.998642	gene:HORVU4Hr1G085290/gene:HORVU0Hr1G008640/novel.458	-/-/-	3	2	gene:HORVU4Hr1G085290/novel.458	1	gene:HORVU0Hr1G008640
BP	GO:1905039	carboxylic acid transmembrane transport	3|1095	33|9210	0.769322	0.998642	gene:HORVU4Hr1G085290/gene:HORVU0Hr1G008640/novel.458	-/-/-	3	2	gene:HORVU4Hr1G085290/novel.458	1	gene:HORVU0Hr1G008640
BP	GO:0006605	protein targeting	2|1095	23|9210	0.777105	0.998642	gene:HORVU7Hr1G075380/novel.889	-/-	2	0		2	gene:HORVU7Hr1G075380/novel.889
BP	GO:0008104	protein localization	16|1095	157|9210	0.781086	0.998642	gene:HORVU3Hr1G066420/gene:HORVU3Hr1G039600/gene:HORVU7Hr1G075380/gene:HORVU4Hr1G086330/gene:HORVU5Hr1G086370/gene:HORVU1Hr1G081470/gene:HORVU3Hr1G041160/gene:HORVU6Hr1G076430/gene:HORVU3Hr1G088450/gene:HORVU7Hr1G045680/gene:HORVU5Hr1G064470/novel.889/gene:HORVU1Hr1G042050/gene:HORVU1Hr1G073890/gene:HORVU1Hr1G002390/gene:HORVU5Hr1G110890	-/-/-/-/-/-/-/-/-/-/-/-/-/-/-/-	16	4	gene:HORVU4Hr1G086330/gene:HORVU1Hr1G081470/gene:HORVU5Hr1G064470/gene:HORVU5Hr1G110890	12	gene:HORVU3Hr1G066420/gene:HORVU3Hr1G039600/gene:HORVU7Hr1G075380/gene:HORVU5Hr1G086370/gene:HORVU3Hr1G041160/gene:HORVU6Hr1G076430/gene:HORVU3Hr1G088450/gene:HORVU7Hr1G045680/novel.889/gene:HORVU1Hr1G042050/gene:HORVU1Hr1G073890/gene:HORVU1Hr1G002390
BP	GO:0002376	immune system process	1|1095	12|9210	0.781261	0.998642	gene:HORVU6Hr1G014990	-	1	0		1	gene:HORVU6Hr1G014990
BP	GO:0006821	chloride transport	1|1095	12|9210	0.781261	0.998642	gene:HORVU2Hr1G077080	ClC1	1	1	gene:HORVU2Hr1G077080	0
BP	GO:0006904	vesicle docking involved in exocytosis	1|1095	12|9210	0.781261	0.998642	gene:HORVU6Hr1G043390	-	1	1	gene:HORVU6Hr1G043390	0
BP	GO:0006955	immune response	1|1095	12|9210	0.781261	0.998642	gene:HORVU6Hr1G014990	-	1	0		1	gene:HORVU6Hr1G014990
BP	GO:0016485	protein processing	1|1095	12|9210	0.781261	0.998642	gene:HORVU3Hr1G111140	-	1	0		1	gene:HORVU3Hr1G111140
BP	GO:0140029	exocytic process	1|1095	12|9210	0.781261	0.998642	gene:HORVU6Hr1G043390	-	1	1	gene:HORVU6Hr1G043390	0
BP	GO:0006457	protein folding	11|1095	111|9210	0.782991	0.998642	gene:HORVU2Hr1G005170/gene:HORVU7Hr1G075380/gene:HORVU6Hr1G012570/gene:HORVU5Hr1G037600/gene:HORVU7Hr1G045680/gene:HORVU4Hr1G031870/gene:HORVU7Hr1G046460/gene:HORVU6Hr1G077340/gene:HORVU2Hr1G008380/gene:HORVU4Hr1G066920/gene:HORVU4Hr1G007090	-/-/-/-/-/-/-/-/-/-/-	11	5	gene:HORVU2Hr1G005170/gene:HORVU6Hr1G012570/gene:HORVU4Hr1G031870/gene:HORVU6Hr1G077340/gene:HORVU4Hr1G007090	6	gene:HORVU7Hr1G075380/gene:HORVU5Hr1G037600/gene:HORVU7Hr1G045680/gene:HORVU7Hr1G046460/gene:HORVU2Hr1G008380/gene:HORVU4Hr1G066920
BP	GO:0016071	mRNA metabolic process	5|1095	54|9210	0.785594	0.998642	gene:HORVU7Hr1G078670/gene:HORVU7Hr1G027000/gene:HORVU1Hr1G014010/gene:HORVU5Hr1G120260/gene:HORVU6Hr1G077540	-/-/-/-/-	5	0		5	gene:HORVU7Hr1G078670/gene:HORVU7Hr1G027000/gene:HORVU1Hr1G014010/gene:HORVU5Hr1G120260/gene:HORVU6Hr1G077540
BP	GO:0016579	protein deubiquitination	3|1095	34|9210	0.786876	0.998642	gene:HORVU6Hr1G043690/gene:HORVU1Hr1G077630/gene:HORVU3Hr1G075250	-/-/-	3	0		3	gene:HORVU6Hr1G043690/gene:HORVU1Hr1G077630/gene:HORVU3Hr1G075250
BP	GO:0070646	protein modification by small protein removal	3|1095	34|9210	0.786876	0.998642	gene:HORVU6Hr1G043690/gene:HORVU1Hr1G077630/gene:HORVU3Hr1G075250	-/-/-	3	0		3	gene:HORVU6Hr1G043690/gene:HORVU1Hr1G077630/gene:HORVU3Hr1G075250
BP	GO:0000226	microtubule cytoskeleton organization	1|1095	13|9210	0.807301	0.998642	gene:HORVU2Hr1G095490	-	1	0		1	gene:HORVU2Hr1G095490
BP	GO:0006006	glucose metabolic process	1|1095	13|9210	0.807301	0.998642	gene:HORVU4Hr1G051010	-	1	1	gene:HORVU4Hr1G051010	0
BP	GO:0006066	alcohol metabolic process	1|1095	13|9210	0.807301	0.998642	gene:HORVU7Hr1G033170	-	1	1	gene:HORVU7Hr1G033170	0
BP	GO:0009060	aerobic respiration	1|1095	13|9210	0.807301	0.998642	gene:HORVU6Hr1G048410	-	1	1	gene:HORVU6Hr1G048410	0
BP	GO:0022406	membrane docking	1|1095	13|9210	0.807301	0.998642	gene:HORVU6Hr1G043390	-	1	1	gene:HORVU6Hr1G043390	0
BP	GO:0048278	vesicle docking	1|1095	13|9210	0.807301	0.998642	gene:HORVU6Hr1G043390	-	1	1	gene:HORVU6Hr1G043390	0
BP	GO:0051604	protein maturation	1|1095	13|9210	0.807301	0.998642	gene:HORVU3Hr1G111140	-	1	0		1	gene:HORVU3Hr1G111140
BP	GO:0051640	organelle localization	1|1095	13|9210	0.807301	0.998642	gene:HORVU6Hr1G043390	-	1	1	gene:HORVU6Hr1G043390	0
BP	GO:0140056	organelle localization by membrane tethering	1|1095	13|9210	0.807301	0.998642	gene:HORVU6Hr1G043390	-	1	1	gene:HORVU6Hr1G043390	0
BP	GO:0045184	establishment of protein localization	15|1095	151|9210	0.80745	0.998642	gene:HORVU3Hr1G066420/gene:HORVU3Hr1G039600/gene:HORVU7Hr1G075380/gene:HORVU4Hr1G086330/gene:HORVU5Hr1G086370/gene:HORVU3Hr1G041160/gene:HORVU6Hr1G076430/gene:HORVU3Hr1G088450/gene:HORVU7Hr1G045680/gene:HORVU5Hr1G064470/novel.889/gene:HORVU1Hr1G042050/gene:HORVU1Hr1G073890/gene:HORVU1Hr1G002390/gene:HORVU5Hr1G110890	-/-/-/-/-/-/-/-/-/-/-/-/-/-/-	15	3	gene:HORVU4Hr1G086330/gene:HORVU5Hr1G064470/gene:HORVU5Hr1G110890	12	gene:HORVU3Hr1G066420/gene:HORVU3Hr1G039600/gene:HORVU7Hr1G075380/gene:HORVU5Hr1G086370/gene:HORVU3Hr1G041160/gene:HORVU6Hr1G076430/gene:HORVU3Hr1G088450/gene:HORVU7Hr1G045680/novel.889/gene:HORVU1Hr1G042050/gene:HORVU1Hr1G073890/gene:HORVU1Hr1G002390
BP	GO:0030001	metal ion transport	15|1095	152|9210	0.815258	0.998642	gene:HORVU7Hr1G100230/gene:HORVU3Hr1G088190/gene:HORVU2Hr1G018190/gene:HORVU7Hr1G107400/gene:HORVU1Hr1G066230/gene:HORVU5Hr1G072780/gene:HORVU2Hr1G020220/gene:HORVU5Hr1G070230/gene:HORVU2Hr1G124210/gene:HORVU5Hr1G007980/gene:HORVU6Hr1G032870/gene:HORVU5Hr1G022760/gene:HORVU2Hr1G112230/gene:HORVU5Hr1G065230/gene:HORVU2Hr1G097010	-/-/-/-/-/-/HAK2/-/-/-/-/-/-/-/-	15	8	gene:HORVU7Hr1G100230/gene:HORVU3Hr1G088190/gene:HORVU2Hr1G018190/gene:HORVU5Hr1G072780/gene:HORVU2Hr1G020220/gene:HORVU2Hr1G112230/gene:HORVU5Hr1G065230/gene:HORVU2Hr1G097010	7	gene:HORVU7Hr1G107400/gene:HORVU1Hr1G066230/gene:HORVU5Hr1G070230/gene:HORVU2Hr1G124210/gene:HORVU5Hr1G007980/gene:HORVU6Hr1G032870/gene:HORVU5Hr1G022760
BP	GO:0007154	cell communication	34|1095	327|9210	0.824705	0.998642	gene:HORVU1Hr1G017380/gene:HORVU1Hr1G066190/gene:HORVU4Hr1G078690/gene:HORVU1Hr1G017240/gene:HORVU2Hr1G117490/gene:HORVU4Hr1G008210/gene:HORVU2Hr1G013400/gene:HORVU1Hr1G084450/gene:HORVU7Hr1G017650/gene:HORVU1Hr1G065120/gene:HORVU2Hr1G023000/gene:HORVU2Hr1G042490/gene:HORVU2Hr1G008140/gene:HORVU5Hr1G065350/gene:HORVU7Hr1G105190/gene:HORVU2Hr1G104660/gene:HORVU6Hr1G030150/gene:HORVU4Hr1G002980/gen…	-/-/-/-/-/-/-/-/-/-/-/-/-/-/-/-/-/-/-/-/-/-/-/-/-/-/-/-/-/-/-/-/-/-	34	20	gene:HORVU1Hr1G017380/gene:HORVU1Hr1G066190/gene:HORVU4Hr1G078690/gene:HORVU1Hr1G017240/gene:HORVU4Hr1G008210/gene:HORVU7Hr1G017650/gene:HORVU2Hr1G042490/gene:HORVU2Hr1G008140/gene:HORVU5Hr1G065350/gene:HORVU7Hr1G105190/gene:HORVU4Hr1G002980/gene:HORVU2Hr1G121310/gene:HORVU5Hr1G084630/gene:HORVU7Hr1G105150/gene:HORVU3Hr1G073100/gene:HORVU1Hr1G022550/gene:HORVU2Hr1G018340/gene:HORVU2Hr1G042520/gen…	14	gene:HORVU2Hr1G117490/gene:HORVU2Hr1G013400/gene:HORVU1Hr1G084450/gene:HORVU1Hr1G065120/gene:HORVU2Hr1G023000/gene:HORVU2Hr1G104660/gene:HORVU6Hr1G030150/gene:HORVU3Hr1G077030/gene:HORVU3Hr1G022550/gene:HORVU5Hr1G080980/gene:HORVU4Hr1G067740/gene:HORVU1Hr1G027980/gene:HORVU5Hr1G111110/gene:HORVU2Hr1G040020
BP	GO:0009067	aspartate family amino acid biosynthetic process	1|1095	14|9210	0.830244	0.998642	gene:HORVU5Hr1G006780	HvMS	1	1	gene:HORVU5Hr1G006780	0
BP	GO:0009966	regulation of signal transduction	1|1095	14|9210	0.830244	0.998642	gene:HORVU2Hr1G040020	-	1	0		1	gene:HORVU2Hr1G040020
BP	GO:0010646	regulation of cell communication	1|1095	14|9210	0.830244	0.998642	gene:HORVU2Hr1G040020	-	1	0		1	gene:HORVU2Hr1G040020
BP	GO:0023051	regulation of signaling	1|1095	14|9210	0.830244	0.998642	gene:HORVU2Hr1G040020	-	1	0		1	gene:HORVU2Hr1G040020
BP	GO:0006352	DNA-templated transcription, initiation	3|1095	37|9210	0.832981	0.998642	gene:HORVU3Hr1G021970/gene:HORVU4Hr1G062770/gene:HORVU5Hr1G125110	-/-/-	3	0		3	gene:HORVU3Hr1G021970/gene:HORVU4Hr1G062770/gene:HORVU5Hr1G125110
BP	GO:0009312	oligosaccharide biosynthetic process	3|1095	37|9210	0.832981	0.998642	gene:HORVU1Hr1G053770/gene:HORVU0Hr1G028350/gene:HORVU3Hr1G071570	-/-/-	3	0		3	gene:HORVU1Hr1G053770/gene:HORVU0Hr1G028350/gene:HORVU3Hr1G071570
BP	GO:0015031	protein transport	14|1095	145|9210	0.833033	0.998642	gene:HORVU3Hr1G066420/gene:HORVU3Hr1G039600/gene:HORVU7Hr1G075380/gene:HORVU5Hr1G086370/gene:HORVU3Hr1G041160/gene:HORVU6Hr1G076430/gene:HORVU3Hr1G088450/gene:HORVU7Hr1G045680/gene:HORVU5Hr1G064470/novel.889/gene:HORVU1Hr1G042050/gene:HORVU1Hr1G073890/gene:HORVU1Hr1G002390/gene:HORVU5Hr1G110890	-/-/-/-/-/-/-/-/-/-/-/-/-/-	14	2	gene:HORVU5Hr1G064470/gene:HORVU5Hr1G110890	12	gene:HORVU3Hr1G066420/gene:HORVU3Hr1G039600/gene:HORVU7Hr1G075380/gene:HORVU5Hr1G086370/gene:HORVU3Hr1G041160/gene:HORVU6Hr1G076430/gene:HORVU3Hr1G088450/gene:HORVU7Hr1G045680/novel.889/gene:HORVU1Hr1G042050/gene:HORVU1Hr1G073890/gene:HORVU1Hr1G002390
BP	GO:0015833	peptide transport	14|1095	145|9210	0.833033	0.998642	gene:HORVU3Hr1G066420/gene:HORVU3Hr1G039600/gene:HORVU7Hr1G075380/gene:HORVU5Hr1G086370/gene:HORVU3Hr1G041160/gene:HORVU6Hr1G076430/gene:HORVU3Hr1G088450/gene:HORVU7Hr1G045680/gene:HORVU5Hr1G064470/novel.889/gene:HORVU1Hr1G042050/gene:HORVU1Hr1G073890/gene:HORVU1Hr1G002390/gene:HORVU5Hr1G110890	-/-/-/-/-/-/-/-/-/-/-/-/-/-	14	2	gene:HORVU5Hr1G064470/gene:HORVU5Hr1G110890	12	gene:HORVU3Hr1G066420/gene:HORVU3Hr1G039600/gene:HORVU7Hr1G075380/gene:HORVU5Hr1G086370/gene:HORVU3Hr1G041160/gene:HORVU6Hr1G076430/gene:HORVU3Hr1G088450/gene:HORVU7Hr1G045680/novel.889/gene:HORVU1Hr1G042050/gene:HORVU1Hr1G073890/gene:HORVU1Hr1G002390
BP	GO:0042886	amide transport	14|1095	145|9210	0.833033	0.998642	gene:HORVU3Hr1G066420/gene:HORVU3Hr1G039600/gene:HORVU7Hr1G075380/gene:HORVU5Hr1G086370/gene:HORVU3Hr1G041160/gene:HORVU6Hr1G076430/gene:HORVU3Hr1G088450/gene:HORVU7Hr1G045680/gene:HORVU5Hr1G064470/novel.889/gene:HORVU1Hr1G042050/gene:HORVU1Hr1G073890/gene:HORVU1Hr1G002390/gene:HORVU5Hr1G110890	-/-/-/-/-/-/-/-/-/-/-/-/-/-	14	2	gene:HORVU5Hr1G064470/gene:HORVU5Hr1G110890	12	gene:HORVU3Hr1G066420/gene:HORVU3Hr1G039600/gene:HORVU7Hr1G075380/gene:HORVU5Hr1G086370/gene:HORVU3Hr1G041160/gene:HORVU6Hr1G076430/gene:HORVU3Hr1G088450/gene:HORVU7Hr1G045680/novel.889/gene:HORVU1Hr1G042050/gene:HORVU1Hr1G073890/gene:HORVU1Hr1G002390
BP	GO:0007165	signal transduction	24|1095	238|9210	0.834646	0.998642	gene:HORVU1Hr1G017380/gene:HORVU4Hr1G078690/gene:HORVU1Hr1G017240/gene:HORVU4Hr1G008210/gene:HORVU2Hr1G013400/gene:HORVU1Hr1G084450/gene:HORVU7Hr1G017650/gene:HORVU1Hr1G065120/gene:HORVU2Hr1G023000/gene:HORVU5Hr1G065350/gene:HORVU2Hr1G104660/gene:HORVU6Hr1G030150/gene:HORVU4Hr1G002980/gene:HORVU3Hr1G077030/gene:HORVU3Hr1G022550/gene:HORVU5Hr1G084630/gene:HORVU5Hr1G080980/gene:HORVU3Hr1G073100/gen…	-/-/-/-/-/-/-/-/-/-/-/-/-/-/-/-/-/-/-/-/-/-/-/-	24	11	gene:HORVU1Hr1G017380/gene:HORVU4Hr1G078690/gene:HORVU1Hr1G017240/gene:HORVU4Hr1G008210/gene:HORVU7Hr1G017650/gene:HORVU5Hr1G065350/gene:HORVU4Hr1G002980/gene:HORVU5Hr1G084630/gene:HORVU3Hr1G073100/gene:HORVU1Hr1G022550/gene:HORVU2Hr1G018340	13	gene:HORVU2Hr1G013400/gene:HORVU1Hr1G084450/gene:HORVU1Hr1G065120/gene:HORVU2Hr1G023000/gene:HORVU2Hr1G104660/gene:HORVU6Hr1G030150/gene:HORVU3Hr1G077030/gene:HORVU3Hr1G022550/gene:HORVU5Hr1G080980/gene:HORVU4Hr1G067740/gene:HORVU1Hr1G027980/gene:HORVU5Hr1G111110/gene:HORVU2Hr1G040020
BP	GO:0023052	signaling	24|1095	238|9210	0.834646	0.998642	gene:HORVU1Hr1G017380/gene:HORVU4Hr1G078690/gene:HORVU1Hr1G017240/gene:HORVU4Hr1G008210/gene:HORVU2Hr1G013400/gene:HORVU1Hr1G084450/gene:HORVU7Hr1G017650/gene:HORVU1Hr1G065120/gene:HORVU2Hr1G023000/gene:HORVU5Hr1G065350/gene:HORVU2Hr1G104660/gene:HORVU6Hr1G030150/gene:HORVU4Hr1G002980/gene:HORVU3Hr1G077030/gene:HORVU3Hr1G022550/gene:HORVU5Hr1G084630/gene:HORVU5Hr1G080980/gene:HORVU3Hr1G073100/gen…	-/-/-/-/-/-/-/-/-/-/-/-/-/-/-/-/-/-/-/-/-/-/-/-	24	11	gene:HORVU1Hr1G017380/gene:HORVU4Hr1G078690/gene:HORVU1Hr1G017240/gene:HORVU4Hr1G008210/gene:HORVU7Hr1G017650/gene:HORVU5Hr1G065350/gene:HORVU4Hr1G002980/gene:HORVU5Hr1G084630/gene:HORVU3Hr1G073100/gene:HORVU1Hr1G022550/gene:HORVU2Hr1G018340	13	gene:HORVU2Hr1G013400/gene:HORVU1Hr1G084450/gene:HORVU1Hr1G065120/gene:HORVU2Hr1G023000/gene:HORVU2Hr1G104660/gene:HORVU6Hr1G030150/gene:HORVU3Hr1G077030/gene:HORVU3Hr1G022550/gene:HORVU5Hr1G080980/gene:HORVU4Hr1G067740/gene:HORVU1Hr1G027980/gene:HORVU5Hr1G111110/gene:HORVU2Hr1G040020
BP	GO:0006612	protein targeting to membrane	1|1095	15|9210	0.850458	0.998642	novel.889	-	1	0		1	novel.889
BP	GO:0006613	cotranslational protein targeting to membrane	1|1095	15|9210	0.850458	0.998642	novel.889	-	1	0		1	novel.889
BP	GO:0006614	SRP-dependent cotranslational protein targeting to membrane	1|1095	15|9210	0.850458	0.998642	novel.889	-	1	0		1	novel.889
BP	GO:0007186	G protein-coupled receptor signaling pathway	1|1095	15|9210	0.850458	0.998642	gene:HORVU3Hr1G077030	-	1	0		1	gene:HORVU3Hr1G077030
BP	GO:0009066	aspartate family amino acid metabolic process	1|1095	15|9210	0.850458	0.998642	gene:HORVU5Hr1G006780	HvMS	1	1	gene:HORVU5Hr1G006780	0
BP	GO:0045047	protein targeting to ER	1|1095	15|9210	0.850458	0.998642	novel.889	-	1	0		1	novel.889
BP	GO:0072599	establishment of protein localization to endoplasmic reticulum	1|1095	15|9210	0.850458	0.998642	novel.889	-	1	0		1	novel.889
BP	GO:0006996	organelle organization	15|1095	157|9210	0.850846	0.998642	gene:HORVU7Hr1G082490/gene:HORVU7Hr1G075380/gene:HORVU2Hr1G091870/novel.1229/novel.4207/gene:HORVU4Hr1G019140/gene:HORVU6Hr1G067930/gene:HORVU2Hr1G095490/gene:HORVU7Hr1G012850/gene:HORVU7Hr1G065200/gene:HORVU7Hr1G071710/gene:HORVU1Hr1G056670/gene:HORVU2Hr1G094390/gene:HORVU3Hr1G113850/gene:HORVU2Hr1G093020	-/-/-/-/-/-/-/-/-/-/-/-/-/-/-	15	3	gene:HORVU2Hr1G091870/gene:HORVU7Hr1G012850/gene:HORVU2Hr1G093020	12	gene:HORVU7Hr1G082490/gene:HORVU7Hr1G075380/novel.1229/novel.4207/gene:HORVU4Hr1G019140/gene:HORVU6Hr1G067930/gene:HORVU2Hr1G095490/gene:HORVU7Hr1G065200/gene:HORVU7Hr1G071710/gene:HORVU1Hr1G056670/gene:HORVU2Hr1G094390/gene:HORVU3Hr1G113850
BP	GO:0042545	cell wall modification	3|1095	39|9210	0.85872	0.998642	gene:HORVU6Hr1G084030/gene:HORVU3Hr1G091360/gene:HORVU1Hr1G048280	-/-/-	3	3	gene:HORVU6Hr1G084030/gene:HORVU3Hr1G091360/gene:HORVU1Hr1G048280	0
BP	GO:0033036	macromolecule localization	16|1095	168|9210	0.860574	0.998642	gene:HORVU3Hr1G066420/gene:HORVU3Hr1G039600/gene:HORVU7Hr1G075380/gene:HORVU4Hr1G086330/gene:HORVU5Hr1G086370/gene:HORVU1Hr1G081470/gene:HORVU3Hr1G041160/gene:HORVU6Hr1G076430/gene:HORVU3Hr1G088450/gene:HORVU7Hr1G045680/gene:HORVU5Hr1G064470/novel.889/gene:HORVU1Hr1G042050/gene:HORVU1Hr1G073890/gene:HORVU1Hr1G002390/gene:HORVU5Hr1G110890	-/-/-/-/-/-/-/-/-/-/-/-/-/-/-/-	16	4	gene:HORVU4Hr1G086330/gene:HORVU1Hr1G081470/gene:HORVU5Hr1G064470/gene:HORVU5Hr1G110890	12	gene:HORVU3Hr1G066420/gene:HORVU3Hr1G039600/gene:HORVU7Hr1G075380/gene:HORVU5Hr1G086370/gene:HORVU3Hr1G041160/gene:HORVU6Hr1G076430/gene:HORVU3Hr1G088450/gene:HORVU7Hr1G045680/novel.889/gene:HORVU1Hr1G042050/gene:HORVU1Hr1G073890/gene:HORVU1Hr1G002390
BP	GO:0006888	ER to Golgi vesicle-mediated transport	1|1095	16|9210	0.868266	0.998642	gene:HORVU1Hr1G073890	-	1	0		1	gene:HORVU1Hr1G073890
BP	GO:0015711	organic anion transport	3|1095	40|9210	0.870236	0.998642	gene:HORVU4Hr1G085290/gene:HORVU0Hr1G008640/novel.458	-/-/-	3	2	gene:HORVU4Hr1G085290/novel.458	1	gene:HORVU0Hr1G008640
BP	GO:0015849	organic acid transport	3|1095	40|9210	0.870236	0.998642	gene:HORVU4Hr1G085290/gene:HORVU0Hr1G008640/novel.458	-/-/-	3	2	gene:HORVU4Hr1G085290/novel.458	1	gene:HORVU0Hr1G008640
BP	GO:0046942	carboxylic acid transport	3|1095	40|9210	0.870236	0.998642	gene:HORVU4Hr1G085290/gene:HORVU0Hr1G008640/novel.458	-/-/-	3	2	gene:HORVU4Hr1G085290/novel.458	1	gene:HORVU0Hr1G008640
BP	GO:0048519	negative regulation of biological process	4|1095	51|9210	0.871383	0.998642	gene:HORVU5Hr1G112610/gene:HORVU7Hr1G071790/gene:HORVU1Hr1G021990/gene:HORVU7Hr1G055330	-/-/-/-	4	2	gene:HORVU5Hr1G112610/gene:HORVU7Hr1G055330	2	gene:HORVU7Hr1G071790/gene:HORVU1Hr1G021990
BP	GO:0034613	cellular protein localization	11|1095	122|9210	0.872991	0.998642	gene:HORVU3Hr1G039600/gene:HORVU7Hr1G075380/gene:HORVU4Hr1G086330/gene:HORVU1Hr1G081470/gene:HORVU6Hr1G076430/gene:HORVU3Hr1G088450/gene:HORVU5Hr1G064470/novel.889/gene:HORVU1Hr1G042050/gene:HORVU1Hr1G073890/gene:HORVU1Hr1G002390	-/-/-/-/-/-/-/-/-/-/-	11	3	gene:HORVU4Hr1G086330/gene:HORVU1Hr1G081470/gene:HORVU5Hr1G064470	8	gene:HORVU3Hr1G039600/gene:HORVU7Hr1G075380/gene:HORVU6Hr1G076430/gene:HORVU3Hr1G088450/novel.889/gene:HORVU1Hr1G042050/gene:HORVU1Hr1G073890/gene:HORVU1Hr1G002390
BP	GO:0070727	cellular macromolecule localization	11|1095	122|9210	0.872991	0.998642	gene:HORVU3Hr1G039600/gene:HORVU7Hr1G075380/gene:HORVU4Hr1G086330/gene:HORVU1Hr1G081470/gene:HORVU6Hr1G076430/gene:HORVU3Hr1G088450/gene:HORVU5Hr1G064470/novel.889/gene:HORVU1Hr1G042050/gene:HORVU1Hr1G073890/gene:HORVU1Hr1G002390	-/-/-/-/-/-/-/-/-/-/-	11	3	gene:HORVU4Hr1G086330/gene:HORVU1Hr1G081470/gene:HORVU5Hr1G064470	8	gene:HORVU3Hr1G039600/gene:HORVU7Hr1G075380/gene:HORVU6Hr1G076430/gene:HORVU3Hr1G088450/novel.889/gene:HORVU1Hr1G042050/gene:HORVU1Hr1G073890/gene:HORVU1Hr1G002390
BP	GO:0006418	tRNA aminoacylation for protein translation	5|1095	62|9210	0.875189	0.998642	gene:HORVU4Hr1G030610/gene:HORVU3Hr1G006320/gene:HORVU6Hr1G081370/gene:HORVU6Hr1G041720/gene:HORVU4Hr1G069130	-/-/-/-/-	5	0		5	gene:HORVU4Hr1G030610/gene:HORVU3Hr1G006320/gene:HORVU6Hr1G081370/gene:HORVU6Hr1G041720/gene:HORVU4Hr1G069130
BP	GO:0003333	amino acid transmembrane transport	2|1095	29|9210	0.875318	0.998642	gene:HORVU4Hr1G085290/gene:HORVU0Hr1G008640	-/-	2	1	gene:HORVU4Hr1G085290	1	gene:HORVU0Hr1G008640
BP	GO:0006865	amino acid transport	2|1095	29|9210	0.875318	0.998642	gene:HORVU4Hr1G085290/gene:HORVU0Hr1G008640	-/-	2	1	gene:HORVU4Hr1G085290	1	gene:HORVU0Hr1G008640
BP	GO:0006812	cation transport	25|1095	256|9210	0.879535	0.998642	gene:HORVU7Hr1G100230/gene:HORVU3Hr1G088190/gene:HORVU7Hr1G011220/gene:HORVU2Hr1G018190/gene:HORVU7Hr1G107400/gene:HORVU3Hr1G059320/gene:HORVU1Hr1G066230/gene:HORVU2Hr1G052880/gene:HORVU5Hr1G072780/gene:HORVU3Hr1G087400/gene:HORVU2Hr1G020220/gene:HORVU5Hr1G070230/gene:HORVU2Hr1G124210/gene:HORVU1Hr1G002500/novel.2082/gene:HORVU3Hr1G003150/gene:HORVU3Hr1G067040/gene:HORVU6Hr1G069370/gene:HORVU5Hr1…	-/-/-/-/-/Ylp/-/-/-/-/HAK2/-/-/-/-/-/-/-/-/-/-/-/-/-/-	25	16	gene:HORVU7Hr1G100230/gene:HORVU3Hr1G088190/gene:HORVU7Hr1G011220/gene:HORVU2Hr1G018190/gene:HORVU3Hr1G059320/gene:HORVU2Hr1G052880/gene:HORVU5Hr1G072780/gene:HORVU2Hr1G020220/gene:HORVU1Hr1G002500/novel.2082/gene:HORVU3Hr1G003150/gene:HORVU3Hr1G067040/gene:HORVU6Hr1G069370/gene:HORVU2Hr1G112230/gene:HORVU5Hr1G065230/gene:HORVU2Hr1G097010	9	gene:HORVU7Hr1G107400/gene:HORVU1Hr1G066230/gene:HORVU3Hr1G087400/gene:HORVU5Hr1G070230/gene:HORVU2Hr1G124210/gene:HORVU5Hr1G007980/gene:HORVU6Hr1G032870/gene:HORVU5Hr1G022760/gene:HORVU6Hr1G075280
BP	GO:0007034	vacuolar transport	1|1095	17|9210	0.883955	0.998642	gene:HORVU4Hr1G090800	-	1	1	gene:HORVU4Hr1G090800	0
BP	GO:0010638	positive regulation of organelle organization	1|1095	17|9210	0.883955	0.998642	gene:HORVU2Hr1G095490	-	1	0		1	gene:HORVU2Hr1G095490
BP	GO:0031334	positive regulation of protein complex assembly	1|1095	17|9210	0.883955	0.998642	gene:HORVU2Hr1G095490	-	1	0		1	gene:HORVU2Hr1G095490
BP	GO:0032273	positive regulation of protein polymerization	1|1095	17|9210	0.883955	0.998642	gene:HORVU2Hr1G095490	-	1	0		1	gene:HORVU2Hr1G095490
BP	GO:0044089	positive regulation of cellular component biogenesis	1|1095	17|9210	0.883955	0.998642	gene:HORVU2Hr1G095490	-	1	0		1	gene:HORVU2Hr1G095490
BP	GO:0051495	positive regulation of cytoskeleton organization	1|1095	17|9210	0.883955	0.998642	gene:HORVU2Hr1G095490	-	1	0		1	gene:HORVU2Hr1G095490
BP	GO:1902905	positive regulation of supramolecular fiber organization	1|1095	17|9210	0.883955	0.998642	gene:HORVU2Hr1G095490	-	1	0		1	gene:HORVU2Hr1G095490
BP	GO:0000413	protein peptidyl-prolyl isomerization	2|1095	30|9210	0.88716	0.998642	gene:HORVU6Hr1G012570/gene:HORVU4Hr1G031870	-/-	2	2	gene:HORVU6Hr1G012570/gene:HORVU4Hr1G031870	0
BP	GO:0018208	peptidyl-proline modification	2|1095	30|9210	0.88716	0.998642	gene:HORVU6Hr1G012570/gene:HORVU4Hr1G031870	-/-	2	2	gene:HORVU6Hr1G012570/gene:HORVU4Hr1G031870	0
BP	GO:0048523	negative regulation of cellular process	2|1095	30|9210	0.88716	0.998642	gene:HORVU5Hr1G112610/gene:HORVU7Hr1G055330	-/-	2	2	gene:HORVU5Hr1G112610/gene:HORVU7Hr1G055330	0
BP	GO:0006260	DNA replication	6|1095	74|9210	0.887936	0.998642	gene:HORVU7Hr1G091790/gene:HORVU2Hr1G116060/novel.4127/gene:HORVU2Hr1G062940/novel.4577/gene:HORVU4Hr1G067940	-/-/-/-/-/-	6	0		6	gene:HORVU7Hr1G091790/gene:HORVU2Hr1G116060/novel.4127/gene:HORVU2Hr1G062940/novel.4577/gene:HORVU4Hr1G067940
BP	GO:0006259	DNA metabolic process	19|1095	202|9210	0.890256	0.998642	gene:HORVU7Hr1G085450/gene:HORVU7Hr1G082490/novel.1229/novel.4207/gene:HORVU0Hr1G038620/gene:HORVU4Hr1G019140/gene:HORVU6Hr1G067930/gene:HORVU7Hr1G065200/gene:HORVU5Hr1G117650/gene:HORVU7Hr1G071710/gene:HORVU7Hr1G091790/gene:HORVU2Hr1G116060/novel.4127/novel.984/gene:HORVU2Hr1G062940/gene:HORVU4Hr1G069790/novel.4094/novel.4577/gene:HORVU4Hr1G067940	-/-/-/-/-/-/-/-/-/-/-/-/-/-/-/-/-/-/-	19	1	gene:HORVU7Hr1G085450	18	gene:HORVU7Hr1G082490/novel.1229/novel.4207/gene:HORVU0Hr1G038620/gene:HORVU4Hr1G019140/gene:HORVU6Hr1G067930/gene:HORVU7Hr1G065200/gene:HORVU5Hr1G117650/gene:HORVU7Hr1G071710/gene:HORVU7Hr1G091790/gene:HORVU2Hr1G116060/novel.4127/novel.984/gene:HORVU2Hr1G062940/gene:HORVU4Hr1G069790/novel.4094/novel.4577/gene:HORVU4Hr1G067940
BP	GO:0006811	ion transport	36|1095	361|9210	0.892984	0.998642	gene:HORVU7Hr1G100230/gene:HORVU3Hr1G088190/gene:HORVU5Hr1G022140/gene:HORVU7Hr1G011220/gene:HORVU1Hr1G065250/gene:HORVU2Hr1G018190/gene:HORVU1Hr1G066050/gene:HORVU7Hr1G040990/gene:HORVU7Hr1G107400/gene:HORVU3Hr1G059320/gene:HORVU4Hr1G085290/gene:HORVU2Hr1G077080/gene:HORVU1Hr1G066230/gene:HORVU2Hr1G052880/gene:HORVU5Hr1G072780/gene:HORVU3Hr1G087400/gene:HORVU6Hr1G072930/gene:HORVU7Hr1G019890/gen…	-/-/-/-/-/-/-/-/-/Ylp/-/ClC1/-/-/-/-/-/-/HAK2/-/-/-/-/-/-/-/-/-/-/-/-/-/-/-/-/-	36	25	gene:HORVU7Hr1G100230/gene:HORVU3Hr1G088190/gene:HORVU5Hr1G022140/gene:HORVU7Hr1G011220/gene:HORVU1Hr1G065250/gene:HORVU2Hr1G018190/gene:HORVU1Hr1G066050/gene:HORVU7Hr1G040990/gene:HORVU3Hr1G059320/gene:HORVU4Hr1G085290/gene:HORVU2Hr1G077080/gene:HORVU2Hr1G052880/gene:HORVU5Hr1G072780/gene:HORVU7Hr1G019890/gene:HORVU2Hr1G020220/gene:HORVU1Hr1G002500/novel.2082/gene:HORVU3Hr1G003150/gene:HORVU3Hr1…	11	gene:HORVU7Hr1G107400/gene:HORVU1Hr1G066230/gene:HORVU3Hr1G087400/gene:HORVU6Hr1G072930/gene:HORVU5Hr1G070230/gene:HORVU2Hr1G124210/gene:HORVU0Hr1G008640/gene:HORVU5Hr1G007980/gene:HORVU6Hr1G032870/gene:HORVU5Hr1G022760/gene:HORVU6Hr1G075280
BP	GO:0006575	cellular modified amino acid metabolic process	1|1095	18|9210	0.897778	0.998642	gene:HORVU3Hr1G013650	-	1	1	gene:HORVU3Hr1G013650	0
BP	GO:0030258	lipid modification	1|1095	18|9210	0.897778	0.998642	gene:HORVU6Hr1G059850	-	1	0		1	gene:HORVU6Hr1G059850
BP	GO:0019318	hexose metabolic process	1|1095	19|9210	0.909955	0.998642	gene:HORVU4Hr1G051010	-	1	1	gene:HORVU4Hr1G051010	0
BP	GO:0032271	regulation of protein polymerization	1|1095	19|9210	0.909955	0.998642	gene:HORVU2Hr1G095490	-	1	0		1	gene:HORVU2Hr1G095490
BP	GO:0043254	regulation of protein complex assembly	1|1095	19|9210	0.909955	0.998642	gene:HORVU2Hr1G095490	-	1	0		1	gene:HORVU2Hr1G095490
BP	GO:0051258	protein polymerization	1|1095	19|9210	0.909955	0.998642	gene:HORVU2Hr1G095490	-	1	0		1	gene:HORVU2Hr1G095490
BP	GO:0051493	regulation of cytoskeleton organization	1|1095	19|9210	0.909955	0.998642	gene:HORVU2Hr1G095490	-	1	0		1	gene:HORVU2Hr1G095490
BP	GO:0097435	supramolecular fiber organization	1|1095	19|9210	0.909955	0.998642	gene:HORVU2Hr1G095490	-	1	0		1	gene:HORVU2Hr1G095490
BP	GO:1902903	regulation of supramolecular fiber organization	1|1095	19|9210	0.909955	0.998642	gene:HORVU2Hr1G095490	-	1	0		1	gene:HORVU2Hr1G095490
BP	GO:0006412	translation	39|1095	394|9210	0.910437	0.998642	gene:HORVU2Hr1G045250/gene:HORVU4Hr1G016190/novel.706/gene:HORVU4Hr1G030610/novel.511/gene:HORVU5Hr1G112610/gene:HORVU3Hr1G112100/gene:HORVU2Hr1G080340/gene:HORVU1Hr1G025060/gene:HORVU7Hr1G074170/gene:HORVU7Hr1G112740/gene:HORVU3Hr1G006320/gene:HORVU5Hr1G101500/gene:HORVU6Hr1G081370/gene:HORVU2Hr1G022090/gene:HORVU1Hr1G085170/gene:HORVU5Hr1G075420/gene:HORVU6Hr1G087780/gene:HORVU0Hr1G017360/gene:…	-/Rpr1/-/-/-/-/-/-/-/-/-/-/-/-/-/-/-/-/-/-/-/-/-/-/-/-/-/-/-/-/-/-/-/-/-/-/-/-/-	39	32	gene:HORVU2Hr1G045250/gene:HORVU4Hr1G016190/novel.706/gene:HORVU5Hr1G112610/gene:HORVU3Hr1G112100/gene:HORVU2Hr1G080340/gene:HORVU1Hr1G025060/gene:HORVU7Hr1G074170/gene:HORVU7Hr1G112740/gene:HORVU5Hr1G101500/gene:HORVU2Hr1G022090/gene:HORVU1Hr1G085170/gene:HORVU5Hr1G075420/gene:HORVU6Hr1G087780/gene:HORVU0Hr1G017360/gene:HORVU5Hr1G056730/gene:HORVU7Hr1G027760/gene:HORVU2Hr1G104410/gene:HORVU7Hr1G…	7	gene:HORVU4Hr1G030610/novel.511/gene:HORVU3Hr1G006320/gene:HORVU6Hr1G081370/gene:HORVU6Hr1G041720/gene:HORVU4Hr1G069130/gene:HORVU1Hr1G017210
BP	GO:0006325	chromatin organization	4|1095	56|9210	0.913247	0.998642	gene:HORVU7Hr1G012850/gene:HORVU1Hr1G056670/gene:HORVU2Hr1G094390/gene:HORVU2Hr1G093020	-/-/-/-	4	2	gene:HORVU7Hr1G012850/gene:HORVU2Hr1G093020	2	gene:HORVU1Hr1G056670/gene:HORVU2Hr1G094390
BP	GO:0006281	DNA repair	8|1095	99|9210	0.915082	0.998642	gene:HORVU7Hr1G085450/gene:HORVU7Hr1G082490/novel.1229/novel.4207/gene:HORVU0Hr1G038620/gene:HORVU4Hr1G019140/gene:HORVU5Hr1G117650/gene:HORVU4Hr1G069790	-/-/-/-/-/-/-/-	8	1	gene:HORVU7Hr1G085450	7	gene:HORVU7Hr1G082490/novel.1229/novel.4207/gene:HORVU0Hr1G038620/gene:HORVU4Hr1G019140/gene:HORVU5Hr1G117650/gene:HORVU4Hr1G069790
BP	GO:0006518	peptide metabolic process	40|1095	405|9210	0.915569	0.998642	gene:HORVU2Hr1G045250/gene:HORVU3Hr1G013650/gene:HORVU4Hr1G016190/novel.706/gene:HORVU4Hr1G030610/novel.511/gene:HORVU5Hr1G112610/gene:HORVU3Hr1G112100/gene:HORVU2Hr1G080340/gene:HORVU1Hr1G025060/gene:HORVU7Hr1G074170/gene:HORVU7Hr1G112740/gene:HORVU3Hr1G006320/gene:HORVU5Hr1G101500/gene:HORVU6Hr1G081370/gene:HORVU2Hr1G022090/gene:HORVU1Hr1G085170/gene:HORVU5Hr1G075420/gene:HORVU6Hr1G087780/gene:…	-/-/Rpr1/-/-/-/-/-/-/-/-/-/-/-/-/-/-/-/-/-/-/-/-/-/-/-/-/-/-/-/-/-/-/-/-/-/-/-/-/-	40	33	gene:HORVU2Hr1G045250/gene:HORVU3Hr1G013650/gene:HORVU4Hr1G016190/novel.706/gene:HORVU5Hr1G112610/gene:HORVU3Hr1G112100/gene:HORVU2Hr1G080340/gene:HORVU1Hr1G025060/gene:HORVU7Hr1G074170/gene:HORVU7Hr1G112740/gene:HORVU5Hr1G101500/gene:HORVU2Hr1G022090/gene:HORVU1Hr1G085170/gene:HORVU5Hr1G075420/gene:HORVU6Hr1G087780/gene:HORVU0Hr1G017360/gene:HORVU5Hr1G056730/gene:HORVU7Hr1G027760/gene:HORVU2Hr1G…	7	gene:HORVU4Hr1G030610/novel.511/gene:HORVU3Hr1G006320/gene:HORVU6Hr1G081370/gene:HORVU6Hr1G041720/gene:HORVU4Hr1G069130/gene:HORVU1Hr1G017210
BP	GO:0006886	intracellular protein transport	9|1095	110|9210	0.918739	0.998642	gene:HORVU3Hr1G039600/gene:HORVU7Hr1G075380/gene:HORVU6Hr1G076430/gene:HORVU3Hr1G088450/gene:HORVU5Hr1G064470/novel.889/gene:HORVU1Hr1G042050/gene:HORVU1Hr1G073890/gene:HORVU1Hr1G002390	-/-/-/-/-/-/-/-/-	9	1	gene:HORVU5Hr1G064470	8	gene:HORVU3Hr1G039600/gene:HORVU7Hr1G075380/gene:HORVU6Hr1G076430/gene:HORVU3Hr1G088450/novel.889/gene:HORVU1Hr1G042050/gene:HORVU1Hr1G073890/gene:HORVU1Hr1G002390
BP	GO:0043043	peptide biosynthetic process	39|1095	397|9210	0.918946	0.998642	gene:HORVU2Hr1G045250/gene:HORVU4Hr1G016190/novel.706/gene:HORVU4Hr1G030610/novel.511/gene:HORVU5Hr1G112610/gene:HORVU3Hr1G112100/gene:HORVU2Hr1G080340/gene:HORVU1Hr1G025060/gene:HORVU7Hr1G074170/gene:HORVU7Hr1G112740/gene:HORVU3Hr1G006320/gene:HORVU5Hr1G101500/gene:HORVU6Hr1G081370/gene:HORVU2Hr1G022090/gene:HORVU1Hr1G085170/gene:HORVU5Hr1G075420/gene:HORVU6Hr1G087780/gene:HORVU0Hr1G017360/gene:…	-/Rpr1/-/-/-/-/-/-/-/-/-/-/-/-/-/-/-/-/-/-/-/-/-/-/-/-/-/-/-/-/-/-/-/-/-/-/-/-/-	39	32	gene:HORVU2Hr1G045250/gene:HORVU4Hr1G016190/novel.706/gene:HORVU5Hr1G112610/gene:HORVU3Hr1G112100/gene:HORVU2Hr1G080340/gene:HORVU1Hr1G025060/gene:HORVU7Hr1G074170/gene:HORVU7Hr1G112740/gene:HORVU5Hr1G101500/gene:HORVU2Hr1G022090/gene:HORVU1Hr1G085170/gene:HORVU5Hr1G075420/gene:HORVU6Hr1G087780/gene:HORVU0Hr1G017360/gene:HORVU5Hr1G056730/gene:HORVU7Hr1G027760/gene:HORVU2Hr1G104410/gene:HORVU7Hr1G…	7	gene:HORVU4Hr1G030610/novel.511/gene:HORVU3Hr1G006320/gene:HORVU6Hr1G081370/gene:HORVU6Hr1G041720/gene:HORVU4Hr1G069130/gene:HORVU1Hr1G017210
BP	GO:0043603	cellular amide metabolic process	42|1095	425|9210	0.919835	0.998642	gene:HORVU5Hr1G114090/gene:HORVU2Hr1G045250/gene:HORVU3Hr1G013650/gene:HORVU4Hr1G016190/novel.706/gene:HORVU4Hr1G030610/novel.511/gene:HORVU5Hr1G112610/gene:HORVU3Hr1G112100/gene:HORVU2Hr1G080340/gene:HORVU1Hr1G025060/gene:HORVU7Hr1G074170/gene:HORVU7Hr1G112740/gene:HORVU3Hr1G006320/gene:HORVU5Hr1G101500/gene:HORVU6Hr1G081370/gene:HORVU2Hr1G022090/gene:HORVU1Hr1G085170/gene:HORVU5Hr1G075420/gene:…	-/-/-/Rpr1/-/-/-/-/-/-/-/-/-/-/-/-/-/-/-/-/-/-/-/-/-/-/-/-/-/-/-/-/-/-/-/-/-/-/-/-/-/-	42	34	gene:HORVU2Hr1G045250/gene:HORVU3Hr1G013650/gene:HORVU4Hr1G016190/novel.706/gene:HORVU5Hr1G112610/gene:HORVU3Hr1G112100/gene:HORVU2Hr1G080340/gene:HORVU1Hr1G025060/gene:HORVU7Hr1G074170/gene:HORVU7Hr1G112740/gene:HORVU5Hr1G101500/gene:HORVU2Hr1G022090/gene:HORVU1Hr1G085170/gene:HORVU5Hr1G075420/gene:HORVU6Hr1G087780/gene:HORVU0Hr1G017360/gene:HORVU5Hr1G056730/gene:HORVU7Hr1G027760/gene:HORVU2Hr1G…	8	gene:HORVU5Hr1G114090/gene:HORVU4Hr1G030610/novel.511/gene:HORVU3Hr1G006320/gene:HORVU6Hr1G081370/gene:HORVU6Hr1G041720/gene:HORVU4Hr1G069130/gene:HORVU1Hr1G017210
BP	GO:0033014	tetrapyrrole biosynthetic process	1|1095	20|9210	0.920683	0.998642	gene:HORVU7Hr1G026300	hemA3	1	0		1	gene:HORVU7Hr1G026300
BP	GO:0044087	regulation of cellular component biogenesis	1|1095	20|9210	0.920683	0.998642	gene:HORVU2Hr1G095490	-	1	0		1	gene:HORVU2Hr1G095490
BP	GO:0048583	regulation of response to stimulus	1|1095	20|9210	0.920683	0.998642	gene:HORVU2Hr1G040020	-	1	0		1	gene:HORVU2Hr1G040020
BP	GO:0006974	cellular response to DNA damage stimulus	8|1095	101|9210	0.925182	0.998642	gene:HORVU7Hr1G085450/gene:HORVU7Hr1G082490/novel.1229/novel.4207/gene:HORVU0Hr1G038620/gene:HORVU4Hr1G019140/gene:HORVU5Hr1G117650/gene:HORVU4Hr1G069790	-/-/-/-/-/-/-/-	8	1	gene:HORVU7Hr1G085450	7	gene:HORVU7Hr1G082490/novel.1229/novel.4207/gene:HORVU0Hr1G038620/gene:HORVU4Hr1G019140/gene:HORVU5Hr1G117650/gene:HORVU4Hr1G069790
BP	GO:0030163	protein catabolic process	8|1095	101|9210	0.925182	0.998642	gene:HORVU4Hr1G027210/gene:HORVU3Hr1G018430/gene:HORVU5Hr1G084560/gene:HORVU4Hr1G076770/gene:HORVU6Hr1G062360/gene:HORVU4Hr1G042970/gene:HORVU7Hr1G108540/gene:HORVU2Hr1G003460	-/-/-/-/-/-/-/-	8	3	gene:HORVU4Hr1G027210/gene:HORVU4Hr1G076770/gene:HORVU6Hr1G062360	5	gene:HORVU3Hr1G018430/gene:HORVU5Hr1G084560/gene:HORVU4Hr1G042970/gene:HORVU7Hr1G108540/gene:HORVU2Hr1G003460
BP	GO:0033554	cellular response to stress	8|1095	101|9210	0.925182	0.998642	gene:HORVU7Hr1G085450/gene:HORVU7Hr1G082490/novel.1229/novel.4207/gene:HORVU0Hr1G038620/gene:HORVU4Hr1G019140/gene:HORVU5Hr1G117650/gene:HORVU4Hr1G069790	-/-/-/-/-/-/-/-	8	1	gene:HORVU7Hr1G085450	7	gene:HORVU7Hr1G082490/novel.1229/novel.4207/gene:HORVU0Hr1G038620/gene:HORVU4Hr1G019140/gene:HORVU5Hr1G117650/gene:HORVU4Hr1G069790
BP	GO:0043038	amino acid activation	5|1095	69|9210	0.925323	0.998642	gene:HORVU4Hr1G030610/gene:HORVU3Hr1G006320/gene:HORVU6Hr1G081370/gene:HORVU6Hr1G041720/gene:HORVU4Hr1G069130	-/-/-/-/-	5	0		5	gene:HORVU4Hr1G030610/gene:HORVU3Hr1G006320/gene:HORVU6Hr1G081370/gene:HORVU6Hr1G041720/gene:HORVU4Hr1G069130
BP	GO:0043039	tRNA aminoacylation	5|1095	69|9210	0.925323	0.998642	gene:HORVU4Hr1G030610/gene:HORVU3Hr1G006320/gene:HORVU6Hr1G081370/gene:HORVU6Hr1G041720/gene:HORVU4Hr1G069130	-/-/-/-/-	5	0		5	gene:HORVU4Hr1G030610/gene:HORVU3Hr1G006320/gene:HORVU6Hr1G081370/gene:HORVU6Hr1G041720/gene:HORVU4Hr1G069130
BP	GO:0071705	nitrogen compound transport	17|1095	193|9210	0.931251	0.998642	gene:HORVU3Hr1G066420/gene:HORVU3Hr1G039600/gene:HORVU7Hr1G075380/gene:HORVU5Hr1G086370/gene:HORVU4Hr1G085290/gene:HORVU3Hr1G041160/gene:HORVU6Hr1G076430/gene:HORVU3Hr1G088450/gene:HORVU7Hr1G045680/gene:HORVU5Hr1G064470/gene:HORVU0Hr1G008640/novel.889/gene:HORVU1Hr1G042050/gene:HORVU5Hr1G115490/gene:HORVU1Hr1G073890/gene:HORVU1Hr1G002390/gene:HORVU5Hr1G110890	-/-/-/-/-/-/-/-/-/-/-/-/-/-/-/-/-	17	4	gene:HORVU4Hr1G085290/gene:HORVU5Hr1G064470/gene:HORVU5Hr1G115490/gene:HORVU5Hr1G110890	13	gene:HORVU3Hr1G066420/gene:HORVU3Hr1G039600/gene:HORVU7Hr1G075380/gene:HORVU5Hr1G086370/gene:HORVU3Hr1G041160/gene:HORVU6Hr1G076430/gene:HORVU3Hr1G088450/gene:HORVU7Hr1G045680/gene:HORVU0Hr1G008640/novel.889/gene:HORVU1Hr1G042050/gene:HORVU1Hr1G073890/gene:HORVU1Hr1G002390
BP	GO:0033013	tetrapyrrole metabolic process	1|1095	22|9210	0.938459	0.998642	gene:HORVU7Hr1G026300	hemA3	1	0		1	gene:HORVU7Hr1G026300
BP	GO:0051716	cellular response to stimulus	32|1095	340|9210	0.93992	0.998642	gene:HORVU7Hr1G085450/gene:HORVU1Hr1G017380/gene:HORVU7Hr1G082490/gene:HORVU4Hr1G078690/gene:HORVU1Hr1G017240/gene:HORVU4Hr1G008210/novel.1229/gene:HORVU2Hr1G013400/gene:HORVU1Hr1G084450/novel.4207/gene:HORVU7Hr1G017650/gene:HORVU1Hr1G065120/gene:HORVU0Hr1G038620/gene:HORVU2Hr1G023000/gene:HORVU4Hr1G019140/gene:HORVU5Hr1G065350/gene:HORVU5Hr1G117650/gene:HORVU2Hr1G104660/gene:HORVU6Hr1G030150/gen…	-/-/-/-/-/-/-/-/-/-/-/-/-/-/-/-/-/-/-/-/-/-/-/-/-/-/-/-/-/-/-/-	32	12	gene:HORVU7Hr1G085450/gene:HORVU1Hr1G017380/gene:HORVU4Hr1G078690/gene:HORVU1Hr1G017240/gene:HORVU4Hr1G008210/gene:HORVU7Hr1G017650/gene:HORVU5Hr1G065350/gene:HORVU4Hr1G002980/gene:HORVU5Hr1G084630/gene:HORVU3Hr1G073100/gene:HORVU1Hr1G022550/gene:HORVU2Hr1G018340	20	gene:HORVU7Hr1G082490/novel.1229/gene:HORVU2Hr1G013400/gene:HORVU1Hr1G084450/novel.4207/gene:HORVU1Hr1G065120/gene:HORVU0Hr1G038620/gene:HORVU2Hr1G023000/gene:HORVU4Hr1G019140/gene:HORVU5Hr1G117650/gene:HORVU2Hr1G104660/gene:HORVU6Hr1G030150/gene:HORVU3Hr1G077030/gene:HORVU3Hr1G022550/gene:HORVU5Hr1G080980/gene:HORVU4Hr1G067740/gene:HORVU1Hr1G027980/gene:HORVU4Hr1G069790/gene:HORVU5Hr1G111110/gen…
BP	GO:0051641	cellular localization	12|1095	147|9210	0.943969	0.998642	gene:HORVU3Hr1G039600/gene:HORVU7Hr1G075380/gene:HORVU4Hr1G086330/gene:HORVU1Hr1G081470/gene:HORVU6Hr1G076430/gene:HORVU3Hr1G088450/gene:HORVU5Hr1G064470/novel.889/gene:HORVU6Hr1G043390/gene:HORVU1Hr1G042050/gene:HORVU1Hr1G073890/gene:HORVU1Hr1G002390	-/-/-/-/-/-/-/-/-/-/-/-	12	4	gene:HORVU4Hr1G086330/gene:HORVU1Hr1G081470/gene:HORVU5Hr1G064470/gene:HORVU6Hr1G043390	8	gene:HORVU3Hr1G039600/gene:HORVU7Hr1G075380/gene:HORVU6Hr1G076430/gene:HORVU3Hr1G088450/novel.889/gene:HORVU1Hr1G042050/gene:HORVU1Hr1G073890/gene:HORVU1Hr1G002390
BP	GO:0007010	cytoskeleton organization	2|1095	37|9210	0.944914	0.998642	gene:HORVU2Hr1G095490/gene:HORVU3Hr1G113850	-/-	2	0		2	gene:HORVU2Hr1G095490/gene:HORVU3Hr1G113850
BP	GO:0006470	protein dephosphorylation	1|1095	23|9210	0.945793	0.998642	gene:HORVU3Hr1G070340	-	1	1	gene:HORVU3Hr1G070340	0
BP	GO:0016311	dephosphorylation	1|1095	23|9210	0.945793	0.998642	gene:HORVU3Hr1G070340	-	1	1	gene:HORVU3Hr1G070340	0
BP	GO:0016571	histone methylation	1|1095	23|9210	0.945793	0.998642	gene:HORVU1Hr1G056670	-	1	0		1	gene:HORVU1Hr1G056670
BP	GO:0018022	peptidyl-lysine methylation	1|1095	23|9210	0.945793	0.998642	gene:HORVU1Hr1G056670	-	1	0		1	gene:HORVU1Hr1G056670
BP	GO:0033043	regulation of organelle organization	1|1095	23|9210	0.945793	0.998642	gene:HORVU2Hr1G095490	-	1	0		1	gene:HORVU2Hr1G095490
BP	GO:0034968	histone lysine methylation	1|1095	23|9210	0.945793	0.998642	gene:HORVU1Hr1G056670	-	1	0		1	gene:HORVU1Hr1G056670
BP	GO:0035556	intracellular signal transduction	12|1095	148|9210	0.947088	0.998642	gene:HORVU4Hr1G078690/gene:HORVU4Hr1G008210/gene:HORVU2Hr1G013400/gene:HORVU7Hr1G017650/gene:HORVU1Hr1G065120/gene:HORVU2Hr1G104660/gene:HORVU4Hr1G002980/gene:HORVU5Hr1G080980/gene:HORVU4Hr1G067740/gene:HORVU1Hr1G027980/gene:HORVU5Hr1G111110/gene:HORVU2Hr1G040020	-/-/-/-/-/-/-/-/-/-/-/-	12	4	gene:HORVU4Hr1G078690/gene:HORVU4Hr1G008210/gene:HORVU7Hr1G017650/gene:HORVU4Hr1G002980	8	gene:HORVU2Hr1G013400/gene:HORVU1Hr1G065120/gene:HORVU2Hr1G104660/gene:HORVU5Hr1G080980/gene:HORVU4Hr1G067740/gene:HORVU1Hr1G027980/gene:HORVU5Hr1G111110/gene:HORVU2Hr1G040020
BP	GO:0043604	amide biosynthetic process	39|1095	410|9210	0.948594	0.998642	gene:HORVU2Hr1G045250/gene:HORVU4Hr1G016190/novel.706/gene:HORVU4Hr1G030610/novel.511/gene:HORVU5Hr1G112610/gene:HORVU3Hr1G112100/gene:HORVU2Hr1G080340/gene:HORVU1Hr1G025060/gene:HORVU7Hr1G074170/gene:HORVU7Hr1G112740/gene:HORVU3Hr1G006320/gene:HORVU5Hr1G101500/gene:HORVU6Hr1G081370/gene:HORVU2Hr1G022090/gene:HORVU1Hr1G085170/gene:HORVU5Hr1G075420/gene:HORVU6Hr1G087780/gene:HORVU0Hr1G017360/gene:…	-/Rpr1/-/-/-/-/-/-/-/-/-/-/-/-/-/-/-/-/-/-/-/-/-/-/-/-/-/-/-/-/-/-/-/-/-/-/-/-/-	39	32	gene:HORVU2Hr1G045250/gene:HORVU4Hr1G016190/novel.706/gene:HORVU5Hr1G112610/gene:HORVU3Hr1G112100/gene:HORVU2Hr1G080340/gene:HORVU1Hr1G025060/gene:HORVU7Hr1G074170/gene:HORVU7Hr1G112740/gene:HORVU5Hr1G101500/gene:HORVU2Hr1G022090/gene:HORVU1Hr1G085170/gene:HORVU5Hr1G075420/gene:HORVU6Hr1G087780/gene:HORVU0Hr1G017360/gene:HORVU5Hr1G056730/gene:HORVU7Hr1G027760/gene:HORVU2Hr1G104410/gene:HORVU7Hr1G…	7	gene:HORVU4Hr1G030610/novel.511/gene:HORVU3Hr1G006320/gene:HORVU6Hr1G081370/gene:HORVU6Hr1G041720/gene:HORVU4Hr1G069130/gene:HORVU1Hr1G017210
BP	GO:0071702	organic substance transport	17|1095	199|9210	0.948927	0.998642	gene:HORVU3Hr1G066420/gene:HORVU3Hr1G039600/gene:HORVU7Hr1G075380/gene:HORVU5Hr1G086370/gene:HORVU4Hr1G085290/gene:HORVU3Hr1G041160/gene:HORVU6Hr1G076430/gene:HORVU3Hr1G088450/gene:HORVU7Hr1G045680/gene:HORVU5Hr1G064470/gene:HORVU0Hr1G008640/novel.458/novel.889/gene:HORVU1Hr1G042050/gene:HORVU1Hr1G073890/gene:HORVU1Hr1G002390/gene:HORVU5Hr1G110890	-/-/-/-/-/-/-/-/-/-/-/-/-/-/-/-/-	17	4	gene:HORVU4Hr1G085290/gene:HORVU5Hr1G064470/novel.458/gene:HORVU5Hr1G110890	13	gene:HORVU3Hr1G066420/gene:HORVU3Hr1G039600/gene:HORVU7Hr1G075380/gene:HORVU5Hr1G086370/gene:HORVU3Hr1G041160/gene:HORVU6Hr1G076430/gene:HORVU3Hr1G088450/gene:HORVU7Hr1G045680/gene:HORVU0Hr1G008640/novel.889/gene:HORVU1Hr1G042050/gene:HORVU1Hr1G073890/gene:HORVU1Hr1G002390
BP	GO:0006855	drug transmembrane transport	4|1095	63|9210	0.95145	0.998642	gene:HORVU7Hr1G027270/gene:HORVU0Hr1G022350/gene:HORVU3Hr1G021970/novel.6975	-/-/-/-	4	2	gene:HORVU7Hr1G027270/gene:HORVU0Hr1G022350	2	gene:HORVU3Hr1G021970/novel.6975
BP	GO:0015893	drug transport	4|1095	63|9210	0.95145	0.998642	gene:HORVU7Hr1G027270/gene:HORVU0Hr1G022350/gene:HORVU3Hr1G021970/novel.6975	-/-/-/-	4	2	gene:HORVU7Hr1G027270/gene:HORVU0Hr1G022350	2	gene:HORVU3Hr1G021970/novel.6975
BP	GO:0042493	response to drug	4|1095	63|9210	0.95145	0.998642	gene:HORVU7Hr1G027270/gene:HORVU0Hr1G022350/gene:HORVU3Hr1G021970/novel.6975	-/-/-/-	4	2	gene:HORVU7Hr1G027270/gene:HORVU0Hr1G022350	2	gene:HORVU3Hr1G021970/novel.6975
BP	GO:0046907	intracellular transport	9|1095	122|9210	0.962042	0.998642	gene:HORVU3Hr1G039600/gene:HORVU7Hr1G075380/gene:HORVU6Hr1G076430/gene:HORVU3Hr1G088450/gene:HORVU5Hr1G064470/novel.889/gene:HORVU1Hr1G042050/gene:HORVU1Hr1G073890/gene:HORVU1Hr1G002390	-/-/-/-/-/-/-/-/-	9	1	gene:HORVU5Hr1G064470	8	gene:HORVU3Hr1G039600/gene:HORVU7Hr1G075380/gene:HORVU6Hr1G076430/gene:HORVU3Hr1G088450/novel.889/gene:HORVU1Hr1G042050/gene:HORVU1Hr1G073890/gene:HORVU1Hr1G002390
BP	GO:0051649	establishment of localization in cell	9|1095	122|9210	0.962042	0.998642	gene:HORVU3Hr1G039600/gene:HORVU7Hr1G075380/gene:HORVU6Hr1G076430/gene:HORVU3Hr1G088450/gene:HORVU5Hr1G064470/novel.889/gene:HORVU1Hr1G042050/gene:HORVU1Hr1G073890/gene:HORVU1Hr1G002390	-/-/-/-/-/-/-/-/-	9	1	gene:HORVU5Hr1G064470	8	gene:HORVU3Hr1G039600/gene:HORVU7Hr1G075380/gene:HORVU6Hr1G076430/gene:HORVU3Hr1G088450/novel.889/gene:HORVU1Hr1G042050/gene:HORVU1Hr1G073890/gene:HORVU1Hr1G002390
BP	GO:0000160	phosphorelay signal transduction system	4|1095	67|9210	0.965614	0.998642	gene:HORVU4Hr1G008210/gene:HORVU2Hr1G013400/gene:HORVU1Hr1G065120/gene:HORVU1Hr1G027980	-/-/-/-	4	1	gene:HORVU4Hr1G008210	3	gene:HORVU2Hr1G013400/gene:HORVU1Hr1G065120/gene:HORVU1Hr1G027980
BP	GO:0006511	ubiquitin-dependent protein catabolic process	5|1095	79|9210	0.966022	0.998642	gene:HORVU4Hr1G027210/gene:HORVU3Hr1G018430/gene:HORVU4Hr1G076770/gene:HORVU6Hr1G062360/gene:HORVU7Hr1G108540	-/-/-/-/-	5	3	gene:HORVU4Hr1G027210/gene:HORVU4Hr1G076770/gene:HORVU6Hr1G062360	2	gene:HORVU3Hr1G018430/gene:HORVU7Hr1G108540
BP	GO:0019941	modification-dependent protein catabolic process	5|1095	79|9210	0.966022	0.998642	gene:HORVU4Hr1G027210/gene:HORVU3Hr1G018430/gene:HORVU4Hr1G076770/gene:HORVU6Hr1G062360/gene:HORVU7Hr1G108540	-/-/-/-/-	5	3	gene:HORVU4Hr1G027210/gene:HORVU4Hr1G076770/gene:HORVU6Hr1G062360	2	gene:HORVU3Hr1G018430/gene:HORVU7Hr1G108540
BP	GO:0043632	modification-dependent macromolecule catabolic process	5|1095	79|9210	0.966022	0.998642	gene:HORVU4Hr1G027210/gene:HORVU3Hr1G018430/gene:HORVU4Hr1G076770/gene:HORVU6Hr1G062360/gene:HORVU7Hr1G108540	-/-/-/-/-	5	3	gene:HORVU4Hr1G027210/gene:HORVU4Hr1G076770/gene:HORVU6Hr1G062360	2	gene:HORVU3Hr1G018430/gene:HORVU7Hr1G108540
BP	GO:0006396	RNA processing	14|1095	177|9210	0.967462	0.998642	gene:HORVU7Hr1G088370/gene:HORVU3Hr1G070370/gene:HORVU6Hr1G040920/gene:HORVU7Hr1G078670/gene:HORVU7Hr1G027000/gene:HORVU2Hr1G049420/gene:HORVU1Hr1G014010/gene:HORVU2Hr1G017790/gene:HORVU5Hr1G120260/gene:HORVU6Hr1G077540/gene:HORVU4Hr1G010030/gene:HORVU6Hr1G029290/gene:HORVU7Hr1G017880/gene:HORVU2Hr1G088270	-/-/-/-/-/-/-/-/-/-/-/-/-/-	14	1	gene:HORVU4Hr1G010030	13	gene:HORVU7Hr1G088370/gene:HORVU3Hr1G070370/gene:HORVU6Hr1G040920/gene:HORVU7Hr1G078670/gene:HORVU7Hr1G027000/gene:HORVU2Hr1G049420/gene:HORVU1Hr1G014010/gene:HORVU2Hr1G017790/gene:HORVU5Hr1G120260/gene:HORVU6Hr1G077540/gene:HORVU6Hr1G029290/gene:HORVU7Hr1G017880/gene:HORVU2Hr1G088270
BP	GO:0006479	protein methylation	1|1095	28|9210	0.971266	0.998642	gene:HORVU1Hr1G056670	-	1	0		1	gene:HORVU1Hr1G056670
BP	GO:0008213	protein alkylation	1|1095	28|9210	0.971266	0.998642	gene:HORVU1Hr1G056670	-	1	0		1	gene:HORVU1Hr1G056670
BP	GO:0018205	peptidyl-lysine modification	1|1095	29|9210	0.974693	0.998642	gene:HORVU1Hr1G056670	-	1	0		1	gene:HORVU1Hr1G056670
BP	GO:0018193	peptidyl-amino acid modification	3|1095	60|9210	0.979496	0.998642	gene:HORVU6Hr1G012570/gene:HORVU4Hr1G031870/gene:HORVU1Hr1G056670	-/-/-	3	2	gene:HORVU6Hr1G012570/gene:HORVU4Hr1G031870	1	gene:HORVU1Hr1G056670
BP	GO:0044257	cellular protein catabolic process	6|1095	97|9210	0.979579	0.998642	gene:HORVU4Hr1G027210/gene:HORVU3Hr1G018430/gene:HORVU4Hr1G076770/gene:HORVU6Hr1G062360/gene:HORVU4Hr1G042970/gene:HORVU7Hr1G108540	-/-/-/-/-/-	6	3	gene:HORVU4Hr1G027210/gene:HORVU4Hr1G076770/gene:HORVU6Hr1G062360	3	gene:HORVU3Hr1G018430/gene:HORVU4Hr1G042970/gene:HORVU7Hr1G108540
BP	GO:0051603	proteolysis involved in cellular protein catabolic process	6|1095	97|9210	0.979579	0.998642	gene:HORVU4Hr1G027210/gene:HORVU3Hr1G018430/gene:HORVU4Hr1G076770/gene:HORVU6Hr1G062360/gene:HORVU4Hr1G042970/gene:HORVU7Hr1G108540	-/-/-/-/-/-	6	3	gene:HORVU4Hr1G027210/gene:HORVU4Hr1G076770/gene:HORVU6Hr1G062360	3	gene:HORVU3Hr1G018430/gene:HORVU4Hr1G042970/gene:HORVU7Hr1G108540
BP	GO:0016569	covalent chromatin modification	1|1095	32|9210	0.982711	0.998642	gene:HORVU1Hr1G056670	-	1	0		1	gene:HORVU1Hr1G056670
BP	GO:0016570	histone modification	1|1095	32|9210	0.982711	0.998642	gene:HORVU1Hr1G056670	-	1	0		1	gene:HORVU1Hr1G056670
BP	GO:0034470	ncRNA processing	4|1095	77|9210	0.98599	0.998642	gene:HORVU3Hr1G070370/gene:HORVU2Hr1G017790/gene:HORVU4Hr1G010030/gene:HORVU7Hr1G017880	-/-/-/-	4	1	gene:HORVU4Hr1G010030	3	gene:HORVU3Hr1G070370/gene:HORVU2Hr1G017790/gene:HORVU7Hr1G017880
BP	GO:0016192	vesicle-mediated transport	10|1095	149|9210	0.987346	0.998642	gene:HORVU7Hr1G028250/gene:HORVU5Hr1G000700/gene:HORVU3Hr1G088450/gene:HORVU1Hr1G073840/gene:HORVU5Hr1G064470/gene:HORVU6Hr1G075600/gene:HORVU6Hr1G043390/gene:HORVU1Hr1G042050/gene:HORVU1Hr1G073890/gene:HORVU1Hr1G002390	-/-/-/-/-/-/-/-/-/-	10	5	gene:HORVU7Hr1G028250/gene:HORVU5Hr1G000700/gene:HORVU1Hr1G073840/gene:HORVU5Hr1G064470/gene:HORVU6Hr1G043390	5	gene:HORVU3Hr1G088450/gene:HORVU6Hr1G075600/gene:HORVU1Hr1G042050/gene:HORVU1Hr1G073890/gene:HORVU1Hr1G002390
BP	GO:0015979	photosynthesis	4|1095	79|9210	0.988355	0.998642	gene:HORVU2Hr1G038940/gene:HORVU3Hr1G098290/gene:HORVU5Hr1G022740/gene:HORVU7Hr1G113210	-/-/-/-	4	2	gene:HORVU2Hr1G038940/gene:HORVU3Hr1G098290	2	gene:HORVU5Hr1G022740/gene:HORVU7Hr1G113210
BP	GO:0043414	macromolecule methylation	1|1095	38|9210	0.991935	0.998642	gene:HORVU1Hr1G056670	-	1	0		1	gene:HORVU1Hr1G056670
BP	GO:0034660	ncRNA metabolic process	9|1095	145|9210	0.992599	0.998642	gene:HORVU3Hr1G070370/gene:HORVU4Hr1G030610/gene:HORVU3Hr1G006320/gene:HORVU6Hr1G081370/gene:HORVU6Hr1G041720/gene:HORVU2Hr1G017790/gene:HORVU4Hr1G010030/gene:HORVU7Hr1G017880/gene:HORVU4Hr1G069130	-/-/-/-/-/-/-/-/-	9	1	gene:HORVU4Hr1G010030	8	gene:HORVU3Hr1G070370/gene:HORVU4Hr1G030610/gene:HORVU3Hr1G006320/gene:HORVU6Hr1G081370/gene:HORVU6Hr1G041720/gene:HORVU2Hr1G017790/gene:HORVU7Hr1G017880/gene:HORVU4Hr1G069130
BP	GO:0044265	cellular macromolecule catabolic process	6|1095	114|9210	0.995057	0.998642	gene:HORVU4Hr1G027210/gene:HORVU3Hr1G018430/gene:HORVU4Hr1G076770/gene:HORVU6Hr1G062360/gene:HORVU4Hr1G042970/gene:HORVU7Hr1G108540	-/-/-/-/-/-	6	3	gene:HORVU4Hr1G027210/gene:HORVU4Hr1G076770/gene:HORVU6Hr1G062360	3	gene:HORVU3Hr1G018430/gene:HORVU4Hr1G042970/gene:HORVU7Hr1G108540
BP	GO:0007049	cell cycle	1|1095	43|9210	0.99573	0.998642	gene:HORVU7Hr1G027590	-	1	1	gene:HORVU7Hr1G027590	0
BP	GO:0006399	tRNA metabolic process	6|1095	120|9210	0.997078	0.998642	gene:HORVU4Hr1G030610/gene:HORVU3Hr1G006320/gene:HORVU6Hr1G081370/gene:HORVU6Hr1G041720/gene:HORVU2Hr1G017790/gene:HORVU4Hr1G069130	-/-/-/-/-/-	6	0		6	gene:HORVU4Hr1G030610/gene:HORVU3Hr1G006320/gene:HORVU6Hr1G081370/gene:HORVU6Hr1G041720/gene:HORVU2Hr1G017790/gene:HORVU4Hr1G069130
BP	GO:0006887	exocytosis	1|1095	46|9210	0.997084	0.998642	gene:HORVU6Hr1G043390	-	1	1	gene:HORVU6Hr1G043390	0
BP	GO:0032259	methylation	1|1095	46|9210	0.997084	0.998642	gene:HORVU1Hr1G056670	-	1	0		1	gene:HORVU1Hr1G056670
BP	GO:0032940	secretion by cell	1|1095	46|9210	0.997084	0.998642	gene:HORVU6Hr1G043390	-	1	1	gene:HORVU6Hr1G043390	0
BP	GO:0046903	secretion	1|1095	46|9210	0.997084	0.998642	gene:HORVU6Hr1G043390	-	1	1	gene:HORVU6Hr1G043390	0
BP	GO:0008033	tRNA processing	1|1095	52|9210	0.998642	0.998642	gene:HORVU2Hr1G017790	-	1	0		1	gene:HORVU2Hr1G017790
CC	GO:0005576	extracellular region	15|357	56|3177	0.000914689	0.105189	gene:HORVU7Hr1G098260/gene:HORVU7Hr1G098280/gene:HORVU6Hr1G067470/gene:HORVU5Hr1G114230/gene:HORVU7Hr1G098330/gene:HORVU7Hr1G098440/gene:HORVU6Hr1G014600/gene:HORVU7Hr1G098370/gene:HORVU6Hr1G076510/gene:HORVU1Hr1G087320/gene:HORVU3Hr1G004280/gene:HORVU7Hr1G106530/gene:HORVU3Hr1G004250/gene:HORVU5Hr1G041400/gene:HORVU7Hr1G098390	-/-/-/-/-/-/-/-/-/-/-/-/-/-/-	15	14	gene:HORVU7Hr1G098260/gene:HORVU7Hr1G098280/gene:HORVU6Hr1G067470/gene:HORVU5Hr1G114230/gene:HORVU7Hr1G098330/gene:HORVU7Hr1G098440/gene:HORVU6Hr1G014600/gene:HORVU7Hr1G098370/gene:HORVU6Hr1G076510/gene:HORVU1Hr1G087320/gene:HORVU3Hr1G004280/gene:HORVU3Hr1G004250/gene:HORVU5Hr1G041400/gene:HORVU7Hr1G098390	1	gene:HORVU7Hr1G106530
CC	GO:0048046	apoplast	9|357	36|3177	0.0153673	0.883619	gene:HORVU7Hr1G098260/gene:HORVU7Hr1G098280/gene:HORVU6Hr1G067470/gene:HORVU7Hr1G098330/gene:HORVU7Hr1G098440/gene:HORVU7Hr1G098370/gene:HORVU1Hr1G087320/gene:HORVU7Hr1G106530/gene:HORVU7Hr1G098390	-/-/-/-/-/-/-/-/-	9	8	gene:HORVU7Hr1G098260/gene:HORVU7Hr1G098280/gene:HORVU6Hr1G067470/gene:HORVU7Hr1G098330/gene:HORVU7Hr1G098440/gene:HORVU7Hr1G098370/gene:HORVU1Hr1G087320/gene:HORVU7Hr1G098390	1	gene:HORVU7Hr1G106530
CC	GO:0031225	anchored component of membrane	5|357	17|3177	0.0344032	0.98788	gene:HORVU5Hr1G095910/gene:HORVU5Hr1G025760/gene:HORVU4Hr1G054770/gene:HORVU5Hr1G096010/gene:HORVU4Hr1G014530	-/-/-/-/-	5	3	gene:HORVU5Hr1G095910/gene:HORVU5Hr1G025760/gene:HORVU4Hr1G054770	2	gene:HORVU5Hr1G096010/gene:HORVU4Hr1G014530
CC	GO:0000148	1,3-beta-D-glucan synthase complex	4|357	14|3177	0.0630147	0.98788	gene:HORVU6Hr1G095090/gene:HORVU3Hr1G058470/gene:HORVU3Hr1G042600/gene:HORVU7Hr1G120960	-/-/-/-	4	1	gene:HORVU6Hr1G095090	3	gene:HORVU3Hr1G058470/gene:HORVU3Hr1G042600/gene:HORVU7Hr1G120960
CC	GO:1990204	oxidoreductase complex	6|357	30|3177	0.112384	0.98788	gene:HORVU2Hr1G038940/gene:HORVU3Hr1G098290/gene:HORVU5Hr1G022740/gene:HORVU5Hr1G109620/gene:HORVU1Hr1G061960/gene:HORVU7Hr1G113210	-/-/-/-/-/-	6	4	gene:HORVU2Hr1G038940/gene:HORVU3Hr1G098290/gene:HORVU5Hr1G109620/gene:HORVU1Hr1G061960	2	gene:HORVU5Hr1G022740/gene:HORVU7Hr1G113210
CC	GO:0005618	cell wall	12|357	75|3177	0.129555	0.98788	gene:HORVU7Hr1G098260/gene:HORVU7Hr1G098280/gene:HORVU6Hr1G067470/gene:HORVU7Hr1G098330/gene:HORVU7Hr1G098440/gene:HORVU6Hr1G084030/gene:HORVU7Hr1G098370/gene:HORVU3Hr1G091360/gene:HORVU1Hr1G087320/gene:HORVU1Hr1G048280/gene:HORVU7Hr1G106530/gene:HORVU7Hr1G098390	-/-/-/-/-/-/-/-/-/-/-/-	12	11	gene:HORVU7Hr1G098260/gene:HORVU7Hr1G098280/gene:HORVU6Hr1G067470/gene:HORVU7Hr1G098330/gene:HORVU7Hr1G098440/gene:HORVU6Hr1G084030/gene:HORVU7Hr1G098370/gene:HORVU3Hr1G091360/gene:HORVU1Hr1G087320/gene:HORVU1Hr1G048280/gene:HORVU7Hr1G098390	1	gene:HORVU7Hr1G106530
CC	GO:0030312	external encapsulating structure	12|357	75|3177	0.129555	0.98788	gene:HORVU7Hr1G098260/gene:HORVU7Hr1G098280/gene:HORVU6Hr1G067470/gene:HORVU7Hr1G098330/gene:HORVU7Hr1G098440/gene:HORVU6Hr1G084030/gene:HORVU7Hr1G098370/gene:HORVU3Hr1G091360/gene:HORVU1Hr1G087320/gene:HORVU1Hr1G048280/gene:HORVU7Hr1G106530/gene:HORVU7Hr1G098390	-/-/-/-/-/-/-/-/-/-/-/-	12	11	gene:HORVU7Hr1G098260/gene:HORVU7Hr1G098280/gene:HORVU6Hr1G067470/gene:HORVU7Hr1G098330/gene:HORVU7Hr1G098440/gene:HORVU6Hr1G084030/gene:HORVU7Hr1G098370/gene:HORVU3Hr1G091360/gene:HORVU1Hr1G087320/gene:HORVU1Hr1G048280/gene:HORVU7Hr1G098390	1	gene:HORVU7Hr1G106530
CC	GO:0000786	nucleosome	3|357	13|3177	0.172458	0.98788	gene:HORVU7Hr1G012850/gene:HORVU2Hr1G094390/gene:HORVU2Hr1G093020	-/-/-	3	2	gene:HORVU7Hr1G012850/gene:HORVU2Hr1G093020	1	gene:HORVU2Hr1G094390
CC	GO:0016459	myosin complex	3|357	13|3177	0.172458	0.98788	gene:HORVU7Hr1G038500/gene:HORVU6Hr1G081340/gene:HORVU3Hr1G050290	-/-/-	3	0		3	gene:HORVU7Hr1G038500/gene:HORVU6Hr1G081340/gene:HORVU3Hr1G050290
CC	GO:0044815	DNA packaging complex	3|357	14|3177	0.202306	0.98788	gene:HORVU7Hr1G012850/gene:HORVU2Hr1G094390/gene:HORVU2Hr1G093020	-/-/-	3	2	gene:HORVU7Hr1G012850/gene:HORVU2Hr1G093020	1	gene:HORVU2Hr1G094390
CC	GO:0098797	plasma membrane protein complex	4|357	21|3177	0.203954	0.98788	gene:HORVU6Hr1G095090/gene:HORVU3Hr1G058470/gene:HORVU3Hr1G042600/gene:HORVU7Hr1G120960	-/-/-/-	4	1	gene:HORVU6Hr1G095090	3	gene:HORVU3Hr1G058470/gene:HORVU3Hr1G042600/gene:HORVU7Hr1G120960
CC	GO:0044459	plasma membrane part	4|357	22|3177	0.228805	0.98788	gene:HORVU6Hr1G095090/gene:HORVU3Hr1G058470/gene:HORVU3Hr1G042600/gene:HORVU7Hr1G120960	-/-/-/-	4	1	gene:HORVU6Hr1G095090	3	gene:HORVU3Hr1G058470/gene:HORVU3Hr1G042600/gene:HORVU7Hr1G120960
CC	GO:0032993	protein-DNA complex	3|357	15|3177	0.233231	0.98788	gene:HORVU7Hr1G012850/gene:HORVU2Hr1G094390/gene:HORVU2Hr1G093020	-/-/-	3	2	gene:HORVU7Hr1G012850/gene:HORVU2Hr1G093020	1	gene:HORVU2Hr1G094390
CC	GO:0005740	mitochondrial envelope	6|357	38|3177	0.249868	0.98788	gene:HORVU7Hr1G075380/gene:HORVU4Hr1G080460/gene:HORVU5Hr1G109620/novel.458/gene:HORVU1Hr1G061960/gene:HORVU5Hr1G065230	-/-/-/-/-/-	6	4	gene:HORVU5Hr1G109620/novel.458/gene:HORVU1Hr1G061960/gene:HORVU5Hr1G065230	2	gene:HORVU7Hr1G075380/gene:HORVU4Hr1G080460
CC	GO:0000785	chromatin	3|357	16|3177	0.26492	0.98788	gene:HORVU7Hr1G012850/gene:HORVU2Hr1G094390/gene:HORVU2Hr1G093020	-/-/-	3	2	gene:HORVU7Hr1G012850/gene:HORVU2Hr1G093020	1	gene:HORVU2Hr1G094390
CC	GO:0044455	mitochondrial membrane part	3|357	16|3177	0.26492	0.98788	gene:HORVU7Hr1G075380/gene:HORVU5Hr1G109620/gene:HORVU1Hr1G061960	-/-/-	3	2	gene:HORVU5Hr1G109620/gene:HORVU1Hr1G061960	1	gene:HORVU7Hr1G075380
CC	GO:1902494	catalytic complex	22|357	170|3177	0.268704	0.98788	gene:HORVU2Hr1G038940/gene:HORVU6Hr1G095090/gene:HORVU4Hr1G054480/gene:HORVU3Hr1G098290/gene:HORVU3Hr1G058470/gene:HORVU3Hr1G042600/gene:HORVU6Hr1G086580/gene:HORVU1Hr1G084450/gene:HORVU5Hr1G002040/gene:HORVU3Hr1G021970/gene:HORVU5Hr1G084560/gene:HORVU4Hr1G076770/gene:HORVU5Hr1G022740/gene:HORVU4Hr1G042970/gene:HORVU7Hr1G108540/gene:HORVU5Hr1G109620/gene:HORVU3Hr1G022550/gene:HORVU7Hr1G120960/gen…	-/-/-/-/-/-/-/-/-/-/-/-/-/-/-/-/-/-/-/-/-/-	22	10	gene:HORVU2Hr1G038940/gene:HORVU6Hr1G095090/gene:HORVU4Hr1G054480/gene:HORVU3Hr1G098290/gene:HORVU5Hr1G002040/gene:HORVU4Hr1G076770/gene:HORVU5Hr1G109620/gene:HORVU5Hr1G084630/gene:HORVU3Hr1G091850/gene:HORVU1Hr1G061960	12	gene:HORVU3Hr1G058470/gene:HORVU3Hr1G042600/gene:HORVU6Hr1G086580/gene:HORVU1Hr1G084450/gene:HORVU3Hr1G021970/gene:HORVU5Hr1G084560/gene:HORVU5Hr1G022740/gene:HORVU4Hr1G042970/gene:HORVU7Hr1G108540/gene:HORVU3Hr1G022550/gene:HORVU7Hr1G120960/gene:HORVU7Hr1G113210
CC	GO:0016469	proton-transporting two-sector ATPase complex	6|357	39|3177	0.269727	0.98788	gene:HORVU7Hr1G011220/gene:HORVU3Hr1G059320/gene:HORVU2Hr1G052880/gene:HORVU3Hr1G087400/gene:HORVU1Hr1G002500/gene:HORVU3Hr1G067040	-/Ylp/-/-/-/-	6	5	gene:HORVU7Hr1G011220/gene:HORVU3Hr1G059320/gene:HORVU2Hr1G052880/gene:HORVU1Hr1G002500/gene:HORVU3Hr1G067040	1	gene:HORVU3Hr1G087400
CC	GO:0005783	endoplasmic reticulum	8|357	55|3177	0.272696	0.98788	gene:HORVU5Hr1G028000/gene:HORVU7Hr1G075380/gene:HORVU6Hr1G086580/gene:HORVU2Hr1G127740/gene:HORVU3Hr1G088450/gene:HORVU3Hr1G091850/gene:HORVU6Hr1G075600/gene:HORVU4Hr1G082730	-/-/-/-/-/-/-/-	8	4	gene:HORVU5Hr1G028000/gene:HORVU2Hr1G127740/gene:HORVU3Hr1G091850/gene:HORVU4Hr1G082730	4	gene:HORVU7Hr1G075380/gene:HORVU6Hr1G086580/gene:HORVU3Hr1G088450/gene:HORVU6Hr1G075600
CC	GO:0005886	plasma membrane	4|357	24|3177	0.280459	0.98788	gene:HORVU6Hr1G095090/gene:HORVU3Hr1G058470/gene:HORVU3Hr1G042600/gene:HORVU7Hr1G120960	-/-/-/-	4	1	gene:HORVU6Hr1G095090	3	gene:HORVU3Hr1G058470/gene:HORVU3Hr1G042600/gene:HORVU7Hr1G120960
CC	GO:0005694	chromosome	8|357	56|3177	0.289695	0.98788	gene:HORVU3Hr1G089480/gene:HORVU7Hr1G012850/gene:HORVU7Hr1G065200/gene:HORVU7Hr1G071710/gene:HORVU7Hr1G091790/gene:HORVU2Hr1G094390/novel.4127/gene:HORVU2Hr1G093020	-/-/-/-/-/-/-/-	8	2	gene:HORVU7Hr1G012850/gene:HORVU2Hr1G093020	6	gene:HORVU3Hr1G089480/gene:HORVU7Hr1G065200/gene:HORVU7Hr1G071710/gene:HORVU7Hr1G091790/gene:HORVU2Hr1G094390/novel.4127
CC	GO:0098798	mitochondrial protein complex	3|357	17|3177	0.297079	0.98788	gene:HORVU7Hr1G075380/gene:HORVU5Hr1G109620/gene:HORVU1Hr1G061960	-/-/-	3	2	gene:HORVU5Hr1G109620/gene:HORVU1Hr1G061960	1	gene:HORVU7Hr1G075380
CC	GO:0031967	organelle envelope	7|357	49|3177	0.309174	0.98788	gene:HORVU7Hr1G075380/gene:HORVU4Hr1G080460/gene:HORVU6Hr1G037960/gene:HORVU5Hr1G109620/novel.458/gene:HORVU1Hr1G061960/gene:HORVU5Hr1G065230	-/-/-/-/-/-/-	7	4	gene:HORVU5Hr1G109620/novel.458/gene:HORVU1Hr1G061960/gene:HORVU5Hr1G065230	3	gene:HORVU7Hr1G075380/gene:HORVU4Hr1G080460/gene:HORVU6Hr1G037960
CC	GO:0031975	envelope	7|357	49|3177	0.309174	0.98788	gene:HORVU7Hr1G075380/gene:HORVU4Hr1G080460/gene:HORVU6Hr1G037960/gene:HORVU5Hr1G109620/novel.458/gene:HORVU1Hr1G061960/gene:HORVU5Hr1G065230	-/-/-/-/-/-/-	7	4	gene:HORVU5Hr1G109620/novel.458/gene:HORVU1Hr1G061960/gene:HORVU5Hr1G065230	3	gene:HORVU7Hr1G075380/gene:HORVU4Hr1G080460/gene:HORVU6Hr1G037960
CC	GO:0031966	mitochondrial membrane	5|357	33|3177	0.310225	0.98788	gene:HORVU7Hr1G075380/gene:HORVU4Hr1G080460/gene:HORVU5Hr1G109620/novel.458/gene:HORVU1Hr1G061960	-/-/-/-/-	5	3	gene:HORVU5Hr1G109620/novel.458/gene:HORVU1Hr1G061960	2	gene:HORVU7Hr1G075380/gene:HORVU4Hr1G080460
CC	GO:0098805	whole membrane	6|357	43|3177	0.352196	0.98788	gene:HORVU7Hr1G075380/gene:HORVU2Hr1G091870/gene:HORVU4Hr1G080460/gene:HORVU5Hr1G064470/gene:HORVU1Hr1G042050/gene:HORVU1Hr1G073890	-/-/-/-/-/-	6	2	gene:HORVU2Hr1G091870/gene:HORVU5Hr1G064470	4	gene:HORVU7Hr1G075380/gene:HORVU4Hr1G080460/gene:HORVU1Hr1G042050/gene:HORVU1Hr1G073890
CC	GO:0005743	mitochondrial inner membrane	3|357	19|3177	0.361773	0.98788	gene:HORVU5Hr1G109620/novel.458/gene:HORVU1Hr1G061960	-/-/-	3	3	gene:HORVU5Hr1G109620/novel.458/gene:HORVU1Hr1G061960	0
CC	GO:0033177	proton-transporting two-sector ATPase complex, proton-transporting domain	3|357	19|3177	0.361773	0.98788	gene:HORVU7Hr1G011220/gene:HORVU3Hr1G087400/gene:HORVU1Hr1G002500	-/-/-	3	2	gene:HORVU7Hr1G011220/gene:HORVU1Hr1G002500	1	gene:HORVU3Hr1G087400
CC	GO:0009654	photosystem II oxygen evolving complex	4|357	28|3177	0.387311	0.98788	gene:HORVU2Hr1G038940/gene:HORVU3Hr1G098290/gene:HORVU5Hr1G022740/gene:HORVU7Hr1G113210	-/-/-/-	4	2	gene:HORVU2Hr1G038940/gene:HORVU3Hr1G098290	2	gene:HORVU5Hr1G022740/gene:HORVU7Hr1G113210
CC	GO:0019866	organelle inner membrane	3|357	20|3177	0.393856	0.98788	gene:HORVU5Hr1G109620/novel.458/gene:HORVU1Hr1G061960	-/-/-	3	3	gene:HORVU5Hr1G109620/novel.458/gene:HORVU1Hr1G061960	0
CC	GO:0033178	proton-transporting two-sector ATPase complex, catalytic domain	3|357	20|3177	0.393856	0.98788	gene:HORVU3Hr1G059320/gene:HORVU2Hr1G052880/gene:HORVU3Hr1G067040	Ylp/-/-	3	3	gene:HORVU3Hr1G059320/gene:HORVU2Hr1G052880/gene:HORVU3Hr1G067040	0
CC	GO:0098800	inner mitochondrial membrane protein complex	2|357	12|3177	0.397557	0.98788	gene:HORVU5Hr1G109620/gene:HORVU1Hr1G061960	-/-	2	2	gene:HORVU5Hr1G109620/gene:HORVU1Hr1G061960	0
CC	GO:0098796	membrane protein complex	22|357	184|3177	0.411196	0.98788	gene:HORVU2Hr1G038940/gene:HORVU6Hr1G095090/gene:HORVU7Hr1G011220/gene:HORVU7Hr1G075380/gene:HORVU3Hr1G098290/gene:HORVU3Hr1G059320/gene:HORVU3Hr1G058470/gene:HORVU3Hr1G042600/gene:HORVU6Hr1G086580/gene:HORVU2Hr1G052880/gene:HORVU3Hr1G087400/gene:HORVU5Hr1G022740/gene:HORVU1Hr1G002500/gene:HORVU5Hr1G064470/gene:HORVU3Hr1G067040/gene:HORVU5Hr1G109620/gene:HORVU7Hr1G120960/gene:HORVU3Hr1G091850/gen…	-/-/-/-/-/Ylp/-/-/-/-/-/-/-/-/-/-/-/-/-/-/-/-	22	12	gene:HORVU2Hr1G038940/gene:HORVU6Hr1G095090/gene:HORVU7Hr1G011220/gene:HORVU3Hr1G098290/gene:HORVU3Hr1G059320/gene:HORVU2Hr1G052880/gene:HORVU1Hr1G002500/gene:HORVU5Hr1G064470/gene:HORVU3Hr1G067040/gene:HORVU5Hr1G109620/gene:HORVU3Hr1G091850/gene:HORVU1Hr1G061960	10	gene:HORVU7Hr1G075380/gene:HORVU3Hr1G058470/gene:HORVU3Hr1G042600/gene:HORVU6Hr1G086580/gene:HORVU3Hr1G087400/gene:HORVU5Hr1G022740/gene:HORVU7Hr1G120960/gene:HORVU1Hr1G042050/gene:HORVU7Hr1G113210/gene:HORVU1Hr1G073890
CC	GO:0019867	outer membrane	3|357	21|3177	0.425507	0.98788	gene:HORVU7Hr1G075380/gene:HORVU4Hr1G080460/gene:HORVU6Hr1G033430	-/-/-	3	0		3	gene:HORVU7Hr1G075380/gene:HORVU4Hr1G080460/gene:HORVU6Hr1G033430
CC	GO:0005741	mitochondrial outer membrane	2|357	13|3177	0.438484	0.98788	gene:HORVU7Hr1G075380/gene:HORVU4Hr1G080460	-/-	2	0		2	gene:HORVU7Hr1G075380/gene:HORVU4Hr1G080460
CC	GO:0031968	organelle outer membrane	2|357	13|3177	0.438484	0.98788	gene:HORVU7Hr1G075380/gene:HORVU4Hr1G080460	-/-	2	0		2	gene:HORVU7Hr1G075380/gene:HORVU4Hr1G080460
CC	GO:0044427	chromosomal part	5|357	39|3177	0.450081	0.98788	gene:HORVU7Hr1G012850/gene:HORVU7Hr1G091790/gene:HORVU2Hr1G094390/novel.4127/gene:HORVU2Hr1G093020	-/-/-/-/-	5	2	gene:HORVU7Hr1G012850/gene:HORVU2Hr1G093020	3	gene:HORVU7Hr1G091790/gene:HORVU2Hr1G094390/novel.4127
CC	GO:0071944	cell periphery	16|357	136|3177	0.462854	0.98788	gene:HORVU7Hr1G098260/gene:HORVU7Hr1G098280/gene:HORVU6Hr1G067470/gene:HORVU6Hr1G095090/gene:HORVU7Hr1G098330/gene:HORVU7Hr1G098440/gene:HORVU6Hr1G084030/gene:HORVU7Hr1G098370/gene:HORVU3Hr1G058470/gene:HORVU3Hr1G091360/gene:HORVU3Hr1G042600/gene:HORVU1Hr1G087320/gene:HORVU1Hr1G048280/gene:HORVU7Hr1G106530/gene:HORVU7Hr1G120960/gene:HORVU7Hr1G098390	-/-/-/-/-/-/-/-/-/-/-/-/-/-/-/-	16	12	gene:HORVU7Hr1G098260/gene:HORVU7Hr1G098280/gene:HORVU6Hr1G067470/gene:HORVU6Hr1G095090/gene:HORVU7Hr1G098330/gene:HORVU7Hr1G098440/gene:HORVU6Hr1G084030/gene:HORVU7Hr1G098370/gene:HORVU3Hr1G091360/gene:HORVU1Hr1G087320/gene:HORVU1Hr1G048280/gene:HORVU7Hr1G098390	4	gene:HORVU3Hr1G058470/gene:HORVU3Hr1G042600/gene:HORVU7Hr1G106530/gene:HORVU7Hr1G120960
CC	GO:0042651	thylakoid membrane	4|357	31|3177	0.466397	0.98788	gene:HORVU2Hr1G038940/gene:HORVU3Hr1G098290/gene:HORVU5Hr1G022740/gene:HORVU7Hr1G113210	-/-/-/-	4	2	gene:HORVU2Hr1G038940/gene:HORVU3Hr1G098290	2	gene:HORVU5Hr1G022740/gene:HORVU7Hr1G113210
CC	GO:0044430	cytoskeletal part	5|357	40|3177	0.472956	0.98788	gene:HORVU7Hr1G038500/gene:HORVU3Hr1G035400/gene:HORVU6Hr1G081340/gene:HORVU2Hr1G095490/gene:HORVU3Hr1G050290	-/-/-/-/-	5	1	gene:HORVU3Hr1G035400	4	gene:HORVU7Hr1G038500/gene:HORVU6Hr1G081340/gene:HORVU2Hr1G095490/gene:HORVU3Hr1G050290
CC	GO:0005798	Golgi-associated vesicle	3|357	23|3177	0.486896	0.98788	gene:HORVU5Hr1G064470/gene:HORVU1Hr1G042050/gene:HORVU1Hr1G073890	-/-/-	3	1	gene:HORVU5Hr1G064470	2	gene:HORVU1Hr1G042050/gene:HORVU1Hr1G073890
CC	GO:0012506	vesicle membrane	3|357	23|3177	0.486896	0.98788	gene:HORVU5Hr1G064470/gene:HORVU1Hr1G042050/gene:HORVU1Hr1G073890	-/-/-	3	1	gene:HORVU5Hr1G064470	2	gene:HORVU1Hr1G042050/gene:HORVU1Hr1G073890
CC	GO:0015629	actin cytoskeleton	3|357	23|3177	0.486896	0.98788	gene:HORVU7Hr1G038500/gene:HORVU6Hr1G081340/gene:HORVU3Hr1G050290	-/-/-	3	0		3	gene:HORVU7Hr1G038500/gene:HORVU6Hr1G081340/gene:HORVU3Hr1G050290
CC	GO:0030120	vesicle coat	3|357	23|3177	0.486896	0.98788	gene:HORVU5Hr1G064470/gene:HORVU1Hr1G042050/gene:HORVU1Hr1G073890	-/-/-	3	1	gene:HORVU5Hr1G064470	2	gene:HORVU1Hr1G042050/gene:HORVU1Hr1G073890
CC	GO:0030135	coated vesicle	3|357	23|3177	0.486896	0.98788	gene:HORVU5Hr1G064470/gene:HORVU1Hr1G042050/gene:HORVU1Hr1G073890	-/-/-	3	1	gene:HORVU5Hr1G064470	2	gene:HORVU1Hr1G042050/gene:HORVU1Hr1G073890
CC	GO:0030659	cytoplasmic vesicle membrane	3|357	23|3177	0.486896	0.98788	gene:HORVU5Hr1G064470/gene:HORVU1Hr1G042050/gene:HORVU1Hr1G073890	-/-/-	3	1	gene:HORVU5Hr1G064470	2	gene:HORVU1Hr1G042050/gene:HORVU1Hr1G073890
CC	GO:0030660	Golgi-associated vesicle membrane	3|357	23|3177	0.486896	0.98788	gene:HORVU5Hr1G064470/gene:HORVU1Hr1G042050/gene:HORVU1Hr1G073890	-/-/-	3	1	gene:HORVU5Hr1G064470	2	gene:HORVU1Hr1G042050/gene:HORVU1Hr1G073890
CC	GO:0030662	coated vesicle membrane	3|357	23|3177	0.486896	0.98788	gene:HORVU5Hr1G064470/gene:HORVU1Hr1G042050/gene:HORVU1Hr1G073890	-/-/-	3	1	gene:HORVU5Hr1G064470	2	gene:HORVU1Hr1G042050/gene:HORVU1Hr1G073890
CC	GO:0031410	cytoplasmic vesicle	3|357	23|3177	0.486896	0.98788	gene:HORVU5Hr1G064470/gene:HORVU1Hr1G042050/gene:HORVU1Hr1G073890	-/-/-	3	1	gene:HORVU5Hr1G064470	2	gene:HORVU1Hr1G042050/gene:HORVU1Hr1G073890
CC	GO:0031982	vesicle	3|357	23|3177	0.486896	0.98788	gene:HORVU5Hr1G064470/gene:HORVU1Hr1G042050/gene:HORVU1Hr1G073890	-/-/-	3	1	gene:HORVU5Hr1G064470	2	gene:HORVU1Hr1G042050/gene:HORVU1Hr1G073890
CC	GO:0044433	cytoplasmic vesicle part	3|357	23|3177	0.486896	0.98788	gene:HORVU5Hr1G064470/gene:HORVU1Hr1G042050/gene:HORVU1Hr1G073890	-/-/-	3	1	gene:HORVU5Hr1G064470	2	gene:HORVU1Hr1G042050/gene:HORVU1Hr1G073890
CC	GO:0097708	intracellular vesicle	3|357	23|3177	0.486896	0.98788	gene:HORVU5Hr1G064470/gene:HORVU1Hr1G042050/gene:HORVU1Hr1G073890	-/-/-	3	1	gene:HORVU5Hr1G064470	2	gene:HORVU1Hr1G042050/gene:HORVU1Hr1G073890
CC	GO:0031090	organelle membrane	9|357	76|3177	0.487552	0.98788	gene:HORVU7Hr1G075380/gene:HORVU2Hr1G091870/gene:HORVU4Hr1G080460/gene:HORVU5Hr1G064470/gene:HORVU5Hr1G109620/novel.458/gene:HORVU1Hr1G061960/gene:HORVU1Hr1G042050/gene:HORVU1Hr1G073890	-/-/-/-/-/-/-/-/-	9	5	gene:HORVU2Hr1G091870/gene:HORVU5Hr1G064470/gene:HORVU5Hr1G109620/novel.458/gene:HORVU1Hr1G061960	4	gene:HORVU7Hr1G075380/gene:HORVU4Hr1G080460/gene:HORVU1Hr1G042050/gene:HORVU1Hr1G073890
CC	GO:0005856	cytoskeleton	5|357	41|3177	0.495521	0.98788	gene:HORVU7Hr1G038500/gene:HORVU3Hr1G035400/gene:HORVU6Hr1G081340/gene:HORVU2Hr1G095490/gene:HORVU3Hr1G050290	-/-/-/-/-	5	1	gene:HORVU3Hr1G035400	4	gene:HORVU7Hr1G038500/gene:HORVU6Hr1G081340/gene:HORVU2Hr1G095490/gene:HORVU3Hr1G050290
CC	GO:0012505	endomembrane system	12|357	106|3177	0.536178	0.98788	gene:HORVU5Hr1G028000/gene:HORVU7Hr1G075380/gene:HORVU6Hr1G086580/gene:HORVU2Hr1G127740/gene:HORVU3Hr1G088450/gene:HORVU5Hr1G064470/gene:HORVU6Hr1G037960/gene:HORVU3Hr1G091850/gene:HORVU6Hr1G075600/gene:HORVU1Hr1G042050/gene:HORVU1Hr1G073890/gene:HORVU4Hr1G082730	-/-/-/-/-/-/-/-/-/-/-/-	12	5	gene:HORVU5Hr1G028000/gene:HORVU2Hr1G127740/gene:HORVU5Hr1G064470/gene:HORVU3Hr1G091850/gene:HORVU4Hr1G082730	7	gene:HORVU7Hr1G075380/gene:HORVU6Hr1G086580/gene:HORVU3Hr1G088450/gene:HORVU6Hr1G037960/gene:HORVU6Hr1G075600/gene:HORVU1Hr1G042050/gene:HORVU1Hr1G073890
CC	GO:0019898	extrinsic component of membrane	3|357	25|3177	0.544946	0.98788	gene:HORVU3Hr1G098290/gene:HORVU5Hr1G022740/gene:HORVU7Hr1G113210	-/-/-	3	1	gene:HORVU3Hr1G098290	2	gene:HORVU5Hr1G022740/gene:HORVU7Hr1G113210
CC	GO:0044429	mitochondrial part	6|357	54|3177	0.57674	0.98788	gene:HORVU7Hr1G075380/gene:HORVU4Hr1G080460/gene:HORVU5Hr1G109620/novel.458/gene:HORVU1Hr1G061960/gene:HORVU5Hr1G065230	-/-/-/-/-/-	6	4	gene:HORVU5Hr1G109620/novel.458/gene:HORVU1Hr1G061960/gene:HORVU5Hr1G065230	2	gene:HORVU7Hr1G075380/gene:HORVU4Hr1G080460
CC	GO:0015630	microtubule cytoskeleton	2|357	17|3177	0.585168	0.98788	gene:HORVU3Hr1G035400/gene:HORVU2Hr1G095490	-/-	2	1	gene:HORVU3Hr1G035400	1	gene:HORVU2Hr1G095490
CC	GO:0098588	bounding membrane of organelle	6|357	55|3177	0.595403	0.98788	gene:HORVU7Hr1G075380/gene:HORVU2Hr1G091870/gene:HORVU4Hr1G080460/gene:HORVU5Hr1G064470/gene:HORVU1Hr1G042050/gene:HORVU1Hr1G073890	-/-/-/-/-/-	6	2	gene:HORVU2Hr1G091870/gene:HORVU5Hr1G064470	4	gene:HORVU7Hr1G075380/gene:HORVU4Hr1G080460/gene:HORVU1Hr1G042050/gene:HORVU1Hr1G073890
CC	GO:0016592	mediator complex	2|357	18|3177	0.617133	0.98788	gene:HORVU5Hr1G125050/gene:HORVU2Hr1G050500	-/-	2	0		2	gene:HORVU5Hr1G125050/gene:HORVU2Hr1G050500
CC	GO:0005794	Golgi apparatus	3|357	29|3177	0.648687	0.98788	gene:HORVU3Hr1G088450/gene:HORVU5Hr1G064470/gene:HORVU1Hr1G042050	-/-/-	3	1	gene:HORVU5Hr1G064470	2	gene:HORVU3Hr1G088450/gene:HORVU1Hr1G042050
CC	GO:0044431	Golgi apparatus part	3|357	29|3177	0.648687	0.98788	gene:HORVU3Hr1G088450/gene:HORVU5Hr1G064470/gene:HORVU1Hr1G042050	-/-/-	3	1	gene:HORVU5Hr1G064470	2	gene:HORVU3Hr1G088450/gene:HORVU1Hr1G042050
CC	GO:0043228	non-membrane-bounded organelle	40|357	372|3177	0.650769	0.98788	gene:HORVU4Hr1G005800/gene:HORVU5Hr1G056030/gene:HORVU7Hr1G038500/gene:HORVU3Hr1G035400/gene:HORVU4Hr1G016190/novel.511/gene:HORVU6Hr1G081340/gene:HORVU3Hr1G089480/gene:HORVU3Hr1G112100/gene:HORVU2Hr1G080340/gene:HORVU1Hr1G025060/gene:HORVU7Hr1G074170/gene:HORVU7Hr1G112740/gene:HORVU5Hr1G101500/gene:HORVU1Hr1G085170/gene:HORVU5Hr1G075420/gene:HORVU6Hr1G087780/gene:HORVU0Hr1G017360/gene:HORVU5Hr1G…	-/-/-/-/Rpr1/-/-/-/-/-/-/-/-/-/-/-/-/-/-/-/-/-/-/-/-/-/-/-/-/-/-/-/-/-/-/-/-/-/-/-	40	29	gene:HORVU4Hr1G005800/gene:HORVU5Hr1G056030/gene:HORVU3Hr1G035400/gene:HORVU4Hr1G016190/gene:HORVU3Hr1G112100/gene:HORVU2Hr1G080340/gene:HORVU1Hr1G025060/gene:HORVU7Hr1G074170/gene:HORVU7Hr1G112740/gene:HORVU5Hr1G101500/gene:HORVU1Hr1G085170/gene:HORVU5Hr1G075420/gene:HORVU6Hr1G087780/gene:HORVU0Hr1G017360/gene:HORVU5Hr1G056730/gene:HORVU7Hr1G027760/gene:HORVU2Hr1G104410/gene:HORVU7Hr1G109650/gen…	11	gene:HORVU7Hr1G038500/novel.511/gene:HORVU6Hr1G081340/gene:HORVU3Hr1G089480/gene:HORVU2Hr1G095490/gene:HORVU7Hr1G065200/gene:HORVU7Hr1G071710/gene:HORVU7Hr1G091790/gene:HORVU2Hr1G094390/novel.4127/gene:HORVU3Hr1G050290
CC	GO:0043232	intracellular non-membrane-bounded organelle	40|357	372|3177	0.650769	0.98788	gene:HORVU4Hr1G005800/gene:HORVU5Hr1G056030/gene:HORVU7Hr1G038500/gene:HORVU3Hr1G035400/gene:HORVU4Hr1G016190/novel.511/gene:HORVU6Hr1G081340/gene:HORVU3Hr1G089480/gene:HORVU3Hr1G112100/gene:HORVU2Hr1G080340/gene:HORVU1Hr1G025060/gene:HORVU7Hr1G074170/gene:HORVU7Hr1G112740/gene:HORVU5Hr1G101500/gene:HORVU1Hr1G085170/gene:HORVU5Hr1G075420/gene:HORVU6Hr1G087780/gene:HORVU0Hr1G017360/gene:HORVU5Hr1G…	-/-/-/-/Rpr1/-/-/-/-/-/-/-/-/-/-/-/-/-/-/-/-/-/-/-/-/-/-/-/-/-/-/-/-/-/-/-/-/-/-/-	40	29	gene:HORVU4Hr1G005800/gene:HORVU5Hr1G056030/gene:HORVU3Hr1G035400/gene:HORVU4Hr1G016190/gene:HORVU3Hr1G112100/gene:HORVU2Hr1G080340/gene:HORVU1Hr1G025060/gene:HORVU7Hr1G074170/gene:HORVU7Hr1G112740/gene:HORVU5Hr1G101500/gene:HORVU1Hr1G085170/gene:HORVU5Hr1G075420/gene:HORVU6Hr1G087780/gene:HORVU0Hr1G017360/gene:HORVU5Hr1G056730/gene:HORVU7Hr1G027760/gene:HORVU2Hr1G104410/gene:HORVU7Hr1G109650/gen…	11	gene:HORVU7Hr1G038500/novel.511/gene:HORVU6Hr1G081340/gene:HORVU3Hr1G089480/gene:HORVU2Hr1G095490/gene:HORVU7Hr1G065200/gene:HORVU7Hr1G071710/gene:HORVU7Hr1G091790/gene:HORVU2Hr1G094390/novel.4127/gene:HORVU3Hr1G050290
CC	GO:1990234	transferase complex	7|357	69|3177	0.671691	0.98788	gene:HORVU6Hr1G095090/gene:HORVU4Hr1G054480/gene:HORVU3Hr1G058470/gene:HORVU3Hr1G042600/gene:HORVU3Hr1G021970/gene:HORVU7Hr1G108540/gene:HORVU7Hr1G120960	-/-/-/-/-/-/-	7	2	gene:HORVU6Hr1G095090/gene:HORVU4Hr1G054480	5	gene:HORVU3Hr1G058470/gene:HORVU3Hr1G042600/gene:HORVU3Hr1G021970/gene:HORVU7Hr1G108540/gene:HORVU7Hr1G120960
CC	GO:0005643	nuclear pore	1|357	10|3177	0.696933	0.98788	gene:HORVU6Hr1G037960	-	1	0		1	gene:HORVU6Hr1G037960
CC	GO:0005819	spindle	1|357	10|3177	0.696933	0.98788	gene:HORVU2Hr1G095490	-	1	0		1	gene:HORVU2Hr1G095490
CC	GO:0005635	nuclear envelope	1|357	11|3177	0.731096	0.98788	gene:HORVU6Hr1G037960	-	1	0		1	gene:HORVU6Hr1G037960
CC	GO:0012507	ER to Golgi transport vesicle membrane	1|357	11|3177	0.731096	0.98788	gene:HORVU1Hr1G073890	-	1	0		1	gene:HORVU1Hr1G073890
CC	GO:0030127	COPII vesicle coat	1|357	11|3177	0.731096	0.98788	gene:HORVU1Hr1G073890	-	1	0		1	gene:HORVU1Hr1G073890
CC	GO:0030134	COPII-coated ER to Golgi transport vesicle	1|357	11|3177	0.731096	0.98788	gene:HORVU1Hr1G073890	-	1	0		1	gene:HORVU1Hr1G073890
CC	GO:0009523	photosystem II	4|357	44|3177	0.745537	0.98788	gene:HORVU2Hr1G038940/gene:HORVU3Hr1G098290/gene:HORVU5Hr1G022740/gene:HORVU7Hr1G113210	-/-/-/-	4	2	gene:HORVU2Hr1G038940/gene:HORVU3Hr1G098290	2	gene:HORVU5Hr1G022740/gene:HORVU7Hr1G113210
CC	GO:0044422	organelle part	32|357	312|3177	0.745684	0.98788	gene:HORVU7Hr1G038500/gene:HORVU3Hr1G035400/gene:HORVU4Hr1G054480/gene:HORVU7Hr1G075380/gene:HORVU6Hr1G081340/gene:HORVU3Hr1G089480/gene:HORVU2Hr1G091870/gene:HORVU7Hr1G078670/gene:HORVU4Hr1G080460/gene:HORVU6Hr1G086580/gene:HORVU3Hr1G021970/gene:HORVU3Hr1G088450/gene:HORVU2Hr1G095490/gene:HORVU7Hr1G012850/gene:HORVU5Hr1G125050/gene:HORVU5Hr1G120260/gene:HORVU5Hr1G064470/gene:HORVU6Hr1G077540/gen…	-/-/-/-/-/-/-/-/-/-/-/-/-/-/-/-/-/-/-/-/-/-/-/-/-/-/-/-/-/-/-/-	32	11	gene:HORVU3Hr1G035400/gene:HORVU4Hr1G054480/gene:HORVU2Hr1G091870/gene:HORVU7Hr1G012850/gene:HORVU5Hr1G064470/gene:HORVU5Hr1G109620/novel.458/gene:HORVU3Hr1G091850/gene:HORVU1Hr1G061960/gene:HORVU2Hr1G093020/gene:HORVU5Hr1G065230	21	gene:HORVU7Hr1G038500/gene:HORVU7Hr1G075380/gene:HORVU6Hr1G081340/gene:HORVU3Hr1G089480/gene:HORVU7Hr1G078670/gene:HORVU4Hr1G080460/gene:HORVU6Hr1G086580/gene:HORVU3Hr1G021970/gene:HORVU3Hr1G088450/gene:HORVU2Hr1G095490/gene:HORVU5Hr1G125050/gene:HORVU5Hr1G120260/gene:HORVU6Hr1G077540/gene:HORVU6Hr1G037960/gene:HORVU7Hr1G091790/gene:HORVU2Hr1G094390/novel.4127/gene:HORVU2Hr1G050500/gene:HORVU3Hr1…
CC	GO:0044446	intracellular organelle part	32|357	312|3177	0.745684	0.98788	gene:HORVU7Hr1G038500/gene:HORVU3Hr1G035400/gene:HORVU4Hr1G054480/gene:HORVU7Hr1G075380/gene:HORVU6Hr1G081340/gene:HORVU3Hr1G089480/gene:HORVU2Hr1G091870/gene:HORVU7Hr1G078670/gene:HORVU4Hr1G080460/gene:HORVU6Hr1G086580/gene:HORVU3Hr1G021970/gene:HORVU3Hr1G088450/gene:HORVU2Hr1G095490/gene:HORVU7Hr1G012850/gene:HORVU5Hr1G125050/gene:HORVU5Hr1G120260/gene:HORVU5Hr1G064470/gene:HORVU6Hr1G077540/gen…	-/-/-/-/-/-/-/-/-/-/-/-/-/-/-/-/-/-/-/-/-/-/-/-/-/-/-/-/-/-/-/-	32	11	gene:HORVU3Hr1G035400/gene:HORVU4Hr1G054480/gene:HORVU2Hr1G091870/gene:HORVU7Hr1G012850/gene:HORVU5Hr1G064470/gene:HORVU5Hr1G109620/novel.458/gene:HORVU3Hr1G091850/gene:HORVU1Hr1G061960/gene:HORVU2Hr1G093020/gene:HORVU5Hr1G065230	21	gene:HORVU7Hr1G038500/gene:HORVU7Hr1G075380/gene:HORVU6Hr1G081340/gene:HORVU3Hr1G089480/gene:HORVU7Hr1G078670/gene:HORVU4Hr1G080460/gene:HORVU6Hr1G086580/gene:HORVU3Hr1G021970/gene:HORVU3Hr1G088450/gene:HORVU2Hr1G095490/gene:HORVU5Hr1G125050/gene:HORVU5Hr1G120260/gene:HORVU6Hr1G077540/gene:HORVU6Hr1G037960/gene:HORVU7Hr1G091790/gene:HORVU2Hr1G094390/novel.4127/gene:HORVU2Hr1G050500/gene:HORVU3Hr1…
CC	GO:0000502	proteasome complex	3|357	36|3177	0.78734	0.98788	gene:HORVU5Hr1G084560/gene:HORVU4Hr1G076770/gene:HORVU4Hr1G042970	-/-/-	3	1	gene:HORVU4Hr1G076770	2	gene:HORVU5Hr1G084560/gene:HORVU4Hr1G042970
CC	GO:1905369	endopeptidase complex	3|357	36|3177	0.78734	0.98788	gene:HORVU5Hr1G084560/gene:HORVU4Hr1G076770/gene:HORVU4Hr1G042970	-/-/-	3	1	gene:HORVU4Hr1G076770	2	gene:HORVU5Hr1G084560/gene:HORVU4Hr1G042970
CC	GO:0045259	proton-transporting ATP synthase complex	1|357	13|3177	0.788329	0.98788	gene:HORVU2Hr1G052880	-	1	1	gene:HORVU2Hr1G052880	0
CC	GO:0030117	membrane coat	3|357	37|3177	0.802906	0.98788	gene:HORVU5Hr1G064470/gene:HORVU1Hr1G042050/gene:HORVU1Hr1G073890	-/-/-	3	1	gene:HORVU5Hr1G064470	2	gene:HORVU1Hr1G042050/gene:HORVU1Hr1G073890
CC	GO:0048475	coated membrane	3|357	37|3177	0.802906	0.98788	gene:HORVU5Hr1G064470/gene:HORVU1Hr1G042050/gene:HORVU1Hr1G073890	-/-/-	3	1	gene:HORVU5Hr1G064470	2	gene:HORVU1Hr1G042050/gene:HORVU1Hr1G073890
CC	GO:0019773	proteasome core complex, alpha-subunit complex	1|357	14|3177	0.812212	0.98788	gene:HORVU4Hr1G076770	-	1	1	gene:HORVU4Hr1G076770	0
CC	GO:0030133	transport vesicle	1|357	15|3177	0.833408	0.98788	gene:HORVU1Hr1G073890	-	1	0		1	gene:HORVU1Hr1G073890
CC	GO:0030658	transport vesicle membrane	1|357	15|3177	0.833408	0.98788	gene:HORVU1Hr1G073890	-	1	0		1	gene:HORVU1Hr1G073890
CC	GO:0005789	endoplasmic reticulum membrane	2|357	28|3177	0.839795	0.98788	gene:HORVU6Hr1G086580/gene:HORVU3Hr1G091850	-/-	2	1	gene:HORVU3Hr1G091850	1	gene:HORVU6Hr1G086580
CC	GO:0042175	nuclear outer membrane-endoplasmic reticulum membrane network	2|357	28|3177	0.839795	0.98788	gene:HORVU6Hr1G086580/gene:HORVU3Hr1G091850	-/-	2	1	gene:HORVU3Hr1G091850	1	gene:HORVU6Hr1G086580
CC	GO:0044432	endoplasmic reticulum part	2|357	28|3177	0.839795	0.98788	gene:HORVU6Hr1G086580/gene:HORVU3Hr1G091850	-/-	2	1	gene:HORVU3Hr1G091850	1	gene:HORVU6Hr1G086580
CC	GO:0098827	endoplasmic reticulum subcompartment	2|357	28|3177	0.839795	0.98788	gene:HORVU6Hr1G086580/gene:HORVU3Hr1G091850	-/-	2	1	gene:HORVU3Hr1G091850	1	gene:HORVU6Hr1G086580
CC	GO:0005654	nucleoplasm	4|357	51|3177	0.841547	0.98788	gene:HORVU7Hr1G078670/gene:HORVU3Hr1G021970/gene:HORVU5Hr1G125050/gene:HORVU2Hr1G050500	-/-/-/-	4	0		4	gene:HORVU7Hr1G078670/gene:HORVU3Hr1G021970/gene:HORVU5Hr1G125050/gene:HORVU2Hr1G050500
CC	GO:0044451	nucleoplasm part	4|357	51|3177	0.841547	0.98788	gene:HORVU7Hr1G078670/gene:HORVU3Hr1G021970/gene:HORVU5Hr1G125050/gene:HORVU2Hr1G050500	-/-/-/-	4	0		4	gene:HORVU7Hr1G078670/gene:HORVU3Hr1G021970/gene:HORVU5Hr1G125050/gene:HORVU2Hr1G050500
CC	GO:0000228	nuclear chromosome	1|357	17|3177	0.868907	0.98788	gene:HORVU3Hr1G089480	-	1	0		1	gene:HORVU3Hr1G089480
CC	GO:1905368	peptidase complex	3|357	44|3177	0.887064	0.98788	gene:HORVU5Hr1G084560/gene:HORVU4Hr1G076770/gene:HORVU4Hr1G042970	-/-/-	3	1	gene:HORVU4Hr1G076770	2	gene:HORVU5Hr1G084560/gene:HORVU4Hr1G042970
CC	GO:0005839	proteasome core complex	2|357	32|3177	0.889843	0.98788	gene:HORVU4Hr1G076770/gene:HORVU4Hr1G042970	-/-	2	1	gene:HORVU4Hr1G076770	1	gene:HORVU4Hr1G042970
CC	GO:0005777	peroxisome	1|357	19|3177	0.896858	0.98788	gene:HORVU2Hr1G091870	-	1	1	gene:HORVU2Hr1G091870	0
CC	GO:0042579	microbody	1|357	19|3177	0.896858	0.98788	gene:HORVU2Hr1G091870	-	1	1	gene:HORVU2Hr1G091870	0
CC	GO:0044428	nuclear part	9|357	113|3177	0.903637	0.98788	gene:HORVU4Hr1G054480/gene:HORVU3Hr1G089480/gene:HORVU7Hr1G078670/gene:HORVU3Hr1G021970/gene:HORVU5Hr1G125050/gene:HORVU5Hr1G120260/gene:HORVU6Hr1G077540/gene:HORVU6Hr1G037960/gene:HORVU2Hr1G050500	-/-/-/-/-/-/-/-/-	9	1	gene:HORVU4Hr1G054480	8	gene:HORVU3Hr1G089480/gene:HORVU7Hr1G078670/gene:HORVU3Hr1G021970/gene:HORVU5Hr1G125050/gene:HORVU5Hr1G120260/gene:HORVU6Hr1G077540/gene:HORVU6Hr1G037960/gene:HORVU2Hr1G050500
CC	GO:0005840	ribosome	24|357	266|3177	0.905493	0.98788	gene:HORVU4Hr1G016190/novel.511/gene:HORVU3Hr1G112100/gene:HORVU2Hr1G080340/gene:HORVU1Hr1G025060/gene:HORVU7Hr1G074170/gene:HORVU7Hr1G112740/gene:HORVU5Hr1G101500/gene:HORVU1Hr1G085170/gene:HORVU5Hr1G075420/gene:HORVU6Hr1G087780/gene:HORVU0Hr1G017360/gene:HORVU5Hr1G056730/gene:HORVU7Hr1G027760/gene:HORVU2Hr1G104410/gene:HORVU7Hr1G109650/gene:HORVU7Hr1G029860/gene:HORVU5Hr1G098740/gene:HORVU4Hr1G…	Rpr1/-/-/-/-/-/-/-/-/-/-/-/-/-/-/-/-/-/-/-/-/-/-/-	24	23	gene:HORVU4Hr1G016190/gene:HORVU3Hr1G112100/gene:HORVU2Hr1G080340/gene:HORVU1Hr1G025060/gene:HORVU7Hr1G074170/gene:HORVU7Hr1G112740/gene:HORVU5Hr1G101500/gene:HORVU1Hr1G085170/gene:HORVU5Hr1G075420/gene:HORVU6Hr1G087780/gene:HORVU0Hr1G017360/gene:HORVU5Hr1G056730/gene:HORVU7Hr1G027760/gene:HORVU2Hr1G104410/gene:HORVU7Hr1G109650/gene:HORVU7Hr1G029860/gene:HORVU5Hr1G098740/gene:HORVU4Hr1G009420/gen…	1	novel.511
CC	GO:0016591	RNA polymerase II, holoenzyme	1|357	20|3177	0.908518	0.98788	gene:HORVU3Hr1G021970	-	1	0		1	gene:HORVU3Hr1G021970
CC	GO:0044798	nuclear transcription factor complex	1|357	21|3177	0.918863	0.98788	gene:HORVU3Hr1G021970	-	1	0		1	gene:HORVU3Hr1G021970
CC	GO:0090575	RNA polymerase II transcription factor complex	1|357	21|3177	0.918863	0.98788	gene:HORVU3Hr1G021970	-	1	0		1	gene:HORVU3Hr1G021970
CC	GO:0031981	nuclear lumen	5|357	73|3177	0.926143	0.98788	gene:HORVU3Hr1G089480/gene:HORVU7Hr1G078670/gene:HORVU3Hr1G021970/gene:HORVU5Hr1G125050/gene:HORVU2Hr1G050500	-/-/-/-/-	5	0		5	gene:HORVU3Hr1G089480/gene:HORVU7Hr1G078670/gene:HORVU3Hr1G021970/gene:HORVU5Hr1G125050/gene:HORVU2Hr1G050500
CC	GO:0000428	DNA-directed RNA polymerase complex	1|357	24|3177	0.943407	0.98788	gene:HORVU3Hr1G021970	-	1	0		1	gene:HORVU3Hr1G021970
CC	GO:0030880	RNA polymerase complex	1|357	24|3177	0.943407	0.98788	gene:HORVU3Hr1G021970	-	1	0		1	gene:HORVU3Hr1G021970
CC	GO:0055029	nuclear DNA-directed RNA polymerase complex	1|357	24|3177	0.943407	0.98788	gene:HORVU3Hr1G021970	-	1	0		1	gene:HORVU3Hr1G021970
CC	GO:0031984	organelle subcompartment	2|357	39|3177	0.944205	0.98788	gene:HORVU6Hr1G086580/gene:HORVU3Hr1G091850	-/-	2	1	gene:HORVU3Hr1G091850	1	gene:HORVU6Hr1G086580
CC	GO:1990904	ribonucleoprotein complex	26|357	300|3177	0.94654	0.98788	gene:HORVU4Hr1G016190/novel.511/gene:HORVU3Hr1G112100/gene:HORVU2Hr1G080340/gene:HORVU1Hr1G025060/gene:HORVU7Hr1G074170/gene:HORVU7Hr1G112740/gene:HORVU5Hr1G101500/gene:HORVU1Hr1G085170/gene:HORVU5Hr1G075420/gene:HORVU6Hr1G087780/gene:HORVU0Hr1G017360/gene:HORVU5Hr1G056730/gene:HORVU7Hr1G027760/gene:HORVU2Hr1G104410/gene:HORVU7Hr1G109650/gene:HORVU7Hr1G029860/gene:HORVU5Hr1G098740/gene:HORVU4Hr1G…	Rpr1/-/-/-/-/-/-/-/-/-/-/-/-/-/-/-/-/-/-/-/-/-/-/-/-/-	26	23	gene:HORVU4Hr1G016190/gene:HORVU3Hr1G112100/gene:HORVU2Hr1G080340/gene:HORVU1Hr1G025060/gene:HORVU7Hr1G074170/gene:HORVU7Hr1G112740/gene:HORVU5Hr1G101500/gene:HORVU1Hr1G085170/gene:HORVU5Hr1G075420/gene:HORVU6Hr1G087780/gene:HORVU0Hr1G017360/gene:HORVU5Hr1G056730/gene:HORVU7Hr1G027760/gene:HORVU2Hr1G104410/gene:HORVU7Hr1G109650/gene:HORVU7Hr1G029860/gene:HORVU5Hr1G098740/gene:HORVU4Hr1G009420/gen…	3	novel.511/gene:HORVU5Hr1G120260/gene:HORVU6Hr1G077540
CC	GO:0009521	photosystem	4|357	67|3177	0.953331	0.98788	gene:HORVU2Hr1G038940/gene:HORVU3Hr1G098290/gene:HORVU5Hr1G022740/gene:HORVU7Hr1G113210	-/-/-/-	4	2	gene:HORVU2Hr1G038940/gene:HORVU3Hr1G098290	2	gene:HORVU5Hr1G022740/gene:HORVU7Hr1G113210
CC	GO:0031974	membrane-enclosed lumen	6|357	92|3177	0.956432	0.98788	gene:HORVU3Hr1G089480/gene:HORVU7Hr1G078670/gene:HORVU3Hr1G021970/gene:HORVU5Hr1G125050/gene:HORVU2Hr1G050500/gene:HORVU5Hr1G065230	-/-/-/-/-/-	6	1	gene:HORVU5Hr1G065230	5	gene:HORVU3Hr1G089480/gene:HORVU7Hr1G078670/gene:HORVU3Hr1G021970/gene:HORVU5Hr1G125050/gene:HORVU2Hr1G050500
CC	GO:0043233	organelle lumen	6|357	92|3177	0.956432	0.98788	gene:HORVU3Hr1G089480/gene:HORVU7Hr1G078670/gene:HORVU3Hr1G021970/gene:HORVU5Hr1G125050/gene:HORVU2Hr1G050500/gene:HORVU5Hr1G065230	-/-/-/-/-/-	6	1	gene:HORVU5Hr1G065230	5	gene:HORVU3Hr1G089480/gene:HORVU7Hr1G078670/gene:HORVU3Hr1G021970/gene:HORVU5Hr1G125050/gene:HORVU2Hr1G050500
CC	GO:0070013	intracellular organelle lumen	6|357	92|3177	0.956432	0.98788	gene:HORVU3Hr1G089480/gene:HORVU7Hr1G078670/gene:HORVU3Hr1G021970/gene:HORVU5Hr1G125050/gene:HORVU2Hr1G050500/gene:HORVU5Hr1G065230	-/-/-/-/-/-	6	1	gene:HORVU5Hr1G065230	5	gene:HORVU3Hr1G089480/gene:HORVU7Hr1G078670/gene:HORVU3Hr1G021970/gene:HORVU5Hr1G125050/gene:HORVU2Hr1G050500
CC	GO:0061695	transferase complex, transferring phosphorus-containing groups	1|357	27|3177	0.960541	0.98788	gene:HORVU3Hr1G021970	-	1	0		1	gene:HORVU3Hr1G021970
CC	GO:0034357	photosynthetic membrane	4|357	70|3177	0.963526	0.98788	gene:HORVU2Hr1G038940/gene:HORVU3Hr1G098290/gene:HORVU5Hr1G022740/gene:HORVU7Hr1G113210	-/-/-/-	4	2	gene:HORVU2Hr1G038940/gene:HORVU3Hr1G098290	2	gene:HORVU5Hr1G022740/gene:HORVU7Hr1G113210
CC	GO:0009579	thylakoid	4|357	72|3177	0.969133	0.98788	gene:HORVU2Hr1G038940/gene:HORVU3Hr1G098290/gene:HORVU5Hr1G022740/gene:HORVU7Hr1G113210	-/-/-/-	4	2	gene:HORVU2Hr1G038940/gene:HORVU3Hr1G098290	2	gene:HORVU5Hr1G022740/gene:HORVU7Hr1G113210
CC	GO:0044436	thylakoid part	4|357	72|3177	0.969133	0.98788	gene:HORVU2Hr1G038940/gene:HORVU3Hr1G098290/gene:HORVU5Hr1G022740/gene:HORVU7Hr1G113210	-/-/-/-	4	2	gene:HORVU2Hr1G038940/gene:HORVU3Hr1G098290	2	gene:HORVU5Hr1G022740/gene:HORVU7Hr1G113210
CC	GO:0005739	mitochondrion	8|357	121|3177	0.9707	0.98788	gene:HORVU7Hr1G075380/gene:HORVU4Hr1G080460/gene:HORVU4Hr1G082570/gene:HORVU4Hr1G074070/gene:HORVU5Hr1G109620/novel.458/gene:HORVU1Hr1G061960/gene:HORVU5Hr1G065230	-/-/-/-/-/-/-/-	8	5	gene:HORVU4Hr1G082570/gene:HORVU5Hr1G109620/novel.458/gene:HORVU1Hr1G061960/gene:HORVU5Hr1G065230	3	gene:HORVU7Hr1G075380/gene:HORVU4Hr1G080460/gene:HORVU4Hr1G074070
CC	GO:0005667	transcription factor complex	1|357	33|3177	0.980838	0.989442	gene:HORVU3Hr1G021970	-	1	0		1	gene:HORVU3Hr1G021970
CC	GO:0099023	tethering complex	1|357	41|3177	0.992702	0.992702	gene:HORVU3Hr1G088450	-	1	0		1	gene:HORVU3Hr1G088450
MF	GO:0004553	hydrolase activity, hydrolyzing O-glycosyl compounds	72|1509	392|14354	1.5277e-06	0.000505669	gene:HORVU2Hr1G043890/gene:HORVU7Hr1G098260/gene:HORVU7Hr1G098280/gene:HORVU3Hr1G106140/gene:HORVU2Hr1G122890/gene:HORVU5Hr1G056740/gene:HORVU6Hr1G067470/gene:HORVU7Hr1G098330/gene:HORVU1Hr1G062030/gene:HORVU5Hr1G111650/gene:HORVU7Hr1G098440/gene:HORVU2Hr1G101150/gene:HORVU2Hr1G119350/gene:HORVU2Hr1G089050/gene:HORVU1Hr1G055140/gene:HORVU4Hr1G028910/gene:HORVU2Hr1G085800/gene:HORVU7Hr1G000260/gen…	-/-/-/-/-/-/-/-/-/-/-/-/-/-/-/-/Cel5/-/-/-/-/-/-/-/-/-/-/-/-/-/-/-/-/-/sbeIIb/-/-/-/-/-/-/-/-/-/chitinase/-/-/-/-/-/-/-/-/-/-/-/-/-/-/-/-/-/-/-/-/-/-/-/-/-/-/-	72	50	gene:HORVU2Hr1G043890/gene:HORVU7Hr1G098260/gene:HORVU7Hr1G098280/gene:HORVU3Hr1G106140/gene:HORVU6Hr1G067470/gene:HORVU7Hr1G098330/gene:HORVU1Hr1G062030/gene:HORVU7Hr1G098440/gene:HORVU2Hr1G101150/gene:HORVU2Hr1G089050/gene:HORVU2Hr1G085800/gene:HORVU7Hr1G000260/gene:HORVU1Hr1G057680/gene:HORVU2Hr1G085270/gene:HORVU7Hr1G098370/gene:HORVU7Hr1G000250/gene:HORVU7Hr1G091100/gene:HORVU0Hr1G021280/gen…	22	gene:HORVU2Hr1G122890/gene:HORVU5Hr1G056740/gene:HORVU5Hr1G111650/gene:HORVU2Hr1G119350/gene:HORVU1Hr1G055140/gene:HORVU4Hr1G028910/gene:HORVU1Hr1G028570/gene:HORVU3Hr1G067620/gene:HORVU3Hr1G064470/gene:HORVU6Hr1G004010/gene:HORVU4Hr1G084390/gene:HORVU2Hr1G072890/gene:HORVU4Hr1G015450/gene:HORVU1Hr1G038920/gene:HORVU2Hr1G077120/gene:HORVU2Hr1G120880/gene:HORVU1Hr1G062690/gene:HORVU5Hr1G073370/gen…
MF	GO:0016209	antioxidant activity	40|1509	187|14354	8.89962e-06	0.00127222	gene:HORVU2Hr1G124930/gene:HORVU2Hr1G026810/gene:HORVU5Hr1G024550/gene:HORVU7Hr1G083550/gene:HORVU4Hr1G057210/gene:HORVU1Hr1G016840/gene:HORVU3Hr1G074960/gene:HORVU2Hr1G018390/gene:HORVU4Hr1G022270/gene:HORVU2Hr1G075970/gene:HORVU3Hr1G074940/gene:HORVU1Hr1G016980/novel.861/gene:HORVU7Hr1G098510/gene:HORVU2Hr1G117740/gene:HORVU1Hr1G020690/gene:HORVU6Hr1G008730/gene:HORVU5Hr1G046900/gene:HORVU2Hr1G…	-/-/-/-/-/-/-/-/-/-/-/-/-/-/-/-/-/-/-/-/-/-/-/-/-/-/-/-/-/-/-/-/-/-/-/-/-/-/-/-	40	34	gene:HORVU2Hr1G124930/gene:HORVU2Hr1G026810/gene:HORVU5Hr1G024550/gene:HORVU7Hr1G083550/gene:HORVU4Hr1G057210/gene:HORVU1Hr1G016840/gene:HORVU3Hr1G074960/gene:HORVU2Hr1G018390/gene:HORVU4Hr1G022270/gene:HORVU2Hr1G075970/gene:HORVU3Hr1G074940/gene:HORVU1Hr1G016980/gene:HORVU7Hr1G098510/gene:HORVU2Hr1G117740/gene:HORVU1Hr1G020690/gene:HORVU5Hr1G046900/gene:HORVU3Hr1G083190/gene:HORVU2Hr1G124960/gen…	6	novel.861/gene:HORVU6Hr1G008730/gene:HORVU2Hr1G101730/gene:HORVU7Hr1G020590/gene:HORVU4Hr1G016940/gene:HORVU6Hr1G026600
MF	GO:0016798	hydrolase activity, acting on glycosyl bonds	74|1509	429|14354	1.15307e-05	0.00127222	gene:HORVU2Hr1G043890/gene:HORVU7Hr1G098260/gene:HORVU7Hr1G098280/gene:HORVU3Hr1G106140/gene:HORVU2Hr1G122890/gene:HORVU5Hr1G056740/gene:HORVU6Hr1G067470/gene:HORVU7Hr1G098330/gene:HORVU1Hr1G062030/gene:HORVU5Hr1G111650/gene:HORVU7Hr1G098440/gene:HORVU2Hr1G101150/gene:HORVU2Hr1G119350/gene:HORVU2Hr1G089050/gene:HORVU1Hr1G055140/gene:HORVU4Hr1G028910/gene:HORVU2Hr1G085800/gene:HORVU7Hr1G000260/gen…	-/-/-/-/-/-/-/-/-/-/-/-/-/-/-/-/Cel5/-/-/-/-/-/-/-/-/-/-/-/-/-/-/-/-/-/-/sbeIIb/-/-/-/-/-/-/-/-/-/chitinase/-/-/-/-/-/-/-/-/-/-/-/-/-/-/-/-/-/-/-/-/-/-/-/-/-/-/-/-	74	52	gene:HORVU2Hr1G043890/gene:HORVU7Hr1G098260/gene:HORVU7Hr1G098280/gene:HORVU3Hr1G106140/gene:HORVU6Hr1G067470/gene:HORVU7Hr1G098330/gene:HORVU1Hr1G062030/gene:HORVU7Hr1G098440/gene:HORVU2Hr1G101150/gene:HORVU2Hr1G089050/gene:HORVU2Hr1G085800/gene:HORVU7Hr1G000260/gene:HORVU1Hr1G057680/gene:HORVU5Hr1G112610/gene:HORVU2Hr1G085270/gene:HORVU7Hr1G098370/gene:HORVU7Hr1G000250/gene:HORVU7Hr1G091100/gen…	22	gene:HORVU2Hr1G122890/gene:HORVU5Hr1G056740/gene:HORVU5Hr1G111650/gene:HORVU2Hr1G119350/gene:HORVU1Hr1G055140/gene:HORVU4Hr1G028910/gene:HORVU1Hr1G028570/gene:HORVU3Hr1G067620/gene:HORVU3Hr1G064470/gene:HORVU6Hr1G004010/gene:HORVU4Hr1G084390/gene:HORVU2Hr1G072890/gene:HORVU4Hr1G015450/gene:HORVU1Hr1G038920/gene:HORVU2Hr1G077120/gene:HORVU2Hr1G120880/gene:HORVU1Hr1G062690/gene:HORVU5Hr1G073370/gen…
MF	GO:0004601	peroxidase activity	37|1509	180|14354	4.74709e-05	0.00355789	gene:HORVU2Hr1G124930/gene:HORVU5Hr1G024550/gene:HORVU7Hr1G083550/gene:HORVU4Hr1G057210/gene:HORVU1Hr1G016840/gene:HORVU3Hr1G074960/gene:HORVU2Hr1G018390/gene:HORVU4Hr1G022270/gene:HORVU2Hr1G075970/gene:HORVU3Hr1G074940/gene:HORVU1Hr1G016980/novel.861/gene:HORVU7Hr1G098510/gene:HORVU1Hr1G020690/gene:HORVU6Hr1G008730/gene:HORVU5Hr1G046900/gene:HORVU2Hr1G101730/gene:HORVU3Hr1G083190/gene:HORVU2Hr1G…	-/-/-/-/-/-/-/-/-/-/-/-/-/-/-/-/-/-/-/-/-/-/-/-/-/-/-/-/-/-/-/-/-/-/-/-/-	37	32	gene:HORVU2Hr1G124930/gene:HORVU5Hr1G024550/gene:HORVU7Hr1G083550/gene:HORVU4Hr1G057210/gene:HORVU1Hr1G016840/gene:HORVU3Hr1G074960/gene:HORVU2Hr1G018390/gene:HORVU4Hr1G022270/gene:HORVU2Hr1G075970/gene:HORVU3Hr1G074940/gene:HORVU1Hr1G016980/gene:HORVU7Hr1G098510/gene:HORVU1Hr1G020690/gene:HORVU5Hr1G046900/gene:HORVU3Hr1G083190/gene:HORVU2Hr1G124960/gene:HORVU6Hr1G008640/gene:HORVU1Hr1G051740/gen…	5	novel.861/gene:HORVU6Hr1G008730/gene:HORVU2Hr1G101730/gene:HORVU4Hr1G016940/gene:HORVU6Hr1G026600
MF	GO:0016684	oxidoreductase activity, acting on peroxide as acceptor	37|1509	181|14354	5.37446e-05	0.00355789	gene:HORVU2Hr1G124930/gene:HORVU5Hr1G024550/gene:HORVU7Hr1G083550/gene:HORVU4Hr1G057210/gene:HORVU1Hr1G016840/gene:HORVU3Hr1G074960/gene:HORVU2Hr1G018390/gene:HORVU4Hr1G022270/gene:HORVU2Hr1G075970/gene:HORVU3Hr1G074940/gene:HORVU1Hr1G016980/novel.861/gene:HORVU7Hr1G098510/gene:HORVU1Hr1G020690/gene:HORVU6Hr1G008730/gene:HORVU5Hr1G046900/gene:HORVU2Hr1G101730/gene:HORVU3Hr1G083190/gene:HORVU2Hr1G…	-/-/-/-/-/-/-/-/-/-/-/-/-/-/-/-/-/-/-/-/-/-/-/-/-/-/-/-/-/-/-/-/-/-/-/-/-	37	32	gene:HORVU2Hr1G124930/gene:HORVU5Hr1G024550/gene:HORVU7Hr1G083550/gene:HORVU4Hr1G057210/gene:HORVU1Hr1G016840/gene:HORVU3Hr1G074960/gene:HORVU2Hr1G018390/gene:HORVU4Hr1G022270/gene:HORVU2Hr1G075970/gene:HORVU3Hr1G074940/gene:HORVU1Hr1G016980/gene:HORVU7Hr1G098510/gene:HORVU1Hr1G020690/gene:HORVU5Hr1G046900/gene:HORVU3Hr1G083190/gene:HORVU2Hr1G124960/gene:HORVU6Hr1G008640/gene:HORVU1Hr1G051740/gen…	5	novel.861/gene:HORVU6Hr1G008730/gene:HORVU2Hr1G101730/gene:HORVU4Hr1G016940/gene:HORVU6Hr1G026600
MF	GO:0016638	oxidoreductase activity, acting on the CH-NH2 group of donors	7|1509	14|14354	0.000246336	0.0135895	gene:HORVU2Hr1G012710/gene:HORVU2Hr1G012760/gene:HORVU2Hr1G082420/gene:HORVU2Hr1G022920/gene:HORVU3Hr1G067110/gene:HORVU3Hr1G063050/gene:HORVU4Hr1G074530	-/-/-/-/-/-/-	7	3	gene:HORVU2Hr1G012710/gene:HORVU2Hr1G012760/gene:HORVU4Hr1G074530	4	gene:HORVU2Hr1G082420/gene:HORVU2Hr1G022920/gene:HORVU3Hr1G067110/gene:HORVU3Hr1G063050
MF	GO:0005507	copper ion binding	16|1509	64|14354	0.000751198	0.0311739	gene:HORVU1Hr1G072470/gene:HORVU2Hr1G012710/gene:HORVU5Hr1G057800/gene:HORVU3Hr1G004360/gene:HORVU2Hr1G012760/gene:HORVU7Hr1G087250/gene:HORVU2Hr1G082420/gene:HORVU1Hr1G008360/gene:HORVU1Hr1G072530/gene:HORVU6Hr1G075380/gene:HORVU4Hr1G074530/gene:HORVU4Hr1G059930/gene:HORVU2Hr1G002440/gene:HORVU5Hr1G076410/gene:HORVU5Hr1G065230/gene:HORVU5Hr1G076430	-/-/-/-/-/-/-/-/-/-/-/-/-/-/-/-	16	15	gene:HORVU1Hr1G072470/gene:HORVU2Hr1G012710/gene:HORVU5Hr1G057800/gene:HORVU3Hr1G004360/gene:HORVU2Hr1G012760/gene:HORVU7Hr1G087250/gene:HORVU1Hr1G008360/gene:HORVU1Hr1G072530/gene:HORVU6Hr1G075380/gene:HORVU4Hr1G074530/gene:HORVU4Hr1G059930/gene:HORVU2Hr1G002440/gene:HORVU5Hr1G076410/gene:HORVU5Hr1G065230/gene:HORVU5Hr1G076430	1	gene:HORVU2Hr1G082420
MF	GO:0008236	serine-type peptidase activity	33|1509	178|14354	0.000847628	0.0311739	gene:HORVU4Hr1G085590/gene:HORVU4Hr1G013170/gene:HORVU3Hr1G083760/gene:HORVU7Hr1G046040/gene:HORVU6Hr1G081850/gene:HORVU5Hr1G072980/gene:HORVU5Hr1G097150/gene:HORVU4Hr1G063870/gene:HORVU3Hr1G026330/gene:HORVU2Hr1G023450/gene:HORVU1Hr1G092150/gene:HORVU7Hr1G059850/gene:HORVU6Hr1G032770/gene:HORVU5Hr1G080090/gene:HORVU6Hr1G005440/gene:HORVU4Hr1G010250/gene:HORVU2Hr1G075230/gene:HORVU1Hr1G089380/gen…	-/-/-/-/-/-/-/-/-/-/-/-/-/-/-/-/-/-/-/-/-/-/-/-/-/-/-/-/-/-/-/-/-	33	25	gene:HORVU4Hr1G085590/gene:HORVU4Hr1G013170/gene:HORVU3Hr1G083760/gene:HORVU6Hr1G081850/gene:HORVU5Hr1G097150/gene:HORVU4Hr1G063870/gene:HORVU3Hr1G026330/gene:HORVU2Hr1G023450/gene:HORVU1Hr1G092150/gene:HORVU7Hr1G059850/gene:HORVU6Hr1G032770/gene:HORVU5Hr1G080090/gene:HORVU4Hr1G010250/gene:HORVU2Hr1G075230/gene:HORVU1Hr1G089380/gene:HORVU7Hr1G043090/gene:HORVU3Hr1G069030/gene:HORVU1Hr1G062480/gen…	8	gene:HORVU7Hr1G046040/gene:HORVU5Hr1G072980/gene:HORVU6Hr1G005440/gene:HORVU7Hr1G046050/gene:HORVU5Hr1G092250/gene:HORVU5Hr1G007190/gene:HORVU5Hr1G088200/gene:HORVU1Hr1G065960
MF	GO:0017171	serine hydrolase activity	33|1509	178|14354	0.000847628	0.0311739	gene:HORVU4Hr1G085590/gene:HORVU4Hr1G013170/gene:HORVU3Hr1G083760/gene:HORVU7Hr1G046040/gene:HORVU6Hr1G081850/gene:HORVU5Hr1G072980/gene:HORVU5Hr1G097150/gene:HORVU4Hr1G063870/gene:HORVU3Hr1G026330/gene:HORVU2Hr1G023450/gene:HORVU1Hr1G092150/gene:HORVU7Hr1G059850/gene:HORVU6Hr1G032770/gene:HORVU5Hr1G080090/gene:HORVU6Hr1G005440/gene:HORVU4Hr1G010250/gene:HORVU2Hr1G075230/gene:HORVU1Hr1G089380/gen…	-/-/-/-/-/-/-/-/-/-/-/-/-/-/-/-/-/-/-/-/-/-/-/-/-/-/-/-/-/-/-/-/-	33	25	gene:HORVU4Hr1G085590/gene:HORVU4Hr1G013170/gene:HORVU3Hr1G083760/gene:HORVU6Hr1G081850/gene:HORVU5Hr1G097150/gene:HORVU4Hr1G063870/gene:HORVU3Hr1G026330/gene:HORVU2Hr1G023450/gene:HORVU1Hr1G092150/gene:HORVU7Hr1G059850/gene:HORVU6Hr1G032770/gene:HORVU5Hr1G080090/gene:HORVU4Hr1G010250/gene:HORVU2Hr1G075230/gene:HORVU1Hr1G089380/gene:HORVU7Hr1G043090/gene:HORVU3Hr1G069030/gene:HORVU1Hr1G062480/gen…	8	gene:HORVU7Hr1G046040/gene:HORVU5Hr1G072980/gene:HORVU6Hr1G005440/gene:HORVU7Hr1G046050/gene:HORVU5Hr1G092250/gene:HORVU5Hr1G007190/gene:HORVU5Hr1G088200/gene:HORVU1Hr1G065960
MF	GO:0005506	iron ion binding	59|1509	379|14354	0.00131316	0.0416343	gene:HORVU1Hr1G073700/gene:HORVU2Hr1G038990/gene:HORVU7Hr1G028290/gene:HORVU2Hr1G109640/gene:HORVU5Hr1G096950/gene:HORVU1Hr1G080680/gene:HORVU4Hr1G083930/gene:HORVU6Hr1G053810/gene:HORVU5Hr1G042030/gene:HORVU3Hr1G011870/gene:HORVU6Hr1G089980/gene:HORVU5Hr1G081060/gene:HORVU1Hr1G087110/gene:HORVU1Hr1G089730/gene:HORVU3Hr1G084450/gene:HORVU1Hr1G009110/gene:HORVU2Hr1G127260/gene:HORVU5Hr1G047730/gen…	-/-/-/-/-/-/-/-/-/-/-/-/-/-/-/-/-/-/-/-/-/-/-/-/-/-/-/-/-/-/-/-/-/-/-/-/-/-/-/-/-/-/-/-/ABA_8'-hydroxylase_2/-/-/-/-/-/-/-/-/-/-/-/-/-/-	59	44	gene:HORVU1Hr1G073700/gene:HORVU2Hr1G038990/gene:HORVU7Hr1G028290/gene:HORVU2Hr1G109640/gene:HORVU5Hr1G096950/gene:HORVU1Hr1G080680/gene:HORVU4Hr1G083930/gene:HORVU5Hr1G042030/gene:HORVU3Hr1G011870/gene:HORVU5Hr1G081060/gene:HORVU1Hr1G087110/gene:HORVU1Hr1G089730/gene:HORVU3Hr1G084450/gene:HORVU1Hr1G009110/gene:HORVU5Hr1G047730/gene:HORVU4Hr1G050930/gene:HORVU1Hr1G078930/gene:HORVU3Hr1G031020/gen…	15	gene:HORVU6Hr1G053810/gene:HORVU6Hr1G089980/gene:HORVU2Hr1G127260/gene:HORVU7Hr1G116160/gene:HORVU5Hr1G084410/gene:HORVU2Hr1G002150/gene:HORVU2Hr1G003480/gene:HORVU1Hr1G039830/gene:HORVU1Hr1G027410/gene:HORVU6Hr1G035670/gene:HORVU6Hr1G038750/gene:HORVU5Hr1G016210/gene:HORVU5Hr1G046250/gene:HORVU1Hr1G053080/gene:HORVU6Hr1G029810
MF	GO:0004252	serine-type endopeptidase activity	20|1509	93|14354	0.00138362	0.0416343	gene:HORVU4Hr1G085590/gene:HORVU4Hr1G013170/gene:HORVU3Hr1G083760/gene:HORVU6Hr1G081850/gene:HORVU5Hr1G097150/gene:HORVU4Hr1G063870/gene:HORVU3Hr1G026330/gene:HORVU6Hr1G032770/gene:HORVU6Hr1G005440/gene:HORVU2Hr1G075230/gene:HORVU1Hr1G089380/gene:HORVU7Hr1G043090/gene:HORVU3Hr1G069030/gene:HORVU1Hr1G062480/gene:HORVU5Hr1G092250/gene:HORVU3Hr1G093190/gene:HORVU5Hr1G007190/gene:HORVU1Hr1G082790/gen…	-/-/-/-/-/-/-/-/-/-/-/-/-/-/-/-/-/-/-/-	20	17	gene:HORVU4Hr1G085590/gene:HORVU4Hr1G013170/gene:HORVU3Hr1G083760/gene:HORVU6Hr1G081850/gene:HORVU5Hr1G097150/gene:HORVU4Hr1G063870/gene:HORVU3Hr1G026330/gene:HORVU6Hr1G032770/gene:HORVU2Hr1G075230/gene:HORVU1Hr1G089380/gene:HORVU7Hr1G043090/gene:HORVU3Hr1G069030/gene:HORVU1Hr1G062480/gene:HORVU3Hr1G093190/gene:HORVU1Hr1G082790/gene:HORVU3Hr1G026270/gene:HORVU6Hr1G018160	3	gene:HORVU6Hr1G005440/gene:HORVU5Hr1G092250/gene:HORVU5Hr1G007190
MF	GO:0008233	peptidase activity	63|1509	419|14354	0.00218859	0.0603685	gene:HORVU1Hr1G075530/gene:HORVU4Hr1G085590/gene:HORVU4Hr1G013170/gene:HORVU3Hr1G083760/gene:HORVU7Hr1G046040/gene:HORVU6Hr1G081850/gene:HORVU5Hr1G072980/gene:HORVU3Hr1G070370/gene:HORVU6Hr1G043690/gene:HORVU5Hr1G097150/gene:HORVU4Hr1G063870/gene:HORVU3Hr1G026330/gene:HORVU3Hr1G054770/gene:HORVU2Hr1G023450/gene:HORVU1Hr1G092150/gene:HORVU7Hr1G059850/gene:HORVU3Hr1G088080/gene:HORVU6Hr1G076510/gen…	-/-/-/-/-/-/-/-/-/-/-/-/-/-/-/-/-/-/-/-/-/-/-/-/-/-/-/-/-/-/-/-/-/-/-/-/-/-/-/-/-/-/-/-/-/-/-/-/-/-/-/-/-/-/-/-/-/-/-/-/-/-/-	63	45	gene:HORVU1Hr1G075530/gene:HORVU4Hr1G085590/gene:HORVU4Hr1G013170/gene:HORVU3Hr1G083760/gene:HORVU6Hr1G081850/gene:HORVU5Hr1G097150/gene:HORVU4Hr1G063870/gene:HORVU3Hr1G026330/gene:HORVU2Hr1G023450/gene:HORVU1Hr1G092150/gene:HORVU7Hr1G059850/gene:HORVU3Hr1G088080/gene:HORVU6Hr1G076510/gene:HORVU3Hr1G048520/gene:HORVU6Hr1G032770/gene:HORVU2Hr1G113460/gene:HORVU7Hr1G000380/gene:HORVU5Hr1G080090/gen…	18	gene:HORVU7Hr1G046040/gene:HORVU5Hr1G072980/gene:HORVU3Hr1G070370/gene:HORVU6Hr1G043690/gene:HORVU3Hr1G054770/gene:HORVU6Hr1G005440/gene:HORVU3Hr1G039880/gene:HORVU4Hr1G042970/gene:HORVU7Hr1G046050/gene:HORVU5Hr1G117720/gene:HORVU5Hr1G092250/gene:HORVU7Hr1G107740/gene:HORVU1Hr1G072490/gene:HORVU5Hr1G007190/gene:HORVU1Hr1G077630/gene:HORVU5Hr1G088200/gene:HORVU1Hr1G065960/gene:HORVU3Hr1G075250
MF	GO:0004175	endopeptidase activity	31|1509	176|14354	0.00276651	0.0704395	gene:HORVU4Hr1G085590/gene:HORVU4Hr1G013170/gene:HORVU3Hr1G083760/gene:HORVU6Hr1G081850/gene:HORVU3Hr1G070370/gene:HORVU5Hr1G097150/gene:HORVU4Hr1G063870/gene:HORVU3Hr1G026330/gene:HORVU3Hr1G054770/gene:HORVU6Hr1G076510/gene:HORVU6Hr1G032770/gene:HORVU7Hr1G000380/gene:HORVU4Hr1G076770/gene:HORVU6Hr1G005440/gene:HORVU7Hr1G122650/gene:HORVU2Hr1G075230/gene:HORVU1Hr1G089380/gene:HORVU7Hr1G043090/gen…	-/-/-/-/-/-/-/-/-/-/-/-/-/-/-/-/-/-/-/-/-/-/-/-/-/-/-/-/-/-/-	31	23	gene:HORVU4Hr1G085590/gene:HORVU4Hr1G013170/gene:HORVU3Hr1G083760/gene:HORVU6Hr1G081850/gene:HORVU5Hr1G097150/gene:HORVU4Hr1G063870/gene:HORVU3Hr1G026330/gene:HORVU6Hr1G076510/gene:HORVU6Hr1G032770/gene:HORVU7Hr1G000380/gene:HORVU4Hr1G076770/gene:HORVU7Hr1G122650/gene:HORVU2Hr1G075230/gene:HORVU1Hr1G089380/gene:HORVU7Hr1G043090/gene:HORVU4Hr1G010300/gene:HORVU3Hr1G069030/gene:HORVU1Hr1G062480/gen…	8	gene:HORVU3Hr1G070370/gene:HORVU3Hr1G054770/gene:HORVU6Hr1G005440/gene:HORVU4Hr1G042970/gene:HORVU5Hr1G092250/gene:HORVU7Hr1G107740/gene:HORVU1Hr1G072490/gene:HORVU5Hr1G007190
MF	GO:0046527	glucosyltransferase activity	20|1509	99|14354	0.00303107	0.0716633	gene:HORVU7Hr1G098260/gene:HORVU7Hr1G098280/gene:HORVU6Hr1G067470/gene:HORVU6Hr1G095090/gene:HORVU7Hr1G098330/gene:HORVU7Hr1G098440/gene:HORVU7Hr1G033230/gene:HORVU7Hr1G098370/gene:HORVU3Hr1G058470/gene:HORVU2Hr1G030870/gene:HORVU3Hr1G042600/gene:HORVU1Hr1G087320/gene:HORVU3Hr1G093830/gene:HORVU7Hr1G106530/gene:HORVU7Hr1G120960/gene:HORVU7Hr1G070010/gene:HORVU7Hr1G115590/gene:HORVU7Hr1G098390/gen…	-/-/-/-/-/-/-/-/-/-/-/-/-/-/-/-/-/-/-/-	20	13	gene:HORVU7Hr1G098260/gene:HORVU7Hr1G098280/gene:HORVU6Hr1G067470/gene:HORVU6Hr1G095090/gene:HORVU7Hr1G098330/gene:HORVU7Hr1G098440/gene:HORVU7Hr1G033230/gene:HORVU7Hr1G098370/gene:HORVU1Hr1G087320/gene:HORVU7Hr1G070010/gene:HORVU7Hr1G098390/gene:HORVU1Hr1G026330/gene:HORVU2Hr1G074960	7	gene:HORVU3Hr1G058470/gene:HORVU2Hr1G030870/gene:HORVU3Hr1G042600/gene:HORVU3Hr1G093830/gene:HORVU7Hr1G106530/gene:HORVU7Hr1G120960/gene:HORVU7Hr1G115590
MF	GO:0070011	peptidase activity, acting on L-amino acid peptides	59|1509	403|14354	0.00535232	0.116629	gene:HORVU1Hr1G075530/gene:HORVU4Hr1G085590/gene:HORVU4Hr1G013170/gene:HORVU3Hr1G083760/gene:HORVU7Hr1G046040/gene:HORVU6Hr1G081850/gene:HORVU5Hr1G072980/gene:HORVU3Hr1G070370/gene:HORVU6Hr1G043690/gene:HORVU5Hr1G097150/gene:HORVU4Hr1G063870/gene:HORVU3Hr1G026330/gene:HORVU3Hr1G054770/gene:HORVU2Hr1G023450/gene:HORVU1Hr1G092150/gene:HORVU7Hr1G059850/gene:HORVU3Hr1G088080/gene:HORVU6Hr1G076510/gen…	-/-/-/-/-/-/-/-/-/-/-/-/-/-/-/-/-/-/-/-/-/-/-/-/-/-/-/-/-/-/-/-/-/-/-/-/-/-/-/-/-/-/-/-/-/-/-/-/-/-/-/-/-/-/-/-/-/-/-	59	41	gene:HORVU1Hr1G075530/gene:HORVU4Hr1G085590/gene:HORVU4Hr1G013170/gene:HORVU3Hr1G083760/gene:HORVU6Hr1G081850/gene:HORVU5Hr1G097150/gene:HORVU4Hr1G063870/gene:HORVU3Hr1G026330/gene:HORVU2Hr1G023450/gene:HORVU1Hr1G092150/gene:HORVU7Hr1G059850/gene:HORVU3Hr1G088080/gene:HORVU6Hr1G076510/gene:HORVU6Hr1G032770/gene:HORVU2Hr1G113460/gene:HORVU7Hr1G000380/gene:HORVU5Hr1G080090/gene:HORVU4Hr1G076770/gen…	18	gene:HORVU7Hr1G046040/gene:HORVU5Hr1G072980/gene:HORVU3Hr1G070370/gene:HORVU6Hr1G043690/gene:HORVU3Hr1G054770/gene:HORVU6Hr1G005440/gene:HORVU3Hr1G039880/gene:HORVU4Hr1G042970/gene:HORVU7Hr1G046050/gene:HORVU5Hr1G117720/gene:HORVU5Hr1G092250/gene:HORVU7Hr1G107740/gene:HORVU1Hr1G072490/gene:HORVU5Hr1G007190/gene:HORVU1Hr1G077630/gene:HORVU5Hr1G088200/gene:HORVU1Hr1G065960/gene:HORVU3Hr1G075250
MF	GO:0004867	serine-type endopeptidase inhibitor activity	8|1509	28|14354	0.00664629	0.116629	gene:HORVU3Hr1G016860/gene:HORVU5Hr1G114230/gene:HORVU2Hr1G028720/gene:HORVU2Hr1G028670/gene:HORVU6Hr1G014600/gene:HORVU3Hr1G004280/gene:HORVU3Hr1G004250/gene:HORVU5Hr1G112570	-/-/-/-/-/-/-/-	8	8	gene:HORVU3Hr1G016860/gene:HORVU5Hr1G114230/gene:HORVU2Hr1G028720/gene:HORVU2Hr1G028670/gene:HORVU6Hr1G014600/gene:HORVU3Hr1G004280/gene:HORVU3Hr1G004250/gene:HORVU5Hr1G112570	0
MF	GO:0004866	endopeptidase inhibitor activity	9|1509	34|14354	0.00704709	0.116629	gene:HORVU3Hr1G016860/gene:HORVU5Hr1G114230/gene:HORVU2Hr1G028720/gene:HORVU2Hr1G028670/gene:HORVU6Hr1G014600/gene:HORVU3Hr1G004280/gene:HORVU1Hr1G082730/gene:HORVU3Hr1G004250/gene:HORVU5Hr1G112570	-/-/-/-/-/-/-/-/-	9	8	gene:HORVU3Hr1G016860/gene:HORVU5Hr1G114230/gene:HORVU2Hr1G028720/gene:HORVU2Hr1G028670/gene:HORVU6Hr1G014600/gene:HORVU3Hr1G004280/gene:HORVU3Hr1G004250/gene:HORVU5Hr1G112570	1	gene:HORVU1Hr1G082730
MF	GO:0030414	peptidase inhibitor activity	9|1509	34|14354	0.00704709	0.116629	gene:HORVU3Hr1G016860/gene:HORVU5Hr1G114230/gene:HORVU2Hr1G028720/gene:HORVU2Hr1G028670/gene:HORVU6Hr1G014600/gene:HORVU3Hr1G004280/gene:HORVU1Hr1G082730/gene:HORVU3Hr1G004250/gene:HORVU5Hr1G112570	-/-/-/-/-/-/-/-/-	9	8	gene:HORVU3Hr1G016860/gene:HORVU5Hr1G114230/gene:HORVU2Hr1G028720/gene:HORVU2Hr1G028670/gene:HORVU6Hr1G014600/gene:HORVU3Hr1G004280/gene:HORVU3Hr1G004250/gene:HORVU5Hr1G112570	1	gene:HORVU1Hr1G082730
MF	GO:0061134	peptidase regulator activity	9|1509	34|14354	0.00704709	0.116629	gene:HORVU3Hr1G016860/gene:HORVU5Hr1G114230/gene:HORVU2Hr1G028720/gene:HORVU2Hr1G028670/gene:HORVU6Hr1G014600/gene:HORVU3Hr1G004280/gene:HORVU1Hr1G082730/gene:HORVU3Hr1G004250/gene:HORVU5Hr1G112570	-/-/-/-/-/-/-/-/-	9	8	gene:HORVU3Hr1G016860/gene:HORVU5Hr1G114230/gene:HORVU2Hr1G028720/gene:HORVU2Hr1G028670/gene:HORVU6Hr1G014600/gene:HORVU3Hr1G004280/gene:HORVU3Hr1G004250/gene:HORVU5Hr1G112570	1	gene:HORVU1Hr1G082730
MF	GO:0061135	endopeptidase regulator activity	9|1509	34|14354	0.00704709	0.116629	gene:HORVU3Hr1G016860/gene:HORVU5Hr1G114230/gene:HORVU2Hr1G028720/gene:HORVU2Hr1G028670/gene:HORVU6Hr1G014600/gene:HORVU3Hr1G004280/gene:HORVU1Hr1G082730/gene:HORVU3Hr1G004250/gene:HORVU5Hr1G112570	-/-/-/-/-/-/-/-/-	9	8	gene:HORVU3Hr1G016860/gene:HORVU5Hr1G114230/gene:HORVU2Hr1G028720/gene:HORVU2Hr1G028670/gene:HORVU6Hr1G014600/gene:HORVU3Hr1G004280/gene:HORVU3Hr1G004250/gene:HORVU5Hr1G112570	1	gene:HORVU1Hr1G082730
MF	GO:0016705	oxidoreductase activity, acting on paired donors, with incorporation or reduction of molecular oxygen	55|1509	379|14354	0.0083342	0.129703	gene:HORVU1Hr1G073700/gene:HORVU2Hr1G038990/gene:HORVU7Hr1G028290/gene:HORVU2Hr1G109640/gene:HORVU5Hr1G096950/gene:HORVU1Hr1G080680/gene:HORVU4Hr1G083930/gene:HORVU6Hr1G053810/gene:HORVU5Hr1G042030/gene:HORVU3Hr1G011870/gene:HORVU5Hr1G081060/gene:HORVU1Hr1G087110/gene:HORVU3Hr1G084450/gene:HORVU1Hr1G009110/gene:HORVU5Hr1G028100/gene:HORVU2Hr1G127260/gene:HORVU4Hr1G050930/gene:HORVU7Hr1G116160/gen…	-/-/-/-/-/-/-/-/-/-/-/-/-/-/-/-/-/-/-/-/-/-/-/-/-/-/-/-/-/-/-/-/-/-/-/-/-/-/-/-/-/-/ABA_8'-hydroxylase_2/-/-/-/-/-/-/-/-/-/-/-/-	55	40	gene:HORVU1Hr1G073700/gene:HORVU2Hr1G038990/gene:HORVU7Hr1G028290/gene:HORVU2Hr1G109640/gene:HORVU5Hr1G096950/gene:HORVU1Hr1G080680/gene:HORVU4Hr1G083930/gene:HORVU5Hr1G042030/gene:HORVU3Hr1G011870/gene:HORVU5Hr1G081060/gene:HORVU1Hr1G087110/gene:HORVU3Hr1G084450/gene:HORVU1Hr1G009110/gene:HORVU4Hr1G050930/gene:HORVU1Hr1G078930/gene:HORVU6Hr1G070420/gene:HORVU3Hr1G031020/gene:HORVU2Hr1G004530/gen…	15	gene:HORVU6Hr1G053810/gene:HORVU5Hr1G028100/gene:HORVU2Hr1G127260/gene:HORVU7Hr1G116160/gene:HORVU5Hr1G084410/gene:HORVU2Hr1G002150/gene:HORVU2Hr1G003480/gene:HORVU1Hr1G023160/gene:HORVU1Hr1G027410/gene:HORVU6Hr1G035670/gene:HORVU7Hr1G122370/gene:HORVU6Hr1G038750/gene:HORVU5Hr1G016210/gene:HORVU5Hr1G046250/gene:HORVU1Hr1G053080
MF	GO:0016810	hydrolase activity, acting on carbon-nitrogen (but not peptide) bonds	9|1509	35|14354	0.00862072	0.129703	gene:HORVU5Hr1G114090/gene:HORVU3Hr1G067290/gene:HORVU3Hr1G111710/gene:HORVU2Hr1G049420/gene:HORVU5Hr1G006730/gene:HORVU6Hr1G035610/gene:HORVU5Hr1G057520/gene:HORVU3Hr1G079000/gene:HORVU6Hr1G035640	-/-/-/-/-/-/-/-/-	9	7	gene:HORVU3Hr1G067290/gene:HORVU3Hr1G111710/gene:HORVU5Hr1G006730/gene:HORVU6Hr1G035610/gene:HORVU5Hr1G057520/gene:HORVU3Hr1G079000/gene:HORVU6Hr1G035640	2	gene:HORVU5Hr1G114090/gene:HORVU2Hr1G049420
MF	GO:0016762	xyloglucan:xyloglucosyl transferase activity	9|1509	36|14354	0.0104469	0.150345	gene:HORVU7Hr1G098260/gene:HORVU7Hr1G098280/gene:HORVU6Hr1G067470/gene:HORVU7Hr1G098330/gene:HORVU7Hr1G098440/gene:HORVU7Hr1G098370/gene:HORVU1Hr1G087320/gene:HORVU7Hr1G106530/gene:HORVU7Hr1G098390	-/-/-/-/-/-/-/-/-	9	8	gene:HORVU7Hr1G098260/gene:HORVU7Hr1G098280/gene:HORVU6Hr1G067470/gene:HORVU7Hr1G098330/gene:HORVU7Hr1G098440/gene:HORVU7Hr1G098370/gene:HORVU1Hr1G087320/gene:HORVU7Hr1G098390	1	gene:HORVU7Hr1G106530
MF	GO:0016160	amylase activity	6|1509	20|14354	0.014164	0.171629	gene:HORVU1Hr1G055140/gene:HORVU3Hr1G067620/gene:HORVU4Hr1G084390/gene:HORVU1Hr1G038920/gene:HORVU7Hr1G091250/gene:HORVU2Hr1G043920	-/-/-/-/-/-	6	1	gene:HORVU7Hr1G091250	5	gene:HORVU1Hr1G055140/gene:HORVU3Hr1G067620/gene:HORVU4Hr1G084390/gene:HORVU1Hr1G038920/gene:HORVU2Hr1G043920
MF	GO:0008061	chitin binding	4|1509	10|14354	0.0151876	0.171629	gene:HORVU1Hr1G062030/gene:HORVU2Hr1G085270/gene:HORVU3Hr1G064470/gene:HORVU7Hr1G113270	-/-/-/-	4	3	gene:HORVU1Hr1G062030/gene:HORVU2Hr1G085270/gene:HORVU7Hr1G113270	1	gene:HORVU3Hr1G064470
MF	GO:0019829	cation-transporting ATPase activity	4|1509	10|14354	0.0151876	0.171629	gene:HORVU3Hr1G059320/gene:HORVU2Hr1G052880/gene:HORVU6Hr1G069370/gene:HORVU6Hr1G075280	Ylp/-/-/-	4	3	gene:HORVU3Hr1G059320/gene:HORVU2Hr1G052880/gene:HORVU6Hr1G069370	1	gene:HORVU6Hr1G075280
MF	GO:0022853	active ion transmembrane transporter activity	4|1509	10|14354	0.0151876	0.171629	gene:HORVU3Hr1G059320/gene:HORVU2Hr1G052880/gene:HORVU6Hr1G069370/gene:HORVU6Hr1G075280	Ylp/-/-/-	4	3	gene:HORVU3Hr1G059320/gene:HORVU2Hr1G052880/gene:HORVU6Hr1G069370	1	gene:HORVU6Hr1G075280
MF	GO:0042625	ATPase coupled ion transmembrane transporter activity	4|1509	10|14354	0.0151876	0.171629	gene:HORVU3Hr1G059320/gene:HORVU2Hr1G052880/gene:HORVU6Hr1G069370/gene:HORVU6Hr1G075280	Ylp/-/-/-	4	3	gene:HORVU3Hr1G059320/gene:HORVU2Hr1G052880/gene:HORVU6Hr1G069370	1	gene:HORVU6Hr1G075280
MF	GO:0044769	ATPase activity, coupled to transmembrane movement of ions, rotational mechanism	4|1509	10|14354	0.0151876	0.171629	gene:HORVU3Hr1G059320/gene:HORVU2Hr1G052880/gene:HORVU6Hr1G069370/gene:HORVU6Hr1G075280	Ylp/-/-/-	4	3	gene:HORVU3Hr1G059320/gene:HORVU2Hr1G052880/gene:HORVU6Hr1G069370	1	gene:HORVU6Hr1G075280
MF	GO:0004568	chitinase activity	5|1509	15|14354	0.0155555	0.171629	gene:HORVU1Hr1G062030/gene:HORVU2Hr1G085270/gene:HORVU3Hr1G064470/gene:HORVU1Hr1G052430/gene:HORVU7Hr1G113270	-/-/-/chitinase/-	5	4	gene:HORVU1Hr1G062030/gene:HORVU2Hr1G085270/gene:HORVU1Hr1G052430/gene:HORVU7Hr1G113270	1	gene:HORVU3Hr1G064470
MF	GO:0048038	quinone binding	5|1509	16|14354	0.0207075	0.221103	gene:HORVU2Hr1G012710/gene:HORVU2Hr1G012760/gene:HORVU2Hr1G082420/gene:HORVU4Hr1G074530/gene:HORVU7Hr1G042240	-/-/-/-/-	5	3	gene:HORVU2Hr1G012710/gene:HORVU2Hr1G012760/gene:HORVU4Hr1G074530	2	gene:HORVU2Hr1G082420/gene:HORVU7Hr1G042240
MF	GO:0016835	carbon-oxygen lyase activity	15|1509	82|14354	0.0227945	0.235781	gene:HORVU2Hr1G003420/gene:HORVU5Hr1G092190/gene:HORVU5Hr1G004510/gene:HORVU1Hr1G093480/gene:HORVU7Hr1G103870/gene:HORVU6Hr1G088610/gene:HORVU5Hr1G002040/gene:HORVU6Hr1G012170/gene:HORVU7Hr1G121320/gene:HORVU5Hr1G069600/gene:HORVU2Hr1G072210/novel.5234/gene:HORVU2Hr1G007600/gene:HORVU5Hr1G106090/gene:HORVU3Hr1G057090	-/-/-/-/-/-/-/-/-/-/-/-/-/-/-	15	4	gene:HORVU5Hr1G092190/gene:HORVU1Hr1G093480/gene:HORVU5Hr1G002040/gene:HORVU2Hr1G072210	11	gene:HORVU2Hr1G003420/gene:HORVU5Hr1G004510/gene:HORVU7Hr1G103870/gene:HORVU6Hr1G088610/gene:HORVU6Hr1G012170/gene:HORVU7Hr1G121320/gene:HORVU5Hr1G069600/novel.5234/gene:HORVU2Hr1G007600/gene:HORVU5Hr1G106090/gene:HORVU3Hr1G057090
MF	GO:0051536	iron-sulfur cluster binding	13|1509	69|14354	0.0261461	0.25454	gene:HORVU1Hr1G089730/gene:HORVU6Hr1G080750/gene:HORVU4Hr1G002510/gene:HORVU3Hr1G063050/gene:HORVU3Hr1G059830/gene:HORVU5Hr1G117910/gene:HORVU1Hr1G073840/gene:HORVU4Hr1G003580/gene:HORVU2Hr1G051740/gene:HORVU0Hr1G026700/gene:HORVU1Hr1G065770/gene:HORVU5Hr1G078540/gene:HORVU4Hr1G052610	-/-/-/-/-/-/-/-/-/-/-/-/-	13	9	gene:HORVU1Hr1G089730/gene:HORVU6Hr1G080750/gene:HORVU4Hr1G002510/gene:HORVU3Hr1G059830/gene:HORVU5Hr1G117910/gene:HORVU1Hr1G073840/gene:HORVU2Hr1G051740/gene:HORVU5Hr1G078540/gene:HORVU4Hr1G052610	4	gene:HORVU3Hr1G063050/gene:HORVU4Hr1G003580/gene:HORVU0Hr1G026700/gene:HORVU1Hr1G065770
MF	GO:0051540	metal cluster binding	13|1509	69|14354	0.0261461	0.25454	gene:HORVU1Hr1G089730/gene:HORVU6Hr1G080750/gene:HORVU4Hr1G002510/gene:HORVU3Hr1G063050/gene:HORVU3Hr1G059830/gene:HORVU5Hr1G117910/gene:HORVU1Hr1G073840/gene:HORVU4Hr1G003580/gene:HORVU2Hr1G051740/gene:HORVU0Hr1G026700/gene:HORVU1Hr1G065770/gene:HORVU5Hr1G078540/gene:HORVU4Hr1G052610	-/-/-/-/-/-/-/-/-/-/-/-/-	13	9	gene:HORVU1Hr1G089730/gene:HORVU6Hr1G080750/gene:HORVU4Hr1G002510/gene:HORVU3Hr1G059830/gene:HORVU5Hr1G117910/gene:HORVU1Hr1G073840/gene:HORVU2Hr1G051740/gene:HORVU5Hr1G078540/gene:HORVU4Hr1G052610	4	gene:HORVU3Hr1G063050/gene:HORVU4Hr1G003580/gene:HORVU0Hr1G026700/gene:HORVU1Hr1G065770
MF	GO:0045735	nutrient reservoir activity	11|1509	56|14354	0.0294891	0.27399	gene:HORVU4Hr1G002800/gene:HORVU4Hr1G070970/gene:HORVU5Hr1G104630/gene:HORVU5Hr1G010880/gene:HORVU4Hr1G050210/gene:HORVU0Hr1G009470/gene:HORVU5Hr1G111990/gene:HORVU5Hr1G087760/gene:HORVU1Hr1G008130/gene:HORVU3Hr1G107860/gene:HORVU6Hr1G089510	Beg1/-/-/-/-/-/-/-/-/-/GER5a	11	9	gene:HORVU4Hr1G002800/gene:HORVU4Hr1G070970/gene:HORVU5Hr1G104630/gene:HORVU5Hr1G010880/gene:HORVU4Hr1G050210/gene:HORVU0Hr1G009470/gene:HORVU5Hr1G111990/gene:HORVU1Hr1G008130/gene:HORVU6Hr1G089510	2	gene:HORVU5Hr1G087760/gene:HORVU3Hr1G107860
MF	GO:0016157	sucrose synthase activity	4|1509	12|14354	0.030186	0.27399	gene:HORVU7Hr1G033230/gene:HORVU2Hr1G030870/gene:HORVU3Hr1G093830/gene:HORVU7Hr1G115590	-/-/-/-	4	1	gene:HORVU7Hr1G033230	3	gene:HORVU2Hr1G030870/gene:HORVU3Hr1G093830/gene:HORVU7Hr1G115590
MF	GO:0016829	lyase activity	28|1509	185|14354	0.0306273	0.27399	gene:HORVU4Hr1G064790/gene:HORVU2Hr1G003420/gene:HORVU5Hr1G092190/gene:HORVU2Hr1G045340/gene:HORVU3Hr1G002780/gene:HORVU6Hr1G048410/gene:HORVU5Hr1G004510/gene:HORVU1Hr1G093480/gene:HORVU2Hr1G086140/gene:HORVU0Hr1G005160/gene:HORVU7Hr1G103870/gene:HORVU3Hr1G108390/gene:HORVU3Hr1G003050/gene:HORVU6Hr1G088610/gene:HORVU7Hr1G114660/gene:HORVU5Hr1G002040/gene:HORVU2Hr1G078580/gene:HORVU6Hr1G012170/gen…	-/-/-/-/-/-/-/-/-/-/-/-/-/-/-/-/-/-/-/-/-/-/-/-/-/-/-/-	28	16	gene:HORVU4Hr1G064790/gene:HORVU5Hr1G092190/gene:HORVU2Hr1G045340/gene:HORVU3Hr1G002780/gene:HORVU6Hr1G048410/gene:HORVU1Hr1G093480/gene:HORVU2Hr1G086140/gene:HORVU0Hr1G005160/gene:HORVU3Hr1G108390/gene:HORVU3Hr1G003050/gene:HORVU7Hr1G114660/gene:HORVU5Hr1G002040/gene:HORVU2Hr1G078580/gene:HORVU2Hr1G072210/gene:HORVU3Hr1G112860/gene:HORVU3Hr1G067910	12	gene:HORVU2Hr1G003420/gene:HORVU5Hr1G004510/gene:HORVU7Hr1G103870/gene:HORVU6Hr1G088610/gene:HORVU6Hr1G012170/gene:HORVU7Hr1G121320/gene:HORVU5Hr1G069600/novel.5234/gene:HORVU2Hr1G078560/gene:HORVU2Hr1G007600/gene:HORVU5Hr1G106090/gene:HORVU3Hr1G057090
MF	GO:0030170	pyridoxal phosphate binding	14|1509	80|14354	0.0382375	0.324528	gene:HORVU4Hr1G064790/gene:HORVU4Hr1G009800/novel.6843/gene:HORVU0Hr1G017370/gene:HORVU7Hr1G107590/gene:HORVU3Hr1G003050/novel.5134/gene:HORVU2Hr1G078580/gene:HORVU7Hr1G010790/gene:HORVU4Hr1G071300/gene:HORVU3Hr1G112860/gene:HORVU2Hr1G078560/gene:HORVU4Hr1G075360/gene:HORVU7Hr1G089290	-/-/-/-/-/-/-/-/-/-/-/-/-/-	14	9	gene:HORVU4Hr1G064790/gene:HORVU4Hr1G009800/gene:HORVU0Hr1G017370/gene:HORVU3Hr1G003050/gene:HORVU2Hr1G078580/gene:HORVU4Hr1G071300/gene:HORVU3Hr1G112860/gene:HORVU4Hr1G075360/gene:HORVU7Hr1G089290	5	novel.6843/gene:HORVU7Hr1G107590/novel.5134/gene:HORVU7Hr1G010790/gene:HORVU2Hr1G078560
MF	GO:0070279	vitamin B6 binding	14|1509	80|14354	0.0382375	0.324528	gene:HORVU4Hr1G064790/gene:HORVU4Hr1G009800/novel.6843/gene:HORVU0Hr1G017370/gene:HORVU7Hr1G107590/gene:HORVU3Hr1G003050/novel.5134/gene:HORVU2Hr1G078580/gene:HORVU7Hr1G010790/gene:HORVU4Hr1G071300/gene:HORVU3Hr1G112860/gene:HORVU2Hr1G078560/gene:HORVU4Hr1G075360/gene:HORVU7Hr1G089290	-/-/-/-/-/-/-/-/-/-/-/-/-/-	14	9	gene:HORVU4Hr1G064790/gene:HORVU4Hr1G009800/gene:HORVU0Hr1G017370/gene:HORVU3Hr1G003050/gene:HORVU2Hr1G078580/gene:HORVU4Hr1G071300/gene:HORVU3Hr1G112860/gene:HORVU4Hr1G075360/gene:HORVU7Hr1G089290	5	novel.6843/gene:HORVU7Hr1G107590/novel.5134/gene:HORVU7Hr1G010790/gene:HORVU2Hr1G078560
MF	GO:0016161	beta-amylase activity	4|1509	13|14354	0.0400614	0.331508	gene:HORVU1Hr1G055140/gene:HORVU4Hr1G084390/gene:HORVU1Hr1G038920/gene:HORVU2Hr1G043920	-/-/-/-	4	0		4	gene:HORVU1Hr1G055140/gene:HORVU4Hr1G084390/gene:HORVU1Hr1G038920/gene:HORVU2Hr1G043920
MF	GO:0031072	heat shock protein binding	5|1509	19|14354	0.0423363	0.341788	gene:HORVU2Hr1G089020/gene:HORVU5Hr1G037600/gene:HORVU7Hr1G046460/gene:HORVU2Hr1G012040/gene:HORVU4Hr1G066920	-/-/-/-/-	5	0		5	gene:HORVU2Hr1G089020/gene:HORVU5Hr1G037600/gene:HORVU7Hr1G046460/gene:HORVU2Hr1G012040/gene:HORVU4Hr1G066920
MF	GO:0016758	transferase activity, transferring hexosyl groups	53|1509	400|14354	0.0453519	0.357416	gene:HORVU5Hr1G085310/gene:HORVU7Hr1G098260/gene:HORVU7Hr1G098280/gene:HORVU6Hr1G067470/gene:HORVU6Hr1G095090/gene:HORVU7Hr1G098330/gene:HORVU7Hr1G098440/gene:HORVU2Hr1G024600/gene:HORVU5Hr1G079670/gene:HORVU5Hr1G000700/gene:HORVU5Hr1G114700/gene:HORVU7Hr1G033230/gene:HORVU7Hr1G098370/gene:HORVU3Hr1G058470/gene:HORVU6Hr1G033630/gene:HORVU1Hr1G081920/gene:HORVU2Hr1G030870/gene:HORVU7Hr1G100490/gen…	-/-/-/-/-/-/-/-/-/-/-/-/-/-/-/-/-/-/-/-/-/-/-/-/-/-/-/-/-/-/-/-/-/-/-/-/-/-/-/-/-/-/-/-/-/-/-/-/-/-/-/-/-	53	37	gene:HORVU5Hr1G085310/gene:HORVU7Hr1G098260/gene:HORVU7Hr1G098280/gene:HORVU6Hr1G067470/gene:HORVU6Hr1G095090/gene:HORVU7Hr1G098330/gene:HORVU7Hr1G098440/gene:HORVU2Hr1G024600/gene:HORVU5Hr1G079670/gene:HORVU5Hr1G000700/gene:HORVU5Hr1G114700/gene:HORVU7Hr1G033230/gene:HORVU7Hr1G098370/gene:HORVU1Hr1G081920/gene:HORVU7Hr1G100490/gene:HORVU2Hr1G019680/gene:HORVU1Hr1G087320/gene:HORVU2Hr1G107750/gen…	16	gene:HORVU3Hr1G058470/gene:HORVU6Hr1G033630/gene:HORVU2Hr1G030870/gene:HORVU6Hr1G078500/gene:HORVU3Hr1G042600/gene:HORVU3Hr1G093830/novel.994/gene:HORVU4Hr1G063660/gene:HORVU3Hr1G085380/gene:HORVU2Hr1G012630/gene:HORVU7Hr1G106530/gene:HORVU7Hr1G120960/gene:HORVU7Hr1G115590/gene:HORVU5Hr1G099490/gene:HORVU7Hr1G105510/gene:HORVU2Hr1G021700
MF	GO:0016836	hydro-lyase activity	8|1509	39|14354	0.046914	0.361128	gene:HORVU5Hr1G092190/gene:HORVU1Hr1G093480/gene:HORVU7Hr1G103870/gene:HORVU5Hr1G002040/gene:HORVU5Hr1G069600/gene:HORVU2Hr1G072210/gene:HORVU5Hr1G106090/gene:HORVU3Hr1G057090	-/-/-/-/-/-/-/-	8	4	gene:HORVU5Hr1G092190/gene:HORVU1Hr1G093480/gene:HORVU5Hr1G002040/gene:HORVU2Hr1G072210	4	gene:HORVU7Hr1G103870/gene:HORVU5Hr1G069600/gene:HORVU5Hr1G106090/gene:HORVU3Hr1G057090
MF	GO:0003843	1,3-beta-D-glucan synthase activity	4|1509	14|14354	0.0515521	0.387812	gene:HORVU6Hr1G095090/gene:HORVU3Hr1G058470/gene:HORVU3Hr1G042600/gene:HORVU7Hr1G120960	-/-/-/-	4	1	gene:HORVU6Hr1G095090	3	gene:HORVU3Hr1G058470/gene:HORVU3Hr1G042600/gene:HORVU7Hr1G120960
MF	GO:0035251	UDP-glucosyltransferase activity	11|1509	62|14354	0.0566969	0.402869	gene:HORVU6Hr1G095090/gene:HORVU7Hr1G033230/gene:HORVU3Hr1G058470/gene:HORVU2Hr1G030870/gene:HORVU3Hr1G042600/gene:HORVU3Hr1G093830/gene:HORVU7Hr1G120960/gene:HORVU7Hr1G070010/gene:HORVU7Hr1G115590/gene:HORVU1Hr1G026330/gene:HORVU2Hr1G074960	-/-/-/-/-/-/-/-/-/-/-	11	5	gene:HORVU6Hr1G095090/gene:HORVU7Hr1G033230/gene:HORVU7Hr1G070010/gene:HORVU1Hr1G026330/gene:HORVU2Hr1G074960	6	gene:HORVU3Hr1G058470/gene:HORVU2Hr1G030870/gene:HORVU3Hr1G042600/gene:HORVU3Hr1G093830/gene:HORVU7Hr1G120960/gene:HORVU7Hr1G115590
MF	GO:0042626	ATPase activity, coupled to transmembrane movement of substances	13|1509	77|14354	0.057205	0.402869	gene:HORVU2Hr1G115180/gene:HORVU6Hr1G021320/gene:HORVU3Hr1G059320/gene:HORVU3Hr1G027580/gene:HORVU2Hr1G009580/gene:HORVU3Hr1G092650/gene:HORVU2Hr1G052880/gene:HORVU2Hr1G105430/gene:HORVU1Hr1G003300/gene:HORVU5Hr1G095990/gene:HORVU6Hr1G069370/gene:HORVU7Hr1G024960/gene:HORVU6Hr1G075280	-/-/Ylp/-/-/-/-/-/-/-/-/-/-	13	7	gene:HORVU2Hr1G115180/gene:HORVU3Hr1G059320/gene:HORVU2Hr1G009580/gene:HORVU2Hr1G052880/gene:HORVU2Hr1G105430/gene:HORVU5Hr1G095990/gene:HORVU6Hr1G069370	6	gene:HORVU6Hr1G021320/gene:HORVU3Hr1G027580/gene:HORVU3Hr1G092650/gene:HORVU1Hr1G003300/gene:HORVU7Hr1G024960/gene:HORVU6Hr1G075280
MF	GO:0043492	ATPase activity, coupled to movement of substances	13|1509	77|14354	0.057205	0.402869	gene:HORVU2Hr1G115180/gene:HORVU6Hr1G021320/gene:HORVU3Hr1G059320/gene:HORVU3Hr1G027580/gene:HORVU2Hr1G009580/gene:HORVU3Hr1G092650/gene:HORVU2Hr1G052880/gene:HORVU2Hr1G105430/gene:HORVU1Hr1G003300/gene:HORVU5Hr1G095990/gene:HORVU6Hr1G069370/gene:HORVU7Hr1G024960/gene:HORVU6Hr1G075280	-/-/Ylp/-/-/-/-/-/-/-/-/-/-	13	7	gene:HORVU2Hr1G115180/gene:HORVU3Hr1G059320/gene:HORVU2Hr1G009580/gene:HORVU2Hr1G052880/gene:HORVU2Hr1G105430/gene:HORVU5Hr1G095990/gene:HORVU6Hr1G069370	6	gene:HORVU6Hr1G021320/gene:HORVU3Hr1G027580/gene:HORVU3Hr1G092650/gene:HORVU1Hr1G003300/gene:HORVU7Hr1G024960/gene:HORVU6Hr1G075280
MF	GO:0042623	ATPase activity, coupled	17|1509	108|14354	0.0584296	0.402921	gene:HORVU2Hr1G115180/gene:HORVU6Hr1G021320/gene:HORVU3Hr1G059320/gene:HORVU3Hr1G027580/gene:HORVU2Hr1G009580/gene:HORVU3Hr1G092650/gene:HORVU2Hr1G052880/gene:HORVU0Hr1G038620/gene:HORVU6Hr1G067930/gene:HORVU2Hr1G105430/gene:HORVU7Hr1G071710/gene:HORVU7Hr1G091790/gene:HORVU1Hr1G003300/gene:HORVU5Hr1G095990/gene:HORVU6Hr1G069370/gene:HORVU7Hr1G024960/gene:HORVU6Hr1G075280	-/-/Ylp/-/-/-/-/-/-/-/-/-/-/-/-/-/-	17	7	gene:HORVU2Hr1G115180/gene:HORVU3Hr1G059320/gene:HORVU2Hr1G009580/gene:HORVU2Hr1G052880/gene:HORVU2Hr1G105430/gene:HORVU5Hr1G095990/gene:HORVU6Hr1G069370	10	gene:HORVU6Hr1G021320/gene:HORVU3Hr1G027580/gene:HORVU3Hr1G092650/gene:HORVU0Hr1G038620/gene:HORVU6Hr1G067930/gene:HORVU7Hr1G071710/gene:HORVU7Hr1G091790/gene:HORVU1Hr1G003300/gene:HORVU7Hr1G024960/gene:HORVU6Hr1G075280
MF	GO:0000287	magnesium ion binding	15|1509	93|14354	0.0607729	0.410527	gene:HORVU2Hr1G003420/gene:HORVU1Hr1G075660/gene:HORVU5Hr1G004510/gene:HORVU6Hr1G088610/gene:HORVU1Hr1G054380/gene:HORVU5Hr1G002040/gene:HORVU6Hr1G012170/gene:HORVU3Hr1G116580/gene:HORVU7Hr1G121320/gene:HORVU2Hr1G040570/novel.5234/gene:HORVU2Hr1G007600/gene:HORVU7Hr1G033170/gene:HORVU2Hr1G050140/gene:HORVU1Hr1G031270	-/-/-/-/-/-/-/-/-/-/-/-/-/-/-	15	3	gene:HORVU5Hr1G002040/gene:HORVU7Hr1G033170/gene:HORVU2Hr1G050140	12	gene:HORVU2Hr1G003420/gene:HORVU1Hr1G075660/gene:HORVU5Hr1G004510/gene:HORVU6Hr1G088610/gene:HORVU1Hr1G054380/gene:HORVU6Hr1G012170/gene:HORVU3Hr1G116580/gene:HORVU7Hr1G121320/gene:HORVU2Hr1G040570/novel.5234/gene:HORVU2Hr1G007600/gene:HORVU1Hr1G031270
MF	GO:0016831	carboxy-lyase activity	9|1509	49|14354	0.0668476	0.442148	gene:HORVU4Hr1G064790/gene:HORVU6Hr1G048410/gene:HORVU2Hr1G086140/gene:HORVU3Hr1G108390/gene:HORVU3Hr1G003050/gene:HORVU7Hr1G114660/gene:HORVU2Hr1G078580/gene:HORVU3Hr1G112860/gene:HORVU2Hr1G078560	-/-/-/-/-/-/-/-/-	9	8	gene:HORVU4Hr1G064790/gene:HORVU6Hr1G048410/gene:HORVU2Hr1G086140/gene:HORVU3Hr1G108390/gene:HORVU3Hr1G003050/gene:HORVU7Hr1G114660/gene:HORVU2Hr1G078580/gene:HORVU3Hr1G112860	1	gene:HORVU2Hr1G078560
MF	GO:0015399	primary active transmembrane transporter activity	14|1509	87|14354	0.0694613	0.442148	gene:HORVU7Hr1G115540/gene:HORVU2Hr1G115180/gene:HORVU6Hr1G021320/gene:HORVU3Hr1G059320/gene:HORVU3Hr1G027580/gene:HORVU2Hr1G009580/gene:HORVU3Hr1G092650/gene:HORVU2Hr1G052880/gene:HORVU2Hr1G105430/gene:HORVU1Hr1G003300/gene:HORVU5Hr1G095990/gene:HORVU6Hr1G069370/gene:HORVU7Hr1G024960/gene:HORVU6Hr1G075280	HVP1/-/-/Ylp/-/-/-/-/-/-/-/-/-/-	14	8	gene:HORVU7Hr1G115540/gene:HORVU2Hr1G115180/gene:HORVU3Hr1G059320/gene:HORVU2Hr1G009580/gene:HORVU2Hr1G052880/gene:HORVU2Hr1G105430/gene:HORVU5Hr1G095990/gene:HORVU6Hr1G069370	6	gene:HORVU6Hr1G021320/gene:HORVU3Hr1G027580/gene:HORVU3Hr1G092650/gene:HORVU1Hr1G003300/gene:HORVU7Hr1G024960/gene:HORVU6Hr1G075280
MF	GO:0015405	P-P-bond-hydrolysis-driven transmembrane transporter activity	14|1509	87|14354	0.0694613	0.442148	gene:HORVU7Hr1G115540/gene:HORVU2Hr1G115180/gene:HORVU6Hr1G021320/gene:HORVU3Hr1G059320/gene:HORVU3Hr1G027580/gene:HORVU2Hr1G009580/gene:HORVU3Hr1G092650/gene:HORVU2Hr1G052880/gene:HORVU2Hr1G105430/gene:HORVU1Hr1G003300/gene:HORVU5Hr1G095990/gene:HORVU6Hr1G069370/gene:HORVU7Hr1G024960/gene:HORVU6Hr1G075280	HVP1/-/-/Ylp/-/-/-/-/-/-/-/-/-/-	14	8	gene:HORVU7Hr1G115540/gene:HORVU2Hr1G115180/gene:HORVU3Hr1G059320/gene:HORVU2Hr1G009580/gene:HORVU2Hr1G052880/gene:HORVU2Hr1G105430/gene:HORVU5Hr1G095990/gene:HORVU6Hr1G069370	6	gene:HORVU6Hr1G021320/gene:HORVU3Hr1G027580/gene:HORVU3Hr1G092650/gene:HORVU1Hr1G003300/gene:HORVU7Hr1G024960/gene:HORVU6Hr1G075280
MF	GO:0008194	UDP-glycosyltransferase activity	18|1509	119|14354	0.0722724	0.451362	gene:HORVU6Hr1G095090/gene:HORVU5Hr1G000700/gene:HORVU7Hr1G033230/gene:HORVU3Hr1G058470/gene:HORVU2Hr1G030870/gene:HORVU7Hr1G100490/gene:HORVU3Hr1G042600/gene:HORVU3Hr1G093830/gene:HORVU7Hr1G120960/gene:HORVU7Hr1G070010/gene:HORVU1Hr1G036120/gene:HORVU7Hr1G115590/novel.1144/gene:HORVU1Hr1G026330/gene:HORVU5Hr1G099490/gene:HORVU0Hr1G010000/gene:HORVU4Hr1G056770/gene:HORVU2Hr1G074960	-/-/-/-/-/-/-/-/-/-/-/-/-/-/-/-/-/-	18	11	gene:HORVU6Hr1G095090/gene:HORVU5Hr1G000700/gene:HORVU7Hr1G033230/gene:HORVU7Hr1G100490/gene:HORVU7Hr1G070010/gene:HORVU1Hr1G036120/novel.1144/gene:HORVU1Hr1G026330/gene:HORVU0Hr1G010000/gene:HORVU4Hr1G056770/gene:HORVU2Hr1G074960	7	gene:HORVU3Hr1G058470/gene:HORVU2Hr1G030870/gene:HORVU3Hr1G042600/gene:HORVU3Hr1G093830/gene:HORVU7Hr1G120960/gene:HORVU7Hr1G115590/gene:HORVU5Hr1G099490
MF	GO:0004190	aspartic-type endopeptidase activity	3|1509	10|14354	0.0792268	0.460418	gene:HORVU7Hr1G000380/gene:HORVU7Hr1G122650/gene:HORVU3Hr1G093190	-/-/-	3	3	gene:HORVU7Hr1G000380/gene:HORVU7Hr1G122650/gene:HORVU3Hr1G093190	0
MF	GO:0019205	nucleobase-containing compound kinase activity	3|1509	10|14354	0.0792268	0.460418	gene:HORVU4Hr1G044040/gene:HORVU1Hr1G055440/gene:HORVU1Hr1G095400	-/-/-	3	3	gene:HORVU4Hr1G044040/gene:HORVU1Hr1G055440/gene:HORVU1Hr1G095400	0
MF	GO:0070001	aspartic-type peptidase activity	3|1509	10|14354	0.0792268	0.460418	gene:HORVU7Hr1G000380/gene:HORVU7Hr1G122650/gene:HORVU3Hr1G093190	-/-/-	3	3	gene:HORVU7Hr1G000380/gene:HORVU7Hr1G122650/gene:HORVU3Hr1G093190	0
MF	GO:0008417	fucosyltransferase activity	4|1509	16|14354	0.0792866	0.460418	gene:HORVU6Hr1G078500/gene:HORVU1Hr1G091060/gene:HORVU7Hr1G064830/gene:HORVU6Hr1G078650	-/-/-/-	4	3	gene:HORVU1Hr1G091060/gene:HORVU7Hr1G064830/gene:HORVU6Hr1G078650	1	gene:HORVU6Hr1G078500
MF	GO:0010333	terpene synthase activity	7|1509	37|14354	0.0875556	0.499671	gene:HORVU2Hr1G003420/gene:HORVU5Hr1G004510/gene:HORVU6Hr1G088610/gene:HORVU6Hr1G012170/gene:HORVU7Hr1G121320/novel.5234/gene:HORVU2Hr1G007600	-/-/-/-/-/-/-	7	0		7	gene:HORVU2Hr1G003420/gene:HORVU5Hr1G004510/gene:HORVU6Hr1G088610/gene:HORVU6Hr1G012170/gene:HORVU7Hr1G121320/novel.5234/gene:HORVU2Hr1G007600
MF	GO:0003993	acid phosphatase activity	6|1509	31|14354	0.100377	0.55564	gene:HORVU5Hr1G076250/gene:HORVU1Hr1G004650/gene:HORVU7Hr1G115510/gene:HORVU3Hr1G034460/gene:HORVU3Hr1G076060/gene:HORVU6Hr1G020720	-/-/-/-/-/-	6	6	gene:HORVU5Hr1G076250/gene:HORVU1Hr1G004650/gene:HORVU7Hr1G115510/gene:HORVU3Hr1G034460/gene:HORVU3Hr1G076060/gene:HORVU6Hr1G020720	0
MF	GO:0003746	translation elongation factor activity	3|1509	11|14354	0.10072	0.55564	gene:HORVU2Hr1G022090/gene:HORVU2Hr1G063210/gene:HORVU2Hr1G034400	-/-/-	3	3	gene:HORVU2Hr1G022090/gene:HORVU2Hr1G063210/gene:HORVU2Hr1G034400	0
MF	GO:0051287	NAD binding	8|1509	46|14354	0.104557	0.559869	gene:HORVU3Hr1G019790/gene:HORVU3Hr1G070850/gene:HORVU1Hr1G028030/gene:HORVU2Hr1G005140/gene:HORVU6Hr1G029370/gene:HORVU1Hr1G067480/gene:HORVU1Hr1G045720/gene:HORVU3Hr1G031200	-/-/-/-/-/-/-/-	8	6	gene:HORVU3Hr1G019790/gene:HORVU3Hr1G070850/gene:HORVU2Hr1G005140/gene:HORVU6Hr1G029370/gene:HORVU1Hr1G067480/gene:HORVU3Hr1G031200	2	gene:HORVU1Hr1G028030/gene:HORVU1Hr1G045720
MF	GO:0016830	carbon-carbon lyase activity	11|1509	69|14354	0.10487	0.559869	gene:HORVU4Hr1G064790/gene:HORVU2Hr1G045340/gene:HORVU3Hr1G002780/gene:HORVU6Hr1G048410/gene:HORVU2Hr1G086140/gene:HORVU3Hr1G108390/gene:HORVU3Hr1G003050/gene:HORVU7Hr1G114660/gene:HORVU2Hr1G078580/gene:HORVU3Hr1G112860/gene:HORVU2Hr1G078560	-/-/-/-/-/-/-/-/-/-/-	11	10	gene:HORVU4Hr1G064790/gene:HORVU2Hr1G045340/gene:HORVU3Hr1G002780/gene:HORVU6Hr1G048410/gene:HORVU2Hr1G086140/gene:HORVU3Hr1G108390/gene:HORVU3Hr1G003050/gene:HORVU7Hr1G114660/gene:HORVU2Hr1G078580/gene:HORVU3Hr1G112860	1	gene:HORVU2Hr1G078560
MF	GO:0008234	cysteine-type peptidase activity	17|1509	118|14354	0.111465	0.579164	gene:HORVU1Hr1G075530/gene:HORVU6Hr1G043690/gene:HORVU3Hr1G088080/gene:HORVU2Hr1G113460/gene:HORVU5Hr1G061770/gene:HORVU3Hr1G039880/gene:HORVU6Hr1G062360/gene:HORVU5Hr1G082810/gene:HORVU4Hr1G010300/gene:HORVU5Hr1G117720/gene:HORVU2Hr1G121440/gene:HORVU5Hr1G089970/gene:HORVU4Hr1G010390/gene:HORVU1Hr1G077630/gene:HORVU2Hr1G066680/gene:HORVU5Hr1G095580/gene:HORVU3Hr1G075250	-/-/-/-/-/-/-/-/-/-/-/-/-/-/-/-/-	17	12	gene:HORVU1Hr1G075530/gene:HORVU3Hr1G088080/gene:HORVU2Hr1G113460/gene:HORVU5Hr1G061770/gene:HORVU6Hr1G062360/gene:HORVU5Hr1G082810/gene:HORVU4Hr1G010300/gene:HORVU2Hr1G121440/gene:HORVU5Hr1G089970/gene:HORVU4Hr1G010390/gene:HORVU2Hr1G066680/gene:HORVU5Hr1G095580	5	gene:HORVU6Hr1G043690/gene:HORVU3Hr1G039880/gene:HORVU5Hr1G117720/gene:HORVU1Hr1G077630/gene:HORVU3Hr1G075250
MF	GO:0004842	ubiquitin-protein transferase activity	12|1509	78|14354	0.114091	0.579164	gene:HORVU5Hr1G059280/gene:HORVU1Hr1G069990/gene:HORVU3Hr1G089040/gene:HORVU6Hr1G089560/gene:HORVU4Hr1G054480/gene:HORVU2Hr1G011040/gene:HORVU5Hr1G059910/gene:HORVU6Hr1G073280/gene:HORVU3Hr1G083500/gene:HORVU7Hr1G108540/gene:HORVU7Hr1G046920/gene:HORVU5Hr1G033930	-/-/-/-/-/-/-/-/-/-/-/-	12	8	gene:HORVU1Hr1G069990/gene:HORVU3Hr1G089040/gene:HORVU6Hr1G089560/gene:HORVU4Hr1G054480/gene:HORVU5Hr1G059910/gene:HORVU6Hr1G073280/gene:HORVU3Hr1G083500/gene:HORVU7Hr1G046920	4	gene:HORVU5Hr1G059280/gene:HORVU2Hr1G011040/gene:HORVU7Hr1G108540/gene:HORVU5Hr1G033930
MF	GO:0019787	ubiquitin-like protein transferase activity	12|1509	78|14354	0.114091	0.579164	gene:HORVU5Hr1G059280/gene:HORVU1Hr1G069990/gene:HORVU3Hr1G089040/gene:HORVU6Hr1G089560/gene:HORVU4Hr1G054480/gene:HORVU2Hr1G011040/gene:HORVU5Hr1G059910/gene:HORVU6Hr1G073280/gene:HORVU3Hr1G083500/gene:HORVU7Hr1G108540/gene:HORVU7Hr1G046920/gene:HORVU5Hr1G033930	-/-/-/-/-/-/-/-/-/-/-/-	12	8	gene:HORVU1Hr1G069990/gene:HORVU3Hr1G089040/gene:HORVU6Hr1G089560/gene:HORVU4Hr1G054480/gene:HORVU5Hr1G059910/gene:HORVU6Hr1G073280/gene:HORVU3Hr1G083500/gene:HORVU7Hr1G046920	4	gene:HORVU5Hr1G059280/gene:HORVU2Hr1G011040/gene:HORVU7Hr1G108540/gene:HORVU5Hr1G033930
MF	GO:0016838	carbon-oxygen lyase activity, acting on phosphates	7|1509	40|14354	0.121123	0.579164	gene:HORVU2Hr1G003420/gene:HORVU5Hr1G004510/gene:HORVU6Hr1G088610/gene:HORVU6Hr1G012170/gene:HORVU7Hr1G121320/novel.5234/gene:HORVU2Hr1G007600	-/-/-/-/-/-/-	7	0		7	gene:HORVU2Hr1G003420/gene:HORVU5Hr1G004510/gene:HORVU6Hr1G088610/gene:HORVU6Hr1G012170/gene:HORVU7Hr1G121320/novel.5234/gene:HORVU2Hr1G007600
MF	GO:0016462	pyrophosphatase activity	48|1509	386|14354	0.123424	0.579164	gene:HORVU7Hr1G115540/gene:HORVU7Hr1G038500/gene:HORVU7Hr1G082490/gene:HORVU1Hr1G075660/gene:HORVU2Hr1G115180/gene:HORVU4Hr1G052730/gene:HORVU6Hr1G021320/gene:HORVU6Hr1G081340/gene:HORVU3Hr1G059320/gene:HORVU3Hr1G027580/gene:HORVU5Hr1G050510/novel.1229/gene:HORVU2Hr1G009580/gene:HORVU3Hr1G092650/gene:HORVU2Hr1G052880/novel.4207/gene:HORVU0Hr1G038620/gene:HORVU2Hr1G019010/gene:HORVU5Hr1G100900/gen…	HVP1/-/-/-/-/-/-/-/Ylp/-/-/-/-/-/-/-/-/-/-/-/-/-/-/-/-/-/-/-/-/-/-/-/-/-/-/-/-/-/-/-/-/-/-/-/-/-/-/-	48	11	gene:HORVU7Hr1G115540/gene:HORVU2Hr1G115180/gene:HORVU3Hr1G059320/gene:HORVU2Hr1G009580/gene:HORVU2Hr1G052880/gene:HORVU5Hr1G100900/gene:HORVU2Hr1G105430/gene:HORVU1Hr1G073840/gene:HORVU5Hr1G095990/gene:HORVU6Hr1G069370/gene:HORVU5Hr1G070400	37	gene:HORVU7Hr1G038500/gene:HORVU7Hr1G082490/gene:HORVU1Hr1G075660/gene:HORVU4Hr1G052730/gene:HORVU6Hr1G021320/gene:HORVU6Hr1G081340/gene:HORVU3Hr1G027580/gene:HORVU5Hr1G050510/novel.1229/gene:HORVU3Hr1G092650/novel.4207/gene:HORVU0Hr1G038620/gene:HORVU2Hr1G019010/gene:HORVU3Hr1G116580/gene:HORVU4Hr1G019140/gene:HORVU6Hr1G067930/gene:HORVU4Hr1G025760/gene:HORVU1Hr1G047110/gene:HORVU7Hr1G071710/gen…
MF	GO:0004743	pyruvate kinase activity	3|1509	12|14354	0.124232	0.579164	gene:HORVU1Hr1G054380/gene:HORVU2Hr1G040570/gene:HORVU2Hr1G050140	-/-/-	3	1	gene:HORVU2Hr1G050140	2	gene:HORVU1Hr1G054380/gene:HORVU2Hr1G040570
MF	GO:0030955	potassium ion binding	3|1509	12|14354	0.124232	0.579164	gene:HORVU1Hr1G054380/gene:HORVU2Hr1G040570/gene:HORVU2Hr1G050140	-/-/-	3	1	gene:HORVU2Hr1G050140	2	gene:HORVU1Hr1G054380/gene:HORVU2Hr1G040570
MF	GO:0031420	alkali metal ion binding	3|1509	12|14354	0.124232	0.579164	gene:HORVU1Hr1G054380/gene:HORVU2Hr1G040570/gene:HORVU2Hr1G050140	-/-/-	3	1	gene:HORVU2Hr1G050140	2	gene:HORVU1Hr1G054380/gene:HORVU2Hr1G040570
MF	GO:0046912	transferase activity, transferring acyl groups, acyl groups converted into alkyl on transfer	3|1509	12|14354	0.124232	0.579164	gene:HORVU2Hr1G084130/gene:HORVU5Hr1G099820/gene:HORVU7Hr1G056590	-/-/-	3	1	gene:HORVU2Hr1G084130	2	gene:HORVU5Hr1G099820/gene:HORVU7Hr1G056590
MF	GO:0042578	phosphoric ester hydrolase activity	15|1509	104|14354	0.128007	0.58643	gene:HORVU5Hr1G076250/gene:HORVU1Hr1G004650/gene:HORVU0Hr1G014030/gene:HORVU4Hr1G011320/gene:HORVU7Hr1G115510/gene:HORVU3Hr1G034460/gene:HORVU5Hr1G082990/gene:HORVU3Hr1G070340/gene:HORVU3Hr1G076060/gene:HORVU6Hr1G020720/gene:HORVU6Hr1G035550/gene:HORVU3Hr1G085270/gene:HORVU4Hr1G077220/gene:HORVU6Hr1G052420/gene:HORVU1Hr1G074330	-/-/-/-/-/-/-/-/-/-/-/-/-/-/-	15	13	gene:HORVU5Hr1G076250/gene:HORVU1Hr1G004650/gene:HORVU0Hr1G014030/gene:HORVU4Hr1G011320/gene:HORVU7Hr1G115510/gene:HORVU3Hr1G034460/gene:HORVU5Hr1G082990/gene:HORVU3Hr1G070340/gene:HORVU3Hr1G076060/gene:HORVU6Hr1G020720/gene:HORVU6Hr1G035550/gene:HORVU6Hr1G052420/gene:HORVU1Hr1G074330	2	gene:HORVU3Hr1G085270/gene:HORVU4Hr1G077220
MF	GO:0019842	vitamin binding	14|1509	96|14354	0.129334	0.58643	gene:HORVU4Hr1G064790/gene:HORVU4Hr1G009800/novel.6843/gene:HORVU0Hr1G017370/gene:HORVU7Hr1G107590/gene:HORVU3Hr1G003050/novel.5134/gene:HORVU2Hr1G078580/gene:HORVU7Hr1G010790/gene:HORVU4Hr1G071300/gene:HORVU3Hr1G112860/gene:HORVU2Hr1G078560/gene:HORVU4Hr1G075360/gene:HORVU7Hr1G089290	-/-/-/-/-/-/-/-/-/-/-/-/-/-	14	9	gene:HORVU4Hr1G064790/gene:HORVU4Hr1G009800/gene:HORVU0Hr1G017370/gene:HORVU3Hr1G003050/gene:HORVU2Hr1G078580/gene:HORVU4Hr1G071300/gene:HORVU3Hr1G112860/gene:HORVU4Hr1G075360/gene:HORVU7Hr1G089290	5	novel.6843/gene:HORVU7Hr1G107590/novel.5134/gene:HORVU7Hr1G010790/gene:HORVU2Hr1G078560
MF	GO:0016788	hydrolase activity, acting on ester bonds	53|1509	433|14354	0.134189	0.600223	gene:HORVU1Hr1G061910/gene:HORVU7Hr1G085450/gene:HORVU1Hr1G038730/gene:HORVU7Hr1G021310/gene:HORVU3Hr1G069070/gene:HORVU5Hr1G076250/gene:HORVU5Hr1G024410/gene:HORVU6Hr1G084030/gene:HORVU3Hr1G071400/gene:HORVU7Hr1G024670/gene:HORVU1Hr1G004650/gene:HORVU1Hr1G084390/gene:HORVU0Hr1G014030/gene:HORVU7Hr1G019830/gene:HORVU2Hr1G068430/gene:HORVU4Hr1G011320/gene:HORVU2Hr1G028430/gene:HORVU3Hr1G091360/gen…	-/-/-/-/-/-/-/-/-/-/-/-/-/-/-/-/-/-/-/-/-/-/-/-/-/-/-/-/-/-/-/-/-/-/-/-/-/-/-/-/-/-/-/-/-/-/-/-/-/-/-/-/-	53	30	gene:HORVU7Hr1G085450/gene:HORVU5Hr1G076250/gene:HORVU5Hr1G024410/gene:HORVU6Hr1G084030/gene:HORVU7Hr1G024670/gene:HORVU1Hr1G004650/gene:HORVU1Hr1G084390/gene:HORVU0Hr1G014030/gene:HORVU7Hr1G019830/gene:HORVU4Hr1G011320/gene:HORVU2Hr1G028430/gene:HORVU3Hr1G091360/gene:HORVU7Hr1G115510/gene:HORVU3Hr1G034460/gene:HORVU5Hr1G115230/gene:HORVU5Hr1G082990/gene:HORVU3Hr1G070340/gene:HORVU3Hr1G076060/gen…	23	gene:HORVU1Hr1G061910/gene:HORVU1Hr1G038730/gene:HORVU7Hr1G021310/gene:HORVU3Hr1G069070/gene:HORVU3Hr1G071400/gene:HORVU2Hr1G068430/gene:HORVU3Hr1G028050/gene:HORVU3Hr1G006320/gene:HORVU6Hr1G081370/gene:HORVU2Hr1G114140/gene:HORVU5Hr1G061880/gene:HORVU7Hr1G087600/gene:HORVU5Hr1G117650/gene:HORVU7Hr1G111890/novel.5452/gene:HORVU3Hr1G082310/gene:HORVU2Hr1G116060/gene:HORVU3Hr1G085270/gene:HORVU4Hr1…
MF	GO:0003678	DNA helicase activity	5|1509	27|14354	0.147546	0.61879	gene:HORVU7Hr1G082490/novel.1229/novel.4207/gene:HORVU0Hr1G038620/gene:HORVU4Hr1G019140	-/-/-/-/-	5	0		5	gene:HORVU7Hr1G082490/novel.1229/novel.4207/gene:HORVU0Hr1G038620/gene:HORVU4Hr1G019140
MF	GO:0003872	6-phosphofructokinase activity	3|1509	13|14354	0.149483	0.61879	gene:HORVU1Hr1G075550/gene:HORVU2Hr1G081670/gene:HORVU5Hr1G019030	-/-/-	3	3	gene:HORVU1Hr1G075550/gene:HORVU2Hr1G081670/gene:HORVU5Hr1G019030	0
MF	GO:0003916	DNA topoisomerase activity	3|1509	13|14354	0.149483	0.61879	gene:HORVU6Hr1G067930/gene:HORVU7Hr1G065200/gene:HORVU7Hr1G071710	-/-/-	3	0		3	gene:HORVU6Hr1G067930/gene:HORVU7Hr1G065200/gene:HORVU7Hr1G071710
MF	GO:0016811	hydrolase activity, acting on carbon-nitrogen (but not peptide) bonds, in linear amides	3|1509	13|14354	0.149483	0.61879	gene:HORVU3Hr1G111710/gene:HORVU6Hr1G035610/gene:HORVU6Hr1G035640	-/-/-	3	3	gene:HORVU3Hr1G111710/gene:HORVU6Hr1G035610/gene:HORVU6Hr1G035640	0
MF	GO:0070566	adenylyltransferase activity	3|1509	13|14354	0.149483	0.61879	gene:HORVU7Hr1G088370/gene:HORVU6Hr1G040920/gene:HORVU5Hr1G094300	-/-/-	3	1	gene:HORVU5Hr1G094300	2	gene:HORVU7Hr1G088370/gene:HORVU6Hr1G040920
MF	GO:0004427	inorganic diphosphatase activity	4|1509	20|14354	0.151797	0.61879	gene:HORVU7Hr1G115540/gene:HORVU1Hr1G075660/gene:HORVU3Hr1G116580/gene:HORVU1Hr1G031270	HVP1/-/-/-	4	1	gene:HORVU7Hr1G115540	3	gene:HORVU1Hr1G075660/gene:HORVU3Hr1G116580/gene:HORVU1Hr1G031270
MF	GO:0008094	DNA-dependent ATPase activity	4|1509	20|14354	0.151797	0.61879	gene:HORVU0Hr1G038620/gene:HORVU6Hr1G067930/gene:HORVU7Hr1G071710/gene:HORVU7Hr1G091790	-/-/-/-	4	0		4	gene:HORVU0Hr1G038620/gene:HORVU6Hr1G067930/gene:HORVU7Hr1G071710/gene:HORVU7Hr1G091790
MF	GO:0016887	ATPase activity	25|1509	192|14354	0.153295	0.61879	gene:HORVU2Hr1G115180/gene:HORVU6Hr1G021320/gene:HORVU3Hr1G059320/gene:HORVU3Hr1G027580/gene:HORVU2Hr1G009580/gene:HORVU3Hr1G092650/gene:HORVU2Hr1G052880/gene:HORVU0Hr1G038620/gene:HORVU2Hr1G019010/gene:HORVU6Hr1G067930/gene:HORVU2Hr1G105430/gene:HORVU4Hr1G025760/gene:HORVU7Hr1G071710/gene:HORVU7Hr1G091790/gene:HORVU1Hr1G003300/gene:HORVU5Hr1G095990/gene:HORVU6Hr1G069370/gene:HORVU3Hr1G071470/gen…	-/-/Ylp/-/-/-/-/-/-/-/-/-/-/-/-/-/-/-/-/-/-/-/-/-/-	25	8	gene:HORVU2Hr1G115180/gene:HORVU3Hr1G059320/gene:HORVU2Hr1G009580/gene:HORVU2Hr1G052880/gene:HORVU2Hr1G105430/gene:HORVU5Hr1G095990/gene:HORVU6Hr1G069370/gene:HORVU5Hr1G070400	17	gene:HORVU6Hr1G021320/gene:HORVU3Hr1G027580/gene:HORVU3Hr1G092650/gene:HORVU0Hr1G038620/gene:HORVU2Hr1G019010/gene:HORVU6Hr1G067930/gene:HORVU4Hr1G025760/gene:HORVU7Hr1G071710/gene:HORVU7Hr1G091790/gene:HORVU1Hr1G003300/gene:HORVU3Hr1G071470/gene:HORVU7Hr1G024960/novel.7102/gene:HORVU3Hr1G022800/gene:HORVU6Hr1G075280/gene:HORVU6Hr1G036800/gene:HORVU6Hr1G027440
MF	GO:0016818	hydrolase activity, acting on acid anhydrides, in phosphorus-containing anhydrides	48|1509	394|14354	0.155586	0.62047	gene:HORVU7Hr1G115540/gene:HORVU7Hr1G038500/gene:HORVU7Hr1G082490/gene:HORVU1Hr1G075660/gene:HORVU2Hr1G115180/gene:HORVU4Hr1G052730/gene:HORVU6Hr1G021320/gene:HORVU6Hr1G081340/gene:HORVU3Hr1G059320/gene:HORVU3Hr1G027580/gene:HORVU5Hr1G050510/novel.1229/gene:HORVU2Hr1G009580/gene:HORVU3Hr1G092650/gene:HORVU2Hr1G052880/novel.4207/gene:HORVU0Hr1G038620/gene:HORVU2Hr1G019010/gene:HORVU5Hr1G100900/gen…	HVP1/-/-/-/-/-/-/-/Ylp/-/-/-/-/-/-/-/-/-/-/-/-/-/-/-/-/-/-/-/-/-/-/-/-/-/-/-/-/-/-/-/-/-/-/-/-/-/-/-	48	11	gene:HORVU7Hr1G115540/gene:HORVU2Hr1G115180/gene:HORVU3Hr1G059320/gene:HORVU2Hr1G009580/gene:HORVU2Hr1G052880/gene:HORVU5Hr1G100900/gene:HORVU2Hr1G105430/gene:HORVU1Hr1G073840/gene:HORVU5Hr1G095990/gene:HORVU6Hr1G069370/gene:HORVU5Hr1G070400	37	gene:HORVU7Hr1G038500/gene:HORVU7Hr1G082490/gene:HORVU1Hr1G075660/gene:HORVU4Hr1G052730/gene:HORVU6Hr1G021320/gene:HORVU6Hr1G081340/gene:HORVU3Hr1G027580/gene:HORVU5Hr1G050510/novel.1229/gene:HORVU3Hr1G092650/novel.4207/gene:HORVU0Hr1G038620/gene:HORVU2Hr1G019010/gene:HORVU3Hr1G116580/gene:HORVU4Hr1G019140/gene:HORVU6Hr1G067930/gene:HORVU4Hr1G025760/gene:HORVU1Hr1G047110/gene:HORVU7Hr1G071710/gen…
MF	GO:0016791	phosphatase activity	10|1509	67|14354	0.161994	0.638335	gene:HORVU5Hr1G076250/gene:HORVU1Hr1G004650/gene:HORVU4Hr1G011320/gene:HORVU7Hr1G115510/gene:HORVU3Hr1G034460/gene:HORVU3Hr1G070340/gene:HORVU3Hr1G076060/gene:HORVU6Hr1G020720/gene:HORVU3Hr1G085270/gene:HORVU1Hr1G074330	-/-/-/-/-/-/-/-/-/-	10	9	gene:HORVU5Hr1G076250/gene:HORVU1Hr1G004650/gene:HORVU4Hr1G011320/gene:HORVU7Hr1G115510/gene:HORVU3Hr1G034460/gene:HORVU3Hr1G070340/gene:HORVU3Hr1G076060/gene:HORVU6Hr1G020720/gene:HORVU1Hr1G074330	1	gene:HORVU3Hr1G085270
MF	GO:0016817	hydrolase activity, acting on acid anhydrides	48|1509	396|14354	0.164341	0.639964	gene:HORVU7Hr1G115540/gene:HORVU7Hr1G038500/gene:HORVU7Hr1G082490/gene:HORVU1Hr1G075660/gene:HORVU2Hr1G115180/gene:HORVU4Hr1G052730/gene:HORVU6Hr1G021320/gene:HORVU6Hr1G081340/gene:HORVU3Hr1G059320/gene:HORVU3Hr1G027580/gene:HORVU5Hr1G050510/novel.1229/gene:HORVU2Hr1G009580/gene:HORVU3Hr1G092650/gene:HORVU2Hr1G052880/novel.4207/gene:HORVU0Hr1G038620/gene:HORVU2Hr1G019010/gene:HORVU5Hr1G100900/gen…	HVP1/-/-/-/-/-/-/-/Ylp/-/-/-/-/-/-/-/-/-/-/-/-/-/-/-/-/-/-/-/-/-/-/-/-/-/-/-/-/-/-/-/-/-/-/-/-/-/-/-	48	11	gene:HORVU7Hr1G115540/gene:HORVU2Hr1G115180/gene:HORVU3Hr1G059320/gene:HORVU2Hr1G009580/gene:HORVU2Hr1G052880/gene:HORVU5Hr1G100900/gene:HORVU2Hr1G105430/gene:HORVU1Hr1G073840/gene:HORVU5Hr1G095990/gene:HORVU6Hr1G069370/gene:HORVU5Hr1G070400	37	gene:HORVU7Hr1G038500/gene:HORVU7Hr1G082490/gene:HORVU1Hr1G075660/gene:HORVU4Hr1G052730/gene:HORVU6Hr1G021320/gene:HORVU6Hr1G081340/gene:HORVU3Hr1G027580/gene:HORVU5Hr1G050510/novel.1229/gene:HORVU3Hr1G092650/novel.4207/gene:HORVU0Hr1G038620/gene:HORVU2Hr1G019010/gene:HORVU3Hr1G116580/gene:HORVU4Hr1G019140/gene:HORVU6Hr1G067930/gene:HORVU4Hr1G025760/gene:HORVU1Hr1G047110/gene:HORVU7Hr1G071710/gen…
MF	GO:0008107	galactoside 2-alpha-L-fucosyltransferase activity	3|1509	14|14354	0.176191	0.670336	gene:HORVU6Hr1G078500/gene:HORVU1Hr1G091060/gene:HORVU6Hr1G078650	-/-/-	3	2	gene:HORVU1Hr1G091060/gene:HORVU6Hr1G078650	1	gene:HORVU6Hr1G078500
MF	GO:0031127	alpha-(1,2)-fucosyltransferase activity	3|1509	14|14354	0.176191	0.670336	gene:HORVU6Hr1G078500/gene:HORVU1Hr1G091060/gene:HORVU6Hr1G078650	-/-/-	3	2	gene:HORVU1Hr1G091060/gene:HORVU6Hr1G078650	1	gene:HORVU6Hr1G078500
MF	GO:0050662	coenzyme binding	45|1509	374|14354	0.186664	0.70211	gene:HORVU3Hr1G019790/gene:HORVU4Hr1G064790/gene:HORVU3Hr1G070850/gene:HORVU5Hr1G072520/gene:HORVU1Hr1G028030/gene:HORVU5Hr1G053950/gene:HORVU4Hr1G009800/gene:HORVU2Hr1G112260/gene:HORVU0Hr1G015950/gene:HORVU2Hr1G005140/novel.6843/gene:HORVU4Hr1G044040/gene:HORVU0Hr1G017370/gene:HORVU6Hr1G029370/gene:HORVU7Hr1G107590/gene:HORVU5Hr1G028100/gene:HORVU7Hr1G118010/gene:HORVU2Hr1G078840/gene:HORVU3Hr1…	-/-/-/-/-/-/-/-/-/-/-/-/-/-/-/-/-/-/-/-/-/-/-/-/-/-/-/-/-/-/-/-/-/-/-/-/-/-/hemA3/-/-/-/-/-/-	45	31	gene:HORVU3Hr1G019790/gene:HORVU4Hr1G064790/gene:HORVU3Hr1G070850/gene:HORVU5Hr1G072520/gene:HORVU5Hr1G053950/gene:HORVU4Hr1G009800/gene:HORVU2Hr1G112260/gene:HORVU0Hr1G015950/gene:HORVU2Hr1G005140/gene:HORVU4Hr1G044040/gene:HORVU0Hr1G017370/gene:HORVU6Hr1G029370/gene:HORVU7Hr1G118010/gene:HORVU3Hr1G003050/gene:HORVU6Hr1G089780/gene:HORVU2Hr1G122590/gene:HORVU2Hr1G078580/gene:HORVU7Hr1G051260/gen…	14	gene:HORVU1Hr1G028030/novel.6843/gene:HORVU7Hr1G107590/gene:HORVU5Hr1G028100/gene:HORVU2Hr1G078840/gene:HORVU6Hr1G089350/novel.5134/gene:HORVU7Hr1G010790/gene:HORVU1Hr1G023160/gene:HORVU2Hr1G078560/gene:HORVU1Hr1G001950/gene:HORVU2Hr1G008330/gene:HORVU1Hr1G045720/gene:HORVU7Hr1G026300
MF	GO:0017111	nucleoside-triphosphatase activity	44|1509	366|14354	0.191363	0.711699	gene:HORVU7Hr1G038500/gene:HORVU7Hr1G082490/gene:HORVU2Hr1G115180/gene:HORVU4Hr1G052730/gene:HORVU6Hr1G021320/gene:HORVU6Hr1G081340/gene:HORVU3Hr1G059320/gene:HORVU3Hr1G027580/gene:HORVU5Hr1G050510/novel.1229/gene:HORVU2Hr1G009580/gene:HORVU3Hr1G092650/gene:HORVU2Hr1G052880/novel.4207/gene:HORVU0Hr1G038620/gene:HORVU2Hr1G019010/gene:HORVU5Hr1G100900/gene:HORVU4Hr1G019140/gene:HORVU6Hr1G067930/gen…	-/-/-/-/-/-/Ylp/-/-/-/-/-/-/-/-/-/-/-/-/-/-/-/-/-/-/-/-/-/-/-/-/-/-/-/-/-/-/-/-/-/-/-/-/-	44	10	gene:HORVU2Hr1G115180/gene:HORVU3Hr1G059320/gene:HORVU2Hr1G009580/gene:HORVU2Hr1G052880/gene:HORVU5Hr1G100900/gene:HORVU2Hr1G105430/gene:HORVU1Hr1G073840/gene:HORVU5Hr1G095990/gene:HORVU6Hr1G069370/gene:HORVU5Hr1G070400	34	gene:HORVU7Hr1G038500/gene:HORVU7Hr1G082490/gene:HORVU4Hr1G052730/gene:HORVU6Hr1G021320/gene:HORVU6Hr1G081340/gene:HORVU3Hr1G027580/gene:HORVU5Hr1G050510/novel.1229/gene:HORVU3Hr1G092650/novel.4207/gene:HORVU0Hr1G038620/gene:HORVU2Hr1G019010/gene:HORVU4Hr1G019140/gene:HORVU6Hr1G067930/gene:HORVU4Hr1G025760/gene:HORVU1Hr1G047110/gene:HORVU7Hr1G071710/gene:HORVU6Hr1G080920/gene:HORVU7Hr1G091790/gen…
MF	GO:0016614	oxidoreductase activity, acting on CH-OH group of donors	21|1509	164|14354	0.199011	0.728595	gene:HORVU3Hr1G019790/gene:HORVU3Hr1G070850/gene:HORVU5Hr1G072520/gene:HORVU1Hr1G028030/gene:HORVU0Hr1G015950/gene:HORVU2Hr1G005140/gene:HORVU2Hr1G052190/gene:HORVU1Hr1G090710/gene:HORVU1Hr1G080480/gene:HORVU6Hr1G029370/gene:HORVU2Hr1G122590/gene:HORVU7Hr1G051260/gene:HORVU1Hr1G092680/gene:HORVU1Hr1G067480/gene:HORVU2Hr1G008330/gene:HORVU3Hr1G033920/gene:HORVU7Hr1G042240/gene:HORVU1Hr1G045720/gen…	-/-/-/-/-/-/-/-/-/-/-/-/-/-/-/-/-/-/-/-/-	21	15	gene:HORVU3Hr1G019790/gene:HORVU3Hr1G070850/gene:HORVU5Hr1G072520/gene:HORVU0Hr1G015950/gene:HORVU2Hr1G005140/gene:HORVU1Hr1G090710/gene:HORVU1Hr1G080480/gene:HORVU6Hr1G029370/gene:HORVU2Hr1G122590/gene:HORVU7Hr1G051260/gene:HORVU1Hr1G092680/gene:HORVU1Hr1G067480/gene:HORVU2Hr1G005660/gene:HORVU4Hr1G062830/gene:HORVU3Hr1G031200	6	gene:HORVU1Hr1G028030/gene:HORVU2Hr1G052190/gene:HORVU2Hr1G008330/gene:HORVU3Hr1G033920/gene:HORVU7Hr1G042240/gene:HORVU1Hr1G045720
MF	GO:0008443	phosphofructokinase activity	3|1509	15|14354	0.204078	0.728595	gene:HORVU1Hr1G075550/gene:HORVU2Hr1G081670/gene:HORVU5Hr1G019030	-/-/-	3	3	gene:HORVU1Hr1G075550/gene:HORVU2Hr1G081670/gene:HORVU5Hr1G019030	0
MF	GO:0019200	carbohydrate kinase activity	3|1509	15|14354	0.204078	0.728595	gene:HORVU1Hr1G075550/gene:HORVU2Hr1G081670/gene:HORVU5Hr1G019030	-/-/-	3	3	gene:HORVU1Hr1G075550/gene:HORVU2Hr1G081670/gene:HORVU5Hr1G019030	0
MF	GO:0005516	calmodulin binding	6|1509	38|14354	0.204711	0.728595	gene:HORVU7Hr1G052560/gene:HORVU1Hr1G067550/novel.6901/gene:HORVU5Hr1G023350/gene:HORVU5Hr1G075050/gene:HORVU5Hr1G023480	-/-/-/-/-/-	6	0		6	gene:HORVU7Hr1G052560/gene:HORVU1Hr1G067550/novel.6901/gene:HORVU5Hr1G023350/gene:HORVU5Hr1G075050/gene:HORVU5Hr1G023480
MF	GO:0015077	monovalent inorganic cation transmembrane transporter activity	15|1509	114|14354	0.215383	0.751331	gene:HORVU7Hr1G011220/gene:HORVU2Hr1G018190/gene:HORVU7Hr1G107400/gene:HORVU3Hr1G059320/gene:HORVU1Hr1G066230/gene:HORVU2Hr1G052880/gene:HORVU3Hr1G087400/gene:HORVU2Hr1G020220/gene:HORVU2Hr1G124210/gene:HORVU1Hr1G002500/gene:HORVU3Hr1G003150/gene:HORVU6Hr1G069370/gene:HORVU5Hr1G007980/gene:HORVU6Hr1G032870/gene:HORVU6Hr1G075280	-/-/-/Ylp/-/-/-/HAK2/-/-/-/-/-/-/-	15	8	gene:HORVU7Hr1G011220/gene:HORVU2Hr1G018190/gene:HORVU3Hr1G059320/gene:HORVU2Hr1G052880/gene:HORVU2Hr1G020220/gene:HORVU1Hr1G002500/gene:HORVU3Hr1G003150/gene:HORVU6Hr1G069370	7	gene:HORVU7Hr1G107400/gene:HORVU1Hr1G066230/gene:HORVU3Hr1G087400/gene:HORVU2Hr1G124210/gene:HORVU5Hr1G007980/gene:HORVU6Hr1G032870/gene:HORVU6Hr1G075280
MF	GO:0008374	O-acyltransferase activity	5|1509	31|14354	0.221939	0.751331	gene:HORVU5Hr1G061360/gene:HORVU4Hr1G066090/gene:HORVU3Hr1G005420/gene:HORVU3Hr1G002060/gene:HORVU1Hr1G080960	-/-/-/-/-	5	4	gene:HORVU5Hr1G061360/gene:HORVU4Hr1G066090/gene:HORVU3Hr1G005420/gene:HORVU1Hr1G080960	1	gene:HORVU3Hr1G002060
MF	GO:0015079	potassium ion transmembrane transporter activity	5|1509	31|14354	0.221939	0.751331	gene:HORVU2Hr1G018190/gene:HORVU7Hr1G107400/gene:HORVU1Hr1G066230/gene:HORVU2Hr1G020220/gene:HORVU6Hr1G032870	-/-/-/HAK2/-	5	2	gene:HORVU2Hr1G018190/gene:HORVU2Hr1G020220	3	gene:HORVU7Hr1G107400/gene:HORVU1Hr1G066230/gene:HORVU6Hr1G032870
MF	GO:0001871	pattern binding	12|1509	89|14354	0.222449	0.751331	gene:HORVU5Hr1G072480/gene:HORVU1Hr1G005510/gene:HORVU2Hr1G106410/gene:HORVU7Hr1G010740/gene:HORVU5Hr1G070360/gene:HORVU5Hr1G008980/novel.5452/gene:HORVU0Hr1G039620/gene:HORVU1Hr1G021590/gene:HORVU0Hr1G019370/gene:HORVU6Hr1G001420/gene:HORVU2Hr1G021700	-/-/starch_synthase_IIIb/-/-/-/-/-/starch_synthase_IIIa/-/-/-	12	1	gene:HORVU1Hr1G005510	11	gene:HORVU5Hr1G072480/gene:HORVU2Hr1G106410/gene:HORVU7Hr1G010740/gene:HORVU5Hr1G070360/gene:HORVU5Hr1G008980/novel.5452/gene:HORVU0Hr1G039620/gene:HORVU1Hr1G021590/gene:HORVU0Hr1G019370/gene:HORVU6Hr1G001420/gene:HORVU2Hr1G021700
MF	GO:0030247	polysaccharide binding	12|1509	89|14354	0.222449	0.751331	gene:HORVU5Hr1G072480/gene:HORVU1Hr1G005510/gene:HORVU2Hr1G106410/gene:HORVU7Hr1G010740/gene:HORVU5Hr1G070360/gene:HORVU5Hr1G008980/novel.5452/gene:HORVU0Hr1G039620/gene:HORVU1Hr1G021590/gene:HORVU0Hr1G019370/gene:HORVU6Hr1G001420/gene:HORVU2Hr1G021700	-/-/starch_synthase_IIIb/-/-/-/-/-/starch_synthase_IIIa/-/-/-	12	1	gene:HORVU1Hr1G005510	11	gene:HORVU5Hr1G072480/gene:HORVU2Hr1G106410/gene:HORVU7Hr1G010740/gene:HORVU5Hr1G070360/gene:HORVU5Hr1G008980/novel.5452/gene:HORVU0Hr1G039620/gene:HORVU1Hr1G021590/gene:HORVU0Hr1G019370/gene:HORVU6Hr1G001420/gene:HORVU2Hr1G021700
MF	GO:0016616	oxidoreductase activity, acting on the CH-OH group of donors, NAD or NADP as acceptor	13|1509	99|14354	0.238615	0.797793	gene:HORVU3Hr1G019790/gene:HORVU3Hr1G070850/gene:HORVU1Hr1G028030/gene:HORVU2Hr1G005140/gene:HORVU2Hr1G052190/gene:HORVU1Hr1G090710/gene:HORVU1Hr1G080480/gene:HORVU6Hr1G029370/gene:HORVU7Hr1G051260/gene:HORVU1Hr1G067480/gene:HORVU3Hr1G033920/gene:HORVU1Hr1G045720/gene:HORVU3Hr1G031200	-/-/-/-/-/-/-/-/-/-/-/-/-	13	9	gene:HORVU3Hr1G019790/gene:HORVU3Hr1G070850/gene:HORVU2Hr1G005140/gene:HORVU1Hr1G090710/gene:HORVU1Hr1G080480/gene:HORVU6Hr1G029370/gene:HORVU7Hr1G051260/gene:HORVU1Hr1G067480/gene:HORVU3Hr1G031200	4	gene:HORVU1Hr1G028030/gene:HORVU2Hr1G052190/gene:HORVU3Hr1G033920/gene:HORVU1Hr1G045720
MF	GO:0004857	enzyme inhibitor activity	17|1509	135|14354	0.250885	0.830429	gene:HORVU3Hr1G016860/gene:HORVU1Hr1G047710/gene:HORVU5Hr1G114230/gene:HORVU6Hr1G084030/gene:HORVU2Hr1G028720/gene:HORVU2Hr1G028670/gene:HORVU3Hr1G034740/gene:HORVU6Hr1G014600/gene:HORVU3Hr1G091360/gene:HORVU3Hr1G004280/gene:HORVU3Hr1G012630/gene:HORVU3Hr1G082640/gene:HORVU5Hr1G067230/gene:HORVU1Hr1G082730/gene:HORVU5Hr1G115910/gene:HORVU3Hr1G004250/gene:HORVU5Hr1G112570	-/-/-/-/-/-/-/-/-/-/-/-/-/-/-/-/-	17	13	gene:HORVU3Hr1G016860/gene:HORVU1Hr1G047710/gene:HORVU5Hr1G114230/gene:HORVU6Hr1G084030/gene:HORVU2Hr1G028720/gene:HORVU2Hr1G028670/gene:HORVU6Hr1G014600/gene:HORVU3Hr1G091360/gene:HORVU3Hr1G004280/gene:HORVU3Hr1G082640/gene:HORVU5Hr1G067230/gene:HORVU3Hr1G004250/gene:HORVU5Hr1G112570	4	gene:HORVU3Hr1G034740/gene:HORVU3Hr1G012630/gene:HORVU1Hr1G082730/gene:HORVU5Hr1G115910
MF	GO:0004527	exonuclease activity	4|1509	25|14354	0.265153	0.860447	gene:HORVU5Hr1G082940/gene:HORVU3Hr1G082310/gene:HORVU2Hr1G116060/gene:HORVU2Hr1G001690	-/-/-/-	4	2	gene:HORVU5Hr1G082940/gene:HORVU2Hr1G001690	2	gene:HORVU3Hr1G082310/gene:HORVU2Hr1G116060
MF	GO:0010181	FMN binding	4|1509	25|14354	0.265153	0.860447	gene:HORVU2Hr1G112260/gene:HORVU7Hr1G118010/gene:HORVU1Hr1G001950/gene:HORVU7Hr1G039780	-/-/-/-	4	3	gene:HORVU2Hr1G112260/gene:HORVU7Hr1G118010/gene:HORVU7Hr1G039780	1	gene:HORVU1Hr1G001950
MF	GO:0003918	DNA topoisomerase type II (ATP-hydrolyzing) activity	2|1509	10|14354	0.283806	0.869467	gene:HORVU6Hr1G067930/gene:HORVU7Hr1G071710	-/-	2	0		2	gene:HORVU6Hr1G067930/gene:HORVU7Hr1G071710
MF	GO:0004652	polynucleotide adenylyltransferase activity	2|1509	10|14354	0.283806	0.869467	gene:HORVU7Hr1G088370/gene:HORVU6Hr1G040920	-/-	2	0		2	gene:HORVU7Hr1G088370/gene:HORVU6Hr1G040920
MF	GO:0005544	calcium-dependent phospholipid binding	2|1509	10|14354	0.283806	0.869467	gene:HORVU6Hr1G074440/gene:HORVU4Hr1G074130	-/-	2	2	gene:HORVU6Hr1G074440/gene:HORVU4Hr1G074130	0
MF	GO:0015116	sulfate transmembrane transporter activity	2|1509	10|14354	0.283806	0.869467	gene:HORVU6Hr1G072930/gene:HORVU7Hr1G019890	-/-	2	1	gene:HORVU7Hr1G019890	1	gene:HORVU6Hr1G072930
MF	GO:0061505	DNA topoisomerase II activity	2|1509	10|14354	0.283806	0.869467	gene:HORVU6Hr1G067930/gene:HORVU7Hr1G071710	-/-	2	0		2	gene:HORVU6Hr1G067930/gene:HORVU7Hr1G071710
MF	GO:1901682	sulfur compound transmembrane transporter activity	2|1509	10|14354	0.283806	0.869467	gene:HORVU6Hr1G072930/gene:HORVU7Hr1G019890	-/-	2	1	gene:HORVU7Hr1G019890	1	gene:HORVU6Hr1G072930
MF	GO:0004386	helicase activity	7|1509	51|14354	0.28632	0.869467	gene:HORVU7Hr1G082490/gene:HORVU4Hr1G052730/novel.1229/novel.4207/gene:HORVU0Hr1G038620/gene:HORVU4Hr1G019140/gene:HORVU5Hr1G094990	-/-/-/-/-/-/-	7	0		7	gene:HORVU7Hr1G082490/gene:HORVU4Hr1G052730/novel.1229/novel.4207/gene:HORVU0Hr1G038620/gene:HORVU4Hr1G019140/gene:HORVU5Hr1G094990
MF	GO:0051087	chaperone binding	3|1509	18|14354	0.292207	0.8745	gene:HORVU6Hr1G093520/gene:HORVU4Hr1G090660/gene:HORVU3Hr1G087700	-/-/-	3	3	gene:HORVU6Hr1G093520/gene:HORVU4Hr1G090660/gene:HORVU3Hr1G087700	0
MF	GO:0008135	translation factor activity, RNA binding	8|1509	60|14354	0.293261	0.8745	gene:HORVU2Hr1G045250/novel.706/gene:HORVU2Hr1G022090/gene:HORVU7Hr1G082240/gene:HORVU2Hr1G063210/gene:HORVU2Hr1G034400/gene:HORVU1Hr1G017210/gene:HORVU3Hr1G019010	-/-/-/-/-/-/-/-	8	7	gene:HORVU2Hr1G045250/novel.706/gene:HORVU2Hr1G022090/gene:HORVU7Hr1G082240/gene:HORVU2Hr1G063210/gene:HORVU2Hr1G034400/gene:HORVU3Hr1G019010	1	gene:HORVU1Hr1G017210
MF	GO:0016597	amino acid binding	3|1509	19|14354	0.322287	0.92592	gene:HORVU5Hr1G053950/gene:HORVU2Hr1G070440/gene:HORVU0Hr1G008850	-/-/-	3	2	gene:HORVU5Hr1G053950/gene:HORVU0Hr1G008850	1	gene:HORVU2Hr1G070440
MF	GO:0002161	aminoacyl-tRNA editing activity	2|1509	11|14354	0.324492	0.92592	gene:HORVU3Hr1G006320/gene:HORVU6Hr1G081370	-/-	2	0		2	gene:HORVU3Hr1G006320/gene:HORVU6Hr1G081370
MF	GO:0004616	phosphogluconate dehydrogenase (decarboxylating) activity	2|1509	11|14354	0.324492	0.92592	gene:HORVU1Hr1G080480/gene:HORVU6Hr1G029370	-/-	2	2	gene:HORVU1Hr1G080480/gene:HORVU6Hr1G029370	0
MF	GO:0008483	transaminase activity	2|1509	11|14354	0.324492	0.92592	novel.5134/gene:HORVU4Hr1G075360	-/-	2	1	gene:HORVU4Hr1G075360	1	novel.5134
MF	GO:0016769	transferase activity, transferring nitrogenous groups	2|1509	11|14354	0.324492	0.92592	novel.5134/gene:HORVU4Hr1G075360	-/-	2	1	gene:HORVU4Hr1G075360	1	novel.5134
MF	GO:0051082	unfolded protein binding	7|1509	54|14354	0.338705	0.958218	gene:HORVU2Hr1G089020/gene:HORVU2Hr1G005170/gene:HORVU7Hr1G075380/gene:HORVU5Hr1G037600/gene:HORVU7Hr1G046460/gene:HORVU2Hr1G012040/gene:HORVU4Hr1G066920	-/-/-/-/-/-/-	7	1	gene:HORVU2Hr1G005170	6	gene:HORVU2Hr1G089020/gene:HORVU7Hr1G075380/gene:HORVU5Hr1G037600/gene:HORVU7Hr1G046460/gene:HORVU2Hr1G012040/gene:HORVU4Hr1G066920
MF	GO:0140097	catalytic activity, acting on DNA	9|1509	72|14354	0.343815	0.960275	gene:HORVU7Hr1G082490/novel.1229/novel.4207/gene:HORVU0Hr1G038620/gene:HORVU4Hr1G019140/gene:HORVU6Hr1G067930/gene:HORVU7Hr1G065200/gene:HORVU7Hr1G071710/gene:HORVU2Hr1G116060	-/-/-/-/-/-/-/-/-	9	0		9	gene:HORVU7Hr1G082490/novel.1229/novel.4207/gene:HORVU0Hr1G038620/gene:HORVU4Hr1G019140/gene:HORVU6Hr1G067930/gene:HORVU7Hr1G065200/gene:HORVU7Hr1G071710/gene:HORVU2Hr1G116060
MF	GO:0003774	motor activity	11|1509	90|14354	0.345732	0.960275	gene:HORVU7Hr1G038500/gene:HORVU6Hr1G081340/gene:HORVU5Hr1G050510/gene:HORVU1Hr1G047110/gene:HORVU6Hr1G080920/gene:HORVU0Hr1G015810/gene:HORVU6Hr1G038750/gene:HORVU4Hr1G032920/gene:HORVU3Hr1G050290/gene:HORVU7Hr1G057140/novel.5366	-/-/-/-/-/-/-/-/-/-/-	11	0		11	gene:HORVU7Hr1G038500/gene:HORVU6Hr1G081340/gene:HORVU5Hr1G050510/gene:HORVU1Hr1G047110/gene:HORVU6Hr1G080920/gene:HORVU0Hr1G015810/gene:HORVU6Hr1G038750/gene:HORVU4Hr1G032920/gene:HORVU3Hr1G050290/gene:HORVU7Hr1G057140/novel.5366
MF	GO:0004222	metalloendopeptidase activity	5|1509	37|14354	0.348136	0.960275	gene:HORVU3Hr1G070370/gene:HORVU3Hr1G054770/gene:HORVU6Hr1G076510/gene:HORVU7Hr1G107740/gene:HORVU1Hr1G072490	-/-/-/-/-	5	1	gene:HORVU6Hr1G076510	4	gene:HORVU3Hr1G070370/gene:HORVU3Hr1G054770/gene:HORVU7Hr1G107740/gene:HORVU1Hr1G072490
MF	GO:0098772	molecular function regulator	23|1509	200|14354	0.356295	0.974659	gene:HORVU3Hr1G016860/gene:HORVU1Hr1G047710/gene:HORVU5Hr1G114230/gene:HORVU6Hr1G084030/gene:HORVU2Hr1G028720/gene:HORVU2Hr1G028670/gene:HORVU3Hr1G034740/gene:HORVU6Hr1G014600/gene:HORVU3Hr1G091360/gene:HORVU7Hr1G055220/gene:HORVU5Hr1G084560/gene:HORVU3Hr1G004280/gene:HORVU1Hr1G016480/gene:HORVU3Hr1G012630/gene:HORVU3Hr1G082640/gene:HORVU5Hr1G067230/gene:HORVU1Hr1G082730/gene:HORVU5Hr1G115910/gen…	-/-/-/-/-/-/-/-/-/-/-/-/-/-/-/-/-/-/-/-/-/-/-	23	16	gene:HORVU3Hr1G016860/gene:HORVU1Hr1G047710/gene:HORVU5Hr1G114230/gene:HORVU6Hr1G084030/gene:HORVU2Hr1G028720/gene:HORVU2Hr1G028670/gene:HORVU6Hr1G014600/gene:HORVU3Hr1G091360/gene:HORVU3Hr1G004280/gene:HORVU1Hr1G016480/gene:HORVU3Hr1G082640/gene:HORVU5Hr1G067230/gene:HORVU3Hr1G004250/gene:HORVU3Hr1G085680/gene:HORVU5Hr1G041400/gene:HORVU5Hr1G112570	7	gene:HORVU3Hr1G034740/gene:HORVU7Hr1G055220/gene:HORVU5Hr1G084560/gene:HORVU3Hr1G012630/gene:HORVU1Hr1G082730/gene:HORVU5Hr1G115910/gene:HORVU2Hr1G040020
MF	GO:0016679	oxidoreductase activity, acting on diphenols and related substances as donors	2|1509	12|14354	0.364544	0.983751	gene:HORVU2Hr1G101990/gene:HORVU2Hr1G101920	-/-	2	0		2	gene:HORVU2Hr1G101990/gene:HORVU2Hr1G101920
MF	GO:0005509	calcium ion binding	23|1509	201|14354	0.365563	0.983751	gene:HORVU6Hr1G074440/gene:HORVU7Hr1G099560/gene:HORVU7Hr1G075380/gene:HORVU3Hr1G067620/gene:HORVU6Hr1G011970/gene:HORVU3Hr1G098290/gene:HORVU4Hr1G074130/gene:HORVU1Hr1G005510/gene:HORVU3Hr1G040040/gene:HORVU5Hr1G070360/gene:HORVU1Hr1G023690/gene:HORVU3Hr1G109220/gene:HORVU3Hr1G000980/gene:HORVU5Hr1G022740/gene:HORVU2Hr1G104660/gene:HORVU5Hr1G110900/gene:HORVU1Hr1G055300/gene:HORVU7Hr1G091250/gen…	-/-/-/-/-/-/-/-/-/-/-/-/-/-/-/-/-/-/-/-/-/-/-	23	10	gene:HORVU6Hr1G074440/gene:HORVU7Hr1G099560/gene:HORVU6Hr1G011970/gene:HORVU3Hr1G098290/gene:HORVU4Hr1G074130/gene:HORVU1Hr1G005510/gene:HORVU3Hr1G040040/gene:HORVU7Hr1G091250/gene:HORVU7Hr1G027770/gene:HORVU3Hr1G109180	13	gene:HORVU7Hr1G075380/gene:HORVU3Hr1G067620/gene:HORVU5Hr1G070360/gene:HORVU1Hr1G023690/gene:HORVU3Hr1G109220/gene:HORVU3Hr1G000980/gene:HORVU5Hr1G022740/gene:HORVU2Hr1G104660/gene:HORVU5Hr1G110900/gene:HORVU1Hr1G055300/gene:HORVU6Hr1G001420/gene:HORVU7Hr1G113210/gene:HORVU2Hr1G039070
MF	GO:0016903	oxidoreductase activity, acting on the aldehyde or oxo group of donors	5|1509	38|14354	0.369867	0.984573	gene:HORVU7Hr1G040460/gene:HORVU3Hr1G097450/gene:HORVU7Hr1G026300/gene:HORVU0Hr1G029110/gene:HORVU7Hr1G074690	-/-/hemA3/-/-	5	2	gene:HORVU7Hr1G040460/gene:HORVU7Hr1G074690	3	gene:HORVU3Hr1G097450/gene:HORVU7Hr1G026300/gene:HORVU0Hr1G029110
MF	GO:0015078	proton transmembrane transporter activity	10|1509	83|14354	0.374138	0.984573	gene:HORVU7Hr1G011220/gene:HORVU3Hr1G059320/gene:HORVU2Hr1G052880/gene:HORVU3Hr1G087400/gene:HORVU2Hr1G124210/gene:HORVU1Hr1G002500/gene:HORVU3Hr1G003150/gene:HORVU6Hr1G069370/gene:HORVU5Hr1G007980/gene:HORVU6Hr1G075280	-/Ylp/-/-/-/-/-/-/-/-	10	6	gene:HORVU7Hr1G011220/gene:HORVU3Hr1G059320/gene:HORVU2Hr1G052880/gene:HORVU1Hr1G002500/gene:HORVU3Hr1G003150/gene:HORVU6Hr1G069370	4	gene:HORVU3Hr1G087400/gene:HORVU2Hr1G124210/gene:HORVU5Hr1G007980/gene:HORVU6Hr1G075280
MF	GO:0004185	serine-type carboxypeptidase activity	8|1509	65|14354	0.374792	0.984573	gene:HORVU5Hr1G072980/gene:HORVU2Hr1G023450/gene:HORVU1Hr1G092150/gene:HORVU7Hr1G059850/gene:HORVU5Hr1G080090/gene:HORVU4Hr1G010250/gene:HORVU3Hr1G018070/gene:HORVU2Hr1G109380	-/-/-/-/-/-/-/-	8	7	gene:HORVU2Hr1G023450/gene:HORVU1Hr1G092150/gene:HORVU7Hr1G059850/gene:HORVU5Hr1G080090/gene:HORVU4Hr1G010250/gene:HORVU3Hr1G018070/gene:HORVU2Hr1G109380	1	gene:HORVU5Hr1G072980
MF	GO:0008081	phosphoric diester hydrolase activity	4|1509	30|14354	0.388941	0.995579	gene:HORVU0Hr1G014030/gene:HORVU5Hr1G082990/gene:HORVU6Hr1G035550/gene:HORVU6Hr1G052420	-/-/-/-	4	4	gene:HORVU0Hr1G014030/gene:HORVU5Hr1G082990/gene:HORVU6Hr1G035550/gene:HORVU6Hr1G052420	0
MF	GO:0030234	enzyme regulator activity	20|1509	177|14354	0.401255	0.995579	gene:HORVU3Hr1G016860/gene:HORVU1Hr1G047710/gene:HORVU5Hr1G114230/gene:HORVU6Hr1G084030/gene:HORVU2Hr1G028720/gene:HORVU2Hr1G028670/gene:HORVU3Hr1G034740/gene:HORVU6Hr1G014600/gene:HORVU3Hr1G091360/gene:HORVU7Hr1G055220/gene:HORVU5Hr1G084560/gene:HORVU3Hr1G004280/gene:HORVU1Hr1G016480/gene:HORVU3Hr1G012630/gene:HORVU3Hr1G082640/gene:HORVU5Hr1G067230/gene:HORVU1Hr1G082730/gene:HORVU5Hr1G115910/gen…	-/-/-/-/-/-/-/-/-/-/-/-/-/-/-/-/-/-/-/-	20	14	gene:HORVU3Hr1G016860/gene:HORVU1Hr1G047710/gene:HORVU5Hr1G114230/gene:HORVU6Hr1G084030/gene:HORVU2Hr1G028720/gene:HORVU2Hr1G028670/gene:HORVU6Hr1G014600/gene:HORVU3Hr1G091360/gene:HORVU3Hr1G004280/gene:HORVU1Hr1G016480/gene:HORVU3Hr1G082640/gene:HORVU5Hr1G067230/gene:HORVU3Hr1G004250/gene:HORVU5Hr1G112570	6	gene:HORVU3Hr1G034740/gene:HORVU7Hr1G055220/gene:HORVU5Hr1G084560/gene:HORVU3Hr1G012630/gene:HORVU1Hr1G082730/gene:HORVU5Hr1G115910
MF	GO:0016307	phosphatidylinositol phosphate kinase activity	3|1509	22|14354	0.411883	0.995579	gene:HORVU7Hr1G122690/gene:HORVU7Hr1G041920/gene:HORVU5Hr1G060810	-/-/-	3	1	gene:HORVU7Hr1G122690	2	gene:HORVU7Hr1G041920/gene:HORVU5Hr1G060810
MF	GO:0008171	O-methyltransferase activity	5|1509	40|14354	0.413278	0.995579	gene:HORVU1Hr1G089700/gene:HORVU1Hr1G089520/gene:HORVU1Hr1G089620/gene:HORVU6Hr1G092780/gene:HORVU2Hr1G004710	-/-/-/-/-	5	4	gene:HORVU1Hr1G089700/gene:HORVU1Hr1G089520/gene:HORVU1Hr1G089620/gene:HORVU6Hr1G092780	1	gene:HORVU2Hr1G004710
MF	GO:0051213	dioxygenase activity	5|1509	40|14354	0.413278	0.995579	gene:HORVU3Hr1G108100/gene:HORVU4Hr1G073630/gene:HORVU4Hr1G076570/gene:HORVU7Hr1G122370/gene:HORVU2Hr1G118390	-/-/-/-/-	5	1	gene:HORVU4Hr1G073630	4	gene:HORVU3Hr1G108100/gene:HORVU4Hr1G076570/gene:HORVU7Hr1G122370/gene:HORVU2Hr1G118390
MF	GO:0016620	oxidoreductase activity, acting on the aldehyde or oxo group of donors, NAD or NADP as acceptor	4|1509	31|14354	0.413682	0.995579	gene:HORVU3Hr1G097450/gene:HORVU7Hr1G026300/gene:HORVU0Hr1G029110/gene:HORVU7Hr1G074690	-/hemA3/-/-	4	1	gene:HORVU7Hr1G074690	3	gene:HORVU3Hr1G097450/gene:HORVU7Hr1G026300/gene:HORVU0Hr1G029110
MF	GO:0022804	active transmembrane transporter activity	21|1509	188|14354	0.418449	0.995579	gene:HORVU7Hr1G115540/gene:HORVU7Hr1G027270/gene:HORVU2Hr1G115180/gene:HORVU6Hr1G021320/gene:HORVU3Hr1G059320/gene:HORVU3Hr1G027580/gene:HORVU0Hr1G022350/gene:HORVU2Hr1G009580/gene:HORVU3Hr1G092650/gene:HORVU2Hr1G052880/gene:HORVU3Hr1G021970/novel.6975/gene:HORVU2Hr1G105430/gene:HORVU2Hr1G124210/gene:HORVU3Hr1G003150/gene:HORVU1Hr1G003300/gene:HORVU5Hr1G095990/gene:HORVU6Hr1G069370/gene:HORVU5Hr1…	HVP1/-/-/-/Ylp/-/-/-/-/-/-/-/-/-/-/-/-/-/-/-/-	21	11	gene:HORVU7Hr1G115540/gene:HORVU7Hr1G027270/gene:HORVU2Hr1G115180/gene:HORVU3Hr1G059320/gene:HORVU0Hr1G022350/gene:HORVU2Hr1G009580/gene:HORVU2Hr1G052880/gene:HORVU2Hr1G105430/gene:HORVU3Hr1G003150/gene:HORVU5Hr1G095990/gene:HORVU6Hr1G069370	10	gene:HORVU6Hr1G021320/gene:HORVU3Hr1G027580/gene:HORVU3Hr1G092650/gene:HORVU3Hr1G021970/novel.6975/gene:HORVU2Hr1G124210/gene:HORVU1Hr1G003300/gene:HORVU5Hr1G007980/gene:HORVU7Hr1G024960/gene:HORVU6Hr1G075280
MF	GO:0004180	carboxypeptidase activity	8|1509	68|14354	0.424556	0.995579	gene:HORVU5Hr1G072980/gene:HORVU2Hr1G023450/gene:HORVU1Hr1G092150/gene:HORVU7Hr1G059850/gene:HORVU5Hr1G080090/gene:HORVU4Hr1G010250/gene:HORVU3Hr1G018070/gene:HORVU2Hr1G109380	-/-/-/-/-/-/-/-	8	7	gene:HORVU2Hr1G023450/gene:HORVU1Hr1G092150/gene:HORVU7Hr1G059850/gene:HORVU5Hr1G080090/gene:HORVU4Hr1G010250/gene:HORVU3Hr1G018070/gene:HORVU2Hr1G109380	1	gene:HORVU5Hr1G072980
MF	GO:0031406	carboxylic acid binding	3|1509	23|14354	0.441013	0.995579	gene:HORVU5Hr1G053950/gene:HORVU2Hr1G070440/gene:HORVU0Hr1G008850	-/-/-	3	2	gene:HORVU5Hr1G053950/gene:HORVU0Hr1G008850	1	gene:HORVU2Hr1G070440
MF	GO:0043177	organic acid binding	3|1509	23|14354	0.441013	0.995579	gene:HORVU5Hr1G053950/gene:HORVU2Hr1G070440/gene:HORVU0Hr1G008850	-/-/-	3	2	gene:HORVU5Hr1G053950/gene:HORVU0Hr1G008850	1	gene:HORVU2Hr1G070440
MF	GO:0030246	carbohydrate binding	24|1509	220|14354	0.455997	0.995579	gene:HORVU5Hr1G072480/gene:HORVU1Hr1G005510/gene:HORVU2Hr1G106410/gene:HORVU7Hr1G010740/gene:HORVU2Hr1G002840/gene:HORVU2Hr1G101370/gene:HORVU7Hr1G115520/gene:HORVU5Hr1G070360/gene:HORVU5Hr1G008980/gene:HORVU2Hr1G120880/gene:HORVU6Hr1G069980/gene:HORVU3Hr1G050450/gene:HORVU5Hr1G098640/gene:HORVU5Hr1G045800/novel.5452/gene:HORVU0Hr1G039620/gene:HORVU2Hr1G091360/gene:HORVU1Hr1G021590/gene:HORVU0Hr1…	-/-/starch_synthase_IIIb/-/-/-/-/-/-/-/-/-/-/-/-/-/-/starch_synthase_IIIa/-/-/-/-/-/-	24	10	gene:HORVU1Hr1G005510/gene:HORVU7Hr1G115520/gene:HORVU6Hr1G069980/gene:HORVU3Hr1G050450/gene:HORVU5Hr1G098640/gene:HORVU5Hr1G045800/gene:HORVU2Hr1G091360/gene:HORVU3Hr1G033480/gene:HORVU2Hr1G034040/gene:HORVU7Hr1G033520	14	gene:HORVU5Hr1G072480/gene:HORVU2Hr1G106410/gene:HORVU7Hr1G010740/gene:HORVU2Hr1G002840/gene:HORVU2Hr1G101370/gene:HORVU5Hr1G070360/gene:HORVU5Hr1G008980/gene:HORVU2Hr1G120880/novel.5452/gene:HORVU0Hr1G039620/gene:HORVU1Hr1G021590/gene:HORVU0Hr1G019370/gene:HORVU6Hr1G001420/gene:HORVU2Hr1G021700
MF	GO:0003779	actin binding	5|1509	42|14354	0.456206	0.995579	gene:HORVU0Hr1G000200/gene:HORVU6Hr1G063760/novel.151/gene:HORVU3Hr1G113850/gene:HORVU5Hr1G045750	-/-/-/-/-	5	2	gene:HORVU0Hr1G000200/gene:HORVU5Hr1G045750	3	gene:HORVU6Hr1G063760/novel.151/gene:HORVU3Hr1G113850
MF	GO:0008168	methyltransferase activity	23|1509	211|14354	0.459877	0.995579	gene:HORVU1Hr1G089700/gene:HORVU1Hr1G089520/gene:HORVU1Hr1G078350/gene:HORVU3Hr1G064990/gene:HORVU6Hr1G003900/gene:HORVU5Hr1G006780/gene:HORVU3Hr1G089210/gene:HORVU5Hr1G065680/gene:HORVU6Hr1G078130/gene:HORVU6Hr1G087780/gene:HORVU1Hr1G089620/gene:HORVU4Hr1G080780/gene:HORVU5Hr1G008980/gene:HORVU3Hr1G100190/gene:HORVU6Hr1G092780/gene:HORVU7Hr1G089720/gene:HORVU2Hr1G017790/gene:HORVU1Hr1G056670/gen…	-/-/-/-/-/HvMS/-/-/-/-/-/-/-/-/-/-/-/-/-/-/-/-/-	23	16	gene:HORVU1Hr1G089700/gene:HORVU1Hr1G089520/gene:HORVU1Hr1G078350/gene:HORVU6Hr1G003900/gene:HORVU5Hr1G006780/gene:HORVU3Hr1G089210/gene:HORVU5Hr1G065680/gene:HORVU6Hr1G078130/gene:HORVU6Hr1G087780/gene:HORVU1Hr1G089620/gene:HORVU4Hr1G080780/gene:HORVU3Hr1G100190/gene:HORVU6Hr1G092780/gene:HORVU7Hr1G089720/gene:HORVU3Hr1G081480/gene:HORVU4Hr1G010030	7	gene:HORVU3Hr1G064990/gene:HORVU5Hr1G008980/gene:HORVU2Hr1G017790/gene:HORVU1Hr1G056670/gene:HORVU3Hr1G067300/gene:HORVU1Hr1G051460/gene:HORVU2Hr1G004710
MF	GO:0070008	serine-type exopeptidase activity	8|1509	71|14354	0.473972	0.995579	gene:HORVU5Hr1G072980/gene:HORVU2Hr1G023450/gene:HORVU1Hr1G092150/gene:HORVU7Hr1G059850/gene:HORVU5Hr1G080090/gene:HORVU4Hr1G010250/gene:HORVU3Hr1G018070/gene:HORVU2Hr1G109380	-/-/-/-/-/-/-/-	8	7	gene:HORVU2Hr1G023450/gene:HORVU1Hr1G092150/gene:HORVU7Hr1G059850/gene:HORVU5Hr1G080090/gene:HORVU4Hr1G010250/gene:HORVU3Hr1G018070/gene:HORVU2Hr1G109380	1	gene:HORVU5Hr1G072980
MF	GO:0000155	phosphorelay sensor kinase activity	2|1509	15|14354	0.47809	0.995579	gene:HORVU4Hr1G008210/gene:HORVU1Hr1G022550	-/-	2	2	gene:HORVU4Hr1G008210/gene:HORVU1Hr1G022550	0
MF	GO:0004673	protein histidine kinase activity	2|1509	15|14354	0.47809	0.995579	gene:HORVU4Hr1G008210/gene:HORVU1Hr1G022550	-/-	2	2	gene:HORVU4Hr1G008210/gene:HORVU1Hr1G022550	0
MF	GO:0016775	phosphotransferase activity, nitrogenous group as acceptor	2|1509	15|14354	0.47809	0.995579	gene:HORVU4Hr1G008210/gene:HORVU1Hr1G022550	-/-	2	2	gene:HORVU4Hr1G008210/gene:HORVU1Hr1G022550	0
MF	GO:0044877	protein-containing complex binding	2|1509	15|14354	0.47809	0.995579	gene:HORVU2Hr1G063210/gene:HORVU2Hr1G034400	-/-	2	2	gene:HORVU2Hr1G063210/gene:HORVU2Hr1G034400	0
MF	GO:0016879	ligase activity, forming carbon-nitrogen bonds	4|1509	34|14354	0.486232	0.995579	gene:HORVU1Hr1G090430/gene:HORVU4Hr1G075800/gene:HORVU2Hr1G015430/gene:HORVU2Hr1G063250	-/-/-/-	4	1	gene:HORVU4Hr1G075800	3	gene:HORVU1Hr1G090430/gene:HORVU2Hr1G015430/gene:HORVU2Hr1G063250
MF	GO:0022890	inorganic cation transmembrane transporter activity	17|1509	159|14354	0.508877	0.995579	gene:HORVU7Hr1G011220/gene:HORVU2Hr1G018190/gene:HORVU7Hr1G107400/gene:HORVU3Hr1G059320/gene:HORVU1Hr1G066230/gene:HORVU2Hr1G052880/gene:HORVU3Hr1G087400/gene:HORVU2Hr1G020220/gene:HORVU2Hr1G124210/gene:HORVU1Hr1G002500/gene:HORVU3Hr1G003150/gene:HORVU6Hr1G069370/gene:HORVU5Hr1G007980/gene:HORVU6Hr1G032870/gene:HORVU5Hr1G022760/gene:HORVU2Hr1G112230/gene:HORVU6Hr1G075280	-/-/-/Ylp/-/-/-/HAK2/-/-/-/-/-/-/-/-/-	17	9	gene:HORVU7Hr1G011220/gene:HORVU2Hr1G018190/gene:HORVU3Hr1G059320/gene:HORVU2Hr1G052880/gene:HORVU2Hr1G020220/gene:HORVU1Hr1G002500/gene:HORVU3Hr1G003150/gene:HORVU6Hr1G069370/gene:HORVU2Hr1G112230	8	gene:HORVU7Hr1G107400/gene:HORVU1Hr1G066230/gene:HORVU3Hr1G087400/gene:HORVU2Hr1G124210/gene:HORVU5Hr1G007980/gene:HORVU6Hr1G032870/gene:HORVU5Hr1G022760/gene:HORVU6Hr1G075280
MF	GO:0030597	RNA glycosylase activity	2|1509	16|14354	0.51312	0.995579	gene:HORVU5Hr1G112610/gene:HORVU7Hr1G055330	-/-	2	2	gene:HORVU5Hr1G112610/gene:HORVU7Hr1G055330	0
MF	GO:0030598	rRNA N-glycosylase activity	2|1509	16|14354	0.51312	0.995579	gene:HORVU5Hr1G112610/gene:HORVU7Hr1G055330	-/-	2	2	gene:HORVU5Hr1G112610/gene:HORVU7Hr1G055330	0
MF	GO:0071949	FAD binding	2|1509	17|14354	0.546559	0.995579	gene:HORVU4Hr1G044040/gene:HORVU2Hr1G078840	-/-	2	1	gene:HORVU4Hr1G044040	1	gene:HORVU2Hr1G078840
MF	GO:0140102	catalytic activity, acting on a rRNA	2|1509	17|14354	0.546559	0.995579	gene:HORVU5Hr1G112610/gene:HORVU7Hr1G055330	-/-	2	2	gene:HORVU5Hr1G112610/gene:HORVU7Hr1G055330	0
MF	GO:0015103	inorganic anion transmembrane transporter activity	3|1509	27|14354	0.55084	0.995579	gene:HORVU2Hr1G077080/gene:HORVU6Hr1G072930/gene:HORVU7Hr1G019890	ClC1/-/-	3	2	gene:HORVU2Hr1G077080/gene:HORVU7Hr1G019890	1	gene:HORVU6Hr1G072930
MF	GO:0008375	acetylglucosaminyltransferase activity	5|1509	47|14354	0.558676	0.995579	gene:HORVU5Hr1G000700/gene:HORVU1Hr1G036120/novel.1144/gene:HORVU5Hr1G099490/gene:HORVU0Hr1G010000	-/-/-/-/-	5	4	gene:HORVU5Hr1G000700/gene:HORVU1Hr1G036120/novel.1144/gene:HORVU0Hr1G010000	1	gene:HORVU5Hr1G099490
MF	GO:0016667	oxidoreductase activity, acting on a sulfur group of donors	6|1509	57|14354	0.562298	0.995579	gene:HORVU1Hr1G087600/gene:HORVU2Hr1G083170/gene:HORVU0Hr1G017160/gene:HORVU5Hr1G025680/gene:HORVU4Hr1G080660/gene:HORVU7Hr1G064020	-/-/-/-/-/-	6	6	gene:HORVU1Hr1G087600/gene:HORVU2Hr1G083170/gene:HORVU0Hr1G017160/gene:HORVU5Hr1G025680/gene:HORVU4Hr1G080660/gene:HORVU7Hr1G064020	0
MF	GO:0003777	microtubule motor activity	8|1509	77|14354	0.569033	0.995579	gene:HORVU5Hr1G050510/gene:HORVU1Hr1G047110/gene:HORVU6Hr1G080920/gene:HORVU0Hr1G015810/gene:HORVU6Hr1G038750/gene:HORVU4Hr1G032920/gene:HORVU7Hr1G057140/novel.5366	-/-/-/-/-/-/-/-	8	0		8	gene:HORVU5Hr1G050510/gene:HORVU1Hr1G047110/gene:HORVU6Hr1G080920/gene:HORVU0Hr1G015810/gene:HORVU6Hr1G038750/gene:HORVU4Hr1G032920/gene:HORVU7Hr1G057140/novel.5366
MF	GO:0016741	transferase activity, transferring one-carbon groups	23|1509	223|14354	0.57156	0.995579	gene:HORVU1Hr1G089700/gene:HORVU1Hr1G089520/gene:HORVU1Hr1G078350/gene:HORVU3Hr1G064990/gene:HORVU6Hr1G003900/gene:HORVU5Hr1G006780/gene:HORVU3Hr1G089210/gene:HORVU5Hr1G065680/gene:HORVU6Hr1G078130/gene:HORVU6Hr1G087780/gene:HORVU1Hr1G089620/gene:HORVU4Hr1G080780/gene:HORVU5Hr1G008980/gene:HORVU3Hr1G100190/gene:HORVU6Hr1G092780/gene:HORVU7Hr1G089720/gene:HORVU2Hr1G017790/gene:HORVU1Hr1G056670/gen…	-/-/-/-/-/HvMS/-/-/-/-/-/-/-/-/-/-/-/-/-/-/-/-/-	23	16	gene:HORVU1Hr1G089700/gene:HORVU1Hr1G089520/gene:HORVU1Hr1G078350/gene:HORVU6Hr1G003900/gene:HORVU5Hr1G006780/gene:HORVU3Hr1G089210/gene:HORVU5Hr1G065680/gene:HORVU6Hr1G078130/gene:HORVU6Hr1G087780/gene:HORVU1Hr1G089620/gene:HORVU4Hr1G080780/gene:HORVU3Hr1G100190/gene:HORVU6Hr1G092780/gene:HORVU7Hr1G089720/gene:HORVU3Hr1G081480/gene:HORVU4Hr1G010030	7	gene:HORVU3Hr1G064990/gene:HORVU5Hr1G008980/gene:HORVU2Hr1G017790/gene:HORVU1Hr1G056670/gene:HORVU3Hr1G067300/gene:HORVU1Hr1G051460/gene:HORVU2Hr1G004710
MF	GO:0004518	nuclease activity	10|1509	97|14354	0.575206	0.995579	gene:HORVU7Hr1G085450/gene:HORVU2Hr1G028430/gene:HORVU2Hr1G114140/gene:HORVU5Hr1G082940/gene:HORVU5Hr1G117650/gene:HORVU3Hr1G082310/gene:HORVU2Hr1G116060/gene:HORVU4Hr1G069790/gene:HORVU2Hr1G001690/gene:HORVU2Hr1G088270	-/-/-/-/-/-/-/-/-/-	10	4	gene:HORVU7Hr1G085450/gene:HORVU2Hr1G028430/gene:HORVU5Hr1G082940/gene:HORVU2Hr1G001690	6	gene:HORVU2Hr1G114140/gene:HORVU5Hr1G117650/gene:HORVU3Hr1G082310/gene:HORVU2Hr1G116060/gene:HORVU4Hr1G069790/gene:HORVU2Hr1G088270
MF	GO:0015298	solute:cation antiporter activity	3|1509	28|14354	0.576245	0.995579	gene:HORVU2Hr1G124210/gene:HORVU3Hr1G003150/gene:HORVU5Hr1G007980	-/-/-	3	1	gene:HORVU3Hr1G003150	2	gene:HORVU2Hr1G124210/gene:HORVU5Hr1G007980
MF	GO:0015299	solute:proton antiporter activity	3|1509	28|14354	0.576245	0.995579	gene:HORVU2Hr1G124210/gene:HORVU3Hr1G003150/gene:HORVU5Hr1G007980	-/-/-	3	1	gene:HORVU3Hr1G003150	2	gene:HORVU2Hr1G124210/gene:HORVU5Hr1G007980
MF	GO:0003743	translation initiation factor activity	4|1509	38|14354	0.576626	0.995579	gene:HORVU2Hr1G045250/novel.706/gene:HORVU7Hr1G082240/gene:HORVU3Hr1G019010	-/-/-/-	4	4	gene:HORVU2Hr1G045250/novel.706/gene:HORVU7Hr1G082240/gene:HORVU3Hr1G019010	0
MF	GO:0016702	oxidoreductase activity, acting on single donors with incorporation of molecular oxygen, incorporation of two atoms of oxygen	4|1509	38|14354	0.576626	0.995579	gene:HORVU3Hr1G108100/gene:HORVU4Hr1G073630/gene:HORVU4Hr1G076570/gene:HORVU2Hr1G118390	-/-/-/-	4	1	gene:HORVU4Hr1G073630	3	gene:HORVU3Hr1G108100/gene:HORVU4Hr1G076570/gene:HORVU2Hr1G118390
MF	GO:0016765	transferase activity, transferring alkyl or aryl (other than methyl) groups	4|1509	38|14354	0.576626	0.995579	novel.7022/gene:HORVU6Hr1G063490/gene:HORVU2Hr1G004960/gene:HORVU2Hr1G029870	-/-/-/-	4	2	gene:HORVU6Hr1G063490/gene:HORVU2Hr1G029870	2	novel.7022/gene:HORVU2Hr1G004960
MF	GO:0005085	guanyl-nucleotide exchange factor activity	2|1509	18|14354	0.578353	0.995579	gene:HORVU3Hr1G085680/gene:HORVU2Hr1G040020	-/-	2	1	gene:HORVU3Hr1G085680	1	gene:HORVU2Hr1G040020
MF	GO:0080019	fatty-acyl-CoA reductase (alcohol-forming) activity	2|1509	18|14354	0.578353	0.995579	gene:HORVU3Hr1G097450/gene:HORVU0Hr1G029110	-/-	2	0		2	gene:HORVU3Hr1G097450/gene:HORVU0Hr1G029110
MF	GO:0008237	metallopeptidase activity	5|1509	49|14354	0.596886	0.995579	gene:HORVU3Hr1G070370/gene:HORVU3Hr1G054770/gene:HORVU6Hr1G076510/gene:HORVU7Hr1G107740/gene:HORVU1Hr1G072490	-/-/-/-/-	5	1	gene:HORVU6Hr1G076510	4	gene:HORVU3Hr1G070370/gene:HORVU3Hr1G054770/gene:HORVU7Hr1G107740/gene:HORVU1Hr1G072490
MF	GO:0015035	protein disulfide oxidoreductase activity	4|1509	39|14354	0.597772	0.995579	gene:HORVU1Hr1G087600/gene:HORVU0Hr1G017160/gene:HORVU5Hr1G025680/gene:HORVU7Hr1G064020	-/-/-/-	4	4	gene:HORVU1Hr1G087600/gene:HORVU0Hr1G017160/gene:HORVU5Hr1G025680/gene:HORVU7Hr1G064020	0
MF	GO:0050661	NADP binding	4|1509	39|14354	0.597772	0.995579	gene:HORVU5Hr1G053950/gene:HORVU5Hr1G028100/gene:HORVU1Hr1G023160/gene:HORVU7Hr1G026300	-/-/-/hemA3	4	1	gene:HORVU5Hr1G053950	3	gene:HORVU5Hr1G028100/gene:HORVU1Hr1G023160/gene:HORVU7Hr1G026300
MF	GO:0008092	cytoskeletal protein binding	13|1509	130|14354	0.61837	0.995579	gene:HORVU0Hr1G000200/gene:HORVU5Hr1G050510/gene:HORVU6Hr1G063760/gene:HORVU1Hr1G047110/gene:HORVU6Hr1G080920/gene:HORVU0Hr1G015810/gene:HORVU6Hr1G038750/novel.151/gene:HORVU4Hr1G032920/gene:HORVU3Hr1G113850/gene:HORVU5Hr1G045750/gene:HORVU7Hr1G057140/novel.5366	-/-/-/-/-/-/-/-/-/-/-/-/-	13	2	gene:HORVU0Hr1G000200/gene:HORVU5Hr1G045750	11	gene:HORVU5Hr1G050510/gene:HORVU6Hr1G063760/gene:HORVU1Hr1G047110/gene:HORVU6Hr1G080920/gene:HORVU0Hr1G015810/gene:HORVU6Hr1G038750/novel.151/gene:HORVU4Hr1G032920/gene:HORVU3Hr1G113850/gene:HORVU7Hr1G057140/novel.5366
MF	GO:0033218	amide binding	2|1509	20|14354	0.636934	0.995579	gene:HORVU1Hr1G081470/gene:HORVU2Hr1G122680	-/-	2	2	gene:HORVU1Hr1G081470/gene:HORVU2Hr1G122680	0
MF	GO:0008408	3'-5' exonuclease activity	2|1509	21|14354	0.663739	0.995579	gene:HORVU2Hr1G116060/gene:HORVU2Hr1G001690	-/-	2	1	gene:HORVU2Hr1G001690	1	gene:HORVU2Hr1G116060
MF	GO:0003885	D-arabinono-1,4-lactone oxidase activity	1|1509	10|14354	0.670806	0.995579	gene:HORVU2Hr1G005660	-	1	1	gene:HORVU2Hr1G005660	0
MF	GO:0004611	phosphoenolpyruvate carboxykinase activity	1|1509	10|14354	0.670806	0.995579	gene:HORVU6Hr1G048410	-	1	1	gene:HORVU6Hr1G048410	0
MF	GO:0005088	Ras guanyl-nucleotide exchange factor activity	1|1509	10|14354	0.670806	0.995579	gene:HORVU3Hr1G085680	-	1	1	gene:HORVU3Hr1G085680	0
MF	GO:0005089	Rho guanyl-nucleotide exchange factor activity	1|1509	10|14354	0.670806	0.995579	gene:HORVU3Hr1G085680	-	1	1	gene:HORVU3Hr1G085680	0
MF	GO:0008026	ATP-dependent helicase activity	1|1509	10|14354	0.670806	0.995579	gene:HORVU0Hr1G038620	-	1	0		1	gene:HORVU0Hr1G038620
MF	GO:0009678	hydrogen-translocating pyrophosphatase activity	1|1509	10|14354	0.670806	0.995579	gene:HORVU7Hr1G115540	HVP1	1	1	gene:HORVU7Hr1G115540	0
MF	GO:0016423	tRNA (guanine) methyltransferase activity	1|1509	10|14354	0.670806	0.995579	gene:HORVU2Hr1G017790	-	1	0		1	gene:HORVU2Hr1G017790
MF	GO:0016899	oxidoreductase activity, acting on the CH-OH group of donors, oxygen as acceptor	1|1509	10|14354	0.670806	0.995579	gene:HORVU2Hr1G005660	-	1	1	gene:HORVU2Hr1G005660	0
MF	GO:0017048	Rho GTPase binding	1|1509	10|14354	0.670806	0.995579	gene:HORVU3Hr1G085680	-	1	1	gene:HORVU3Hr1G085680	0
MF	GO:0070035	purine NTP-dependent helicase activity	1|1509	10|14354	0.670806	0.995579	gene:HORVU0Hr1G038620	-	1	0		1	gene:HORVU0Hr1G038620
MF	GO:0050660	flavin adenine dinucleotide binding	12|1509	125|14354	0.673815	0.995579	gene:HORVU5Hr1G072520/gene:HORVU0Hr1G015950/gene:HORVU4Hr1G044040/gene:HORVU5Hr1G028100/gene:HORVU2Hr1G078840/gene:HORVU6Hr1G089780/gene:HORVU2Hr1G122590/gene:HORVU1Hr1G092680/gene:HORVU1Hr1G023160/gene:HORVU2Hr1G008330/gene:HORVU2Hr1G005660/gene:HORVU4Hr1G062830	-/-/-/-/-/-/-/-/-/-/-/-	12	8	gene:HORVU5Hr1G072520/gene:HORVU0Hr1G015950/gene:HORVU4Hr1G044040/gene:HORVU6Hr1G089780/gene:HORVU2Hr1G122590/gene:HORVU1Hr1G092680/gene:HORVU2Hr1G005660/gene:HORVU4Hr1G062830	4	gene:HORVU5Hr1G028100/gene:HORVU2Hr1G078840/gene:HORVU1Hr1G023160/gene:HORVU2Hr1G008330
MF	GO:0019783	ubiquitin-like protein-specific protease activity	4|1509	43|14354	0.675701	0.995579	gene:HORVU6Hr1G043690/gene:HORVU6Hr1G062360/gene:HORVU1Hr1G077630/gene:HORVU3Hr1G075250	-/-/-/-	4	1	gene:HORVU6Hr1G062360	3	gene:HORVU6Hr1G043690/gene:HORVU1Hr1G077630/gene:HORVU3Hr1G075250
MF	GO:0036459	thiol-dependent ubiquitinyl hydrolase activity	4|1509	43|14354	0.675701	0.995579	gene:HORVU6Hr1G043690/gene:HORVU6Hr1G062360/gene:HORVU1Hr1G077630/gene:HORVU3Hr1G075250	-/-/-/-	4	1	gene:HORVU6Hr1G062360	3	gene:HORVU6Hr1G043690/gene:HORVU1Hr1G077630/gene:HORVU3Hr1G075250
MF	GO:0101005	ubiquitinyl hydrolase activity	4|1509	43|14354	0.675701	0.995579	gene:HORVU6Hr1G043690/gene:HORVU6Hr1G062360/gene:HORVU1Hr1G077630/gene:HORVU3Hr1G075250	-/-/-/-	4	1	gene:HORVU6Hr1G062360	3	gene:HORVU6Hr1G043690/gene:HORVU1Hr1G077630/gene:HORVU3Hr1G075250
MF	GO:0008238	exopeptidase activity	8|1509	85|14354	0.682063	0.995579	gene:HORVU5Hr1G072980/gene:HORVU2Hr1G023450/gene:HORVU1Hr1G092150/gene:HORVU7Hr1G059850/gene:HORVU5Hr1G080090/gene:HORVU4Hr1G010250/gene:HORVU3Hr1G018070/gene:HORVU2Hr1G109380	-/-/-/-/-/-/-/-	8	7	gene:HORVU2Hr1G023450/gene:HORVU1Hr1G092150/gene:HORVU7Hr1G059850/gene:HORVU5Hr1G080090/gene:HORVU4Hr1G010250/gene:HORVU3Hr1G018070/gene:HORVU2Hr1G109380	1	gene:HORVU5Hr1G072980
MF	GO:0016874	ligase activity	12|1509	126|14354	0.684556	0.995579	gene:HORVU1Hr1G090430/gene:HORVU2Hr1G023560/gene:HORVU4Hr1G030610/gene:HORVU2Hr1G010440/gene:HORVU3Hr1G006320/gene:HORVU6Hr1G081370/gene:HORVU3Hr1G105880/gene:HORVU6Hr1G041720/gene:HORVU4Hr1G075800/gene:HORVU2Hr1G015430/gene:HORVU4Hr1G069130/gene:HORVU2Hr1G063250	-/-/-/-/-/-/-/-/-/-/-/-	12	1	gene:HORVU4Hr1G075800	11	gene:HORVU1Hr1G090430/gene:HORVU2Hr1G023560/gene:HORVU4Hr1G030610/gene:HORVU2Hr1G010440/gene:HORVU3Hr1G006320/gene:HORVU6Hr1G081370/gene:HORVU3Hr1G105880/gene:HORVU6Hr1G041720/gene:HORVU2Hr1G015430/gene:HORVU4Hr1G069130/gene:HORVU2Hr1G063250
MF	GO:0051020	GTPase binding	3|1509	33|14354	0.689004	0.995579	gene:HORVU3Hr1G039600/gene:HORVU3Hr1G085680/gene:HORVU2Hr1G040020	-/-/-	3	1	gene:HORVU3Hr1G085680	2	gene:HORVU3Hr1G039600/gene:HORVU2Hr1G040020
MF	GO:0016747	transferase activity, transferring acyl groups other than amino-acyl groups	23|1509	237|14354	0.689835	0.995579	gene:HORVU2Hr1G109590/gene:HORVU7Hr1G085100/novel.5880/gene:HORVU0Hr1G019500/gene:HORVU6Hr1G091130/gene:HORVU4Hr1G076940/gene:HORVU5Hr1G061360/gene:HORVU4Hr1G067340/gene:HORVU4Hr1G066090/gene:HORVU7Hr1G022610/gene:HORVU3Hr1G005420/gene:HORVU1Hr1G018500/gene:HORVU4Hr1G076160/gene:HORVU1Hr1G017410/gene:HORVU7Hr1G023280/gene:HORVU7Hr1G006910/gene:HORVU7Hr1G030780/gene:HORVU3Hr1G002060/gene:HORVU2Hr1…	HvACT-1/-/-/-/-/Fdh/-/-/-/-/-/-/-/-/-/-/-/-/-/-/-/-/-	23	14	gene:HORVU2Hr1G109590/novel.5880/gene:HORVU0Hr1G019500/gene:HORVU6Hr1G091130/gene:HORVU5Hr1G061360/gene:HORVU4Hr1G066090/gene:HORVU3Hr1G005420/gene:HORVU1Hr1G017410/gene:HORVU7Hr1G006910/gene:HORVU7Hr1G030780/gene:HORVU1Hr1G080960/gene:HORVU4Hr1G083470/gene:HORVU3Hr1G022340/gene:HORVU1Hr1G089710	9	gene:HORVU7Hr1G085100/gene:HORVU4Hr1G076940/gene:HORVU4Hr1G067340/gene:HORVU7Hr1G022610/gene:HORVU1Hr1G018500/gene:HORVU4Hr1G076160/gene:HORVU7Hr1G023280/gene:HORVU3Hr1G002060/gene:HORVU2Hr1G099550
MF	GO:0008017	microtubule binding	8|1509	86|14354	0.694811	0.995579	gene:HORVU5Hr1G050510/gene:HORVU1Hr1G047110/gene:HORVU6Hr1G080920/gene:HORVU0Hr1G015810/gene:HORVU6Hr1G038750/gene:HORVU4Hr1G032920/gene:HORVU7Hr1G057140/novel.5366	-/-/-/-/-/-/-/-	8	0		8	gene:HORVU5Hr1G050510/gene:HORVU1Hr1G047110/gene:HORVU6Hr1G080920/gene:HORVU0Hr1G015810/gene:HORVU6Hr1G038750/gene:HORVU4Hr1G032920/gene:HORVU7Hr1G057140/novel.5366
MF	GO:0016853	isomerase activity	12|1509	127|14354	0.695086	0.995579	gene:HORVU5Hr1G076140/gene:HORVU5Hr1G046480/gene:HORVU3Hr1G073780/gene:HORVU6Hr1G012570/gene:HORVU2Hr1G101370/gene:HORVU4Hr1G051010/gene:HORVU6Hr1G067930/gene:HORVU7Hr1G065200/gene:HORVU4Hr1G031870/gene:HORVU7Hr1G071710/gene:HORVU6Hr1G011790/gene:HORVU2Hr1G034040	-/-/-/-/-/-/-/-/-/-/-/-	12	6	gene:HORVU5Hr1G076140/gene:HORVU3Hr1G073780/gene:HORVU6Hr1G012570/gene:HORVU4Hr1G051010/gene:HORVU4Hr1G031870/gene:HORVU2Hr1G034040	6	gene:HORVU5Hr1G046480/gene:HORVU2Hr1G101370/gene:HORVU6Hr1G067930/gene:HORVU7Hr1G065200/gene:HORVU7Hr1G071710/gene:HORVU6Hr1G011790
MF	GO:0046873	metal ion transmembrane transporter activity	7|1509	76|14354	0.699595	0.995579	gene:HORVU2Hr1G018190/gene:HORVU7Hr1G107400/gene:HORVU1Hr1G066230/gene:HORVU2Hr1G020220/gene:HORVU6Hr1G032870/gene:HORVU5Hr1G022760/gene:HORVU2Hr1G112230	-/-/-/HAK2/-/-/-	7	3	gene:HORVU2Hr1G018190/gene:HORVU2Hr1G020220/gene:HORVU2Hr1G112230	4	gene:HORVU7Hr1G107400/gene:HORVU1Hr1G066230/gene:HORVU6Hr1G032870/gene:HORVU5Hr1G022760
MF	GO:0003747	translation release factor activity	1|1509	11|14354	0.705438	0.995579	gene:HORVU1Hr1G017210	-	1	0		1	gene:HORVU1Hr1G017210
MF	GO:0004843	thiol-dependent ubiquitin-specific protease activity	1|1509	11|14354	0.705438	0.995579	gene:HORVU6Hr1G062360	-	1	1	gene:HORVU6Hr1G062360	0
MF	GO:0008079	translation termination factor activity	1|1509	11|14354	0.705438	0.995579	gene:HORVU1Hr1G017210	-	1	0		1	gene:HORVU1Hr1G017210
MF	GO:0008175	tRNA methyltransferase activity	1|1509	11|14354	0.705438	0.995579	gene:HORVU2Hr1G017790	-	1	0		1	gene:HORVU2Hr1G017790
MF	GO:0015036	disulfide oxidoreductase activity	4|1509	45|14354	0.710496	0.995579	gene:HORVU1Hr1G087600/gene:HORVU0Hr1G017160/gene:HORVU5Hr1G025680/gene:HORVU7Hr1G064020	-/-/-/-	4	4	gene:HORVU1Hr1G087600/gene:HORVU0Hr1G017160/gene:HORVU5Hr1G025680/gene:HORVU7Hr1G064020	0
MF	GO:0003682	chromatin binding	2|1509	23|14354	0.712535	0.995579	gene:HORVU7Hr1G031190/gene:HORVU4Hr1G058250	-/-	2	0		2	gene:HORVU7Hr1G031190/gene:HORVU4Hr1G058250
MF	GO:0015631	tubulin binding	8|1509	88|14354	0.719313	0.995579	gene:HORVU5Hr1G050510/gene:HORVU1Hr1G047110/gene:HORVU6Hr1G080920/gene:HORVU0Hr1G015810/gene:HORVU6Hr1G038750/gene:HORVU4Hr1G032920/gene:HORVU7Hr1G057140/novel.5366	-/-/-/-/-/-/-/-	8	0		8	gene:HORVU5Hr1G050510/gene:HORVU1Hr1G047110/gene:HORVU6Hr1G080920/gene:HORVU0Hr1G015810/gene:HORVU6Hr1G038750/gene:HORVU4Hr1G032920/gene:HORVU7Hr1G057140/novel.5366
MF	GO:0016759	cellulose synthase activity	3|1509	35|14354	0.727284	0.995579	gene:HORVU7Hr1G070010/gene:HORVU1Hr1G026330/gene:HORVU2Hr1G074960	-/-/-	3	3	gene:HORVU7Hr1G070010/gene:HORVU1Hr1G026330/gene:HORVU2Hr1G074960	0
MF	GO:0016760	cellulose synthase (UDP-forming) activity	3|1509	35|14354	0.727284	0.995579	gene:HORVU7Hr1G070010/gene:HORVU1Hr1G026330/gene:HORVU2Hr1G074960	-/-/-	3	3	gene:HORVU7Hr1G070010/gene:HORVU1Hr1G026330/gene:HORVU2Hr1G074960	0
MF	GO:0008324	cation transmembrane transporter activity	18|1509	192|14354	0.731526	0.995579	gene:HORVU7Hr1G011220/gene:HORVU2Hr1G018190/gene:HORVU7Hr1G107400/gene:HORVU3Hr1G059320/gene:HORVU1Hr1G066230/gene:HORVU2Hr1G052880/gene:HORVU3Hr1G087400/gene:HORVU2Hr1G020220/gene:HORVU2Hr1G124210/gene:HORVU1Hr1G002500/novel.2082/gene:HORVU3Hr1G003150/gene:HORVU6Hr1G069370/gene:HORVU5Hr1G007980/gene:HORVU6Hr1G032870/gene:HORVU5Hr1G022760/gene:HORVU2Hr1G112230/gene:HORVU6Hr1G075280	-/-/-/Ylp/-/-/-/HAK2/-/-/-/-/-/-/-/-/-/-	18	10	gene:HORVU7Hr1G011220/gene:HORVU2Hr1G018190/gene:HORVU3Hr1G059320/gene:HORVU2Hr1G052880/gene:HORVU2Hr1G020220/gene:HORVU1Hr1G002500/novel.2082/gene:HORVU3Hr1G003150/gene:HORVU6Hr1G069370/gene:HORVU2Hr1G112230	8	gene:HORVU7Hr1G107400/gene:HORVU1Hr1G066230/gene:HORVU3Hr1G087400/gene:HORVU2Hr1G124210/gene:HORVU5Hr1G007980/gene:HORVU6Hr1G032870/gene:HORVU5Hr1G022760/gene:HORVU6Hr1G075280
MF	GO:0003887	DNA-directed DNA polymerase activity	1|1509	12|14354	0.736428	0.995579	gene:HORVU2Hr1G116060	-	1	0		1	gene:HORVU2Hr1G116060
MF	GO:0003954	NADH dehydrogenase activity	1|1509	12|14354	0.736428	0.995579	gene:HORVU4Hr1G082570	-	1	1	gene:HORVU4Hr1G082570	0
MF	GO:0004525	ribonuclease III activity	1|1509	12|14354	0.736428	0.995579	gene:HORVU2Hr1G088270	-	1	0		1	gene:HORVU2Hr1G088270
MF	GO:0005244	voltage-gated ion channel activity	1|1509	12|14354	0.736428	0.995579	gene:HORVU2Hr1G077080	ClC1	1	1	gene:HORVU2Hr1G077080	0
MF	GO:0005247	voltage-gated chloride channel activity	1|1509	12|14354	0.736428	0.995579	gene:HORVU2Hr1G077080	ClC1	1	1	gene:HORVU2Hr1G077080	0
MF	GO:0005253	anion channel activity	1|1509	12|14354	0.736428	0.995579	gene:HORVU2Hr1G077080	ClC1	1	1	gene:HORVU2Hr1G077080	0
MF	GO:0005254	chloride channel activity	1|1509	12|14354	0.736428	0.995579	gene:HORVU2Hr1G077080	ClC1	1	1	gene:HORVU2Hr1G077080	0
MF	GO:0008137	NADH dehydrogenase (ubiquinone) activity	1|1509	12|14354	0.736428	0.995579	gene:HORVU4Hr1G082570	-	1	1	gene:HORVU4Hr1G082570	0
MF	GO:0008308	voltage-gated anion channel activity	1|1509	12|14354	0.736428	0.995579	gene:HORVU2Hr1G077080	ClC1	1	1	gene:HORVU2Hr1G077080	0
MF	GO:0015108	chloride transmembrane transporter activity	1|1509	12|14354	0.736428	0.995579	gene:HORVU2Hr1G077080	ClC1	1	1	gene:HORVU2Hr1G077080	0
MF	GO:0016868	intramolecular transferase activity, phosphotransferases	1|1509	12|14354	0.736428	0.995579	gene:HORVU4Hr1G051010	-	1	1	gene:HORVU4Hr1G051010	0
MF	GO:0016891	endoribonuclease activity, producing 5'-phosphomonoesters	1|1509	12|14354	0.736428	0.995579	gene:HORVU2Hr1G088270	-	1	0		1	gene:HORVU2Hr1G088270
MF	GO:0016893	endonuclease activity, active with either ribo- or deoxyribonucleic acids and producing 5'-phosphomonoesters	1|1509	12|14354	0.736428	0.995579	gene:HORVU2Hr1G088270	-	1	0		1	gene:HORVU2Hr1G088270
MF	GO:0022832	voltage-gated channel activity	1|1509	12|14354	0.736428	0.995579	gene:HORVU2Hr1G077080	ClC1	1	1	gene:HORVU2Hr1G077080	0
MF	GO:0032296	double-stranded RNA-specific ribonuclease activity	1|1509	12|14354	0.736428	0.995579	gene:HORVU2Hr1G088270	-	1	0		1	gene:HORVU2Hr1G088270
MF	GO:0050136	NADH dehydrogenase (quinone) activity	1|1509	12|14354	0.736428	0.995579	gene:HORVU4Hr1G082570	-	1	1	gene:HORVU4Hr1G082570	0
MF	GO:0016701	oxidoreductase activity, acting on single donors with incorporation of molecular oxygen	4|1509	47|14354	0.74248	0.995579	gene:HORVU3Hr1G108100/gene:HORVU4Hr1G073630/gene:HORVU4Hr1G076570/gene:HORVU2Hr1G118390	-/-/-/-	4	1	gene:HORVU4Hr1G073630	3	gene:HORVU3Hr1G108100/gene:HORVU4Hr1G076570/gene:HORVU2Hr1G118390
MF	GO:0017016	Ras GTPase binding	2|1509	25|14354	0.755248	0.995579	gene:HORVU3Hr1G039600/gene:HORVU3Hr1G085680	-/-	2	1	gene:HORVU3Hr1G085680	1	gene:HORVU3Hr1G039600
MF	GO:0031267	small GTPase binding	2|1509	25|14354	0.755248	0.995579	gene:HORVU3Hr1G039600/gene:HORVU3Hr1G085680	-/-	2	1	gene:HORVU3Hr1G085680	1	gene:HORVU3Hr1G039600
MF	GO:0052689	carboxylic ester hydrolase activity	5|1509	59|14354	0.756916	0.995579	gene:HORVU6Hr1G084030/gene:HORVU3Hr1G091360/gene:HORVU3Hr1G006320/gene:HORVU6Hr1G081370/gene:HORVU1Hr1G048280	-/-/-/-/-	5	3	gene:HORVU6Hr1G084030/gene:HORVU3Hr1G091360/gene:HORVU1Hr1G048280	2	gene:HORVU3Hr1G006320/gene:HORVU6Hr1G081370
MF	GO:0001883	purine nucleoside binding	16|1509	175|14354	0.758921	0.995579	gene:HORVU6Hr1G050160/gene:HORVU4Hr1G078690/gene:HORVU5Hr1G023140/gene:HORVU4Hr1G075800/gene:HORVU2Hr1G104660/gene:HORVU4Hr1G002980/gene:HORVU5Hr1G045440/gene:HORVU7Hr1G082910/gene:HORVU5Hr1G080980/gene:HORVU2Hr1G019360/novel.889/gene:HORVU6Hr1G025110/gene:HORVU4Hr1G067740/gene:HORVU2Hr1G092180/gene:HORVU6Hr1G053680/gene:HORVU5Hr1G111110	-/-/-/-/-/-/-/-/-/-/-/-/-/-/-/-	16	7	gene:HORVU4Hr1G078690/gene:HORVU5Hr1G023140/gene:HORVU4Hr1G075800/gene:HORVU4Hr1G002980/gene:HORVU5Hr1G045440/gene:HORVU7Hr1G082910/gene:HORVU2Hr1G019360	9	gene:HORVU6Hr1G050160/gene:HORVU2Hr1G104660/gene:HORVU5Hr1G080980/novel.889/gene:HORVU6Hr1G025110/gene:HORVU4Hr1G067740/gene:HORVU2Hr1G092180/gene:HORVU6Hr1G053680/gene:HORVU5Hr1G111110
MF	GO:0005525	GTP binding	16|1509	175|14354	0.758921	0.995579	gene:HORVU6Hr1G050160/gene:HORVU4Hr1G078690/gene:HORVU5Hr1G023140/gene:HORVU4Hr1G075800/gene:HORVU2Hr1G104660/gene:HORVU4Hr1G002980/gene:HORVU5Hr1G045440/gene:HORVU7Hr1G082910/gene:HORVU5Hr1G080980/gene:HORVU2Hr1G019360/novel.889/gene:HORVU6Hr1G025110/gene:HORVU4Hr1G067740/gene:HORVU2Hr1G092180/gene:HORVU6Hr1G053680/gene:HORVU5Hr1G111110	-/-/-/-/-/-/-/-/-/-/-/-/-/-/-/-	16	7	gene:HORVU4Hr1G078690/gene:HORVU5Hr1G023140/gene:HORVU4Hr1G075800/gene:HORVU4Hr1G002980/gene:HORVU5Hr1G045440/gene:HORVU7Hr1G082910/gene:HORVU2Hr1G019360	9	gene:HORVU6Hr1G050160/gene:HORVU2Hr1G104660/gene:HORVU5Hr1G080980/novel.889/gene:HORVU6Hr1G025110/gene:HORVU4Hr1G067740/gene:HORVU2Hr1G092180/gene:HORVU6Hr1G053680/gene:HORVU5Hr1G111110
MF	GO:0009055	electron transfer activity	16|1509	175|14354	0.758921	0.995579	gene:HORVU1Hr1G087600/gene:HORVU5Hr1G070040/gene:HORVU6Hr1G026340/gene:HORVU7Hr1G036390/gene:HORVU0Hr1G017160/gene:HORVU5Hr1G025680/gene:HORVU2Hr1G039510/gene:HORVU5Hr1G070050/gene:HORVU4Hr1G002510/gene:HORVU2Hr1G122610/gene:HORVU5Hr1G117910/novel.1632/gene:HORVU1Hr1G073840/gene:HORVU3Hr1G028710/gene:HORVU7Hr1G064020/gene:HORVU5Hr1G078540	-/-/-/-/-/-/-/-/-/-/-/-/-/-/-/-	16	15	gene:HORVU1Hr1G087600/gene:HORVU5Hr1G070040/gene:HORVU6Hr1G026340/gene:HORVU7Hr1G036390/gene:HORVU0Hr1G017160/gene:HORVU5Hr1G025680/gene:HORVU5Hr1G070050/gene:HORVU4Hr1G002510/gene:HORVU2Hr1G122610/gene:HORVU5Hr1G117910/novel.1632/gene:HORVU1Hr1G073840/gene:HORVU3Hr1G028710/gene:HORVU7Hr1G064020/gene:HORVU5Hr1G078540	1	gene:HORVU2Hr1G039510
MF	GO:0032549	ribonucleoside binding	16|1509	175|14354	0.758921	0.995579	gene:HORVU6Hr1G050160/gene:HORVU4Hr1G078690/gene:HORVU5Hr1G023140/gene:HORVU4Hr1G075800/gene:HORVU2Hr1G104660/gene:HORVU4Hr1G002980/gene:HORVU5Hr1G045440/gene:HORVU7Hr1G082910/gene:HORVU5Hr1G080980/gene:HORVU2Hr1G019360/novel.889/gene:HORVU6Hr1G025110/gene:HORVU4Hr1G067740/gene:HORVU2Hr1G092180/gene:HORVU6Hr1G053680/gene:HORVU5Hr1G111110	-/-/-/-/-/-/-/-/-/-/-/-/-/-/-/-	16	7	gene:HORVU4Hr1G078690/gene:HORVU5Hr1G023140/gene:HORVU4Hr1G075800/gene:HORVU4Hr1G002980/gene:HORVU5Hr1G045440/gene:HORVU7Hr1G082910/gene:HORVU2Hr1G019360	9	gene:HORVU6Hr1G050160/gene:HORVU2Hr1G104660/gene:HORVU5Hr1G080980/novel.889/gene:HORVU6Hr1G025110/gene:HORVU4Hr1G067740/gene:HORVU2Hr1G092180/gene:HORVU6Hr1G053680/gene:HORVU5Hr1G111110
MF	GO:0032550	purine ribonucleoside binding	16|1509	175|14354	0.758921	0.995579	gene:HORVU6Hr1G050160/gene:HORVU4Hr1G078690/gene:HORVU5Hr1G023140/gene:HORVU4Hr1G075800/gene:HORVU2Hr1G104660/gene:HORVU4Hr1G002980/gene:HORVU5Hr1G045440/gene:HORVU7Hr1G082910/gene:HORVU5Hr1G080980/gene:HORVU2Hr1G019360/novel.889/gene:HORVU6Hr1G025110/gene:HORVU4Hr1G067740/gene:HORVU2Hr1G092180/gene:HORVU6Hr1G053680/gene:HORVU5Hr1G111110	-/-/-/-/-/-/-/-/-/-/-/-/-/-/-/-	16	7	gene:HORVU4Hr1G078690/gene:HORVU5Hr1G023140/gene:HORVU4Hr1G075800/gene:HORVU4Hr1G002980/gene:HORVU5Hr1G045440/gene:HORVU7Hr1G082910/gene:HORVU2Hr1G019360	9	gene:HORVU6Hr1G050160/gene:HORVU2Hr1G104660/gene:HORVU5Hr1G080980/novel.889/gene:HORVU6Hr1G025110/gene:HORVU4Hr1G067740/gene:HORVU2Hr1G092180/gene:HORVU6Hr1G053680/gene:HORVU5Hr1G111110
MF	GO:0032561	guanyl ribonucleotide binding	16|1509	175|14354	0.758921	0.995579	gene:HORVU6Hr1G050160/gene:HORVU4Hr1G078690/gene:HORVU5Hr1G023140/gene:HORVU4Hr1G075800/gene:HORVU2Hr1G104660/gene:HORVU4Hr1G002980/gene:HORVU5Hr1G045440/gene:HORVU7Hr1G082910/gene:HORVU5Hr1G080980/gene:HORVU2Hr1G019360/novel.889/gene:HORVU6Hr1G025110/gene:HORVU4Hr1G067740/gene:HORVU2Hr1G092180/gene:HORVU6Hr1G053680/gene:HORVU5Hr1G111110	-/-/-/-/-/-/-/-/-/-/-/-/-/-/-/-	16	7	gene:HORVU4Hr1G078690/gene:HORVU5Hr1G023140/gene:HORVU4Hr1G075800/gene:HORVU4Hr1G002980/gene:HORVU5Hr1G045440/gene:HORVU7Hr1G082910/gene:HORVU2Hr1G019360	9	gene:HORVU6Hr1G050160/gene:HORVU2Hr1G104660/gene:HORVU5Hr1G080980/novel.889/gene:HORVU6Hr1G025110/gene:HORVU4Hr1G067740/gene:HORVU2Hr1G092180/gene:HORVU6Hr1G053680/gene:HORVU5Hr1G111110
MF	GO:0015318	inorganic molecular entity transmembrane transporter activity	25|1509	267|14354	0.76003	0.995579	gene:HORVU7Hr1G011220/gene:HORVU1Hr1G065250/gene:HORVU2Hr1G018190/gene:HORVU1Hr1G066050/gene:HORVU7Hr1G040990/gene:HORVU7Hr1G107400/gene:HORVU3Hr1G059320/gene:HORVU4Hr1G085290/gene:HORVU2Hr1G077080/gene:HORVU1Hr1G066230/gene:HORVU2Hr1G052880/gene:HORVU3Hr1G087400/gene:HORVU6Hr1G072930/gene:HORVU7Hr1G019890/gene:HORVU2Hr1G020220/gene:HORVU2Hr1G124210/gene:HORVU1Hr1G002500/gene:HORVU5Hr1G063430/gen…	-/-/-/-/-/-/Ylp/-/ClC1/-/-/-/-/-/HAK2/-/-/-/-/-/-/-/-/-/-	25	16	gene:HORVU7Hr1G011220/gene:HORVU1Hr1G065250/gene:HORVU2Hr1G018190/gene:HORVU1Hr1G066050/gene:HORVU7Hr1G040990/gene:HORVU3Hr1G059320/gene:HORVU4Hr1G085290/gene:HORVU2Hr1G077080/gene:HORVU2Hr1G052880/gene:HORVU7Hr1G019890/gene:HORVU2Hr1G020220/gene:HORVU1Hr1G002500/gene:HORVU5Hr1G063430/gene:HORVU3Hr1G003150/gene:HORVU6Hr1G069370/gene:HORVU2Hr1G112230	9	gene:HORVU7Hr1G107400/gene:HORVU1Hr1G066230/gene:HORVU3Hr1G087400/gene:HORVU6Hr1G072930/gene:HORVU2Hr1G124210/gene:HORVU5Hr1G007980/gene:HORVU6Hr1G032870/gene:HORVU5Hr1G022760/gene:HORVU6Hr1G075280
MF	GO:0016832	aldehyde-lyase activity	1|1509	13|14354	0.76416	0.995579	gene:HORVU3Hr1G002780	-	1	1	gene:HORVU3Hr1G002780	0
MF	GO:0001882	nucleoside binding	16|1509	176|14354	0.766712	0.995579	gene:HORVU6Hr1G050160/gene:HORVU4Hr1G078690/gene:HORVU5Hr1G023140/gene:HORVU4Hr1G075800/gene:HORVU2Hr1G104660/gene:HORVU4Hr1G002980/gene:HORVU5Hr1G045440/gene:HORVU7Hr1G082910/gene:HORVU5Hr1G080980/gene:HORVU2Hr1G019360/novel.889/gene:HORVU6Hr1G025110/gene:HORVU4Hr1G067740/gene:HORVU2Hr1G092180/gene:HORVU6Hr1G053680/gene:HORVU5Hr1G111110	-/-/-/-/-/-/-/-/-/-/-/-/-/-/-/-	16	7	gene:HORVU4Hr1G078690/gene:HORVU5Hr1G023140/gene:HORVU4Hr1G075800/gene:HORVU4Hr1G002980/gene:HORVU5Hr1G045440/gene:HORVU7Hr1G082910/gene:HORVU2Hr1G019360	9	gene:HORVU6Hr1G050160/gene:HORVU2Hr1G104660/gene:HORVU5Hr1G080980/novel.889/gene:HORVU6Hr1G025110/gene:HORVU4Hr1G067740/gene:HORVU2Hr1G092180/gene:HORVU6Hr1G053680/gene:HORVU5Hr1G111110
MF	GO:0016746	transferase activity, transferring acyl groups	26|1509	281|14354	0.783662	0.995579	gene:HORVU2Hr1G109590/gene:HORVU7Hr1G085100/gene:HORVU2Hr1G084130/novel.5880/gene:HORVU5Hr1G099820/gene:HORVU0Hr1G019500/gene:HORVU6Hr1G091130/gene:HORVU4Hr1G076940/gene:HORVU5Hr1G061360/gene:HORVU4Hr1G067340/gene:HORVU7Hr1G056590/gene:HORVU4Hr1G066090/gene:HORVU7Hr1G022610/gene:HORVU3Hr1G005420/gene:HORVU1Hr1G018500/gene:HORVU4Hr1G076160/gene:HORVU1Hr1G017410/gene:HORVU7Hr1G023280/gene:HORVU7Hr1…	HvACT-1/-/-/-/-/-/-/Fdh/-/-/-/-/-/-/-/-/-/-/-/-/-/-/-/-/-/-	26	15	gene:HORVU2Hr1G109590/gene:HORVU2Hr1G084130/novel.5880/gene:HORVU0Hr1G019500/gene:HORVU6Hr1G091130/gene:HORVU5Hr1G061360/gene:HORVU4Hr1G066090/gene:HORVU3Hr1G005420/gene:HORVU1Hr1G017410/gene:HORVU7Hr1G006910/gene:HORVU7Hr1G030780/gene:HORVU1Hr1G080960/gene:HORVU4Hr1G083470/gene:HORVU3Hr1G022340/gene:HORVU1Hr1G089710	11	gene:HORVU7Hr1G085100/gene:HORVU5Hr1G099820/gene:HORVU4Hr1G076940/gene:HORVU4Hr1G067340/gene:HORVU7Hr1G056590/gene:HORVU7Hr1G022610/gene:HORVU1Hr1G018500/gene:HORVU4Hr1G076160/gene:HORVU7Hr1G023280/gene:HORVU3Hr1G002060/gene:HORVU2Hr1G099550
MF	GO:0016861	intramolecular oxidoreductase activity, interconverting aldoses and ketoses	1|1509	14|14354	0.788976	0.995579	gene:HORVU6Hr1G011790	-	1	0		1	gene:HORVU6Hr1G011790
MF	GO:0034061	DNA polymerase activity	1|1509	14|14354	0.788976	0.995579	gene:HORVU2Hr1G116060	-	1	0		1	gene:HORVU2Hr1G116060
MF	GO:0019001	guanyl nucleotide binding	16|1509	179|14354	0.789057	0.995579	gene:HORVU6Hr1G050160/gene:HORVU4Hr1G078690/gene:HORVU5Hr1G023140/gene:HORVU4Hr1G075800/gene:HORVU2Hr1G104660/gene:HORVU4Hr1G002980/gene:HORVU5Hr1G045440/gene:HORVU7Hr1G082910/gene:HORVU5Hr1G080980/gene:HORVU2Hr1G019360/novel.889/gene:HORVU6Hr1G025110/gene:HORVU4Hr1G067740/gene:HORVU2Hr1G092180/gene:HORVU6Hr1G053680/gene:HORVU5Hr1G111110	-/-/-/-/-/-/-/-/-/-/-/-/-/-/-/-	16	7	gene:HORVU4Hr1G078690/gene:HORVU5Hr1G023140/gene:HORVU4Hr1G075800/gene:HORVU4Hr1G002980/gene:HORVU5Hr1G045440/gene:HORVU7Hr1G082910/gene:HORVU2Hr1G019360	9	gene:HORVU6Hr1G050160/gene:HORVU2Hr1G104660/gene:HORVU5Hr1G080980/novel.889/gene:HORVU6Hr1G025110/gene:HORVU4Hr1G067740/gene:HORVU2Hr1G092180/gene:HORVU6Hr1G053680/gene:HORVU5Hr1G111110
MF	GO:0030599	pectinesterase activity	3|1509	39|14354	0.792624	0.995579	gene:HORVU6Hr1G084030/gene:HORVU3Hr1G091360/gene:HORVU1Hr1G048280	-/-/-	3	3	gene:HORVU6Hr1G084030/gene:HORVU3Hr1G091360/gene:HORVU1Hr1G048280	0
MF	GO:0003854	3-beta-hydroxy-delta5-steroid dehydrogenase activity	1|1509	15|14354	0.811182	0.995579	gene:HORVU2Hr1G052190	-	1	0		1	gene:HORVU2Hr1G052190
MF	GO:0008536	Ran GTPase binding	1|1509	15|14354	0.811182	0.995579	gene:HORVU3Hr1G039600	-	1	0		1	gene:HORVU3Hr1G039600
MF	GO:0016229	steroid dehydrogenase activity	1|1509	15|14354	0.811182	0.995579	gene:HORVU2Hr1G052190	-	1	0		1	gene:HORVU2Hr1G052190
MF	GO:0033764	steroid dehydrogenase activity, acting on the CH-OH group of donors, NAD or NADP as acceptor	1|1509	15|14354	0.811182	0.995579	gene:HORVU2Hr1G052190	-	1	0		1	gene:HORVU2Hr1G052190
MF	GO:0033897	ribonuclease T2 activity	1|1509	15|14354	0.811182	0.995579	gene:HORVU2Hr1G028430	-	1	1	gene:HORVU2Hr1G028430	0
MF	GO:0050664	oxidoreductase activity, acting on NAD(P)H, oxygen as acceptor	1|1509	15|14354	0.811182	0.995579	gene:HORVU5Hr1G024550	-	1	1	gene:HORVU5Hr1G024550	0
MF	GO:0005198	structural molecule activity	26|1509	287|14354	0.817093	0.995579	gene:HORVU4Hr1G016190/novel.511/gene:HORVU3Hr1G112100/gene:HORVU2Hr1G080340/gene:HORVU1Hr1G025060/gene:HORVU7Hr1G074170/gene:HORVU7Hr1G112740/gene:HORVU5Hr1G101500/gene:HORVU1Hr1G085170/gene:HORVU5Hr1G075420/gene:HORVU6Hr1G087780/gene:HORVU0Hr1G017360/gene:HORVU5Hr1G056730/gene:HORVU7Hr1G027760/gene:HORVU2Hr1G104410/gene:HORVU7Hr1G109650/gene:HORVU7Hr1G029860/gene:HORVU5Hr1G098740/gene:HORVU4Hr1G…	Rpr1/-/-/-/-/-/-/-/-/-/-/-/-/-/-/-/-/-/-/-/-/-/-/-/-/-	26	24	gene:HORVU4Hr1G016190/gene:HORVU3Hr1G112100/gene:HORVU2Hr1G080340/gene:HORVU1Hr1G025060/gene:HORVU7Hr1G074170/gene:HORVU7Hr1G112740/gene:HORVU5Hr1G101500/gene:HORVU1Hr1G085170/gene:HORVU5Hr1G075420/gene:HORVU6Hr1G087780/gene:HORVU0Hr1G017360/gene:HORVU5Hr1G056730/gene:HORVU7Hr1G027760/gene:HORVU2Hr1G104410/gene:HORVU7Hr1G109650/gene:HORVU7Hr1G029860/gene:HORVU5Hr1G098740/gene:HORVU4Hr1G009420/gen…	2	novel.511/gene:HORVU1Hr1G042050
MF	GO:0016407	acetyltransferase activity	4|1509	53|14354	0.822251	0.995579	gene:HORVU1Hr1G018500/gene:HORVU4Hr1G076160/gene:HORVU1Hr1G080960/gene:HORVU4Hr1G083470	-/-/-/-	4	2	gene:HORVU1Hr1G080960/gene:HORVU4Hr1G083470	2	gene:HORVU1Hr1G018500/gene:HORVU4Hr1G076160
MF	GO:0004521	endoribonuclease activity	2|1509	29|14354	0.824414	0.995579	gene:HORVU2Hr1G028430/gene:HORVU2Hr1G088270	-/-	2	1	gene:HORVU2Hr1G028430	1	gene:HORVU2Hr1G088270
MF	GO:0008378	galactosyltransferase activity	2|1509	29|14354	0.824414	0.995579	gene:HORVU6Hr1G033630/gene:HORVU7Hr1G105510	-/-	2	0		2	gene:HORVU6Hr1G033630/gene:HORVU7Hr1G105510
MF	GO:0016799	hydrolase activity, hydrolyzing N-glycosyl compounds	2|1509	29|14354	0.824414	0.995579	gene:HORVU5Hr1G112610/gene:HORVU7Hr1G055330	-/-	2	2	gene:HORVU5Hr1G112610/gene:HORVU7Hr1G055330	0
MF	GO:0004812	aminoacyl-tRNA ligase activity	5|1509	65|14354	0.827059	0.995579	gene:HORVU4Hr1G030610/gene:HORVU3Hr1G006320/gene:HORVU6Hr1G081370/gene:HORVU6Hr1G041720/gene:HORVU4Hr1G069130	-/-/-/-/-	5	0		5	gene:HORVU4Hr1G030610/gene:HORVU3Hr1G006320/gene:HORVU6Hr1G081370/gene:HORVU6Hr1G041720/gene:HORVU4Hr1G069130
MF	GO:0016875	ligase activity, forming carbon-oxygen bonds	5|1509	65|14354	0.827059	0.995579	gene:HORVU4Hr1G030610/gene:HORVU3Hr1G006320/gene:HORVU6Hr1G081370/gene:HORVU6Hr1G041720/gene:HORVU4Hr1G069130	-/-/-/-/-	5	0		5	gene:HORVU4Hr1G030610/gene:HORVU3Hr1G006320/gene:HORVU6Hr1G081370/gene:HORVU6Hr1G041720/gene:HORVU4Hr1G069130
MF	GO:0016655	oxidoreductase activity, acting on NAD(P)H, quinone or similar compound as acceptor	1|1509	16|14354	0.831052	0.995579	gene:HORVU4Hr1G082570	-	1	1	gene:HORVU4Hr1G082570	0
MF	GO:0016860	intramolecular oxidoreductase activity	1|1509	16|14354	0.831052	0.995579	gene:HORVU6Hr1G011790	-	1	0		1	gene:HORVU6Hr1G011790
MF	GO:0003755	peptidyl-prolyl cis-trans isomerase activity	2|1509	30|14354	0.838711	0.995579	gene:HORVU6Hr1G012570/gene:HORVU4Hr1G031870	-/-	2	2	gene:HORVU6Hr1G012570/gene:HORVU4Hr1G031870	0
MF	GO:0004499	N,N-dimethylaniline monooxygenase activity	2|1509	30|14354	0.838711	0.995579	gene:HORVU5Hr1G028100/gene:HORVU1Hr1G023160	-/-	2	0		2	gene:HORVU5Hr1G028100/gene:HORVU1Hr1G023160
MF	GO:0016859	cis-trans isomerase activity	2|1509	30|14354	0.838711	0.995579	gene:HORVU6Hr1G012570/gene:HORVU4Hr1G031870	-/-	2	2	gene:HORVU6Hr1G012570/gene:HORVU4Hr1G031870	0
MF	GO:0008289	lipid binding	6|1509	78|14354	0.841977	0.995579	gene:HORVU6Hr1G074440/gene:HORVU4Hr1G074130/gene:HORVU5Hr1G093150/gene:HORVU2Hr1G058260/gene:HORVU1Hr1G050620/gene:HORVU1Hr1G041790	-/-/-/-/-/-	6	4	gene:HORVU6Hr1G074440/gene:HORVU4Hr1G074130/gene:HORVU5Hr1G093150/gene:HORVU2Hr1G058260	2	gene:HORVU1Hr1G050620/gene:HORVU1Hr1G041790
MF	GO:0008509	anion transmembrane transporter activity	4|1509	55|14354	0.843839	0.995579	gene:HORVU4Hr1G085290/gene:HORVU2Hr1G077080/gene:HORVU6Hr1G072930/gene:HORVU7Hr1G019890	-/ClC1/-/-	4	3	gene:HORVU4Hr1G085290/gene:HORVU2Hr1G077080/gene:HORVU7Hr1G019890	1	gene:HORVU6Hr1G072930
MF	GO:0003735	structural constituent of ribosome	24|1509	272|14354	0.845833	0.995579	gene:HORVU4Hr1G016190/novel.511/gene:HORVU3Hr1G112100/gene:HORVU2Hr1G080340/gene:HORVU1Hr1G025060/gene:HORVU7Hr1G074170/gene:HORVU7Hr1G112740/gene:HORVU5Hr1G101500/gene:HORVU1Hr1G085170/gene:HORVU5Hr1G075420/gene:HORVU6Hr1G087780/gene:HORVU0Hr1G017360/gene:HORVU5Hr1G056730/gene:HORVU7Hr1G027760/gene:HORVU2Hr1G104410/gene:HORVU7Hr1G109650/gene:HORVU7Hr1G029860/gene:HORVU5Hr1G098740/gene:HORVU4Hr1G…	Rpr1/-/-/-/-/-/-/-/-/-/-/-/-/-/-/-/-/-/-/-/-/-/-/-	24	23	gene:HORVU4Hr1G016190/gene:HORVU3Hr1G112100/gene:HORVU2Hr1G080340/gene:HORVU1Hr1G025060/gene:HORVU7Hr1G074170/gene:HORVU7Hr1G112740/gene:HORVU5Hr1G101500/gene:HORVU1Hr1G085170/gene:HORVU5Hr1G075420/gene:HORVU6Hr1G087780/gene:HORVU0Hr1G017360/gene:HORVU5Hr1G056730/gene:HORVU7Hr1G027760/gene:HORVU2Hr1G104410/gene:HORVU7Hr1G109650/gene:HORVU7Hr1G029860/gene:HORVU5Hr1G098740/gene:HORVU4Hr1G009420/gen…	1	novel.511
MF	GO:0005216	ion channel activity	5|1509	67|14354	0.846439	0.995579	gene:HORVU1Hr1G065250/gene:HORVU1Hr1G066050/gene:HORVU7Hr1G040990/gene:HORVU2Hr1G077080/gene:HORVU5Hr1G063430	-/-/-/ClC1/-	5	5	gene:HORVU1Hr1G065250/gene:HORVU1Hr1G066050/gene:HORVU7Hr1G040990/gene:HORVU2Hr1G077080/gene:HORVU5Hr1G063430	0
MF	GO:0015267	channel activity	5|1509	67|14354	0.846439	0.995579	gene:HORVU1Hr1G065250/gene:HORVU1Hr1G066050/gene:HORVU7Hr1G040990/gene:HORVU2Hr1G077080/gene:HORVU5Hr1G063430	-/-/-/ClC1/-	5	5	gene:HORVU1Hr1G065250/gene:HORVU1Hr1G066050/gene:HORVU7Hr1G040990/gene:HORVU2Hr1G077080/gene:HORVU5Hr1G063430	0
MF	GO:0022803	passive transmembrane transporter activity	5|1509	67|14354	0.846439	0.995579	gene:HORVU1Hr1G065250/gene:HORVU1Hr1G066050/gene:HORVU7Hr1G040990/gene:HORVU2Hr1G077080/gene:HORVU5Hr1G063430	-/-/-/ClC1/-	5	5	gene:HORVU1Hr1G065250/gene:HORVU1Hr1G066050/gene:HORVU7Hr1G040990/gene:HORVU2Hr1G077080/gene:HORVU5Hr1G063430	0
MF	GO:0022838	substrate-specific channel activity	5|1509	67|14354	0.846439	0.995579	gene:HORVU1Hr1G065250/gene:HORVU1Hr1G066050/gene:HORVU7Hr1G040990/gene:HORVU2Hr1G077080/gene:HORVU5Hr1G063430	-/-/-/ClC1/-	5	5	gene:HORVU1Hr1G065250/gene:HORVU1Hr1G066050/gene:HORVU7Hr1G040990/gene:HORVU2Hr1G077080/gene:HORVU5Hr1G063430	0
MF	GO:0005096	GTPase activator activity	1|1509	17|14354	0.848833	0.995579	gene:HORVU7Hr1G055220	-	1	0		1	gene:HORVU7Hr1G055220
MF	GO:0008138	protein tyrosine/serine/threonine phosphatase activity	1|1509	17|14354	0.848833	0.995579	gene:HORVU3Hr1G070340	-	1	1	gene:HORVU3Hr1G070340	0
MF	GO:0016892	endoribonuclease activity, producing 3'-phosphomonoesters	1|1509	17|14354	0.848833	0.995579	gene:HORVU2Hr1G028430	-	1	1	gene:HORVU2Hr1G028430	0
MF	GO:0016894	endonuclease activity, active with either ribo- or deoxyribonucleic acids and producing 3'-phosphomonoesters	1|1509	17|14354	0.848833	0.995579	gene:HORVU2Hr1G028430	-	1	1	gene:HORVU2Hr1G028430	0
MF	GO:0005543	phospholipid binding	2|1509	31|14354	0.851944	0.995579	gene:HORVU6Hr1G074440/gene:HORVU4Hr1G074130	-/-	2	2	gene:HORVU6Hr1G074440/gene:HORVU4Hr1G074130	0
MF	GO:0008170	N-methyltransferase activity	2|1509	31|14354	0.851944	0.995579	gene:HORVU2Hr1G017790/gene:HORVU1Hr1G056670	-/-	2	0		2	gene:HORVU2Hr1G017790/gene:HORVU1Hr1G056670
MF	GO:0016709	oxidoreductase activity, acting on paired donors, with incorporation or reduction of molecular oxygen, NAD(P)H as one donor, and incorporation of one atom of oxygen	2|1509	31|14354	0.851944	0.995579	gene:HORVU5Hr1G028100/gene:HORVU1Hr1G023160	-/-	2	0		2	gene:HORVU5Hr1G028100/gene:HORVU1Hr1G023160
MF	GO:0004298	threonine-type endopeptidase activity	2|1509	32|14354	0.86418	0.995579	gene:HORVU4Hr1G076770/gene:HORVU4Hr1G042970	-/-	2	1	gene:HORVU4Hr1G076770	1	gene:HORVU4Hr1G042970
MF	GO:0070003	threonine-type peptidase activity	2|1509	32|14354	0.86418	0.995579	gene:HORVU4Hr1G076770/gene:HORVU4Hr1G042970	-/-	2	1	gene:HORVU4Hr1G076770	1	gene:HORVU4Hr1G042970
MF	GO:0004144	diacylglycerol O-acyltransferase activity	1|1509	18|14354	0.864744	0.995579	gene:HORVU3Hr1G002060	-	1	0		1	gene:HORVU3Hr1G002060
MF	GO:0016411	acylglycerol O-acyltransferase activity	1|1509	18|14354	0.864744	0.995579	gene:HORVU3Hr1G002060	-	1	0		1	gene:HORVU3Hr1G002060
MF	GO:0016651	oxidoreductase activity, acting on NAD(P)H	3|1509	45|14354	0.865763	0.995579	gene:HORVU5Hr1G024550/gene:HORVU4Hr1G082570/gene:HORVU2Hr1G035860	-/-/-	3	3	gene:HORVU5Hr1G024550/gene:HORVU4Hr1G082570/gene:HORVU2Hr1G035860	0
MF	GO:0015297	antiporter activity	7|1509	94|14354	0.876983	0.995579	gene:HORVU7Hr1G027270/gene:HORVU0Hr1G022350/gene:HORVU3Hr1G021970/novel.6975/gene:HORVU2Hr1G124210/gene:HORVU3Hr1G003150/gene:HORVU5Hr1G007980	-/-/-/-/-/-/-	7	3	gene:HORVU7Hr1G027270/gene:HORVU0Hr1G022350/gene:HORVU3Hr1G003150	4	gene:HORVU3Hr1G021970/novel.6975/gene:HORVU2Hr1G124210/gene:HORVU5Hr1G007980
MF	GO:0016717	oxidoreductase activity, acting on paired donors, with oxidation of a pair of donors resulting in the reduction of molecular oxygen to two molecules of water	1|1509	19|14354	0.878981	0.995579	gene:HORVU6Hr1G070420	-	1	1	gene:HORVU6Hr1G070420	0
MF	GO:0003700	DNA-binding transcription factor activity	38|1509	427|14354	0.883551	0.995579	gene:HORVU4Hr1G077850/gene:HORVU5Hr1G068320/gene:HORVU3Hr1G088200/gene:HORVU6Hr1G078510/gene:HORVU1Hr1G058940/gene:HORVU5Hr1G080450/gene:HORVU1Hr1G029220/gene:HORVU1Hr1G090030/gene:HORVU7Hr1G117020/novel.3560/gene:HORVU6Hr1G065430/gene:HORVU2Hr1G095320/gene:HORVU4Hr1G090090/gene:HORVU5Hr1G056130/gene:HORVU1Hr1G023620/gene:HORVU7Hr1G054220/gene:HORVU5Hr1G076400/gene:HORVU3Hr1G017950/gene:HORVU5Hr1…	-/-/-/-/-/CBF6/AG2/-/-/-/-/-/-/-/-/-/-/dehydration_responsive_element_binding_1/-/-/CBF4B/-/-/-/-/-/-/-/-/-/-/-/-/-/-/-/-/-	38	19	gene:HORVU4Hr1G077850/gene:HORVU5Hr1G068320/gene:HORVU6Hr1G078510/gene:HORVU1Hr1G058940/gene:HORVU5Hr1G080450/gene:HORVU7Hr1G117020/novel.3560/gene:HORVU6Hr1G065430/gene:HORVU2Hr1G095320/gene:HORVU4Hr1G090090/gene:HORVU4Hr1G021720/gene:HORVU7Hr1G083270/gene:HORVU2Hr1G109330/gene:HORVU6Hr1G073040/gene:HORVU3Hr1G059250/gene:HORVU3Hr1G021120/gene:HORVU1Hr1G015660/gene:HORVU6Hr1G062430/gene:HORVU6Hr1…	19	gene:HORVU3Hr1G088200/gene:HORVU1Hr1G029220/gene:HORVU1Hr1G090030/gene:HORVU5Hr1G056130/gene:HORVU1Hr1G023620/gene:HORVU7Hr1G054220/gene:HORVU5Hr1G076400/gene:HORVU3Hr1G017950/gene:HORVU5Hr1G085900/gene:HORVU5Hr1G080300/gene:HORVU1Hr1G077680/gene:HORVU5Hr1G054510/gene:HORVU1Hr1G064150/novel.7203/gene:HORVU4Hr1G071890/gene:HORVU5Hr1G125110/gene:HORVU3Hr1G059220/gene:HORVU5Hr1G065380/gene:HORVU7Hr1…
MF	GO:0015075	ion transmembrane transporter activity	26|1509	302|14354	0.884239	0.995579	gene:HORVU7Hr1G011220/gene:HORVU1Hr1G065250/gene:HORVU2Hr1G018190/gene:HORVU1Hr1G066050/gene:HORVU7Hr1G040990/gene:HORVU7Hr1G107400/gene:HORVU3Hr1G059320/gene:HORVU4Hr1G085290/gene:HORVU2Hr1G077080/gene:HORVU1Hr1G066230/gene:HORVU2Hr1G052880/gene:HORVU3Hr1G087400/gene:HORVU6Hr1G072930/gene:HORVU7Hr1G019890/gene:HORVU2Hr1G020220/gene:HORVU2Hr1G124210/gene:HORVU1Hr1G002500/gene:HORVU5Hr1G063430/nov…	-/-/-/-/-/-/Ylp/-/ClC1/-/-/-/-/-/HAK2/-/-/-/-/-/-/-/-/-/-/-	26	17	gene:HORVU7Hr1G011220/gene:HORVU1Hr1G065250/gene:HORVU2Hr1G018190/gene:HORVU1Hr1G066050/gene:HORVU7Hr1G040990/gene:HORVU3Hr1G059320/gene:HORVU4Hr1G085290/gene:HORVU2Hr1G077080/gene:HORVU2Hr1G052880/gene:HORVU7Hr1G019890/gene:HORVU2Hr1G020220/gene:HORVU1Hr1G002500/gene:HORVU5Hr1G063430/novel.2082/gene:HORVU3Hr1G003150/gene:HORVU6Hr1G069370/gene:HORVU2Hr1G112230	9	gene:HORVU7Hr1G107400/gene:HORVU1Hr1G066230/gene:HORVU3Hr1G087400/gene:HORVU6Hr1G072930/gene:HORVU2Hr1G124210/gene:HORVU5Hr1G007980/gene:HORVU6Hr1G032870/gene:HORVU5Hr1G022760/gene:HORVU6Hr1G075280
MF	GO:1901681	sulfur compound binding	1|1509	20|14354	0.89172	0.995579	gene:HORVU2Hr1G122680	-	1	1	gene:HORVU2Hr1G122680	0
MF	GO:0008080	N-acetyltransferase activity	3|1509	48|14354	0.892994	0.995579	gene:HORVU1Hr1G018500/gene:HORVU4Hr1G076160/gene:HORVU4Hr1G083470	-/-/-	3	1	gene:HORVU4Hr1G083470	2	gene:HORVU1Hr1G018500/gene:HORVU4Hr1G076160
MF	GO:0004540	ribonuclease activity	2|1509	35|14354	0.895524	0.995579	gene:HORVU2Hr1G028430/gene:HORVU2Hr1G088270	-/-	2	1	gene:HORVU2Hr1G028430	1	gene:HORVU2Hr1G088270
MF	GO:0004519	endonuclease activity	3|1509	49|14354	0.900904	0.995579	gene:HORVU7Hr1G085450/gene:HORVU2Hr1G028430/gene:HORVU2Hr1G088270	-/-/-	3	2	gene:HORVU7Hr1G085450/gene:HORVU2Hr1G028430	1	gene:HORVU2Hr1G088270
MF	GO:0016410	N-acyltransferase activity	3|1509	49|14354	0.900904	0.995579	gene:HORVU1Hr1G018500/gene:HORVU4Hr1G076160/gene:HORVU4Hr1G083470	-/-/-	3	1	gene:HORVU4Hr1G083470	2	gene:HORVU1Hr1G018500/gene:HORVU4Hr1G076160
MF	GO:0004721	phosphoprotein phosphatase activity	1|1509	21|14354	0.903119	0.995579	gene:HORVU3Hr1G070340	-	1	1	gene:HORVU3Hr1G070340	0
MF	GO:0008173	RNA methyltransferase activity	1|1509	21|14354	0.903119	0.995579	gene:HORVU2Hr1G017790	-	1	0		1	gene:HORVU2Hr1G017790
MF	GO:0019843	rRNA binding	1|1509	21|14354	0.903119	0.995579	gene:HORVU4Hr1G009420	-	1	1	gene:HORVU4Hr1G009420	0
MF	GO:0030695	GTPase regulator activity	1|1509	21|14354	0.903119	0.995579	gene:HORVU7Hr1G055220	-	1	0		1	gene:HORVU7Hr1G055220
MF	GO:0140101	catalytic activity, acting on a tRNA	7|1509	100|14354	0.912131	0.995579	gene:HORVU4Hr1G030610/gene:HORVU3Hr1G006320/gene:HORVU6Hr1G081370/gene:HORVU6Hr1G041720/gene:HORVU2Hr1G017790/gene:HORVU7Hr1G026300/gene:HORVU4Hr1G069130	-/-/-/-/-/hemA3/-	7	0		7	gene:HORVU4Hr1G030610/gene:HORVU3Hr1G006320/gene:HORVU6Hr1G081370/gene:HORVU6Hr1G041720/gene:HORVU2Hr1G017790/gene:HORVU7Hr1G026300/gene:HORVU4Hr1G069130
MF	GO:0016779	nucleotidyltransferase activity	10|1509	136|14354	0.917042	0.995579	gene:HORVU7Hr1G088370/gene:HORVU6Hr1G040920/gene:HORVU6Hr1G033630/gene:HORVU4Hr1G060380/gene:HORVU3Hr1G062500/gene:HORVU1Hr1G057950/gene:HORVU1Hr1G052270/gene:HORVU2Hr1G116060/gene:HORVU6Hr1G074180/gene:HORVU5Hr1G094300	-/-/-/-/-/-/-/-/RDRP2/-	10	2	gene:HORVU1Hr1G057950/gene:HORVU5Hr1G094300	8	gene:HORVU7Hr1G088370/gene:HORVU6Hr1G040920/gene:HORVU6Hr1G033630/gene:HORVU4Hr1G060380/gene:HORVU3Hr1G062500/gene:HORVU1Hr1G052270/gene:HORVU2Hr1G116060/gene:HORVU6Hr1G074180
MF	GO:0015291	secondary active transmembrane transporter activity	7|1509	101|14354	0.917061	0.995579	gene:HORVU7Hr1G027270/gene:HORVU0Hr1G022350/gene:HORVU3Hr1G021970/novel.6975/gene:HORVU2Hr1G124210/gene:HORVU3Hr1G003150/gene:HORVU5Hr1G007980	-/-/-/-/-/-/-	7	3	gene:HORVU7Hr1G027270/gene:HORVU0Hr1G022350/gene:HORVU3Hr1G003150	4	gene:HORVU3Hr1G021970/novel.6975/gene:HORVU2Hr1G124210/gene:HORVU5Hr1G007980
MF	GO:0015238	drug transmembrane transporter activity	4|1509	66|14354	0.926739	0.995579	gene:HORVU7Hr1G027270/gene:HORVU0Hr1G022350/gene:HORVU3Hr1G021970/novel.6975	-/-/-/-	4	2	gene:HORVU7Hr1G027270/gene:HORVU0Hr1G022350	2	gene:HORVU3Hr1G021970/novel.6975
MF	GO:0004497	monooxygenase activity	2|1509	39|14354	0.926909	0.995579	gene:HORVU5Hr1G028100/gene:HORVU1Hr1G023160	-/-	2	0		2	gene:HORVU5Hr1G028100/gene:HORVU1Hr1G023160
MF	GO:0016866	intramolecular transferase activity	2|1509	39|14354	0.926909	0.995579	gene:HORVU3Hr1G073780/gene:HORVU4Hr1G051010	-/-	2	2	gene:HORVU3Hr1G073780/gene:HORVU4Hr1G051010	0
MF	GO:0019899	enzyme binding	3|1509	53|14354	0.927523	0.995579	gene:HORVU3Hr1G039600/gene:HORVU3Hr1G085680/gene:HORVU2Hr1G040020	-/-/-	3	1	gene:HORVU3Hr1G085680	2	gene:HORVU3Hr1G039600/gene:HORVU2Hr1G040020
MF	GO:0008047	enzyme activator activity	1|1509	24|14354	0.930612	0.995579	gene:HORVU7Hr1G055220	-	1	0		1	gene:HORVU7Hr1G055220
MF	GO:0005342	organic acid transmembrane transporter activity	1|1509	25|14354	0.937919	0.995579	gene:HORVU4Hr1G085290	-	1	1	gene:HORVU4Hr1G085290	0
MF	GO:0015171	amino acid transmembrane transporter activity	1|1509	25|14354	0.937919	0.995579	gene:HORVU4Hr1G085290	-	1	1	gene:HORVU4Hr1G085290	0
MF	GO:0046943	carboxylic acid transmembrane transporter activity	1|1509	25|14354	0.937919	0.995579	gene:HORVU4Hr1G085290	-	1	1	gene:HORVU4Hr1G085290	0
MF	GO:0022836	gated channel activity	2|1509	41|14354	0.939035	0.995579	gene:HORVU2Hr1G077080/gene:HORVU5Hr1G063430	ClC1/-	2	2	gene:HORVU2Hr1G077080/gene:HORVU5Hr1G063430	0
MF	GO:0022839	ion gated channel activity	2|1509	41|14354	0.939035	0.995579	gene:HORVU2Hr1G077080/gene:HORVU5Hr1G063430	ClC1/-	2	2	gene:HORVU2Hr1G077080/gene:HORVU5Hr1G063430	0
[truncated: 34 more rows]

## Sheet: N2 vs N0_GO
Category	GOID	Description	GeneRatio	BgRatio	pvalue	padj	geneID	geneName	Count	Up	Up_Gene_id	Down	Down_Gene_id
[truncated: 1,028 more rows]

## Sheet: Org0 vs N0_GO
Category	GOID	Description	GeneRatio	BgRatio	pvalue	padj	geneID	geneName	Count	Up	Up_Gene_id	Down	Down_Gene_id
[truncated: 1,011 more rows]

## Sheet: Org2 vs N0_GO
Category	GOID	Description	GeneRatio	BgRatio	pvalue	padj	geneID	geneName	Count	Up	Up_Gene_id	Down	Down_Gene_id
[truncated: 975 more rows]

## Sheet: Org2 vs N2_GO
Category	GOID	Description	GeneRatio	BgRatio	pvalue	padj	geneID	geneName	Count	Up	Up_Gene_id	Down	Down_Gene_id
[truncated: 984 more rows]

## Sheet: Org2 vs Org0_GO
Category	GOID	Description	GeneRatio	BgRatio	pvalue	padj	geneID	geneName	Count	Up	Up_Gene_id	Down	Down_Gene_id
[truncated: 346 more rows]
