# Supplementary material for: Transcriptome profiling of barley in response to mineral and organic fertilizers
Source: BMC Plant Biol. 2023 May 16;23:261. doi: 10.1186/s12870-023-04263-2 (PMC10186687; doi:10.1186/s12870-023-04263-2)
Supplement: Supplementary file 29 — Additional file 29: File S8. KEGG enrichment result of two comparison groups. [file 12870_2023_4263_MOESM29_ESM.xlsx]

## Sheet: N1 vs N0_KEGG
KEGGID	Description	GeneRatio	BgRatio	pvalue	padj	geneID	geneName	keggID	Count	Up	Up_Gene_id	Down	Down_Gene_id
osa00500	Starch and sucrose metabolism	26|472	114|3768	0.00140105	0.074032	gene:HORVU2Hr1G119350/gene:HORVU2Hr1G089050/gene:HORVU1Hr1G055140/gene:HORVU2Hr1G085800/gene:HORVU3Hr1G067620/gene:HORVU0Hr1G028350/gene:HORVU7Hr1G033230/gene:HORVU4Hr1G084390/gene:HORVU6Hr1G033630/gene:HORVU2Hr1G030870/gene:HORVU2Hr1G077120/gene:HORVU4Hr1G015570/gene:HORVU3Hr1G093830/gene:HORVU3Hr1G071570/gene:HORVU1Hr1G062690/gene:HORVU5Hr1G076230/gene:HORVU5Hr1G073370/gene:HORVU5Hr1G077910/gen…	-/-/-/Cel5/-/-/-/-/-/-/sbeIIb/-/-/-/-/-/-/-/-/-/starch_synthase_IIIa/-/-/-/-/-	osa:4334113/osa:4336389/osa:4349417/osa:4336284/osa:4325575/osa:4330971/osa:4340386/osa:4331577/osa:4346656/osa:4343910/osa:4329532/osa:4350151/osa:4324364/osa:4324621/osa:4338695/osa:4324962/osa:4347441/osa:4347547/osa:4328252/osa:4342055/osa:9268758/osa:4341642/osa:4348711/osa:4340579/osa:4343510/osa:4344192	26	8	gene:HORVU2Hr1G089050/gene:HORVU2Hr1G085800/gene:HORVU7Hr1G033230/gene:HORVU5Hr1G076230/gene:HORVU5Hr1G077910/gene:HORVU6Hr1G019670/gene:HORVU7Hr1G091250/gene:HORVU7Hr1G038710	18	gene:HORVU2Hr1G119350/gene:HORVU1Hr1G055140/gene:HORVU3Hr1G067620/gene:HORVU0Hr1G028350/gene:HORVU4Hr1G084390/gene:HORVU6Hr1G033630/gene:HORVU2Hr1G030870/gene:HORVU2Hr1G077120/gene:HORVU4Hr1G015570/gene:HORVU3Hr1G093830/gene:HORVU3Hr1G071570/gene:HORVU1Hr1G062690/gene:HORVU5Hr1G073370/gene:HORVU1Hr1G021590/gene:HORVU7Hr1G115590/gene:HORVU1Hr1G035960/gene:HORVU2Hr1G043920/gene:HORVU2Hr1G021700
osa01230	Biosynthesis of amino acids	37|472	185|3768	0.00206515	0.074032	gene:HORVU3Hr1G002780/gene:HORVU5Hr1G076140/gene:HORVU7Hr1G035450/gene:HORVU5Hr1G053950/gene:HORVU1Hr1G093480/gene:HORVU5Hr1G006780/gene:HORVU1Hr1G072780/gene:HORVU5Hr1G099820/gene:HORVU1Hr1G075550/gene:HORVU0Hr1G005160/gene:HORVU0Hr1G017370/gene:HORVU2Hr1G005320/gene:HORVU7Hr1G051070/gene:HORVU3Hr1G063050/gene:HORVU7Hr1G114660/gene:HORVU1Hr1G054380/gene:HORVU4Hr1G051010/gene:HORVU5Hr1G002040/gen…	-/-/-/-/-/HvMS/-/-/-/-/-/-/-/-/-/-/-/-/-/-/-/-/-/-/-/-/-/-/-/-/-/-/-/-/-/-/-	osa:4326074/osa:4347508/osa:4340457/osa:4346642/osa:4342571/osa:4352832/osa:4338979/osa:4328812/osa:4339369/osa:4336402/osa:4331017/osa:4334912/osa:4346012/osa:4324398/osa:4345257/osa:4349454/osa:4332728/osa:4348176/osa:4332151/osa:4341792/osa:4331468/osa:4336113/osa:4330192/osa:9270925/osa:4328828/osa:4337406/osa:4331930/osa:4330380/osa:4327213/osa:4324773/osa:4327239/osa:4342564/osa:4327479/osa…	37	27	gene:HORVU3Hr1G002780/gene:HORVU5Hr1G076140/gene:HORVU7Hr1G035450/gene:HORVU5Hr1G053950/gene:HORVU1Hr1G093480/gene:HORVU5Hr1G006780/gene:HORVU1Hr1G072780/gene:HORVU1Hr1G075550/gene:HORVU0Hr1G005160/gene:HORVU0Hr1G017370/gene:HORVU2Hr1G005320/gene:HORVU7Hr1G051070/gene:HORVU7Hr1G114660/gene:HORVU4Hr1G051010/gene:HORVU5Hr1G002040/gene:HORVU6Hr1G031830/gene:HORVU4Hr1G083210/gene:HORVU2Hr1G081670/gen…	10	gene:HORVU5Hr1G099820/gene:HORVU3Hr1G063050/gene:HORVU1Hr1G054380/gene:HORVU0Hr1G008950/gene:HORVU7Hr1G010790/gene:HORVU2Hr1G040570/gene:HORVU3Hr1G033920/gene:HORVU3Hr1G082070/novel.2462/gene:HORVU1Hr1G067300
osa00230	Purine metabolism	18|472	71|3768	0.00218972	0.074032	gene:HORVU5Hr1G100910/gene:HORVU5Hr1G114090/gene:HORVU7Hr1G108960/gene:HORVU5Hr1G061710/gene:HORVU7Hr1G041710/gene:HORVU2Hr1G050450/gene:HORVU1Hr1G054380/gene:HORVU1Hr1G023690/gene:HORVU1Hr1G055440/gene:HORVU4Hr1G075800/gene:HORVU2Hr1G040570/gene:HORVU5Hr1G027570/gene:HORVU2Hr1G050140/gene:HORVU4Hr1G082290/gene:HORVU5Hr1G094300/gene:HORVU5Hr1G014980/gene:HORVU1Hr1G059810/gene:HORVU3Hr1G066890	-/-/-/-/-/-/-/-/-/-/-/-/-/-/-/-/-/-	osa:4334308/osa:107279825/osa:4341777/osa:4347182/osa:9266846/osa:4343286/osa:4349454/osa:4337888/osa:4349403/osa:4331792/osa:4337406/osa:4352344/osa:4342564/osa:4331502/osa:4334073/osa:4352706/osa:4338495/osa:4327823	18	10	gene:HORVU5Hr1G100910/gene:HORVU7Hr1G108960/gene:HORVU7Hr1G041710/gene:HORVU2Hr1G050450/gene:HORVU1Hr1G055440/gene:HORVU4Hr1G075800/gene:HORVU2Hr1G050140/gene:HORVU4Hr1G082290/gene:HORVU5Hr1G094300/gene:HORVU5Hr1G014980	8	gene:HORVU5Hr1G114090/gene:HORVU5Hr1G061710/gene:HORVU1Hr1G054380/gene:HORVU1Hr1G023690/gene:HORVU2Hr1G040570/gene:HORVU5Hr1G027570/gene:HORVU1Hr1G059810/gene:HORVU3Hr1G066890
osa00270	Cysteine and methionine metabolism	19|472	78|3768	0.00274193	0.074032	gene:HORVU5Hr1G067530/gene:HORVU3Hr1G075690/gene:HORVU5Hr1G053950/gene:HORVU4Hr1G009800/gene:HORVU5Hr1G006780/gene:HORVU2Hr1G086140/gene:HORVU1Hr1G090710/gene:HORVU0Hr1G017370/gene:HORVU1Hr1G020410/gene:HORVU0Hr1G008950/gene:HORVU4Hr1G073630/gene:HORVU6Hr1G079600/gene:HORVU3Hr1G065230/gene:HORVU7Hr1G010790/gene:HORVU2Hr1G110120/gene:HORVU4Hr1G058250/gene:HORVU4Hr1G075360/gene:HORVU1Hr1G080960/gen…	-/-/-/-/HvMS/-/-/-/-/-/-/-/-/-/-/-/-/-/-	osa:4347225/osa:4348656/osa:4346642/osa:4333976/osa:4352832/osa:4336294/osa:4339682/osa:4331017/osa:4337818/osa:4332151/osa:4331707/osa:4330873/osa:9270375/osa:4328828/osa:4350455/osa:4338140/osa:4331779/osa:4339425/osa:4337347	19	15	gene:HORVU5Hr1G067530/gene:HORVU3Hr1G075690/gene:HORVU5Hr1G053950/gene:HORVU4Hr1G009800/gene:HORVU5Hr1G006780/gene:HORVU2Hr1G086140/gene:HORVU1Hr1G090710/gene:HORVU0Hr1G017370/gene:HORVU4Hr1G073630/gene:HORVU6Hr1G079600/gene:HORVU3Hr1G065230/gene:HORVU2Hr1G110120/gene:HORVU4Hr1G075360/gene:HORVU1Hr1G080960/gene:HORVU2Hr1G122370	4	gene:HORVU1Hr1G020410/gene:HORVU0Hr1G008950/gene:HORVU7Hr1G010790/gene:HORVU4Hr1G058250
osa00910	Nitrogen metabolism	7|472	18|3768	0.00425498	0.0919076	gene:HORVU5Hr1G068050/gene:HORVU4Hr1G076970/gene:HORVU6Hr1G080750/gene:HORVU3Hr1G063050/gene:HORVU6Hr1G003300/gene:HORVU5Hr1G069600/gene:HORVU2Hr1G093020	-/-/-/-/-/-/-	osa:4347247/osa:4348870/osa:4326014/osa:4324398/osa:4345795/osa:4347305/osa:4334405	7	4	gene:HORVU4Hr1G076970/gene:HORVU6Hr1G080750/gene:HORVU6Hr1G003300/gene:HORVU2Hr1G093020	3	gene:HORVU5Hr1G068050/gene:HORVU3Hr1G063050/gene:HORVU5Hr1G069600
osa01200	Carbon metabolism	37|472	199|3768	0.00743151	0.133767	gene:HORVU2Hr1G103180/gene:HORVU2Hr1G045340/gene:HORVU1Hr1G028030/gene:HORVU3Hr1G002780/gene:HORVU5Hr1G076140/gene:HORVU2Hr1G084130/novel.4619/gene:HORVU7Hr1G040460/gene:HORVU5Hr1G099820/gene:HORVU2Hr1G005140/gene:HORVU1Hr1G090710/gene:HORVU1Hr1G080480/gene:HORVU1Hr1G075550/gene:HORVU6Hr1G008730/gene:HORVU5Hr1G051010/gene:HORVU1Hr1G054380/gene:HORVU4Hr1G051010/gene:HORVU5Hr1G002040/gene:HORVU6Hr1…	-/-/-/-/-/-/-/-/-/-/-/-/-/-/-/-/-/-/-/-/-/-/-/-/-/-/-/-/-/-/-/-/-/-/-/-/-	osa:4337048/osa:4343441/osa:4338007/osa:4326074/osa:4347508/osa:9268154/osa:4334554/osa:4340640/osa:4328812/osa:4334915/osa:4339682/osa:4350528/osa:4339369/osa:4328073/osa:4352014/osa:4349454/osa:4332728/osa:4348176/osa:4341792/osa:4336113/osa:9270925/osa:4341790/osa:4328828/osa:4337406/osa:4332592/osa:4327213/osa:4324773/osa:4327239/osa:4342564/osa:4349051/osa:4335227/osa:4335745/osa:4344564/osa…	37	22	gene:HORVU2Hr1G103180/gene:HORVU2Hr1G045340/gene:HORVU3Hr1G002780/gene:HORVU5Hr1G076140/gene:HORVU2Hr1G084130/gene:HORVU7Hr1G040460/gene:HORVU2Hr1G005140/gene:HORVU1Hr1G090710/gene:HORVU1Hr1G080480/gene:HORVU1Hr1G075550/gene:HORVU4Hr1G051010/gene:HORVU5Hr1G002040/gene:HORVU6Hr1G031830/gene:HORVU2Hr1G081670/gene:HORVU6Hr1G020310/gene:HORVU4Hr1G054210/gene:HORVU3Hr1G096050/gene:HORVU2Hr1G050140/gen…	15	gene:HORVU1Hr1G028030/novel.4619/gene:HORVU5Hr1G099820/gene:HORVU6Hr1G008730/gene:HORVU5Hr1G051010/gene:HORVU1Hr1G054380/gene:HORVU0Hr1G018380/gene:HORVU7Hr1G010790/gene:HORVU2Hr1G040570/gene:HORVU3Hr1G033920/gene:HORVU3Hr1G082070/gene:HORVU1Hr1G045720/gene:HORVU3Hr1G085270/gene:HORVU2Hr1G071960/gene:HORVU1Hr1G067300
osa00630	Glyoxylate and dicarboxylate metabolism	13|472	52|3768	0.00985866	0.147097	gene:HORVU2Hr1G103180/gene:HORVU2Hr1G123770/gene:HORVU2Hr1G045340/gene:HORVU2Hr1G084130/gene:HORVU5Hr1G099820/gene:HORVU2Hr1G005140/gene:HORVU1Hr1G090710/gene:HORVU6Hr1G008730/gene:HORVU5Hr1G051010/gene:HORVU0Hr1G018380/gene:HORVU4Hr1G054210/gene:HORVU3Hr1G082070/gene:HORVU2Hr1G071960	-/-/-/-/-/-/-/-/-/-/-/-/-	osa:4337048/osa:4337447/osa:4343441/osa:9268154/osa:4328812/osa:4334915/osa:4339682/osa:4328073/osa:4352014/osa:4341790/osa:4332592/osa:4324773/osa:4335745	13	7	gene:HORVU2Hr1G103180/gene:HORVU2Hr1G123770/gene:HORVU2Hr1G045340/gene:HORVU2Hr1G084130/gene:HORVU2Hr1G005140/gene:HORVU1Hr1G090710/gene:HORVU4Hr1G054210	6	gene:HORVU5Hr1G099820/gene:HORVU6Hr1G008730/gene:HORVU5Hr1G051010/gene:HORVU0Hr1G018380/gene:HORVU3Hr1G082070/gene:HORVU2Hr1G071960
osa00330	Arginine and proline metabolism	12|472	47|3768	0.0108961	0.147097	gene:HORVU1Hr1G072780/gene:HORVU6Hr1G061270/gene:HORVU2Hr1G086140/gene:HORVU0Hr1G017370/gene:HORVU2Hr1G005320/gene:HORVU1Hr1G053440/gene:HORVU2Hr1G003810/gene:HORVU7Hr1G010790/gene:HORVU2Hr1G103220/gene:HORVU5Hr1G006730/gene:HORVU5Hr1G057520/gene:HORVU1Hr1G080320	-/-/-/-/-/-/-/-/-/-/-/-	osa:4338979/osa:4330149/osa:4336294/osa:4331017/osa:4334912/osa:4349318/osa:4335108/osa:4328828/osa:4337046/osa:4329560/osa:9272649/osa:9269289	12	8	gene:HORVU1Hr1G072780/gene:HORVU2Hr1G086140/gene:HORVU0Hr1G017370/gene:HORVU2Hr1G005320/gene:HORVU1Hr1G053440/gene:HORVU5Hr1G006730/gene:HORVU5Hr1G057520/gene:HORVU1Hr1G080320	4	gene:HORVU6Hr1G061270/gene:HORVU2Hr1G003810/gene:HORVU7Hr1G010790/gene:HORVU2Hr1G103220
osa00480	Glutathione metabolism	16|472	71|3768	0.0125784	0.15094	gene:HORVU3Hr1G074040/gene:HORVU2Hr1G026810/gene:HORVU2Hr1G075970/gene:HORVU1Hr1G008120/gene:HORVU3Hr1G013650/gene:HORVU3Hr1G097950/gene:HORVU1Hr1G080480/gene:HORVU1Hr1G064890/gene:HORVU2Hr1G101730/gene:HORVU7Hr1G041710/gene:HORVU6Hr1G089780/gene:HORVU7Hr1G057430/gene:HORVU1Hr1G049280/gene:HORVU3Hr1G033920/gene:HORVU4Hr1G035380/gene:HORVU6Hr1G063830	-/-/-/-/-/-/-/-/-/-/-/-/-/-/-/-	osa:4326887/osa:4344045/osa:4335896/osa:4337622/osa:4324525/osa:4326828/osa:4350528/osa:4338787/osa:4336886/osa:9266846/osa:4331112/osa:4346247/osa:4349207/osa:4327213/osa:4332876/osa:4330235	16	14	gene:HORVU3Hr1G074040/gene:HORVU2Hr1G026810/gene:HORVU2Hr1G075970/gene:HORVU1Hr1G008120/gene:HORVU3Hr1G013650/gene:HORVU3Hr1G097950/gene:HORVU1Hr1G080480/gene:HORVU1Hr1G064890/gene:HORVU7Hr1G041710/gene:HORVU6Hr1G089780/gene:HORVU7Hr1G057430/gene:HORVU1Hr1G049280/gene:HORVU4Hr1G035380/gene:HORVU6Hr1G063830	2	gene:HORVU2Hr1G101730/gene:HORVU3Hr1G033920
osa00190	Oxidative phosphorylation	18|472	85|3768	0.0159563	0.152469	gene:HORVU7Hr1G011220/gene:HORVU1Hr1G075660/gene:HORVU3Hr1G059320/gene:HORVU2Hr1G111640/gene:HORVU4Hr1G082570/gene:HORVU2Hr1G052880/gene:HORVU3Hr1G116580/gene:HORVU3Hr1G087400/gene:HORVU1Hr1G002500/gene:HORVU0Hr1G017350/gene:HORVU5Hr1G109620/gene:HORVU2Hr1G051740/gene:HORVU6Hr1G069370/gene:HORVU2Hr1G026060/gene:HORVU1Hr1G061960/gene:HORVU6Hr1G075280/gene:HORVU5Hr1G065230/gene:HORVU2Hr1G035860	-/-/Ylp/Ha1/-/-/-/-/-/-/-/-/-/-/-/-/-/-	osa:4337284/osa:4348583/osa:4327166/osa:4337257/osa:4331499/osa:4343288/osa:4324298/osa:4327412/osa:4337563/osa:4331015/osa:4334506/osa:4344095/osa:4341660/osa:4344058/osa:4338723/osa:9270776/osa:4347084/osa:4343746	18	13	gene:HORVU7Hr1G011220/gene:HORVU3Hr1G059320/gene:HORVU2Hr1G111640/gene:HORVU4Hr1G082570/gene:HORVU2Hr1G052880/gene:HORVU1Hr1G002500/gene:HORVU5Hr1G109620/gene:HORVU2Hr1G051740/gene:HORVU6Hr1G069370/gene:HORVU2Hr1G026060/gene:HORVU1Hr1G061960/gene:HORVU5Hr1G065230/gene:HORVU2Hr1G035860	5	gene:HORVU1Hr1G075660/gene:HORVU3Hr1G116580/gene:HORVU3Hr1G087400/gene:HORVU0Hr1G017350/gene:HORVU6Hr1G075280
osa00410	beta-Alanine metabolism	9|472	33|3768	0.0170266	0.152469	gene:HORVU4Hr1G064790/gene:HORVU2Hr1G012710/gene:HORVU2Hr1G082420/gene:HORVU6Hr1G061270/gene:HORVU4Hr1G053180/gene:HORVU3Hr1G003050/gene:HORVU2Hr1G103220/gene:HORVU2Hr1G078560/gene:HORVU3Hr1G079000	-/-/-/-/-/-/-/-/-	osa:4332184/osa:4335335/osa:4336153/osa:4330149/osa:4332628/osa:4345787/osa:4337046/osa:4335973/osa:4327558	9	5	gene:HORVU4Hr1G064790/gene:HORVU2Hr1G012710/gene:HORVU4Hr1G053180/gene:HORVU3Hr1G003050/gene:HORVU3Hr1G079000	4	gene:HORVU2Hr1G082420/gene:HORVU6Hr1G061270/gene:HORVU2Hr1G103220/gene:HORVU2Hr1G078560
osa00906	Carotenoid biosynthesis	7|472	23|3768	0.0187799	0.152469	gene:HORVU5Hr1G005740/gene:HORVU2Hr1G078840/gene:HORVU4Hr1G077450/gene:HORVU7Hr1G120660/gene:HORVU5Hr1G068330/gene:HORVU1Hr1G053080/gene:HORVU5Hr1G088130	-/-/-/-/ABA_8'-hydroxylase_2/-/-	osa:4352846/osa:4335984/osa:4331854/osa:4342137/osa:4347261/osa:4349290/osa:4347813	7	1	gene:HORVU5Hr1G068330	6	gene:HORVU5Hr1G005740/gene:HORVU2Hr1G078840/gene:HORVU4Hr1G077450/gene:HORVU7Hr1G120660/gene:HORVU1Hr1G053080/gene:HORVU5Hr1G088130
osa00250	Alanine, aspartate and glutamate metabolism	10|472	39|3768	0.0188281	0.152469	gene:HORVU4Hr1G064790/gene:HORVU0Hr1G017370/gene:HORVU3Hr1G003050/gene:HORVU3Hr1G063050/gene:HORVU7Hr1G010790/gene:HORVU4Hr1G075800/gene:HORVU2Hr1G078560/gene:HORVU4Hr1G075360/gene:HORVU2Hr1G093020/gene:HORVU1Hr1G080320	-/-/-/-/-/-/-/-/-/-	osa:4332184/osa:4331017/osa:4345787/osa:4324398/osa:4328828/osa:4331792/osa:4335973/osa:4331779/osa:4334405/osa:9269289	10	7	gene:HORVU4Hr1G064790/gene:HORVU0Hr1G017370/gene:HORVU3Hr1G003050/gene:HORVU4Hr1G075800/gene:HORVU4Hr1G075360/gene:HORVU2Hr1G093020/gene:HORVU1Hr1G080320	3	gene:HORVU3Hr1G063050/gene:HORVU7Hr1G010790/gene:HORVU2Hr1G078560
osa00051	Fructose and mannose metabolism	11|472	45|3768	0.0200426	0.152469	gene:HORVU3Hr1G002780/gene:HORVU1Hr1G075550/gene:HORVU2Hr1G020270/gene:HORVU4Hr1G060380/gene:HORVU7Hr1G056770/gene:HORVU2Hr1G081670/gene:HORVU5Hr1G076230/gene:HORVU5Hr1G019030/gene:HORVU5Hr1G115310/gene:HORVU7Hr1G038710/gene:HORVU1Hr1G074330	-/-/-/-/-/-/-/-/-/-/-	osa:4326074/osa:4339369/osa:4344231/osa:4332373/osa:4346217/osa:4336113/osa:4324962/osa:4345338/osa:4334653/osa:4340579/osa:4338912	11	10	gene:HORVU3Hr1G002780/gene:HORVU1Hr1G075550/gene:HORVU2Hr1G020270/gene:HORVU7Hr1G056770/gene:HORVU2Hr1G081670/gene:HORVU5Hr1G076230/gene:HORVU5Hr1G019030/gene:HORVU5Hr1G115310/gene:HORVU7Hr1G038710/gene:HORVU1Hr1G074330	1	gene:HORVU4Hr1G060380
osa00220	Arginine biosynthesis	8|472	29|3768	0.0223928	0.152469	gene:HORVU5Hr1G114090/gene:HORVU7Hr1G035450/gene:HORVU0Hr1G017370/gene:HORVU2Hr1G005320/gene:HORVU7Hr1G051070/gene:HORVU7Hr1G010790/gene:HORVU6Hr1G066930/gene:HORVU2Hr1G093020	-/-/-/-/-/-/-/-	osa:107279825/osa:4340457/osa:4331017/osa:4334912/osa:4346012/osa:4328828/osa:4330380/osa:4334405	8	6	gene:HORVU7Hr1G035450/gene:HORVU0Hr1G017370/gene:HORVU2Hr1G005320/gene:HORVU7Hr1G051070/gene:HORVU6Hr1G066930/gene:HORVU2Hr1G093020	2	gene:HORVU5Hr1G114090/gene:HORVU7Hr1G010790
osa00620	Pyruvate metabolism	16|472	76|3768	0.0235653	0.152469	gene:HORVU1Hr1G070310/gene:HORVU1Hr1G028030/gene:HORVU7Hr1G085150/gene:HORVU2Hr1G084130/gene:HORVU7Hr1G040460/gene:HORVU2Hr1G010440/gene:HORVU6Hr1G061270/gene:HORVU1Hr1G090710/gene:HORVU1Hr1G054380/gene:HORVU3Hr1G105880/gene:HORVU5Hr1G109440/gene:HORVU2Hr1G040570/gene:HORVU4Hr1G054210/gene:HORVU2Hr1G050140/gene:HORVU1Hr1G045720/gene:HORVU2Hr1G071960	-/-/-/-/-/-/-/-/-/-/-/-/-/-/-/-	osa:4339090/osa:4338007/osa:4344858/osa:9268154/osa:4340640/osa:4338322/osa:4330149/osa:4339682/osa:4349454/osa:4348450/osa:4329021/osa:4337406/osa:4332592/osa:4342564/osa:4349051/osa:4335745	16	7	gene:HORVU1Hr1G070310/gene:HORVU7Hr1G085150/gene:HORVU2Hr1G084130/gene:HORVU7Hr1G040460/gene:HORVU1Hr1G090710/gene:HORVU4Hr1G054210/gene:HORVU2Hr1G050140	9	gene:HORVU1Hr1G028030/gene:HORVU2Hr1G010440/gene:HORVU6Hr1G061270/gene:HORVU1Hr1G054380/gene:HORVU3Hr1G105880/gene:HORVU5Hr1G109440/gene:HORVU2Hr1G040570/gene:HORVU1Hr1G045720/gene:HORVU2Hr1G071960
osa00360	Phenylalanine metabolism	8|472	30|3768	0.0273034	0.152469	gene:HORVU2Hr1G012710/gene:HORVU2Hr1G082420/gene:HORVU0Hr1G017370/gene:HORVU4Hr1G053180/gene:HORVU2Hr1G003810/gene:HORVU7Hr1G010790/gene:HORVU6Hr1G058830/gene:HORVU6Hr1G027650	-/-/-/-/-/-/-/-	osa:4335335/osa:4336153/osa:4331017/osa:4332628/osa:4335108/osa:4328828/osa:4330034/osa:4328425	8	4	gene:HORVU2Hr1G012710/gene:HORVU0Hr1G017370/gene:HORVU4Hr1G053180/gene:HORVU6Hr1G027650	4	gene:HORVU2Hr1G082420/gene:HORVU2Hr1G003810/gene:HORVU7Hr1G010790/gene:HORVU6Hr1G058830
osa00260	Glycine, serine and threonine metabolism	11|472	47|3768	0.0273201	0.152469	gene:HORVU2Hr1G012710/gene:HORVU5Hr1G053950/gene:HORVU2Hr1G082420/gene:HORVU1Hr1G093480/gene:HORVU2Hr1G005140/gene:HORVU0Hr1G005160/gene:HORVU4Hr1G051010/gene:HORVU6Hr1G020310/gene:HORVU0Hr1G018380/gene:HORVU3Hr1G082070/gene:HORVU4Hr1G075360	-/-/-/-/-/-/-/-/-/-/-	osa:4335335/osa:4346642/osa:4336153/osa:4342571/osa:4334915/osa:4336402/osa:4332728/osa:9270925/osa:4341790/osa:4324773/osa:4331779	11	8	gene:HORVU2Hr1G012710/gene:HORVU5Hr1G053950/gene:HORVU1Hr1G093480/gene:HORVU2Hr1G005140/gene:HORVU0Hr1G005160/gene:HORVU4Hr1G051010/gene:HORVU6Hr1G020310/gene:HORVU4Hr1G075360	3	gene:HORVU2Hr1G082420/gene:HORVU0Hr1G018380/gene:HORVU3Hr1G082070
osa00710	Carbon fixation in photosynthetic organisms	12|472	53|3768	0.0277217	0.152469	gene:HORVU1Hr1G028030/gene:HORVU3Hr1G002780/gene:HORVU5Hr1G076140/gene:HORVU1Hr1G090710/gene:HORVU5Hr1G051010/gene:HORVU6Hr1G031830/gene:HORVU7Hr1G010790/gene:HORVU1Hr1G045720/gene:HORVU3Hr1G085270/gene:HORVU7Hr1G074690/gene:HORVU1Hr1G067300/gene:HORVU1Hr1G074330	-/-/-/-/-/-/-/-/-/-/-/-	osa:4338007/osa:4326074/osa:4347508/osa:4339682/osa:4352014/osa:4341792/osa:4328828/osa:4349051/osa:4335227/osa:4344564/osa:4339204/osa:4338912	12	6	gene:HORVU3Hr1G002780/gene:HORVU5Hr1G076140/gene:HORVU1Hr1G090710/gene:HORVU6Hr1G031830/gene:HORVU7Hr1G074690/gene:HORVU1Hr1G074330	6	gene:HORVU1Hr1G028030/gene:HORVU5Hr1G051010/gene:HORVU7Hr1G010790/gene:HORVU1Hr1G045720/gene:HORVU3Hr1G085270/gene:HORVU1Hr1G067300
osa00010	Glycolysis / Gluconeogenesis	20|472	103|3768	0.028235	0.152469	gene:HORVU1Hr1G070310/gene:HORVU3Hr1G002780/gene:HORVU7Hr1G040460/gene:HORVU6Hr1G061270/gene:HORVU1Hr1G075550/gene:HORVU1Hr1G054380/gene:HORVU4Hr1G051010/gene:HORVU5Hr1G002040/gene:HORVU6Hr1G031830/gene:HORVU2Hr1G081670/gene:HORVU6Hr1G020310/gene:HORVU2Hr1G040570/gene:HORVU5Hr1G019030/gene:HORVU4Hr1G054210/gene:HORVU2Hr1G050140/gene:HORVU2Hr1G071960/gene:HORVU7Hr1G074690/gene:HORVU2Hr1G034040/gen…	-/-/-/-/-/-/-/-/-/-/-/-/-/-/-/-/-/-/-/-	osa:4339090/osa:4326074/osa:4340640/osa:4330149/osa:4339369/osa:4349454/osa:4332728/osa:4348176/osa:4341792/osa:4336113/osa:9270925/osa:4337406/osa:4345338/osa:4332592/osa:4342564/osa:4335745/osa:4344564/osa:4348138/osa:4339204/osa:4338912	20	15	gene:HORVU1Hr1G070310/gene:HORVU3Hr1G002780/gene:HORVU7Hr1G040460/gene:HORVU1Hr1G075550/gene:HORVU4Hr1G051010/gene:HORVU5Hr1G002040/gene:HORVU6Hr1G031830/gene:HORVU2Hr1G081670/gene:HORVU6Hr1G020310/gene:HORVU5Hr1G019030/gene:HORVU4Hr1G054210/gene:HORVU2Hr1G050140/gene:HORVU7Hr1G074690/gene:HORVU2Hr1G034040/gene:HORVU1Hr1G074330	5	gene:HORVU6Hr1G061270/gene:HORVU1Hr1G054380/gene:HORVU2Hr1G040570/gene:HORVU2Hr1G071960/gene:HORVU1Hr1G067300
osa00650	Butanoate metabolism	6|472	20|3768	0.0310762	0.15982	gene:HORVU4Hr1G064790/gene:HORVU4Hr1G053180/gene:HORVU3Hr1G003050/gene:HORVU7Hr1G056590/gene:HORVU2Hr1G078560/gene:HORVU4Hr1G054210	-/-/-/-/-/-	osa:4332184/osa:4332628/osa:4345787/osa:4346215/osa:4335973/osa:4332592	6	4	gene:HORVU4Hr1G064790/gene:HORVU4Hr1G053180/gene:HORVU3Hr1G003050/gene:HORVU4Hr1G054210	2	gene:HORVU7Hr1G056590/gene:HORVU2Hr1G078560
osa00062	Fatty acid elongation	7|472	27|3768	0.0437954	0.214995	gene:HORVU4Hr1G076940/gene:HORVU4Hr1G067340/gene:HORVU7Hr1G024370/gene:HORVU3Hr1G013750/gene:HORVU7Hr1G022610/gene:HORVU7Hr1G023280/gene:HORVU1Hr1G089710	Fdh/-/-/-/-/-/-	osa:4331836/osa:4332090/osa:4340816/osa:107277374/osa:4332986/osa:4330627/osa:4339645	7	1	gene:HORVU1Hr1G089710	6	gene:HORVU4Hr1G076940/gene:HORVU4Hr1G067340/gene:HORVU7Hr1G024370/gene:HORVU3Hr1G013750/gene:HORVU7Hr1G022610/gene:HORVU7Hr1G023280
osa01210	2-Oxocarboxylic acid metabolism	9|472	41|3768	0.0628083	0.294926	gene:HORVU7Hr1G035450/gene:HORVU5Hr1G099820/gene:HORVU0Hr1G017370/gene:HORVU7Hr1G051070/gene:HORVU0Hr1G008950/gene:HORVU6Hr1G062440/gene:HORVU7Hr1G010790/gene:HORVU6Hr1G066930/gene:HORVU3Hr1G033920	-/-/-/-/-/-/-/-/-	osa:4340457/osa:4328812/osa:4331017/osa:4346012/osa:4332151/osa:4330192/osa:4328828/osa:4330380/osa:4327213	9	5	gene:HORVU7Hr1G035450/gene:HORVU0Hr1G017370/gene:HORVU7Hr1G051070/gene:HORVU6Hr1G062440/gene:HORVU6Hr1G066930	4	gene:HORVU5Hr1G099820/gene:HORVU0Hr1G008950/gene:HORVU7Hr1G010790/gene:HORVU3Hr1G033920
osa00053	Ascorbate and aldarate metabolism	9|472	42|3768	0.0714999	0.32175	gene:HORVU1Hr1G070310/gene:HORVU2Hr1G075970/gene:HORVU1Hr1G008120/gene:HORVU7Hr1G087250/gene:HORVU6Hr1G061270/gene:HORVU2Hr1G101730/gene:HORVU7Hr1G057430/gene:HORVU7Hr1G053260/gene:HORVU7Hr1G072240	-/-/-/-/-/-/-/-/-	osa:4339090/osa:4335896/osa:4337622/osa:4341337/osa:4330149/osa:4336886/osa:4346247/osa:4346094/osa:4344670	9	7	gene:HORVU1Hr1G070310/gene:HORVU2Hr1G075970/gene:HORVU1Hr1G008120/gene:HORVU7Hr1G087250/gene:HORVU7Hr1G057430/gene:HORVU7Hr1G053260/gene:HORVU7Hr1G072240	2	gene:HORVU6Hr1G061270/gene:HORVU2Hr1G101730
osa00950	Isoquinoline alkaloid biosynthesis	4|472	15|3768	0.108029	0.466684	gene:HORVU2Hr1G012710/gene:HORVU2Hr1G082420/gene:HORVU0Hr1G017370/gene:HORVU7Hr1G010790	-/-/-/-	osa:4335335/osa:4336153/osa:4331017/osa:4328828	4	2	gene:HORVU2Hr1G012710/gene:HORVU0Hr1G017370	2	gene:HORVU2Hr1G082420/gene:HORVU7Hr1G010790
osa00030	Pentose phosphate pathway	8|472	40|3768	0.119	0.494307	gene:HORVU3Hr1G002780/gene:HORVU5Hr1G076140/gene:HORVU1Hr1G080480/gene:HORVU1Hr1G075550/gene:HORVU2Hr1G081670/gene:HORVU5Hr1G019030/gene:HORVU3Hr1G096050/gene:HORVU1Hr1G074330	-/-/-/-/-/-/-/-	osa:4326074/osa:4347508/osa:4350528/osa:4339369/osa:4336113/osa:4345338/osa:4327239/osa:4338912	8	8	gene:HORVU3Hr1G002780/gene:HORVU5Hr1G076140/gene:HORVU1Hr1G080480/gene:HORVU1Hr1G075550/gene:HORVU2Hr1G081670/gene:HORVU5Hr1G019030/gene:HORVU3Hr1G096050/gene:HORVU1Hr1G074330	0
osa00960	Tropane, piperidine and pyridine alkaloid biosynthesis	4|472	16|3768	0.130491	0.521965	gene:HORVU2Hr1G012710/gene:HORVU2Hr1G082420/gene:HORVU0Hr1G017370/gene:HORVU7Hr1G010790	-/-/-/-	osa:4335335/osa:4336153/osa:4331017/osa:4328828	4	2	gene:HORVU2Hr1G012710/gene:HORVU0Hr1G017370	2	gene:HORVU2Hr1G082420/gene:HORVU7Hr1G010790
osa04016	MAPK signaling pathway - plant	16|472	96|3768	0.139742	0.539003	gene:HORVU5Hr1G024550/gene:HORVU2Hr1G104030/gene:HORVU3Hr1G088200/gene:HORVU7Hr1G033620/gene:HORVU7Hr1G097730/gene:HORVU4Hr1G060370/gene:HORVU6Hr1G008730/gene:HORVU7Hr1G040730/gene:HORVU1Hr1G055440/gene:HORVU1Hr1G052430/gene:HORVU1Hr1G050560/gene:HORVU7Hr1G113270/gene:HORVU0Hr1G001280/gene:HORVU1Hr1G022550/gene:HORVU4Hr1G007990/gene:HORVU2Hr1G014670	-/-/-/-/-/-/-/-/-/chitinase/-/-/-/-/-/-	osa:4352439/osa:4337016/osa:4327518/osa:4325424/osa:4341956/osa:4332374/osa:4328073/osa:4348237/osa:4349403/osa:4349267/osa:4349484/osa:4338719/osa:4339171/osa:4337850/osa:107277074/osa:4332548	16	11	gene:HORVU5Hr1G024550/gene:HORVU2Hr1G104030/gene:HORVU7Hr1G033620/gene:HORVU7Hr1G040730/gene:HORVU1Hr1G055440/gene:HORVU1Hr1G052430/gene:HORVU1Hr1G050560/gene:HORVU7Hr1G113270/gene:HORVU0Hr1G001280/gene:HORVU1Hr1G022550/gene:HORVU2Hr1G014670	5	gene:HORVU3Hr1G088200/gene:HORVU7Hr1G097730/gene:HORVU4Hr1G060370/gene:HORVU6Hr1G008730/gene:HORVU4Hr1G007990
osa00590	Arachidonic acid metabolism	3|472	11|3768	0.150143	0.54679	gene:HORVU3Hr1G013650/gene:HORVU4Hr1G035380/gene:HORVU6Hr1G063830	-/-/-	osa:4324525/osa:4332876/osa:4330235	3	3	gene:HORVU3Hr1G013650/gene:HORVU4Hr1G035380/gene:HORVU6Hr1G063830	0
osa00100	Steroid biosynthesis	5|472	23|3768	0.151886	0.54679	gene:HORVU4Hr1G080780/gene:HORVU4Hr1G012440/gene:HORVU5Hr1G049730/gene:HORVU3Hr1G028620/gene:HORVU4Hr1G018150	-/-/-/-/-	osa:4331540/osa:9270960/osa:4346369/osa:4325564/osa:4331338	5	5	gene:HORVU4Hr1G080780/gene:HORVU4Hr1G012440/gene:HORVU5Hr1G049730/gene:HORVU3Hr1G028620/gene:HORVU4Hr1G018150	0
osa00195	Photosynthesis	8|472	44|3768	0.177911	0.580351	gene:HORVU2Hr1G038940/novel.3018/gene:HORVU2Hr1G039510/gene:HORVU6Hr1G000620/gene:HORVU3Hr1G082740/gene:HORVU5Hr1G117910/gene:HORVU2Hr1G038830/gene:HORVU6Hr1G075280	-/-/-/-/-/-/-/-	osa:4342395/osa:4324933/osa:4343634/osa:4328000/osa:4324933/osa:4334701/osa:4342399/osa:9270776	8	3	gene:HORVU2Hr1G038940/gene:HORVU5Hr1G117910/gene:HORVU2Hr1G038830	5	novel.3018/gene:HORVU2Hr1G039510/gene:HORVU6Hr1G000620/gene:HORVU3Hr1G082740/gene:HORVU6Hr1G075280
osa00511	Other glycan degradation	4|472	18|3768	0.180406	0.580351	gene:HORVU4Hr1G015450/gene:HORVU4Hr1G067360/gene:HORVU5Hr1G113880/gene:HORVU7Hr1G076480	-/-/-/-	osa:4350171/osa:4332084/osa:4350617/osa:4344485	4	3	gene:HORVU4Hr1G067360/gene:HORVU5Hr1G113880/gene:HORVU7Hr1G076480	1	gene:HORVU4Hr1G015450
osa00450	Selenocompound metabolism	3|472	12|3768	0.182566	0.580351	gene:HORVU5Hr1G006780/gene:HORVU5Hr1G094300/gene:HORVU4Hr1G069130	HvMS/-/-	osa:4352832/osa:4334073/osa:4332018	3	2	gene:HORVU5Hr1G006780/gene:HORVU5Hr1G094300	1	gene:HORVU4Hr1G069130
osa01212	Fatty acid metabolism	10|472	58|3768	0.182703	0.580351	gene:HORVU7Hr1G019830/gene:HORVU2Hr1G010440/gene:HORVU2Hr1G030950/gene:HORVU6Hr1G091130/gene:HORVU1Hr1G083910/gene:HORVU4Hr1G053180/gene:HORVU7Hr1G024370/gene:HORVU3Hr1G013750/gene:HORVU3Hr1G105880/gene:HORVU4Hr1G055240	-/-/-/-/-/-/-/-/-/-	osa:4340093/osa:4338322/osa:4343906/osa:4331150/osa:4343598/osa:4332628/osa:4340816/osa:107277374/osa:4348450/osa:4332547	10	4	gene:HORVU7Hr1G019830/gene:HORVU6Hr1G091130/gene:HORVU1Hr1G083910/gene:HORVU4Hr1G053180	6	gene:HORVU2Hr1G010440/gene:HORVU2Hr1G030950/gene:HORVU7Hr1G024370/gene:HORVU3Hr1G013750/gene:HORVU3Hr1G105880/gene:HORVU4Hr1G055240
osa03030	DNA replication	9|472	52|3768	0.196332	0.597571	gene:HORVU3Hr1G051650/gene:HORVU3Hr1G030580/gene:HORVU5Hr1G117650/novel.5063/gene:HORVU7Hr1G091790/gene:HORVU2Hr1G116060/novel.5618/novel.4577/gene:HORVU4Hr1G067940	-/-/-/-/-/-/-/-/-	osa:4334834/osa:4330068/osa:4334691/osa:4339099/osa:4350754/osa:4337150/osa:4331016/osa:4352514/osa:4332052	9	0		9	gene:HORVU3Hr1G051650/gene:HORVU3Hr1G030580/gene:HORVU5Hr1G117650/novel.5063/gene:HORVU7Hr1G091790/gene:HORVU2Hr1G116060/novel.5618/novel.4577/gene:HORVU4Hr1G067940
osa00061	Fatty acid biosynthesis	6|472	32|3768	0.204449	0.597571	gene:HORVU7Hr1G019830/gene:HORVU2Hr1G010440/gene:HORVU2Hr1G030950/gene:HORVU1Hr1G083910/gene:HORVU3Hr1G105880/gene:HORVU4Hr1G055240	-/-/-/-/-/-	osa:4340093/osa:4338322/osa:4343906/osa:4343598/osa:4348450/osa:4332547	6	2	gene:HORVU7Hr1G019830/gene:HORVU1Hr1G083910	4	gene:HORVU2Hr1G010440/gene:HORVU2Hr1G030950/gene:HORVU3Hr1G105880/gene:HORVU4Hr1G055240
osa00240	Pyrimidine metabolism	7|472	39|3768	0.209099	0.597571	gene:HORVU1Hr1G090430/gene:HORVU3Hr1G108390/gene:HORVU7Hr1G041710/gene:HORVU1Hr1G055440/gene:HORVU3Hr1G112590/gene:HORVU3Hr1G079000/gene:HORVU3Hr1G066890	-/-/-/-/-/-/-	osa:4339675/osa:4325739/osa:9266846/osa:4349403/osa:4324465/osa:4327558/osa:4327823	7	5	gene:HORVU3Hr1G108390/gene:HORVU7Hr1G041710/gene:HORVU1Hr1G055440/gene:HORVU3Hr1G112590/gene:HORVU3Hr1G079000	2	gene:HORVU1Hr1G090430/gene:HORVU3Hr1G066890
osa00940	Phenylpropanoid biosynthesis	20|472	132|3768	0.210256	0.597571	gene:HORVU2Hr1G026810/gene:HORVU7Hr1G083550/gene:HORVU2Hr1G119350/gene:HORVU1Hr1G016840/gene:HORVU2Hr1G089050/gene:HORVU1Hr1G016980/gene:HORVU7Hr1G098510/gene:HORVU6Hr1G089350/gene:HORVU1Hr1G051740/gene:HORVU2Hr1G125110/gene:HORVU6Hr1G009360/gene:HORVU6Hr1G058830/gene:HORVU5Hr1G073370/gene:HORVU4Hr1G084920/gene:HORVU3Hr1G077580/gene:HORVU5Hr1G077910/gene:HORVU4Hr1G016940/gene:HORVU3Hr1G025920/gen…	-/-/-/-/-/-/-/-/-/-/-/-/-/-/-/-/-/-/-/-	osa:4344045/osa:4326969/osa:4334113/osa:4337731/osa:4336389/osa:4337732/osa:4341935/osa:4331085/osa:4349241/osa:4337488/osa:4328841/osa:4330034/osa:4347441/osa:4331437/osa:4327052/osa:4347547/osa:4350051/osa:4338409/osa:4341861/osa:4328832	20	14	gene:HORVU2Hr1G026810/gene:HORVU7Hr1G083550/gene:HORVU1Hr1G016840/gene:HORVU2Hr1G089050/gene:HORVU1Hr1G016980/gene:HORVU7Hr1G098510/gene:HORVU1Hr1G051740/gene:HORVU2Hr1G125110/gene:HORVU6Hr1G009360/gene:HORVU4Hr1G084920/gene:HORVU3Hr1G077580/gene:HORVU5Hr1G077910/gene:HORVU3Hr1G025920/gene:HORVU7Hr1G102480	6	gene:HORVU2Hr1G119350/gene:HORVU6Hr1G089350/gene:HORVU6Hr1G058830/gene:HORVU5Hr1G073370/gene:HORVU4Hr1G016940/gene:HORVU6Hr1G026600
osa00460	Cyanoamino acid metabolism	6|472	34|3768	0.247134	0.684371	gene:HORVU2Hr1G119350/gene:HORVU2Hr1G089050/gene:HORVU3Hr1G013650/gene:HORVU5Hr1G073370/gene:HORVU5Hr1G077910/gene:HORVU3Hr1G082070	-/-/-/-/-/-	osa:4334113/osa:4336389/osa:4324525/osa:4347441/osa:4347547/osa:4324773	6	3	gene:HORVU2Hr1G089050/gene:HORVU3Hr1G013650/gene:HORVU5Hr1G077910	3	gene:HORVU2Hr1G119350/gene:HORVU5Hr1G073370/gene:HORVU3Hr1G082070
osa00920	Sulfur metabolism	4|472	21|3768	0.264385	0.691037	gene:HORVU6Hr1G059850/gene:HORVU0Hr1G003890/gene:HORVU5Hr1G094300/gene:HORVU1Hr1G080960	-/-/-/-	osa:4343581/osa:4343348/osa:4334073/osa:4339425	4	2	gene:HORVU5Hr1G094300/gene:HORVU1Hr1G080960	2	gene:HORVU6Hr1G059850/gene:HORVU0Hr1G003890
osa00941	Flavonoid biosynthesis	4|472	21|3768	0.264385	0.691037	gene:HORVU5Hr1G046480/gene:HORVU2Hr1G110130/gene:HORVU2Hr1G006720/gene:HORVU3Hr1G025920	-/-/-/-	osa:4349607/osa:9270463/osa:4334886/osa:4338409	4	2	gene:HORVU2Hr1G006720/gene:HORVU3Hr1G025920	2	gene:HORVU5Hr1G046480/gene:HORVU2Hr1G110130
osa00770	Pantothenate and CoA biosynthesis	5|472	28|3768	0.268737	0.691037	gene:HORVU6Hr1G061270/gene:HORVU0Hr1G008950/gene:HORVU2Hr1G103220/gene:HORVU7Hr1G034130/gene:HORVU3Hr1G079000	-/-/-/-/-	osa:4330149/osa:4332151/osa:4337046/osa:4340408/osa:4327558	5	2	gene:HORVU7Hr1G034130/gene:HORVU3Hr1G079000	3	gene:HORVU6Hr1G061270/gene:HORVU0Hr1G008950/gene:HORVU2Hr1G103220
osa01240	Biosynthesis of cofactors	28|472	201|3768	0.299303	0.751738	gene:HORVU1Hr1G090430/gene:HORVU1Hr1G070310/gene:HORVU6Hr1G061270/gene:HORVU2Hr1G030950/gene:HORVU1Hr1G056560/gene:HORVU1Hr1G083910/gene:HORVU3Hr1G108390/gene:HORVU4Hr1G060380/novel.5134/gene:HORVU1Hr1G066240/gene:HORVU1Hr1G054380/gene:HORVU0Hr1G008950/gene:HORVU7Hr1G053260/gene:HORVU1Hr1G055440/gene:HORVU3Hr1G112590/gene:HORVU4Hr1G075800/gene:HORVU2Hr1G040570/gene:HORVU7Hr1G034130/gene:HORVU4Hr1…	-/-/-/-/-/-/-/-/-/-/-/-/-/-/-/-/-/-/-/-/-/-/-/-/-/-/-/-	osa:4339675/osa:4339090/osa:4330149/osa:4343906/osa:9266739/osa:4343598/osa:4325739/osa:4332373/osa:4345056/osa:4339236/osa:4349454/osa:4332151/osa:4346094/osa:4349403/osa:4324465/osa:4331792/osa:4337406/osa:4340408/osa:4333719/osa:4349979/osa:4336633/osa:4324773/osa:4342564/osa:4335862/osa:4331502/osa:4328425/osa:4327918/osa:4327859	28	13	gene:HORVU1Hr1G070310/gene:HORVU1Hr1G083910/gene:HORVU3Hr1G108390/gene:HORVU1Hr1G066240/gene:HORVU7Hr1G053260/gene:HORVU1Hr1G055440/gene:HORVU3Hr1G112590/gene:HORVU4Hr1G075800/gene:HORVU7Hr1G034130/gene:HORVU2Hr1G050140/gene:HORVU4Hr1G082290/gene:HORVU6Hr1G027650/gene:HORVU3Hr1G059840	15	gene:HORVU1Hr1G090430/gene:HORVU6Hr1G061270/gene:HORVU2Hr1G030950/gene:HORVU1Hr1G056560/gene:HORVU4Hr1G060380/novel.5134/gene:HORVU1Hr1G054380/gene:HORVU0Hr1G008950/gene:HORVU2Hr1G040570/gene:HORVU4Hr1G003580/gene:HORVU4Hr1G017680/gene:HORVU2Hr1G096850/gene:HORVU3Hr1G082070/novel.1740/gene:HORVU5Hr1G011100
osa00040	Pentose and glucuronate interconversions	7|472	44|3768	0.309627	0.759993	gene:HORVU1Hr1G070310/gene:HORVU5Hr1G076140/gene:HORVU6Hr1G084030/gene:HORVU2Hr1G020270/gene:HORVU7Hr1G056770/gene:HORVU1Hr1G048280/gene:HORVU2Hr1G025980	-/-/-/-/-/-/-	osa:4339090/osa:4347508/osa:4345722/osa:4344231/osa:4346217/osa:4348589/osa:4344059	7	7	gene:HORVU1Hr1G070310/gene:HORVU5Hr1G076140/gene:HORVU6Hr1G084030/gene:HORVU2Hr1G020270/gene:HORVU7Hr1G056770/gene:HORVU1Hr1G048280/gene:HORVU2Hr1G025980	0
osa00350	Tyrosine metabolism	5|472	30|3768	0.320134	0.768322	gene:HORVU2Hr1G012710/gene:HORVU2Hr1G082420/gene:HORVU0Hr1G017370/gene:HORVU7Hr1G010790/gene:HORVU6Hr1G027650	-/-/-/-/-	osa:4335335/osa:4336153/osa:4331017/osa:4328828/osa:4328425	5	3	gene:HORVU2Hr1G012710/gene:HORVU0Hr1G017370/gene:HORVU6Hr1G027650	2	gene:HORVU2Hr1G082420/gene:HORVU7Hr1G010790
osa00280	Valine, leucine and isoleucine degradation	6|472	38|3768	0.338508	0.777848	gene:HORVU6Hr1G061270/gene:HORVU6Hr1G091130/gene:HORVU4Hr1G053180/gene:HORVU7Hr1G056590/gene:HORVU0Hr1G008950/gene:HORVU4Hr1G075360	-/-/-/-/-/-	osa:4330149/osa:4331150/osa:4332628/osa:4346215/osa:4332151/osa:4331779	6	3	gene:HORVU6Hr1G091130/gene:HORVU4Hr1G053180/gene:HORVU4Hr1G075360	3	gene:HORVU6Hr1G061270/gene:HORVU7Hr1G056590/gene:HORVU0Hr1G008950
osa00400	Phenylalanine, tyrosine and tryptophan biosynthesis	6|472	38|3768	0.338508	0.777848	gene:HORVU1Hr1G093480/gene:HORVU0Hr1G017370/gene:HORVU7Hr1G114660/gene:HORVU4Hr1G083210/gene:HORVU7Hr1G010790/gene:HORVU2Hr1G029870	-/-/-/-/-/-	osa:4342571/osa:4331017/osa:4345257/osa:4331468/osa:4328828/osa:4343946	6	5	gene:HORVU1Hr1G093480/gene:HORVU0Hr1G017370/gene:HORVU7Hr1G114660/gene:HORVU4Hr1G083210/gene:HORVU2Hr1G029870	1	gene:HORVU7Hr1G010790
osa00520	Amino sugar and nucleotide sugar metabolism	13|472	91|3768	0.349738	0.782	gene:HORVU6Hr1G033630/gene:HORVU3Hr1G073780/gene:HORVU4Hr1G060380/gene:HORVU4Hr1G067360/gene:HORVU2Hr1G115640/gene:HORVU5Hr1G055920/gene:HORVU7Hr1G053260/gene:HORVU1Hr1G052430/gene:HORVU7Hr1G113270/gene:HORVU5Hr1G076230/gene:HORVU5Hr1G045150/gene:HORVU7Hr1G038710/gene:HORVU6Hr1G020380	-/-/-/-/-/-/-/chitinase/-/-/-/-/-	osa:4346656/osa:4333393/osa:4332373/osa:4332084/osa:4337166/osa:4346723/osa:4346094/osa:4349267/osa:4338719/osa:4324962/osa:4351401/osa:4340579/osa:4328266	13	10	gene:HORVU3Hr1G073780/gene:HORVU4Hr1G067360/gene:HORVU2Hr1G115640/gene:HORVU7Hr1G053260/gene:HORVU1Hr1G052430/gene:HORVU7Hr1G113270/gene:HORVU5Hr1G076230/gene:HORVU5Hr1G045150/gene:HORVU7Hr1G038710/gene:HORVU6Hr1G020380	3	gene:HORVU6Hr1G033630/gene:HORVU4Hr1G060380/gene:HORVU5Hr1G055920
osa00730	Thiamine metabolism	3|472	17|3768	0.360371	0.782	gene:HORVU2Hr1G126150/gene:HORVU4Hr1G003580/gene:HORVU4Hr1G082290	-/-/-	osa:4342614/osa:4333719/osa:4331502	3	2	gene:HORVU2Hr1G126150/gene:HORVU4Hr1G082290	1	gene:HORVU4Hr1G003580
osa00052	Galactose metabolism	6|472	39|3768	0.362037	0.782	gene:HORVU3Hr1G020780/gene:HORVU7Hr1G027930/gene:HORVU1Hr1G075550/gene:HORVU5Hr1G055920/gene:HORVU2Hr1G081670/gene:HORVU2Hr1G034040	-/-/-/-/-/-	osa:4342703/osa:4340274/osa:4339369/osa:4346723/osa:4336113/osa:4348138	6	5	gene:HORVU3Hr1G020780/gene:HORVU7Hr1G027930/gene:HORVU1Hr1G075550/gene:HORVU2Hr1G081670/gene:HORVU2Hr1G034040	1	gene:HORVU5Hr1G055920
osa03420	Nucleotide excision repair	8|472	55|3768	0.383198	0.807686	gene:HORVU3Hr1G051650/gene:HORVU3Hr1G030580/gene:HORVU3Hr1G092530/gene:HORVU7Hr1G091790/gene:HORVU2Hr1G116060/gene:HORVU4Hr1G069790/gene:HORVU7Hr1G027590/gene:HORVU4Hr1G067940	-/-/-/-/-/-/-/-	osa:4334834/osa:4330068/osa:4345313/osa:4350754/osa:4337150/osa:4331991/osa:4340268/osa:4332052	8	1	gene:HORVU7Hr1G027590	7	gene:HORVU3Hr1G051650/gene:HORVU3Hr1G030580/gene:HORVU3Hr1G092530/gene:HORVU7Hr1G091790/gene:HORVU2Hr1G116060/gene:HORVU4Hr1G069790/gene:HORVU4Hr1G067940
osa00563	Glycosylphosphatidylinositol (GPI)-anchor biosynthesis	3|472	18|3768	0.396364	0.807686	gene:HORVU6Hr1G086580/gene:HORVU3Hr1G091850/gene:HORVU5Hr1G099490	-/-/-	osa:9271607/osa:4324979/osa:9269143	3	1	gene:HORVU3Hr1G091850	2	gene:HORVU6Hr1G086580/gene:HORVU5Hr1G099490
osa00760	Nicotinate and nicotinamide metabolism	3|472	18|3768	0.396364	0.807686	gene:HORVU1Hr1G056560/gene:HORVU4Hr1G017680/gene:HORVU3Hr1G066890	-/-/-	osa:9266739/osa:4349979/osa:4327823	3	0		3	gene:HORVU1Hr1G056560/gene:HORVU4Hr1G017680/gene:HORVU3Hr1G066890
osa03040	Spliceosome	20|472	149|3768	0.405688	0.811375	gene:HORVU3Hr1G064550/gene:HORVU4Hr1G052730/gene:HORVU5Hr1G110370/gene:HORVU2Hr1G055870/gene:HORVU3Hr1G086500/gene:HORVU3Hr1G018230/gene:HORVU7Hr1G027490/gene:HORVU1Hr1G046870/gene:HORVU3Hr1G092600/gene:HORVU5Hr1G113180/gene:HORVU6Hr1G077540/gene:HORVU3Hr1G015610/gene:HORVU4Hr1G037030/gene:HORVU3Hr1G025270/gene:HORVU2Hr1G019410/gene:HORVU2Hr1G109460/gene:HORVU6Hr1G051450/gene:HORVU6Hr1G056260/gen…	-/-/-/-/-/-/-/-/-/-/-/-/-/-/-/-/-/-/-/-	osa:4338552/osa:4332645/osa:4348309/osa:4342674/osa:4339012/osa:4324412/osa:4340263/osa:4347985/osa:9271802/osa:4334598/osa:4330796/osa:4323935/osa:4332988/osa:4324336/osa:4344256/osa:4334674/osa:4329810/osa:4329963/osa:4351236/osa:9268869	20	7	gene:HORVU5Hr1G110370/gene:HORVU3Hr1G086500/gene:HORVU7Hr1G027490/gene:HORVU3Hr1G092600/gene:HORVU5Hr1G113180/gene:HORVU3Hr1G015610/gene:HORVU6Hr1G051450	13	gene:HORVU3Hr1G064550/gene:HORVU4Hr1G052730/gene:HORVU2Hr1G055870/gene:HORVU3Hr1G018230/gene:HORVU1Hr1G046870/gene:HORVU6Hr1G077540/gene:HORVU4Hr1G037030/gene:HORVU3Hr1G025270/gene:HORVU2Hr1G019410/gene:HORVU2Hr1G109460/gene:HORVU6Hr1G056260/gene:HORVU5Hr1G049430/gene:HORVU3Hr1G018850
osa00640	Propanoate metabolism	4|472	26|3768	0.413863	0.812677	gene:HORVU2Hr1G010440/gene:HORVU4Hr1G053180/gene:HORVU3Hr1G105880/gene:HORVU2Hr1G071960	-/-/-/-	osa:4338322/osa:4332628/osa:4348450/osa:4335745	4	1	gene:HORVU4Hr1G053180	3	gene:HORVU2Hr1G010440/gene:HORVU3Hr1G105880/gene:HORVU2Hr1G071960
osa04712	Circadian rhythm - plant	5|472	34|3768	0.424955	0.819557	gene:HORVU5Hr1G078310/gene:HORVU2Hr1G013400/gene:HORVU6Hr1G049950/gene:HORVU7Hr1G070870/gene:HORVU5Hr1G048110	-/-/-/-/-	osa:9268282/osa:4344399/osa:4329738/osa:4344703/osa:107276210	5	1	gene:HORVU5Hr1G078310	4	gene:HORVU2Hr1G013400/gene:HORVU6Hr1G049950/gene:HORVU7Hr1G070870/gene:HORVU5Hr1G048110
osa00513	Various types of N-glycan biosynthesis	4|472	27|3768	0.443447	0.832269	gene:HORVU4Hr1G067360/gene:HORVU2Hr1G127740/gene:HORVU7Hr1G064830/gene:HORVU7Hr1G033370	-/-/-/-	osa:4332084/osa:107275757/osa:4345809/osa:4333265	4	4	gene:HORVU4Hr1G067360/gene:HORVU2Hr1G127740/gene:HORVU7Hr1G064830/gene:HORVU7Hr1G033370	0
osa04075	Plant hormone signal transduction	23|472	176|3768	0.447545	0.832269	gene:HORVU3Hr1G084750/gene:HORVU4Hr1G076820/gene:HORVU2Hr1G092070/gene:HORVU5Hr1G011780/gene:HORVU1Hr1G073230/gene:HORVU1Hr1G086070/gene:HORVU7Hr1G033620/gene:HORVU4Hr1G060370/gene:HORVU7Hr1G096870/gene:HORVU4Hr1G076850/gene:HORVU7Hr1G040730/gene:HORVU5Hr1G060730/gene:HORVU4Hr1G076840/gene:HORVU1Hr1G050560/gene:HORVU4Hr1G006930/gene:HORVU3Hr1G029670/gene:HORVU5Hr1G014290/gene:HORVU4Hr1G060950/gen…	-/-/-/-/-/-/-/-/-/-/-/-/-/-/SLN1/-/-/-/-/-/-/-/-	osa:4324749/osa:4331834/osa:4336520/osa:4352761/osa:4338955/osa:4339588/osa:4325424/osa:4332374/osa:9268586/osa:4331832/osa:4348237/osa:4347000/osa:4331833/osa:4349484/osa:4333860/osa:107275638/osa:4352722/osa:4332349/osa:107278599/osa:4337850/osa:4338006/osa:4341941/osa:4332548	23	18	gene:HORVU3Hr1G084750/gene:HORVU4Hr1G076820/gene:HORVU2Hr1G092070/gene:HORVU5Hr1G011780/gene:HORVU1Hr1G073230/gene:HORVU1Hr1G086070/gene:HORVU7Hr1G033620/gene:HORVU4Hr1G076850/gene:HORVU7Hr1G040730/gene:HORVU4Hr1G076840/gene:HORVU1Hr1G050560/gene:HORVU4Hr1G006930/gene:HORVU3Hr1G029670/gene:HORVU5Hr1G014290/gene:HORVU7Hr1G017790/gene:HORVU1Hr1G022550/gene:HORVU7Hr1G098390/gene:HORVU2Hr1G014670	5	gene:HORVU4Hr1G060370/gene:HORVU7Hr1G096870/gene:HORVU5Hr1G060730/gene:HORVU4Hr1G060950/gene:HORVU1Hr1G027980
osa00290	Valine, leucine and isoleucine biosynthesis	2|472	12|3768	0.454665	0.832269	gene:HORVU0Hr1G008950/gene:HORVU6Hr1G062440	-/-	osa:4332151/osa:4330192	2	1	gene:HORVU6Hr1G062440	1	gene:HORVU0Hr1G008950
osa01040	Biosynthesis of unsaturated fatty acids	3|472	20|3768	0.466435	0.839582	gene:HORVU6Hr1G091130/gene:HORVU7Hr1G024370/gene:HORVU3Hr1G013750	-/-/-	osa:4331150/osa:4340816/osa:107277374	3	1	gene:HORVU6Hr1G091130	2	gene:HORVU7Hr1G024370/gene:HORVU3Hr1G013750
osa00196	Photosynthesis - antenna proteins	2|472	13|3768	0.497947	0.879501	gene:HORVU7Hr1G058120/gene:HORVU2Hr1G040780	-/-	osa:4324599/osa:4343604	2	2	gene:HORVU7Hr1G058120/gene:HORVU2Hr1G040780	0
osa04626	Plant-pathogen interaction	19|472	149|3768	0.504898	0.879501	gene:HORVU5Hr1G024550/gene:HORVU2Hr1G104030/gene:HORVU3Hr1G088200/gene:HORVU2Hr1G089020/gene:HORVU2Hr1G005170/gene:HORVU7Hr1G033620/gene:HORVU7Hr1G055980/gene:HORVU1Hr1G066050/novel.3550/gene:HORVU4Hr1G076940/gene:HORVU4Hr1G067340/gene:HORVU7Hr1G040730/gene:HORVU7Hr1G022610/gene:HORVU3Hr1G109220/gene:HORVU0Hr1G001280/gene:HORVU7Hr1G023280/gene:HORVU2Hr1G039070/gene:HORVU6Hr1G053680/gene:HORVU1Hr1…	-/-/-/-/-/-/-/-/-/Fdh/-/-/-/-/-/-/-/-/-	osa:4352439/osa:4337016/osa:4327518/osa:4325862/osa:9267997/osa:4325424/osa:4347559/osa:4339240/osa:4331523/osa:4331836/osa:4332090/osa:4348237/osa:4332986/osa:4325408/osa:4339171/osa:4330627/osa:4343644/osa:9270837/osa:4339645	19	10	gene:HORVU5Hr1G024550/gene:HORVU2Hr1G104030/gene:HORVU2Hr1G005170/gene:HORVU7Hr1G033620/gene:HORVU7Hr1G055980/gene:HORVU1Hr1G066050/novel.3550/gene:HORVU7Hr1G040730/gene:HORVU0Hr1G001280/gene:HORVU1Hr1G089710	9	gene:HORVU3Hr1G088200/gene:HORVU2Hr1G089020/gene:HORVU4Hr1G076940/gene:HORVU4Hr1G067340/gene:HORVU7Hr1G022610/gene:HORVU3Hr1G109220/gene:HORVU7Hr1G023280/gene:HORVU2Hr1G039070/gene:HORVU6Hr1G053680
osa00561	Glycerolipid metabolism	9|472	70|3768	0.521325	0.8937	gene:HORVU1Hr1G070310/gene:HORVU4Hr1G028910/gene:HORVU1Hr1G072590/gene:HORVU6Hr1G061270/gene:HORVU5Hr1G061360/gene:HORVU3Hr1G010540/gene:HORVU1Hr1G028890/gene:HORVU3Hr1G077030/gene:HORVU4Hr1G020770	-/-/-/-/-/-/-/-/-	osa:4339090/osa:4351127/osa:4338997/osa:4330149/osa:4347190/osa:4342163/osa:4338045/osa:4327055/osa:4349835	9	5	gene:HORVU1Hr1G070310/gene:HORVU1Hr1G072590/gene:HORVU5Hr1G061360/gene:HORVU3Hr1G010540/gene:HORVU1Hr1G028890	4	gene:HORVU4Hr1G028910/gene:HORVU6Hr1G061270/gene:HORVU3Hr1G077030/gene:HORVU4Hr1G020770
osa04141	Protein processing in endoplasmic reticulum	20|472	160|3768	0.541659	0.91405	gene:HORVU6Hr1G082360/gene:HORVU3Hr1G007500/gene:HORVU6Hr1G077710/gene:HORVU3Hr1G020390/gene:HORVU2Hr1G005170/gene:HORVU5Hr1G023140/novel.4336/gene:HORVU4Hr1G063350/gene:HORVU6Hr1G015130/gene:HORVU2Hr1G127740/gene:HORVU3Hr1G086500/gene:HORVU2Hr1G011450/gene:HORVU2Hr1G118240/gene:HORVU5Hr1G113180/gene:HORVU7Hr1G108540/gene:HORVU7Hr1G046460/gene:HORVU2Hr1G048680/gene:HORVU4Hr1G025090/gene:HORVU7Hr1…	-/-/-/-/-/-/-/-/-/-/-/-/-/-/-/-/-/-/-/-	osa:4330933/osa:4325697/osa:4330786/osa:4325342/osa:9267997/osa:4352510/osa:4332237/osa:4332237/osa:4328171/osa:107275757/osa:4339012/osa:4327971/osa:4337331/osa:4334598/osa:4333165/osa:4330201/osa:4343301/osa:9271333/osa:4333265/osa:4330476	20	16	gene:HORVU6Hr1G082360/gene:HORVU3Hr1G007500/gene:HORVU6Hr1G077710/gene:HORVU3Hr1G020390/gene:HORVU2Hr1G005170/gene:HORVU5Hr1G023140/novel.4336/gene:HORVU4Hr1G063350/gene:HORVU6Hr1G015130/gene:HORVU2Hr1G127740/gene:HORVU3Hr1G086500/gene:HORVU2Hr1G118240/gene:HORVU5Hr1G113180/gene:HORVU4Hr1G025090/gene:HORVU7Hr1G033370/novel.5336	4	gene:HORVU2Hr1G011450/gene:HORVU7Hr1G108540/gene:HORVU7Hr1G046460/gene:HORVU2Hr1G048680
osa00310	Lysine degradation	4|472	31|3768	0.555999	0.91893	gene:HORVU6Hr1G061270/gene:HORVU7Hr1G066590/gene:HORVU4Hr1G053180/gene:HORVU4Hr1G053740	-/-/-/-	osa:4330149/osa:4344819/osa:4332628/osa:4332612	4	1	gene:HORVU4Hr1G053180	3	gene:HORVU6Hr1G061270/gene:HORVU7Hr1G066590/gene:HORVU4Hr1G053740
osa00600	Sphingolipid metabolism	3|472	23|3768	0.564004	0.91893	gene:HORVU4Hr1G015450/gene:HORVU5Hr1G046890/gene:HORVU7Hr1G076480	-/-/-	osa:4350171/osa:9267024/osa:4344485	3	2	gene:HORVU5Hr1G046890/gene:HORVU7Hr1G076480	1	gene:HORVU4Hr1G015450
osa03060	Protein export	5|472	40|3768	0.574179	0.91893	gene:HORVU4Hr1G086330/gene:HORVU3Hr1G041160/gene:HORVU5Hr1G109380/novel.889/gene:HORVU4Hr1G025090	-/-/-/-/-	osa:4331399/osa:4327279/osa:4340738/osa:4324712/osa:9271333	5	3	gene:HORVU4Hr1G086330/gene:HORVU5Hr1G109380/gene:HORVU4Hr1G025090	2	gene:HORVU3Hr1G041160/novel.889
osa04145	Phagosome	8|472	65|3768	0.578585	0.91893	gene:HORVU7Hr1G011220/gene:HORVU7Hr1G041920/gene:HORVU3Hr1G059320/gene:HORVU5Hr1G060810/gene:HORVU5Hr1G100900/gene:HORVU3Hr1G087400/gene:HORVU1Hr1G002500/gene:HORVU4Hr1G025090	-/-/Ylp/-/-/-/-/-	osa:4337284/osa:4340685/osa:4327166/osa:4347005/osa:4334309/osa:4327412/osa:4337563/osa:9271333	8	5	gene:HORVU7Hr1G011220/gene:HORVU3Hr1G059320/gene:HORVU5Hr1G100900/gene:HORVU1Hr1G002500/gene:HORVU4Hr1G025090	3	gene:HORVU7Hr1G041920/gene:HORVU5Hr1G060810/gene:HORVU3Hr1G087400
osa04146	Peroxisome	9|472	74|3768	0.591799	0.921213	gene:HORVU2Hr1G103180/gene:HORVU3Hr1G005640/gene:HORVU3Hr1G097450/gene:HORVU2Hr1G117740/gene:HORVU2Hr1G021110/gene:HORVU6Hr1G091130/gene:HORVU6Hr1G008730/gene:HORVU7Hr1G020590/gene:HORVU3Hr1G033920	-/-/-/-/-/-/-/-/-	osa:4337048/osa:9268894/osa:4335562/osa:4338417/osa:4344210/osa:4331150/osa:4328073/osa:4340091/osa:4327213	9	5	gene:HORVU2Hr1G103180/gene:HORVU3Hr1G005640/gene:HORVU2Hr1G117740/gene:HORVU2Hr1G021110/gene:HORVU6Hr1G091130	4	gene:HORVU3Hr1G097450/gene:HORVU6Hr1G008730/gene:HORVU7Hr1G020590/gene:HORVU3Hr1G033920
osa00900	Terpenoid backbone biosynthesis	5|472	41|3768	0.597083	0.921213	gene:HORVU3Hr1G057530/gene:HORVU6Hr1G054940/gene:HORVU7Hr1G056590/gene:HORVU7Hr1G051260/gene:HORVU2Hr1G126150	-/-/-/-/-	osa:4326560/osa:4329911/osa:4346215/osa:4346017/osa:4342614	5	3	gene:HORVU3Hr1G057530/gene:HORVU7Hr1G051260/gene:HORVU2Hr1G126150	2	gene:HORVU6Hr1G054940/gene:HORVU7Hr1G056590
osa00780	Biotin metabolism	2|472	16|3768	0.613831	0.931064	gene:HORVU2Hr1G030950/gene:HORVU1Hr1G083910	-/-	osa:4343906/osa:4343598	2	1	gene:HORVU1Hr1G083910	1	gene:HORVU2Hr1G030950
osa00073	Cutin, suberine and wax biosynthesis	3|472	25|3768	0.622669	0.931064	gene:HORVU6Hr1G089980/gene:HORVU3Hr1G097450/gene:HORVU2Hr1G088540	-/-/-	osa:4331117/osa:4335562/osa:9267086	3	1	gene:HORVU2Hr1G088540	2	gene:HORVU6Hr1G089980/gene:HORVU3Hr1G097450
osa00380	Tryptophan metabolism	5|472	43|3768	0.640744	0.931064	gene:HORVU6Hr1G061270/gene:HORVU6Hr1G008730/gene:HORVU5Hr1G028100/gene:HORVU4Hr1G053180/gene:HORVU2Hr1G003810	-/-/-/-/-	osa:4330149/osa:4328073/osa:4352328/osa:4332628/osa:4335108	5	1	gene:HORVU4Hr1G053180	4	gene:HORVU6Hr1G061270/gene:HORVU6Hr1G008730/gene:HORVU5Hr1G028100/gene:HORVU2Hr1G003810
osa00904	Diterpenoid biosynthesis	2|472	17|3768	0.647626	0.931064	gene:HORVU4Hr1G050930/gene:HORVU7Hr1G121320	-/-	osa:4332734/osa:4329013	2	1	gene:HORVU4Hr1G050930	1	gene:HORVU7Hr1G121320
osa00592	alpha-Linolenic acid metabolism	4|472	35|3768	0.655193	0.931064	gene:HORVU6Hr1G091130/gene:HORVU7Hr1G002820/gene:HORVU1Hr1G001950/gene:HORVU5Hr1G098090	-/-/-/-	osa:4331150/osa:4352160/osa:4340485/osa:4334233	4	3	gene:HORVU6Hr1G091130/gene:HORVU7Hr1G002820/gene:HORVU5Hr1G098090	1	gene:HORVU1Hr1G001950
osa03430	Mismatch repair	4|472	35|3768	0.655193	0.931064	gene:HORVU3Hr1G051650/gene:HORVU3Hr1G030580/gene:HORVU7Hr1G091790/gene:HORVU4Hr1G067940	-/-/-/-	osa:4334834/osa:4330068/osa:4350754/osa:4332052	4	0		4	gene:HORVU3Hr1G051650/gene:HORVU3Hr1G030580/gene:HORVU7Hr1G091790/gene:HORVU4Hr1G067940
osa03015	mRNA surveillance pathway	12|472	104|3768	0.666355	0.934628	gene:HORVU7Hr1G088370/gene:HORVU6Hr1G040920/gene:HORVU7Hr1G078670/gene:HORVU1Hr1G084450/gene:HORVU6Hr1G039910/gene:HORVU3Hr1G018230/gene:HORVU3Hr1G022550/gene:HORVU4Hr1G037030/gene:HORVU5Hr1G084630/gene:HORVU4Hr1G060490/gene:HORVU6Hr1G056260/gene:HORVU5Hr1G049430	-/-/-/-/-/-/-/-/-/-/-/-	osa:9268632/osa:4328790/osa:4345502/osa:4339558/osa:4328769/osa:4324412/osa:4323870/osa:4332988/osa:4347742/osa:4332369/osa:4329963/osa:4351236	12	2	gene:HORVU5Hr1G084630/gene:HORVU4Hr1G060490	10	gene:HORVU7Hr1G088370/gene:HORVU6Hr1G040920/gene:HORVU7Hr1G078670/gene:HORVU1Hr1G084450/gene:HORVU6Hr1G039910/gene:HORVU3Hr1G018230/gene:HORVU3Hr1G022550/gene:HORVU4Hr1G037030/gene:HORVU6Hr1G056260/gene:HORVU5Hr1G049430
osa00130	Ubiquinone and other terpenoid-quinone biosynthesis	4|472	38|3768	0.719125	0.988125	gene:HORVU1Hr1G066240/gene:HORVU6Hr1G027650/gene:HORVU3Hr1G025920/gene:HORVU3Hr1G059840	-/-/-/-	osa:4339236/osa:4328425/osa:4338409/osa:4327859	4	4	gene:HORVU1Hr1G066240/gene:HORVU6Hr1G027650/gene:HORVU3Hr1G025920/gene:HORVU3Hr1G059840	0
osa03440	Homologous recombination	7|472	65|3768	0.722795	0.988125	gene:HORVU7Hr1G085450/gene:HORVU7Hr1G053680/gene:HORVU1Hr1G062970/gene:HORVU3Hr1G051650/gene:HORVU3Hr1G030580/gene:HORVU2Hr1G116060/gene:HORVU4Hr1G067940	-/-/-/-/-/-/-	osa:4337137/osa:4329409/osa:4338690/osa:4334834/osa:4330068/osa:4337150/osa:4332052	7	1	gene:HORVU7Hr1G085450	6	gene:HORVU7Hr1G053680/gene:HORVU1Hr1G062970/gene:HORVU3Hr1G051650/gene:HORVU3Hr1G030580/gene:HORVU2Hr1G116060/gene:HORVU4Hr1G067940
osa03018	RNA degradation	10|472	94|3768	0.757772	0.995321	gene:HORVU3Hr1G074770/gene:HORVU1Hr1G075550/gene:HORVU5Hr1G002040/gene:HORVU2Hr1G081670/gene:HORVU5Hr1G082940/novel.4805/gene:HORVU5Hr1G094990/gene:HORVU3Hr1G073230/gene:HORVU2Hr1G123480/gene:HORVU1Hr1G023730	-/-/-/-/-/-/-/-/-/-	osa:4325594/osa:4339369/osa:4348176/osa:4336113/osa:4329368/osa:4347066/osa:4334111/osa:4330888/osa:4337457/osa:4333598	10	6	gene:HORVU1Hr1G075550/gene:HORVU5Hr1G002040/gene:HORVU2Hr1G081670/gene:HORVU5Hr1G082940/novel.4805/gene:HORVU3Hr1G073230	4	gene:HORVU3Hr1G074770/gene:HORVU5Hr1G094990/gene:HORVU2Hr1G123480/gene:HORVU1Hr1G023730
osa00020	Citrate cycle (TCA cycle)	4|472	41|3768	0.773876	0.995321	gene:HORVU7Hr1G040460/gene:HORVU5Hr1G099820/gene:HORVU1Hr1G090710/gene:HORVU3Hr1G033920	-/-/-/-	osa:4340640/osa:4328812/osa:4339682/osa:4327213	4	2	gene:HORVU7Hr1G040460/gene:HORVU1Hr1G090710	2	gene:HORVU5Hr1G099820/gene:HORVU3Hr1G033920
osa00531	Glycosaminoglycan degradation	1|472	12|3768	0.799818	0.995321	gene:HORVU4Hr1G067360	-	osa:4332084	1	1	gene:HORVU4Hr1G067360	0
osa00945	Stilbenoid, diarylheptanoid and gingerol biosynthesis	1|472	12|3768	0.799818	0.995321	gene:HORVU3Hr1G025920	-	osa:4338409	1	1	gene:HORVU3Hr1G025920	0
osa04070	Phosphatidylinositol signaling system	5|472	53|3768	0.811864	0.995321	gene:HORVU7Hr1G041920/gene:HORVU5Hr1G060810/gene:HORVU0Hr1G001280/gene:HORVU3Hr1G077030/gene:HORVU7Hr1G033170	-/-/-/-/-	osa:4340685/osa:4347005/osa:4339171/osa:4327055/osa:4349492	5	2	gene:HORVU0Hr1G001280/gene:HORVU7Hr1G033170	3	gene:HORVU7Hr1G041920/gene:HORVU5Hr1G060810/gene:HORVU3Hr1G077030
osa00670	One carbon pool by folate	1|472	13|3768	0.824974	0.995321	gene:HORVU3Hr1G082070	-	osa:4324773	1	0		1	gene:HORVU3Hr1G082070
osa04120	Ubiquitin mediated proteolysis	10|472	101|3768	0.831206	0.995321	gene:HORVU4Hr1G027210/gene:HORVU5Hr1G056730/gene:HORVU7Hr1G109650/gene:HORVU2Hr1G118240/gene:HORVU0Hr1G000080/gene:HORVU7Hr1G026430/gene:HORVU7Hr1G108540/gene:HORVU5Hr1G033930/gene:HORVU3Hr1G038430/gene:HORVU1Hr1G085570	-/-/-/-/-/-/-/-/-/-	osa:4351227/osa:4347232/osa:4347409/osa:4337331/osa:4333728/osa:4340227/osa:4333165/osa:4352108/osa:4325174/osa:4339579	10	6	gene:HORVU4Hr1G027210/gene:HORVU5Hr1G056730/gene:HORVU7Hr1G109650/gene:HORVU2Hr1G118240/gene:HORVU0Hr1G000080/gene:HORVU1Hr1G085570	4	gene:HORVU7Hr1G026430/gene:HORVU7Hr1G108540/gene:HORVU5Hr1G033930/gene:HORVU3Hr1G038430
osa04136	Autophagy - other	3|472	35|3768	0.832982	0.995321	novel.5241/gene:HORVU5Hr1G047080/novel.6954	-/-/-	osa:4331010/osa:4351289/osa:4328092	3	0		3	novel.5241/gene:HORVU5Hr1G047080/novel.6954
osa00340	Histidine metabolism	1|472	14|3768	0.846975	0.995321	gene:HORVU6Hr1G061270	-	osa:4330149	1	0		1	gene:HORVU6Hr1G061270
osa03022	Basal transcription factors	3|472	36|3768	0.847114	0.995321	gene:HORVU3Hr1G092530/gene:HORVU7Hr1G027590/novel.1477	-/-/-	osa:4345313/osa:4340268/osa:4347029	3	1	gene:HORVU7Hr1G027590	2	gene:HORVU3Hr1G092530/novel.1477
osa00970	Aminoacyl-tRNA biosynthesis	4|472	47|3768	0.85789	0.995321	gene:HORVU3Hr1G006320/gene:HORVU6Hr1G081370/gene:HORVU4Hr1G069130/gene:HORVU2Hr1G063250	-/-/-/-	osa:4326033/osa:4330908/osa:4332018/osa:4350686	4	0		4	gene:HORVU3Hr1G006320/gene:HORVU6Hr1G081370/gene:HORVU4Hr1G069130/gene:HORVU2Hr1G063250
osa00740	Riboflavin metabolism	1|472	15|3768	0.866215	0.995321	gene:HORVU2Hr1G096850	-	osa:4336633	1	0		1	gene:HORVU2Hr1G096850
osa00562	Inositol phosphate metabolism	4|472	48|3768	0.868947	0.995321	gene:HORVU7Hr1G041920/gene:HORVU5Hr1G060810/gene:HORVU7Hr1G033170/gene:HORVU4Hr1G077220	-/-/-/-	osa:4340685/osa:4347005/osa:4349492/osa:4331839	4	1	gene:HORVU7Hr1G033170	3	gene:HORVU7Hr1G041920/gene:HORVU5Hr1G060810/gene:HORVU4Hr1G077220
osa00071	Fatty acid degradation	3|472	39|3768	0.883448	0.995321	gene:HORVU6Hr1G061270/gene:HORVU6Hr1G091130/gene:HORVU4Hr1G053180	-/-/-	osa:4330149/osa:4331150/osa:4332628	3	2	gene:HORVU6Hr1G091130/gene:HORVU4Hr1G053180	1	gene:HORVU6Hr1G061270
osa03050	Proteasome	4|472	50|3768	0.888858	0.995321	gene:HORVU4Hr1G076770/gene:HORVU2Hr1G099580/gene:HORVU7Hr1G045410/gene:HORVU6Hr1G086960	-/-/-/-	osa:4331828/osa:4343069/osa:4340828/osa:4333335	4	2	gene:HORVU4Hr1G076770/gene:HORVU6Hr1G086960	2	gene:HORVU2Hr1G099580/gene:HORVU7Hr1G045410
osa00908	Zeatin biosynthesis	1|472	17|3768	0.897754	0.995321	gene:HORVU3Hr1G023400	-	osa:4348200	1	1	gene:HORVU3Hr1G023400	0
osa00860	Porphyrin and chlorophyll metabolism	2|472	30|3768	0.905345	0.995321	gene:HORVU5Hr1G111310/gene:HORVU5Hr1G011100	-/-	osa:4334537/osa:4327918	2	0		2	gene:HORVU5Hr1G111310/gene:HORVU5Hr1G011100
osa00565	Ether lipid metabolism	1|472	19|3768	0.92187	0.995321	gene:HORVU4Hr1G085550	-	osa:4331421	1	0		1	gene:HORVU4Hr1G085550
osa00790	Folate biosynthesis	1|472	19|3768	0.92187	0.995321	gene:HORVU7Hr1G107590	-	osa:4341801	1	0		1	gene:HORVU7Hr1G107590
osa04130	SNARE interactions in vesicular transport	2|472	32|3768	0.923791	0.995321	gene:HORVU7Hr1G028250/gene:HORVU1Hr1G084160	-/-	osa:4340278/osa:4339549	2	2	gene:HORVU7Hr1G028250/gene:HORVU1Hr1G084160	0
osa00564	Glycerophospholipid metabolism	7|472	88|3768	0.937498	0.995321	gene:HORVU1Hr1G078350/gene:HORVU3Hr1G064990/gene:HORVU1Hr1G072590/gene:HORVU4Hr1G085550/gene:HORVU1Hr1G067480/gene:HORVU3Hr1G077030/gene:HORVU4Hr1G057680	-/-/-/-/-/-/-	osa:4339516/osa:4323890/osa:4338997/osa:4331421/osa:4339200/osa:4327055/osa:4332460	7	4	gene:HORVU1Hr1G078350/gene:HORVU1Hr1G072590/gene:HORVU1Hr1G067480/gene:HORVU4Hr1G057680	3	gene:HORVU3Hr1G064990/gene:HORVU4Hr1G085550/gene:HORVU3Hr1G077030
osa00510	N-Glycan biosynthesis	2|472	34|3768	0.938812	0.995321	gene:HORVU2Hr1G127740/gene:HORVU7Hr1G033370	-/-	osa:107275757/osa:4333265	2	2	gene:HORVU2Hr1G127740/gene:HORVU7Hr1G033370	0
osa02010	ABC transporters	1|472	22|3768	0.947826	0.995321	gene:HORVU2Hr1G115180	-	osa:4337173	1	1	gene:HORVU2Hr1G115180	0
osa03410	Base excision repair	2|472	40|3768	0.968784	0.995321	gene:HORVU5Hr1G117650/gene:HORVU2Hr1G116060	-/-	osa:4334691/osa:4337150	2	0		2	gene:HORVU5Hr1G117650/gene:HORVU2Hr1G116060
osa03010	Ribosome	14|472	183|3768	0.988615	0.995321	gene:HORVU4Hr1G016190/novel.3432/gene:HORVU3Hr1G112100/gene:HORVU7Hr1G073720/gene:HORVU0Hr1G017360/gene:HORVU5Hr1G056730/gene:HORVU7Hr1G027760/gene:HORVU7Hr1G109650/gene:HORVU3Hr1G066430/gene:HORVU2Hr1G086360/gene:HORVU5Hr1G081590/gene:HORVU4Hr1G001220/gene:HORVU2Hr1G068120/gene:HORVU5Hr1G008730	Rpr1/-/-/-/-/-/-/-/-/-/-/-/-/-	osa:4350098/osa:4332652/osa:4339261/osa:4344590/osa:4331011/osa:4347232/osa:4340273/osa:4347409/osa:4327674/osa:4326469/osa:4343124/osa:4347899/osa:4335607/osa:4342953	14	13	gene:HORVU4Hr1G016190/gene:HORVU3Hr1G112100/gene:HORVU7Hr1G073720/gene:HORVU0Hr1G017360/gene:HORVU5Hr1G056730/gene:HORVU7Hr1G027760/gene:HORVU7Hr1G109650/gene:HORVU3Hr1G066430/gene:HORVU2Hr1G086360/gene:HORVU5Hr1G081590/gene:HORVU4Hr1G001220/gene:HORVU2Hr1G068120/gene:HORVU5Hr1G008730	1	novel.3432
osa03020	RNA polymerase	1|472	35|3768	0.990968	0.995321	gene:HORVU3Hr1G062500	-	osa:4325277	1	0		1	gene:HORVU3Hr1G062500
osa03013	RNA transport	9|472	137|3768	0.992851	0.995321	novel.706/gene:HORVU7Hr1G082240/gene:HORVU3Hr1G018230/gene:HORVU6Hr1G037960/gene:HORVU4Hr1G037030/gene:HORVU3Hr1G025270/gene:HORVU5Hr1G008250/gene:HORVU6Hr1G056260/gene:HORVU5Hr1G049430	-/-/-/-/-/-/-/-/-	osa:4339216/osa:4340958/osa:4324412/osa:4328655/osa:4332988/osa:4324336/osa:4349446/osa:4329963/osa:4351236	9	2	novel.706/gene:HORVU7Hr1G082240	7	gene:HORVU3Hr1G018230/gene:HORVU6Hr1G037960/gene:HORVU4Hr1G037030/gene:HORVU3Hr1G025270/gene:HORVU5Hr1G008250/gene:HORVU6Hr1G056260/gene:HORVU5Hr1G049430
osa03008	Ribosome biogenesis in eukaryotes	2|472	56|3768	0.995202	0.995321	gene:HORVU5Hr1G082940/gene:HORVU7Hr1G071450	-/-	osa:4329368/osa:4344688	2	2	gene:HORVU5Hr1G082940/gene:HORVU7Hr1G071450	0
osa04144	Endocytosis	8|472	131|3768	0.995321	0.995321	gene:HORVU4Hr1G085550/gene:HORVU7Hr1G055220/gene:HORVU3Hr1G086500/gene:HORVU4Hr1G090800/gene:HORVU2Hr1G102200/gene:HORVU5Hr1G113180/novel.2361/gene:HORVU6Hr1G066890	-/-/-/-/-/-/-/-	osa:4331421/osa:4346168/osa:4339012/osa:4331337/osa:4336871/osa:4334598/osa:4342079/osa:4330379	8	4	gene:HORVU3Hr1G086500/gene:HORVU4Hr1G090800/gene:HORVU2Hr1G102200/gene:HORVU5Hr1G113180	4	gene:HORVU4Hr1G085550/gene:HORVU7Hr1G055220/novel.2361/gene:HORVU6Hr1G066890

## Sheet: N2 vs N0_KEGG
KEGGID	Description	GeneRatio	BgRatio	pvalue	padj	geneID	geneName	keggID	Count	Up	Up_Gene_id	Down	Down_Gene_id
osa03010	Ribosome	115|1260	185|3789	1.4719e-16	1.61909e-14	gene:HORVU1Hr1G042220/gene:HORVU4Hr1G075710/gene:HORVU0Hr1G017360/gene:HORVU7Hr1G073720/gene:HORVU2Hr1G068120/gene:HORVU4Hr1G001220/gene:HORVU5Hr1G111820/gene:HORVU6Hr1G067870/gene:HORVU3Hr1G112100/gene:HORVU1Hr1G079370/gene:HORVU2Hr1G099230/gene:HORVU6Hr1G009400/gene:HORVU7Hr1G075360/gene:HORVU2Hr1G067370/gene:HORVU1Hr1G072060/gene:HORVU3Hr1G026880/gene:HORVU1Hr1G021720/gene:HORVU3Hr1G080130/gen…	-/-/-/-/-/-/-/-/-/-/-/-/-/-/-/-/-/-/-/-/-/-/-/-/-/-/-/-/-/-/-/-/-/-/-/-/-/-/-/-/-/-/-/-/-/-/-/-/-/-/-/-/-/-/-/rps12/-/-/-/-/-/-/-/-/-/-/-/-/-/-/-/-/-/-/-/Rpr1/-/-/-/-/-/-/-/-/-/-/-/-/-/-/-/-/-/-/-/-/-/-/-/-/-/-/-/-/-/-/-/-/-/-/-/-/-/-/-	osa:4348608/osa:9272589/osa:4331011/osa:4344590/osa:4335607/osa:4347899/osa:4327570/osa:4336856/osa:4339261/osa:4331176/osa:4343620/osa:4339923/osa:4344516/osa:4329381/osa:4329361/osa:4351513/osa:4328016/osa:4327483/osa:4325892/osa:4348839/osa:4348607/osa:4334512/osa:4339011/osa:4340887/osa:4332802/osa:4332545/osa:4327674/osa:4351374/osa:4346540/osa:4343945/osa:4344696/osa:4334580/osa:4337849/osa…	115	107	gene:HORVU1Hr1G042220/gene:HORVU4Hr1G075710/gene:HORVU0Hr1G017360/gene:HORVU7Hr1G073720/gene:HORVU2Hr1G068120/gene:HORVU4Hr1G001220/gene:HORVU5Hr1G111820/gene:HORVU6Hr1G067870/gene:HORVU3Hr1G112100/gene:HORVU1Hr1G079370/gene:HORVU2Hr1G099230/gene:HORVU6Hr1G009400/gene:HORVU7Hr1G075360/gene:HORVU2Hr1G067370/gene:HORVU1Hr1G072060/gene:HORVU3Hr1G026880/gene:HORVU1Hr1G021720/gene:HORVU3Hr1G080130/gen…	8	gene:HORVU6Hr1G076980/gene:HORVU5Hr1G025500/novel.3710/novel.965/gene:HORVU4Hr1G034100/novel.3432/novel.3519/gene:HORVU3Hr1G051150
osa00190	Oxidative phosphorylation	48|1260	81|3789	1.10041e-06	6.05223e-05	gene:HORVU2Hr1G026060/gene:HORVU6Hr1G069370/gene:HORVU1Hr1G083840/gene:HORVU4Hr1G082570/gene:HORVU4Hr1G055850/gene:HORVU5Hr1G109620/gene:HORVU2Hr1G052880/gene:HORVU2Hr1G066620/gene:HORVU1Hr1G051280/gene:HORVU7Hr1G011220/gene:HORVU3Hr1G059320/gene:HORVU2Hr1G051740/gene:HORVU6Hr1G080120/gene:HORVU2Hr1G029990/gene:HORVU2Hr1G035860/gene:HORVU1Hr1G031600/gene:HORVU2Hr1G071350/gene:HORVU4Hr1G007850/gen…	-/-/-/-/-/-/-/-/-/-/Ylp/-/-/-/-/-/-/-/-/-/-/-/-/-/-/-/-/-/-/-/-/-/-/-/-/-/-/-/-/-/-/-/-/-/-/-/-/-	osa:4344058/osa:4341660/osa:4324151/osa:4331499/osa:4332532/osa:4334506/osa:4343288/osa:4335450/osa:4349513/osa:4337284/osa:4327166/osa:4344095/osa:4330852/osa:4343941/osa:4343746/osa:4348305/osa:4335710/osa:4333901/osa:4349859/osa:4336883/osa:4337476/osa:4346289/osa:4344724/osa:4338723/osa:4342743/osa:4333018/osa:4327412/osa:4331143/osa:4352910/osa:4326795/osa:4338350/osa:4348583/osa:4334276/osa…	48	40	gene:HORVU2Hr1G026060/gene:HORVU6Hr1G069370/gene:HORVU1Hr1G083840/gene:HORVU4Hr1G082570/gene:HORVU4Hr1G055850/gene:HORVU5Hr1G109620/gene:HORVU2Hr1G052880/gene:HORVU2Hr1G066620/gene:HORVU1Hr1G051280/gene:HORVU7Hr1G011220/gene:HORVU3Hr1G059320/gene:HORVU2Hr1G051740/gene:HORVU6Hr1G080120/gene:HORVU2Hr1G029990/gene:HORVU2Hr1G035860/gene:HORVU1Hr1G031600/gene:HORVU2Hr1G071350/gene:HORVU4Hr1G007850/gen…	8	gene:HORVU0Hr1G012260/gene:HORVU3Hr1G087400/gene:HORVU4Hr1G004820/gene:HORVU3Hr1G098650/gene:HORVU1Hr1G075660/gene:HORVU4Hr1G077430/gene:HORVU3Hr1G116580/gene:HORVU4Hr1G058970
osa03060	Protein export	27|1260	39|3789	4.22932e-06	0.000155075	gene:HORVU3Hr1G064680/gene:HORVU3Hr1G041160/gene:HORVU7Hr1G052720/gene:HORVU3Hr1G087090/gene:HORVU4Hr1G025090/novel.889/gene:HORVU5Hr1G109380/gene:HORVU5Hr1G088300/gene:HORVU3Hr1G048610/gene:HORVU6Hr1G008880/gene:HORVU5Hr1G067800/gene:HORVU4Hr1G043490/gene:HORVU3Hr1G013690/gene:HORVU4Hr1G086330/gene:HORVU3Hr1G031940/gene:HORVU7Hr1G082220/gene:HORVU2Hr1G103100/novel.3773/gene:HORVU2Hr1G066560/gene…	-/-/-/-/-/-/-/-/-/HSP70/-/-/-/-/-/-/-/-/-/-/-/-/-/-/-/-/-	osa:4346811/osa:4327279/osa:4346082/osa:4352133/osa:9271333/osa:4324712/osa:4340738/osa:4347817/osa:4327929/osa:4328075/osa:4347239/osa:4349987/osa:4324524/osa:4331399/osa:4335047/osa:4340957/osa:4337050/osa:4335047/osa:4335435/osa:4324712/osa:4349809/osa:4345269/osa:4324478/osa:4328965/osa:4324904/osa:4345097/osa:4335967	27	18	gene:HORVU3Hr1G064680/gene:HORVU7Hr1G052720/gene:HORVU3Hr1G087090/gene:HORVU4Hr1G025090/gene:HORVU5Hr1G109380/gene:HORVU5Hr1G088300/gene:HORVU3Hr1G048610/gene:HORVU6Hr1G008880/gene:HORVU4Hr1G086330/gene:HORVU7Hr1G082220/gene:HORVU2Hr1G103100/gene:HORVU2Hr1G066560/gene:HORVU1Hr1G077990/gene:HORVU4Hr1G021950/gene:HORVU5Hr1G042050/gene:HORVU3Hr1G043930/gene:HORVU3Hr1G090360/gene:HORVU4Hr1G058460	9	gene:HORVU3Hr1G041160/novel.889/gene:HORVU5Hr1G067800/gene:HORVU4Hr1G043490/gene:HORVU3Hr1G013690/gene:HORVU3Hr1G031940/novel.3773/gene:HORVU7Hr1G117320/gene:HORVU5Hr1G049980
osa01200	Carbon metabolism	86|1260	198|3789	0.00137687	0.0301266	gene:HORVU7Hr1G047700/gene:HORVU1Hr1G028030/gene:HORVU6Hr1G031830/gene:HORVU6Hr1G054520/gene:HORVU4Hr1G081310/gene:HORVU1Hr1G055860/gene:HORVU3Hr1G002780/gene:HORVU1Hr1G045720/gene:HORVU3Hr1G073220/gene:HORVU5Hr1G066960/gene:HORVU5Hr1G002040/gene:HORVU1Hr1G041250/gene:HORVU2Hr1G050140/gene:HORVU1Hr1G080480/gene:HORVU5Hr1G076140/gene:HORVU2Hr1G103180/gene:HORVU3Hr1G013350/gene:HORVU7Hr1G040460/gen…	-/-/-/-/-/-/-/-/-/-/-/-/-/-/-/-/-/-/-/-/-/-/-/-/-/-/-/-/-/-/-/-/-/-/-/-/-/-/-/-/-/-/-/-/-/-/-/-/-/-/-/-/-/-/-/-/-/-/-/-/-/-/-/-/-/-/-/-/-/-/-/-/-/-/-/-/-/-/-/-/-/-/-/-/-/-	osa:4341069/osa:4338007/osa:4341792/osa:4329892/osa:4331528/osa:4352058/osa:4326074/osa:4349051/osa:4325621/osa:4347204/osa:4348176/osa:4348905/osa:4342564/osa:4350528/osa:4347508/osa:4337048/osa:4325211/osa:4340640/osa:4334915/osa:4327301/osa:4344564/osa:4336353/osa:4328859/osa:4343710/osa:4326547/osa:4335745/osa:4334554/osa:4344403/osa:4326547/osa:4326249/osa:4328446/osa:4331130/osa:4334405/osa…	86	59	gene:HORVU7Hr1G047700/gene:HORVU6Hr1G031830/gene:HORVU6Hr1G054520/gene:HORVU4Hr1G081310/gene:HORVU1Hr1G055860/gene:HORVU3Hr1G002780/gene:HORVU3Hr1G073220/gene:HORVU5Hr1G066960/gene:HORVU5Hr1G002040/gene:HORVU1Hr1G041250/gene:HORVU2Hr1G050140/gene:HORVU1Hr1G080480/gene:HORVU5Hr1G076140/gene:HORVU2Hr1G103180/gene:HORVU3Hr1G013350/gene:HORVU7Hr1G040460/gene:HORVU2Hr1G005140/gene:HORVU7Hr1G074690/gen…	27	gene:HORVU1Hr1G028030/gene:HORVU1Hr1G045720/gene:HORVU3Hr1G019580/novel.3244/gene:HORVU2Hr1G071960/novel.4619/gene:HORVU3Hr1G070690/gene:HORVU5Hr1G101020/gene:HORVU5Hr1G099820/gene:HORVU6Hr1G067660/gene:HORVU0Hr1G010840/gene:HORVU4Hr1G078470/gene:HORVU3Hr1G085270/gene:HORVU1Hr1G013360/gene:HORVU1Hr1G054380/gene:HORVU3Hr1G102340/gene:HORVU5Hr1G014730/gene:HORVU7Hr1G083490/gene:HORVU2Hr1G040570/gen…
osa01230	Biosynthesis of amino acids	80|1260	183|3789	0.00160592	0.0301266	gene:HORVU5Hr1G053950/gene:HORVU0Hr1G008950/gene:HORVU6Hr1G031830/gene:HORVU6Hr1G054520/gene:HORVU4Hr1G081310/gene:HORVU1Hr1G072780/gene:HORVU1Hr1G055860/gene:HORVU6Hr1G068750/gene:HORVU5Hr1G043190/gene:HORVU3Hr1G002780/gene:HORVU3Hr1G073220/gene:HORVU5Hr1G002040/gene:HORVU2Hr1G050140/gene:HORVU5Hr1G076140/gene:HORVU3Hr1G013350/gene:HORVU6Hr1G062440/gene:HORVU3Hr1G019580/gene:HORVU7Hr1G074690/gen…	-/-/-/-/-/-/-/-/-/-/-/-/-/-/-/-/-/-/GS1a/-/-/-/-/-/-/-/-/-/-/-/-/-/-/-/-/-/-/-/-/-/-/-/-/-/-/-/-/-/-/-/-/-/-/-/-/-/-/-/-/-/-/-/-/-/-/-/-/-/-/-/-/-/-/-/-/-/-/-/-/-	osa:4346642/osa:4332151/osa:4341792/osa:4329892/osa:4331528/osa:4338979/osa:4352058/osa:9269231/osa:4351460/osa:4326074/osa:4325621/osa:4348176/osa:4342564/osa:4347508/osa:4325211/osa:4330192/osa:4327301/osa:4344564/osa:4330649/osa:4336353/osa:4351847/osa:4324261/osa:4328812/osa:4342571/osa:4346012/osa:4328446/osa:4331468/osa:4331017/osa:4332296/osa:4341496/osa:4335430/osa:4325651/osa:4334912/osa…	80	56	gene:HORVU5Hr1G053950/gene:HORVU6Hr1G031830/gene:HORVU6Hr1G054520/gene:HORVU4Hr1G081310/gene:HORVU1Hr1G072780/gene:HORVU1Hr1G055860/gene:HORVU6Hr1G068750/gene:HORVU5Hr1G043190/gene:HORVU3Hr1G002780/gene:HORVU3Hr1G073220/gene:HORVU5Hr1G002040/gene:HORVU2Hr1G050140/gene:HORVU5Hr1G076140/gene:HORVU3Hr1G013350/gene:HORVU6Hr1G062440/gene:HORVU7Hr1G074690/gene:HORVU2Hr1G087970/gene:HORVU1Hr1G062900/gen…	24	gene:HORVU0Hr1G008950/gene:HORVU3Hr1G019580/gene:HORVU6Hr1G074030/novel.1700/gene:HORVU5Hr1G101020/gene:HORVU5Hr1G099820/gene:HORVU1Hr1G054380/gene:HORVU1Hr1G048860/gene:HORVU2Hr1G115700/gene:HORVU4Hr1G014750/gene:HORVU5Hr1G014730/novel.5374/gene:HORVU4Hr1G061120/gene:HORVU2Hr1G040570/gene:HORVU4Hr1G074810/gene:HORVU3Hr1G033920/gene:HORVU3Hr1G063050/gene:HORVU7Hr1G037910/gene:HORVU0Hr1G005160/gen…
osa00710	Carbon fixation in photosynthetic organisms	28|1260	52|3789	0.00164327	0.0301266	gene:HORVU1Hr1G028030/gene:HORVU6Hr1G031830/gene:HORVU6Hr1G054520/gene:HORVU3Hr1G002780/gene:HORVU1Hr1G045720/gene:HORVU3Hr1G073220/gene:HORVU1Hr1G041250/gene:HORVU5Hr1G076140/gene:HORVU3Hr1G013350/gene:HORVU7Hr1G074690/gene:HORVU7Hr1G080510/gene:HORVU3Hr1G058460/gene:HORVU6Hr1G032070/gene:HORVU7Hr1G090850/gene:HORVU2Hr1G066480/gene:HORVU1Hr1G090710/gene:HORVU5Hr1G101020/gene:HORVU3Hr1G088540/gen…	-/-/-/-/-/-/-/-/-/-/-/-/-/-/-/-/-/-/-/-/-/-/-/-/-/-/-/-	osa:4338007/osa:4341792/osa:4329892/osa:4326074/osa:4349051/osa:4325621/osa:4348905/osa:4347508/osa:4325211/osa:4344564/osa:4328859/osa:4326249/osa:4328446/osa:4341496/osa:4335430/osa:4339682/osa:4334316/osa:4338737/osa:4347691/osa:4330413/osa:4346699/osa:4335227/osa:4326552/osa:4348525/osa:4331761/osa:4325531/osa:4342210/osa:4338912	28	19	gene:HORVU6Hr1G031830/gene:HORVU6Hr1G054520/gene:HORVU3Hr1G002780/gene:HORVU3Hr1G073220/gene:HORVU1Hr1G041250/gene:HORVU5Hr1G076140/gene:HORVU3Hr1G013350/gene:HORVU7Hr1G074690/gene:HORVU7Hr1G080510/gene:HORVU3Hr1G058460/gene:HORVU6Hr1G032070/gene:HORVU7Hr1G090850/gene:HORVU2Hr1G066480/gene:HORVU1Hr1G090710/gene:HORVU3Hr1G088540/gene:HORVU5Hr1G082630/gene:HORVU5Hr1G055350/gene:HORVU2Hr1G063740/gen…	9	gene:HORVU1Hr1G028030/gene:HORVU1Hr1G045720/gene:HORVU5Hr1G101020/gene:HORVU6Hr1G067660/gene:HORVU3Hr1G085270/gene:HORVU3Hr1G102340/gene:HORVU5Hr1G014730/gene:HORVU4Hr1G074810/gene:HORVU3Hr1G029200
osa00250	Alanine, aspartate and glutamate metabolism	22|1260	39|3789	0.00234556	0.0368588	gene:HORVU4Hr1G008700/gene:HORVU3Hr1G073220/gene:HORVU3Hr1G049610/gene:HORVU4Hr1G075800/gene:HORVU6Hr1G074030/gene:HORVU1Hr1G062900/gene:HORVU4Hr1G064790/gene:HORVU4Hr1G075360/gene:HORVU0Hr1G017370/gene:HORVU1Hr1G080320/gene:HORVU2Hr1G093020/gene:HORVU7Hr1G082330/gene:HORVU4Hr1G066860/gene:HORVU3Hr1G003050/gene:HORVU4Hr1G056240/gene:HORVU4Hr1G054060/gene:HORVU3Hr1G048870/gene:HORVU5Hr1G014730/gen…	-/-/-/-/GS1a/-/-/-/-/-/-/-/-/-/-/-/-/-/-/-/-/-	osa:4333932/osa:4325621/osa:4326346/osa:4331792/osa:4330649/osa:4351847/osa:4332184/osa:4331779/osa:4331017/osa:9269289/osa:4334405/osa:4344928/osa:4332108/osa:4345787/osa:4332506/osa:4332596/osa:4324672/osa:4348525/osa:4324398/osa:4331798/osa:4342210/osa:4332642	22	16	gene:HORVU3Hr1G073220/gene:HORVU3Hr1G049610/gene:HORVU4Hr1G075800/gene:HORVU1Hr1G062900/gene:HORVU4Hr1G064790/gene:HORVU4Hr1G075360/gene:HORVU0Hr1G017370/gene:HORVU1Hr1G080320/gene:HORVU2Hr1G093020/gene:HORVU4Hr1G066860/gene:HORVU3Hr1G003050/gene:HORVU4Hr1G056240/gene:HORVU4Hr1G054060/gene:HORVU4Hr1G076100/gene:HORVU2Hr1G063740/gene:HORVU4Hr1G052810	6	gene:HORVU4Hr1G008700/gene:HORVU6Hr1G074030/gene:HORVU7Hr1G082330/gene:HORVU3Hr1G048870/gene:HORVU5Hr1G014730/gene:HORVU3Hr1G063050
osa00220	Arginine biosynthesis	17|1260	29|3789	0.00426393	0.0586291	gene:HORVU5Hr1G114090/gene:HORVU6Hr1G068750/gene:HORVU3Hr1G073220/gene:HORVU6Hr1G074030/gene:HORVU1Hr1G062900/gene:HORVU7Hr1G051070/gene:HORVU0Hr1G017370/gene:HORVU2Hr1G093020/gene:HORVU2Hr1G005320/gene:HORVU7Hr1G035450/gene:HORVU4Hr1G066860/gene:HORVU4Hr1G054060/gene:HORVU3Hr1G048870/gene:HORVU5Hr1G014730/gene:HORVU6Hr1G066930/gene:HORVU2Hr1G063740/gene:HORVU6Hr1G002550	-/-/-/GS1a/-/-/-/-/-/-/-/-/-/-/-/-/-	osa:107279825/osa:9269231/osa:4325621/osa:4330649/osa:4351847/osa:4346012/osa:4331017/osa:4334405/osa:4334912/osa:4340457/osa:4332108/osa:4332596/osa:4324672/osa:4348525/osa:4330380/osa:4342210/osa:4328006	17	12	gene:HORVU6Hr1G068750/gene:HORVU3Hr1G073220/gene:HORVU1Hr1G062900/gene:HORVU7Hr1G051070/gene:HORVU0Hr1G017370/gene:HORVU2Hr1G093020/gene:HORVU2Hr1G005320/gene:HORVU7Hr1G035450/gene:HORVU4Hr1G066860/gene:HORVU4Hr1G054060/gene:HORVU6Hr1G066930/gene:HORVU2Hr1G063740	5	gene:HORVU5Hr1G114090/gene:HORVU6Hr1G074030/gene:HORVU3Hr1G048870/gene:HORVU5Hr1G014730/gene:HORVU6Hr1G002550
osa00052	Galactose metabolism	21|1260	39|3789	0.00614229	0.0750725	gene:HORVU3Hr1G020780/gene:HORVU7Hr1G034070/gene:HORVU1Hr1G043820/gene:HORVU2Hr1G080070/gene:HORVU3Hr1G016430/gene:HORVU4Hr1G086300/gene:HORVU3Hr1G019580/gene:HORVU3Hr1G070690/gene:HORVU2Hr1G034040/gene:HORVU1Hr1G095430/gene:HORVU7Hr1G027930/gene:HORVU2Hr1G081670/gene:HORVU2Hr1G120920/gene:HORVU5Hr1G080860/gene:HORVU3Hr1G019730/gene:HORVU2Hr1G120870/gene:HORVU5Hr1G014790/gene:HORVU3Hr1G105380/gen…	-/-/-/-/-/-/-/-/-/-/-/-/-/-/-/-/-/-/-/-/-	osa:4342703/osa:4329753/osa:4348988/osa:4336037/osa:4325200/osa:4329561/osa:4327301/osa:4326547/osa:4348138/osa:4339812/osa:4340274/osa:4336113/osa:4341824/osa:4347638/osa:4326776/osa:4341833/osa:4325748/osa:4326516/osa:4346723/osa:4340153/osa:4335790	21	11	gene:HORVU3Hr1G020780/gene:HORVU7Hr1G034070/gene:HORVU1Hr1G043820/gene:HORVU2Hr1G080070/gene:HORVU2Hr1G034040/gene:HORVU7Hr1G027930/gene:HORVU2Hr1G081670/gene:HORVU5Hr1G080860/gene:HORVU3Hr1G019730/gene:HORVU3Hr1G105380/gene:HORVU2Hr1G073210	10	gene:HORVU3Hr1G016430/gene:HORVU4Hr1G086300/gene:HORVU3Hr1G019580/gene:HORVU3Hr1G070690/gene:HORVU1Hr1G095430/gene:HORVU2Hr1G120920/gene:HORVU2Hr1G120870/gene:HORVU5Hr1G014790/gene:HORVU5Hr1G055920/gene:HORVU7Hr1G022500
osa00620	Pyruvate metabolism	36|1260	76|3789	0.006892	0.075812	gene:HORVU7Hr1G085150/gene:HORVU1Hr1G028030/gene:HORVU5Hr1G043190/gene:HORVU1Hr1G045720/gene:HORVU6Hr1G061270/gene:HORVU1Hr1G041250/gene:HORVU2Hr1G050140/gene:HORVU7Hr1G040460/gene:HORVU7Hr1G080510/gene:HORVU2Hr1G071960/gene:HORVU3Hr1G058460/gene:HORVU6Hr1G090260/gene:HORVU5Hr1G112850/gene:HORVU7Hr1G042130/gene:HORVU1Hr1G090710/gene:HORVU2Hr1G001600/gene:HORVU3Hr1G105880/gene:HORVU1Hr1G010130/gen…	-/-/-/-/-/-/-/-/-/-/-/-/-/-/-/-/-/-/-/-/-/-/-/-/-/-/-/-/-/-/-/-/-/-/-/-	osa:4344858/osa:4338007/osa:4351460/osa:4349051/osa:4330149/osa:4348905/osa:4342564/osa:4340640/osa:4328859/osa:4335745/osa:4326249/osa:4331130/osa:4345640/osa:4340703/osa:4339682/osa:4334968/osa:4348450/osa:4348152/osa:4337881/osa:4346699/osa:4331893/osa:4346159/osa:4332592/osa:4349454/osa:9271186/osa:4326552/osa:4336538/osa:4332774/osa:4337406/osa:4329021/osa:4346520/osa:4325531/osa:4350054/osa…	36	21	gene:HORVU7Hr1G085150/gene:HORVU5Hr1G043190/gene:HORVU1Hr1G041250/gene:HORVU2Hr1G050140/gene:HORVU7Hr1G040460/gene:HORVU7Hr1G080510/gene:HORVU3Hr1G058460/gene:HORVU6Hr1G090260/gene:HORVU5Hr1G112850/gene:HORVU7Hr1G042130/gene:HORVU1Hr1G090710/gene:HORVU2Hr1G001600/gene:HORVU1Hr1G023630/gene:HORVU5Hr1G055350/gene:HORVU4Hr1G054210/gene:HORVU2Hr1G092540/gene:HORVU4Hr1G049590/gene:HORVU5Hr1G052090/gen…	15	gene:HORVU1Hr1G028030/gene:HORVU1Hr1G045720/gene:HORVU6Hr1G061270/gene:HORVU2Hr1G071960/gene:HORVU3Hr1G105880/gene:HORVU1Hr1G010130/gene:HORVU4Hr1G078470/gene:HORVU1Hr1G013360/gene:HORVU1Hr1G054380/gene:HORVU5Hr1G037200/gene:HORVU3Hr1G102340/gene:HORVU2Hr1G040570/gene:HORVU5Hr1G109440/gene:HORVU3Hr1G029200/gene:HORVU4Hr1G016780
osa00010	Glycolysis / Gluconeogenesis	45|1260	103|3789	0.0161942	0.161942	gene:HORVU7Hr1G034070/gene:HORVU2Hr1G080070/gene:HORVU6Hr1G031830/gene:HORVU6Hr1G054520/gene:HORVU3Hr1G002780/gene:HORVU6Hr1G061270/gene:HORVU5Hr1G002040/gene:HORVU2Hr1G050140/gene:HORVU3Hr1G013350/gene:HORVU7Hr1G040460/gene:HORVU3Hr1G019580/gene:HORVU7Hr1G074690/gene:HORVU2Hr1G071960/gene:HORVU3Hr1G070690/gene:HORVU6Hr1G032070/gene:HORVU3Hr1G018550/gene:HORVU2Hr1G034040/gene:HORVU6Hr1G090260/gen…	-/-/-/-/-/-/-/-/-/-/-/-/-/-/-/-/-/-/-/-/-/-/-/-/-/-/-/-/-/-/-/-/-/-/-/-/-/-/-/-/-/-/-/-/-	osa:4329753/osa:4336037/osa:4341792/osa:4329892/osa:4326074/osa:4330149/osa:4348176/osa:4342564/osa:4325211/osa:4340640/osa:4327301/osa:4344564/osa:4335745/osa:4326547/osa:4328446/osa:4324066/osa:4348138/osa:4331130/osa:4345640/osa:4340643/osa:4341496/osa:4334968/osa:4332728/osa:4339654/osa:4338737/osa:4347691/osa:4336113/osa:4346906/osa:4348152/osa:4337881/osa:4326776/osa:4331893/osa:4346159/osa…	45	33	gene:HORVU7Hr1G034070/gene:HORVU2Hr1G080070/gene:HORVU6Hr1G031830/gene:HORVU6Hr1G054520/gene:HORVU3Hr1G002780/gene:HORVU5Hr1G002040/gene:HORVU2Hr1G050140/gene:HORVU3Hr1G013350/gene:HORVU7Hr1G040460/gene:HORVU7Hr1G074690/gene:HORVU6Hr1G032070/gene:HORVU3Hr1G018550/gene:HORVU2Hr1G034040/gene:HORVU6Hr1G090260/gene:HORVU5Hr1G112850/gene:HORVU7Hr1G040550/gene:HORVU7Hr1G090850/gene:HORVU2Hr1G001600/gen…	12	gene:HORVU6Hr1G061270/gene:HORVU3Hr1G019580/gene:HORVU2Hr1G071960/gene:HORVU3Hr1G070690/gene:HORVU1Hr1G010130/gene:HORVU4Hr1G078470/gene:HORVU1Hr1G013360/gene:HORVU1Hr1G054380/gene:HORVU5Hr1G037200/gene:HORVU2Hr1G040570/gene:HORVU4Hr1G016780/gene:HORVU7Hr1G022500
osa00030	Pentose phosphate pathway	20|1260	40|3789	0.0203278	0.186338	gene:HORVU3Hr1G002780/gene:HORVU1Hr1G080480/gene:HORVU5Hr1G076140/gene:HORVU3Hr1G019580/gene:HORVU7Hr1G040550/gene:HORVU7Hr1G090850/gene:HORVU2Hr1G066480/gene:HORVU5Hr1G101020/gene:HORVU3Hr1G088540/gene:HORVU2Hr1G081670/gene:HORVU3Hr1G096050/gene:HORVU2Hr1G032970/gene:HORVU4Hr1G090310/gene:HORVU5Hr1G019030/gene:HORVU7Hr1G006160/gene:HORVU4Hr1G074810/gene:HORVU3Hr1G060480/gene:HORVU7Hr1G047000/gen…	-/-/-/-/-/-/-/-/-/-/-/-/-/-/-/-/-/-/-/-	osa:4326074/osa:4350528/osa:4347508/osa:4327301/osa:4340643/osa:4341496/osa:4335430/osa:4334316/osa:4338737/osa:4336113/osa:4327239/osa:4343843/osa:107276220/osa:4345338/osa:4339892/osa:4331761/osa:4326855/osa:4340909/osa:4340153/osa:4338912	20	16	gene:HORVU3Hr1G002780/gene:HORVU1Hr1G080480/gene:HORVU5Hr1G076140/gene:HORVU7Hr1G040550/gene:HORVU7Hr1G090850/gene:HORVU2Hr1G066480/gene:HORVU3Hr1G088540/gene:HORVU2Hr1G081670/gene:HORVU3Hr1G096050/gene:HORVU2Hr1G032970/gene:HORVU4Hr1G090310/gene:HORVU5Hr1G019030/gene:HORVU7Hr1G006160/gene:HORVU3Hr1G060480/gene:HORVU7Hr1G047000/gene:HORVU1Hr1G074330	4	gene:HORVU3Hr1G019580/gene:HORVU5Hr1G101020/gene:HORVU4Hr1G074810/gene:HORVU7Hr1G022500
osa01210	2-Oxocarboxylic acid metabolism	20|1260	41|3789	0.0275783	0.217594	gene:HORVU0Hr1G008950/gene:HORVU5Hr1G043190/gene:HORVU3Hr1G073220/gene:HORVU6Hr1G062440/gene:HORVU2Hr1G087970/gene:HORVU7Hr1G051070/gene:HORVU0Hr1G017370/gene:HORVU7Hr1G035450/gene:HORVU6Hr1G053650/gene:HORVU5Hr1G099820/gene:HORVU7Hr1G059460/gene:HORVU6Hr1G072320/gene:HORVU5Hr1G097020/gene:HORVU4Hr1G014750/gene:HORVU5Hr1G014730/gene:HORVU3Hr1G033920/gene:HORVU6Hr1G066930/gene:HORVU2Hr1G063740/gen…	-/-/-/-/-/-/-/-/-/-/-/-/-/-/-/-/-/-/-/-	osa:4332151/osa:4351460/osa:4325621/osa:4330192/osa:4336353/osa:4346012/osa:4331017/osa:4340457/osa:4329858/osa:4328812/osa:4346318/osa:4329450/osa:4334188/osa:4350218/osa:4348525/osa:4327213/osa:4330380/osa:4342210/osa:4331547/osa:4324176	20	14	gene:HORVU5Hr1G043190/gene:HORVU3Hr1G073220/gene:HORVU6Hr1G062440/gene:HORVU2Hr1G087970/gene:HORVU7Hr1G051070/gene:HORVU0Hr1G017370/gene:HORVU7Hr1G035450/gene:HORVU6Hr1G053650/gene:HORVU7Hr1G059460/gene:HORVU6Hr1G072320/gene:HORVU5Hr1G097020/gene:HORVU6Hr1G066930/gene:HORVU2Hr1G063740/gene:HORVU3Hr1G059060	6	gene:HORVU0Hr1G008950/gene:HORVU5Hr1G099820/gene:HORVU4Hr1G014750/gene:HORVU5Hr1G014730/gene:HORVU3Hr1G033920/gene:HORVU4Hr1G080640
osa04141	Protein processing in endoplasmic reticulum	65|1260	160|3789	0.0276938	0.217594	gene:HORVU3Hr1G007500/gene:HORVU3Hr1G020390/gene:HORVU2Hr1G005170/novel.4336/gene:HORVU6Hr1G082360/gene:HORVU6Hr1G077710/gene:HORVU4Hr1G043910/gene:HORVU3Hr1G064680/gene:HORVU7Hr1G082730/gene:HORVU2Hr1G118240/gene:HORVU7Hr1G091720/gene:HORVU5Hr1G023140/gene:HORVU0Hr1G020420/novel.3143/gene:HORVU4Hr1G025090/gene:HORVU3Hr1G045150/gene:HORVU6Hr1G015130/gene:HORVU2Hr1G127740/gene:HORVU5Hr1G116590/gen…	-/-/-/-/-/-/PDI/-/-/-/-/-/-/-/-/-/-/-/-/-/-/-/-/-/-/-/-/HSP70/-/Agl4/-/-/-/-/-/-/-/-/-/-/-/-/-/-/-/-/-/-/-/-/-/-/-/-/-/-/-/-/-/-/-/-/-/-/-	osa:4325697/osa:4325342/osa:9267997/osa:4332237/osa:4330933/osa:4330786/osa:4350002/osa:4346811/osa:4341009/osa:4337331/osa:4342072/osa:4352510/osa:4340661/osa:4327812/osa:9271333/osa:4326797/osa:4328171/osa:107275757/osa:4334675/osa:4338354/osa:4326440/osa:4334673/osa:4334781/osa:4333265/osa:4339012/osa:4327929/osa:4341597/osa:4328075/osa:4350180/osa:4332068/osa:4338348/osa:4330476/osa:4336083/o…	65	55	gene:HORVU3Hr1G007500/gene:HORVU3Hr1G020390/gene:HORVU2Hr1G005170/novel.4336/gene:HORVU6Hr1G082360/gene:HORVU6Hr1G077710/gene:HORVU4Hr1G043910/gene:HORVU3Hr1G064680/gene:HORVU7Hr1G082730/gene:HORVU2Hr1G118240/gene:HORVU7Hr1G091720/gene:HORVU5Hr1G023140/gene:HORVU0Hr1G020420/gene:HORVU4Hr1G025090/gene:HORVU3Hr1G045150/gene:HORVU6Hr1G015130/gene:HORVU2Hr1G127740/gene:HORVU5Hr1G116590/gene:HORVU1Hr1…	10	novel.3143/gene:HORVU7Hr1G098460/gene:HORVU7Hr1G046460/gene:HORVU2Hr1G084930/gene:HORVU0Hr1G008470/novel.1244/gene:HORVU6Hr1G076440/gene:HORVU3Hr1G006940/gene:HORVU4Hr1G014740/gene:HORVU5Hr1G049980
osa00260	Glycine, serine and threonine metabolism	22|1260	47|3789	0.0360174	0.264128	gene:HORVU5Hr1G053950/gene:HORVU2Hr1G080970/gene:HORVU1Hr1G055860/gene:HORVU6Hr1G087460/gene:HORVU5Hr1G074820/gene:HORVU2Hr1G005140/gene:HORVU1Hr1G093480/gene:HORVU4Hr1G075360/gene:HORVU3Hr1G064730/gene:HORVU4Hr1G051010/gene:HORVU2Hr1G113180/gene:HORVU2Hr1G012710/gene:HORVU1Hr1G023630/gene:HORVU2Hr1G082420/gene:HORVU0Hr1G010840/gene:HORVU5Hr1G097020/gene:HORVU3Hr1G080530/gene:HORVU6Hr1G094950/gen…	-/BBD1/-/-/-/-/-/-/-/-/-/-/-/-/-/-/-/-/-/-/-/-	osa:4346642/osa:4336081/osa:4352058/osa:4345606/osa:107276062/osa:4334915/osa:4342571/osa:4331779/osa:4325651/osa:4332728/osa:4337230/osa:4335335/osa:4337881/osa:4336153/osa:4334913/osa:4334188/osa:4327493/osa:4331255/osa:4336402/osa:4345710/osa:4342210/osa:4334048	22	18	gene:HORVU5Hr1G053950/gene:HORVU2Hr1G080970/gene:HORVU1Hr1G055860/gene:HORVU6Hr1G087460/gene:HORVU5Hr1G074820/gene:HORVU2Hr1G005140/gene:HORVU1Hr1G093480/gene:HORVU4Hr1G075360/gene:HORVU3Hr1G064730/gene:HORVU4Hr1G051010/gene:HORVU2Hr1G113180/gene:HORVU2Hr1G012710/gene:HORVU1Hr1G023630/gene:HORVU5Hr1G097020/gene:HORVU3Hr1G080530/gene:HORVU6Hr1G094950/gene:HORVU1Hr1G056180/gene:HORVU2Hr1G063740	4	gene:HORVU2Hr1G082420/gene:HORVU0Hr1G010840/gene:HORVU0Hr1G005160/gene:HORVU4Hr1G011500
osa00051	Fructose and mannose metabolism	21|1260	45|3789	0.0414234	0.284786	gene:HORVU7Hr1G076150/gene:HORVU7Hr1G056770/gene:HORVU3Hr1G002780/gene:HORVU3Hr1G013350/gene:HORVU3Hr1G019580/gene:HORVU3Hr1G070690/gene:HORVU7Hr1G040550/gene:HORVU7Hr1G090850/gene:HORVU2Hr1G020270/gene:HORVU3Hr1G088540/gene:HORVU5Hr1G082630/gene:HORVU2Hr1G081670/gene:HORVU2Hr1G122950/gene:HORVU3Hr1G019730/gene:HORVU5Hr1G019030/gene:HORVU7Hr1G038710/gene:HORVU3Hr1G105380/gene:HORVU1Hr1G024400/gen…	-/-/-/-/-/-/-/-/-/-/-/-/-/-/-/-/-/-/-/-/-	osa:4344497/osa:4346217/osa:4326074/osa:4325211/osa:4327301/osa:4326547/osa:4340643/osa:4341496/osa:4344231/osa:4338737/osa:4347691/osa:4336113/osa:4337437/osa:4326776/osa:4345338/osa:4340579/osa:4326516/osa:4337906/osa:4340909/osa:4340153/osa:4338912	21	17	gene:HORVU7Hr1G076150/gene:HORVU7Hr1G056770/gene:HORVU3Hr1G002780/gene:HORVU3Hr1G013350/gene:HORVU7Hr1G040550/gene:HORVU7Hr1G090850/gene:HORVU2Hr1G020270/gene:HORVU3Hr1G088540/gene:HORVU5Hr1G082630/gene:HORVU2Hr1G081670/gene:HORVU2Hr1G122950/gene:HORVU3Hr1G019730/gene:HORVU5Hr1G019030/gene:HORVU7Hr1G038710/gene:HORVU3Hr1G105380/gene:HORVU7Hr1G047000/gene:HORVU1Hr1G074330	4	gene:HORVU3Hr1G019580/gene:HORVU3Hr1G070690/gene:HORVU1Hr1G024400/gene:HORVU7Hr1G022500
osa00906	Carotenoid biosynthesis	12|1260	23|3789	0.0467086	0.302232	gene:HORVU2Hr1G078840/gene:HORVU4Hr1G077450/gene:HORVU5Hr1G088130/gene:HORVU1Hr1G053080/gene:HORVU6Hr1G068720/gene:HORVU2Hr1G049700/gene:HORVU2Hr1G094160/gene:HORVU1Hr1G015490/gene:HORVU4Hr1G083400/gene:HORVU3Hr1G071170/gene:HORVU7Hr1G120660/gene:HORVU5Hr1G005740	-/-/-/-/-/-/-/-/-/-/-/-	osa:4335984/osa:4331854/osa:4347813/osa:4349290/osa:4330451/osa:4342680/osa:4336753/osa:4350758/osa:4331460/osa:4326177/osa:4342137/osa:4352846	12	1	gene:HORVU6Hr1G068720	11	gene:HORVU2Hr1G078840/gene:HORVU4Hr1G077450/gene:HORVU5Hr1G088130/gene:HORVU1Hr1G053080/gene:HORVU2Hr1G049700/gene:HORVU2Hr1G094160/gene:HORVU1Hr1G015490/gene:HORVU4Hr1G083400/gene:HORVU3Hr1G071170/gene:HORVU7Hr1G120660/gene:HORVU5Hr1G005740
osa00020	Citrate cycle (TCA cycle)	19|1260	41|3789	0.0548861	0.335415	gene:HORVU1Hr1G041250/gene:HORVU7Hr1G040460/gene:HORVU2Hr1G087970/gene:HORVU2Hr1G036950/gene:HORVU2Hr1G013170/gene:HORVU3Hr1G058460/gene:HORVU5Hr1G112850/gene:HORVU1Hr1G090710/gene:HORVU2Hr1G001600/gene:HORVU6Hr1G053650/gene:HORVU6Hr1G058210/gene:HORVU5Hr1G099820/gene:HORVU1Hr1G023630/gene:HORVU1Hr1G013360/gene:HORVU4Hr1G049590/gene:HORVU3Hr1G040360/gene:HORVU3Hr1G033920/gene:HORVU4Hr1G080640/gen…	-/-/-/-/-/-/-/-/-/-/-/-/-/-/-/-/-/-/-	osa:4348905/osa:4340640/osa:4336353/osa:4343710/osa:4344403/osa:4326249/osa:4345640/osa:4339682/osa:4334968/osa:4329858/osa:4330016/osa:4328812/osa:4337881/osa:4346159/osa:4332774/osa:4325777/osa:4327213/osa:4331547/osa:4324176	19	14	gene:HORVU1Hr1G041250/gene:HORVU7Hr1G040460/gene:HORVU2Hr1G087970/gene:HORVU2Hr1G036950/gene:HORVU2Hr1G013170/gene:HORVU3Hr1G058460/gene:HORVU5Hr1G112850/gene:HORVU1Hr1G090710/gene:HORVU2Hr1G001600/gene:HORVU6Hr1G053650/gene:HORVU6Hr1G058210/gene:HORVU1Hr1G023630/gene:HORVU4Hr1G049590/gene:HORVU3Hr1G059060	5	gene:HORVU5Hr1G099820/gene:HORVU1Hr1G013360/gene:HORVU3Hr1G040360/gene:HORVU3Hr1G033920/gene:HORVU4Hr1G080640
osa00910	Nitrogen metabolism	10|1260	19|3789	0.0633237	0.366611	gene:HORVU6Hr1G080750/gene:HORVU6Hr1G003300/gene:HORVU6Hr1G074030/gene:HORVU2Hr1G093020/gene:HORVU5Hr1G069600/gene:HORVU6Hr1G079700/gene:HORVU4Hr1G076970/gene:HORVU4Hr1G066860/gene:HORVU3Hr1G048870/gene:HORVU3Hr1G063050	-/-/GS1a/-/-/-/-/-/-/-	osa:4326014/osa:4345795/osa:4330649/osa:4334405/osa:4347305/osa:4330867/osa:4348870/osa:4332108/osa:4324672/osa:4324398	10	6	gene:HORVU6Hr1G080750/gene:HORVU6Hr1G003300/gene:HORVU2Hr1G093020/gene:HORVU6Hr1G079700/gene:HORVU4Hr1G076970/gene:HORVU4Hr1G066860	4	gene:HORVU6Hr1G074030/gene:HORVU5Hr1G069600/gene:HORVU3Hr1G048870/gene:HORVU3Hr1G063050
osa00270	Cysteine and methionine metabolism	32|1260	78|3789	0.0898393	0.450207	gene:HORVU5Hr1G053950/gene:HORVU0Hr1G008950/gene:HORVU4Hr1G081310/gene:HORVU3Hr1G073220/gene:HORVU4Hr1G073630/gene:HORVU1Hr1G020410/gene:HORVU1Hr1G041250/gene:HORVU6Hr1G079600/gene:HORVU7Hr1G116830/gene:HORVU5Hr1G067880/gene:HORVU7Hr1G004350/gene:HORVU7Hr1G055560/gene:HORVU3Hr1G058460/gene:HORVU4Hr1G075360/gene:HORVU0Hr1G017370/gene:HORVU2Hr1G086140/gene:HORVU4Hr1G031510/gene:HORVU1Hr1G090710/gen…	-/-/-/-/-/-/-/-/-/-/-/-/-/-/-/-/-/-/-/-/-/IDI2/-/-/-/-/-/-/-/-/-/-	osa:4346642/osa:4332151/osa:4331528/osa:4325621/osa:4331707/osa:4337818/osa:4348905/osa:4330873/osa:4324194/osa:4347242/osa:4339898/osa:4342996/osa:4326249/osa:4331779/osa:4331017/osa:4336294/osa:4351017/osa:4339682/osa:4348646/osa:4350524/osa:4337230/osa:4350083/osa:4337347/osa:4334188/osa:4342575/osa:4348647/osa:4338140/osa:4341195/osa:4352833/osa:4345710/osa:4336750/osa:9270375	32	22	gene:HORVU5Hr1G053950/gene:HORVU4Hr1G081310/gene:HORVU3Hr1G073220/gene:HORVU4Hr1G073630/gene:HORVU1Hr1G041250/gene:HORVU6Hr1G079600/gene:HORVU5Hr1G067880/gene:HORVU7Hr1G004350/gene:HORVU7Hr1G055560/gene:HORVU3Hr1G058460/gene:HORVU4Hr1G075360/gene:HORVU0Hr1G017370/gene:HORVU2Hr1G086140/gene:HORVU1Hr1G090710/gene:HORVU5Hr1G026730/gene:HORVU2Hr1G113180/gene:HORVU4Hr1G016410/gene:HORVU2Hr1G122370/gen…	10	gene:HORVU0Hr1G008950/gene:HORVU1Hr1G020410/gene:HORVU7Hr1G116830/gene:HORVU4Hr1G031510/gene:HORVU1Hr1G083420/gene:HORVU1Hr1G083380/gene:HORVU4Hr1G058250/gene:HORVU7Hr1G079430/gene:HORVU4Hr1G002270/gene:HORVU2Hr1G094230
osa00650	Butanoate metabolism	10|1260	20|3789	0.0900414	0.450207	gene:HORVU4Hr1G008700/gene:HORVU4Hr1G064790/gene:HORVU7Hr1G056590/gene:HORVU7Hr1G082330/gene:HORVU4Hr1G054210/gene:HORVU3Hr1G003050/gene:HORVU6Hr1G072320/gene:HORVU4Hr1G014750/gene:HORVU5Hr1G052090/gene:HORVU4Hr1G053180	-/-/-/-/-/-/-/-/-/-	osa:4333932/osa:4332184/osa:4346215/osa:4344928/osa:4332592/osa:4345787/osa:4329450/osa:4350218/osa:4346520/osa:4332628	10	6	gene:HORVU4Hr1G064790/gene:HORVU4Hr1G054210/gene:HORVU3Hr1G003050/gene:HORVU6Hr1G072320/gene:HORVU5Hr1G052090/gene:HORVU4Hr1G053180	4	gene:HORVU4Hr1G008700/gene:HORVU7Hr1G056590/gene:HORVU7Hr1G082330/gene:HORVU4Hr1G014750
osa01040	Biosynthesis of unsaturated fatty acids	10|1260	20|3789	0.0900414	0.450207	gene:HORVU2Hr1G096760/gene:HORVU6Hr1G091130/gene:HORVU3Hr1G094050/gene:HORVU7Hr1G024370/gene:HORVU1Hr1G072170/gene:HORVU3Hr1G013750/gene:HORVU7Hr1G023260/gene:HORVU7Hr1G083490/gene:HORVU3Hr1G091320/gene:HORVU3Hr1G116200	-/-/-/-/-/-/-/-/-/-	osa:4336637/osa:4331150/osa:4327738/osa:4340816/osa:4339019/osa:107277374/osa:107276302/osa:4340986/osa:4324844/osa:4335343	10	5	gene:HORVU6Hr1G091130/gene:HORVU3Hr1G094050/gene:HORVU1Hr1G072170/gene:HORVU3Hr1G091320/gene:HORVU3Hr1G116200	5	gene:HORVU2Hr1G096760/gene:HORVU7Hr1G024370/gene:HORVU3Hr1G013750/gene:HORVU7Hr1G023260/gene:HORVU7Hr1G083490
osa00410	beta-Alanine metabolism	15|1260	33|3789	0.097201	0.454711	gene:HORVU4Hr1G008700/gene:HORVU2Hr1G121060/gene:HORVU6Hr1G061270/gene:HORVU2Hr1G103220/gene:HORVU4Hr1G064790/gene:HORVU2Hr1G012710/gene:HORVU2Hr1G082420/gene:HORVU3Hr1G003050/gene:HORVU5Hr1G037200/gene:HORVU2Hr1G092540/gene:HORVU7Hr1G083490/gene:HORVU1Hr1G049960/gene:HORVU3Hr1G072100/gene:HORVU5Hr1G060110/gene:HORVU4Hr1G053180	-/-/-/-/-/-/-/-/-/-/-/-/-/-/-	osa:4333932/osa:4337359/osa:4330149/osa:4337046/osa:4332184/osa:4335335/osa:4336153/osa:4345787/osa:9271186/osa:4336538/osa:4340986/osa:4351929/osa:4324637/osa:4346967/osa:4332628	15	6	gene:HORVU4Hr1G064790/gene:HORVU2Hr1G012710/gene:HORVU3Hr1G003050/gene:HORVU2Hr1G092540/gene:HORVU1Hr1G049960/gene:HORVU4Hr1G053180	9	gene:HORVU4Hr1G008700/gene:HORVU2Hr1G121060/gene:HORVU6Hr1G061270/gene:HORVU2Hr1G103220/gene:HORVU2Hr1G082420/gene:HORVU5Hr1G037200/gene:HORVU7Hr1G083490/gene:HORVU3Hr1G072100/gene:HORVU5Hr1G060110
osa00071	Fatty acid degradation	18|1260	41|3789	0.100421	0.454711	gene:HORVU6Hr1G061270/gene:HORVU4Hr1G074840/gene:HORVU4Hr1G027270/gene:HORVU5Hr1G040740/gene:HORVU6Hr1G090260/gene:HORVU6Hr1G091130/gene:HORVU1Hr1G010130/gene:HORVU1Hr1G027810/gene:HORVU4Hr1G078470/gene:HORVU5Hr1G037200/gene:HORVU6Hr1G024100/gene:HORVU2Hr1G092540/gene:HORVU5Hr1G036460/gene:HORVU7Hr1G083490/gene:HORVU5Hr1G052090/gene:HORVU4Hr1G016780/gene:HORVU3Hr1G059140/gene:HORVU4Hr1G053180	-/-/-/-/-/-/-/-/-/-/-/-/-/-/-/-/-/-	osa:4330149/osa:4331756/osa:4344267/osa:4351483/osa:4331130/osa:4331150/osa:4348152/osa:4326503/osa:4331893/osa:9271186/osa:4328997/osa:4336538/osa:4351610/osa:4340986/osa:4346520/osa:4350054/osa:4324180/osa:4332628	18	8	gene:HORVU4Hr1G074840/gene:HORVU6Hr1G090260/gene:HORVU6Hr1G091130/gene:HORVU6Hr1G024100/gene:HORVU2Hr1G092540/gene:HORVU5Hr1G036460/gene:HORVU5Hr1G052090/gene:HORVU4Hr1G053180	10	gene:HORVU6Hr1G061270/gene:HORVU4Hr1G027270/gene:HORVU5Hr1G040740/gene:HORVU1Hr1G010130/gene:HORVU1Hr1G027810/gene:HORVU4Hr1G078470/gene:HORVU5Hr1G037200/gene:HORVU7Hr1G083490/gene:HORVU4Hr1G016780/gene:HORVU3Hr1G059140
osa00511	Other glycan degradation	9|1260	18|3789	0.105701	0.454711	gene:HORVU4Hr1G015450/gene:HORVU4Hr1G067360/gene:HORVU5Hr1G113880/gene:HORVU1Hr1G049550/gene:HORVU5Hr1G086390/gene:HORVU5Hr1G014790/gene:HORVU1Hr1G040450/novel.4448/gene:HORVU7Hr1G076480	-/-/-/-/-/-/-/-/-	osa:4350171/osa:4332084/osa:4350617/osa:9268048/osa:4347611/osa:4325748/osa:4348876/osa:4350617/osa:4344485	9	4	gene:HORVU4Hr1G067360/gene:HORVU5Hr1G113880/novel.4448/gene:HORVU7Hr1G076480	5	gene:HORVU4Hr1G015450/gene:HORVU1Hr1G049550/gene:HORVU5Hr1G086390/gene:HORVU5Hr1G014790/gene:HORVU1Hr1G040450
osa00630	Glyoxylate and dicarboxylate metabolism	22|1260	52|3789	0.107477	0.454711	gene:HORVU7Hr1G047700/gene:HORVU1Hr1G055860/gene:HORVU1Hr1G041250/gene:HORVU2Hr1G103180/gene:HORVU2Hr1G005140/gene:HORVU6Hr1G074030/gene:HORVU2Hr1G071960/gene:HORVU3Hr1G058460/gene:HORVU1Hr1G090710/gene:HORVU4Hr1G066860/gene:HORVU5Hr1G099820/gene:HORVU1Hr1G023630/gene:HORVU0Hr1G010840/gene:HORVU4Hr1G054210/gene:HORVU0Hr1G013900/gene:HORVU5Hr1G052090/gene:HORVU2Hr1G084750/gene:HORVU2Hr1G084130/gen…	-/-/-/-/-/GS1a/-/-/-/-/-/-/-/-/-/-/-/-/-/-/-/-	osa:4341069/osa:4352058/osa:4348905/osa:4337048/osa:4334915/osa:4330649/osa:4335745/osa:4326249/osa:4339682/osa:4332108/osa:4328812/osa:4337881/osa:4334913/osa:4332592/osa:4334349/osa:4346520/osa:4336245/osa:9268154/osa:4342210/osa:4331547/osa:4343441/osa:4334048	22	15	gene:HORVU7Hr1G047700/gene:HORVU1Hr1G055860/gene:HORVU1Hr1G041250/gene:HORVU2Hr1G103180/gene:HORVU2Hr1G005140/gene:HORVU3Hr1G058460/gene:HORVU1Hr1G090710/gene:HORVU4Hr1G066860/gene:HORVU1Hr1G023630/gene:HORVU4Hr1G054210/gene:HORVU0Hr1G013900/gene:HORVU5Hr1G052090/gene:HORVU2Hr1G084130/gene:HORVU2Hr1G063740/gene:HORVU2Hr1G045340	7	gene:HORVU6Hr1G074030/gene:HORVU2Hr1G071960/gene:HORVU5Hr1G099820/gene:HORVU0Hr1G010840/gene:HORVU2Hr1G084750/gene:HORVU4Hr1G080640/gene:HORVU4Hr1G011500
osa00640	Propanoate metabolism	12|1260	26|3789	0.117968	0.465648	gene:HORVU2Hr1G036950/gene:HORVU2Hr1G071960/gene:HORVU6Hr1G058210/gene:HORVU3Hr1G105880/gene:HORVU5Hr1G034820/gene:HORVU1Hr1G023630/gene:HORVU7Hr1G083490/gene:HORVU1Hr1G049960/gene:HORVU5Hr1G052090/gene:HORVU3Hr1G072100/gene:HORVU5Hr1G060110/gene:HORVU4Hr1G053180	-/-/-/-/-/-/-/-/-/-/-/-	osa:4343710/osa:4335745/osa:4330016/osa:4348450/osa:4351684/osa:4337881/osa:4340986/osa:4351929/osa:4346520/osa:4324637/osa:4346967/osa:4332628	12	6	gene:HORVU2Hr1G036950/gene:HORVU6Hr1G058210/gene:HORVU1Hr1G023630/gene:HORVU1Hr1G049960/gene:HORVU5Hr1G052090/gene:HORVU4Hr1G053180	6	gene:HORVU2Hr1G071960/gene:HORVU3Hr1G105880/gene:HORVU5Hr1G034820/gene:HORVU7Hr1G083490/gene:HORVU3Hr1G072100/gene:HORVU5Hr1G060110
osa00500	Starch and sucrose metabolism	45|1260	116|3789	0.118529	0.465648	gene:HORVU7Hr1G038420/gene:HORVU1Hr1G021590/gene:HORVU2Hr1G030870/gene:HORVU7Hr1G033230/gene:HORVU7Hr1G076150/gene:HORVU5Hr1G077920/gene:HORVU1Hr1G091600/gene:HORVU7Hr1G012380/gene:HORVU7Hr1G067620/gene:HORVU2Hr1G077120/gene:HORVU6Hr1G033630/gene:HORVU4Hr1G086300/gene:HORVU1Hr1G055140/gene:HORVU2Hr1G090980/gene:HORVU3Hr1G070690/gene:HORVU7Hr1G115590/gene:HORVU4Hr1G089510/gene:HORVU0Hr1G028350/gen…	starch_synthase_II/starch_synthase_IIIa/-/-/-/-/-/-/-/sbeIIb/-/-/-/-/-/-/-/-/-/-/-/-/-/blpl/-/-/-/-/-/-/-/-/-/-/-/-/-/-/-/-/-/-/Cel8/-/-	osa:4340567/osa:9268758/osa:4343910/osa:4340386/osa:4344497/osa:4347545/osa:4339718/osa:4340018/osa:4345339/osa:4329532/osa:4346656/osa:4329561/osa:4349417/osa:4343010/osa:4326547/osa:4341642/osa:9267841/osa:4330971/osa:4336389/osa:4332724/osa:4328252/osa:4332097/osa:4347441/osa:4334020/osa:4341824/osa:4343510/osa:4325575/osa:4342117/osa:4326776/osa:4347328/osa:4332788/osa:9269493/osa:4341833/osa…	45	27	gene:HORVU7Hr1G038420/gene:HORVU1Hr1G021590/gene:HORVU2Hr1G030870/gene:HORVU7Hr1G033230/gene:HORVU7Hr1G076150/gene:HORVU1Hr1G091600/gene:HORVU7Hr1G012380/gene:HORVU7Hr1G067620/gene:HORVU2Hr1G077120/gene:HORVU4Hr1G089510/gene:HORVU2Hr1G089050/gene:HORVU4Hr1G051220/gene:HORVU6Hr1G019670/gene:HORVU4Hr1G067180/gene:HORVU0Hr1G014150/gene:HORVU0Hr1G022790/gene:HORVU3Hr1G019730/gene:HORVU4Hr1G049500/gen…	18	gene:HORVU5Hr1G077920/gene:HORVU6Hr1G033630/gene:HORVU4Hr1G086300/gene:HORVU1Hr1G055140/gene:HORVU2Hr1G090980/gene:HORVU3Hr1G070690/gene:HORVU7Hr1G115590/gene:HORVU0Hr1G028350/gene:HORVU5Hr1G073370/gene:HORVU2Hr1G120920/gene:HORVU2Hr1G043920/gene:HORVU3Hr1G067620/gene:HORVU5Hr1G070160/gene:HORVU2Hr1G120870/gene:HORVU3Hr1G029470/gene:HORVU1Hr1G054080/gene:HORVU4Hr1G015570/gene:HORVU3Hr1G093830
osa00340	Histidine metabolism	7|1260	14|3789	0.147514	0.554831	gene:HORVU6Hr1G061270/gene:HORVU3Hr1G039130/gene:HORVU4Hr1G062310/gene:HORVU5Hr1G037200/gene:HORVU2Hr1G092540/gene:HORVU4Hr1G081220/gene:HORVU0Hr1G001390	-/-/-/-/-/-/-	osa:4330149/osa:4324261/osa:4332296/osa:9271186/osa:4336538/osa:4331530/osa:4339287	7	4	gene:HORVU3Hr1G039130/gene:HORVU4Hr1G062310/gene:HORVU2Hr1G092540/gene:HORVU4Hr1G081220	3	gene:HORVU6Hr1G061270/gene:HORVU5Hr1G037200/gene:HORVU0Hr1G001390
osa03020	RNA polymerase	15|1260	35|3789	0.151317	0.554831	gene:HORVU6Hr1G011660/gene:HORVU2Hr1G126750/gene:HORVU2Hr1G054210/gene:HORVU6Hr1G064960/gene:HORVU2Hr1G075740/novel.1568/gene:HORVU3Hr1G090350/gene:HORVU3Hr1G020860/gene:HORVU0Hr1G002960/gene:HORVU4Hr1G016350/gene:HORVU5Hr1G092840/gene:HORVU4Hr1G007530/gene:HORVU1Hr1G022720/gene:HORVU0Hr1G038750/gene:HORVU5Hr1G073610	-/-/-/-/-/-/-/-/-/-/-/-/-/-/-	osa:4330570/osa:9267835/osa:4337831/osa:4330285/osa:9272152/osa:4337831/osa:4324905/osa:4325336/osa:4343875/osa:4351715/osa:4333571/osa:4333888/osa:4335691/osa:4351463/osa:4342517	15	10	gene:HORVU6Hr1G011660/gene:HORVU2Hr1G126750/gene:HORVU6Hr1G064960/gene:HORVU2Hr1G075740/gene:HORVU3Hr1G020860/gene:HORVU0Hr1G002960/gene:HORVU4Hr1G016350/gene:HORVU4Hr1G007530/gene:HORVU0Hr1G038750/gene:HORVU5Hr1G073610	5	gene:HORVU2Hr1G054210/novel.1568/gene:HORVU3Hr1G090350/gene:HORVU5Hr1G092840/gene:HORVU1Hr1G022720
osa00860	Porphyrin and chlorophyll metabolism	13|1260	30|3789	0.162746	0.561535	gene:HORVU5Hr1G081500/gene:HORVU3Hr1G056960/gene:HORVU1Hr1G031230/gene:HORVU5Hr1G111310/gene:HORVU3Hr1G030890/gene:HORVU1Hr1G044680/gene:HORVU4Hr1G002130/gene:HORVU0Hr1G040200/gene:HORVU4Hr1G079260/gene:HORVU6Hr1G075900/gene:HORVU5Hr1G054060/gene:HORVU3Hr1G040290/gene:HORVU3Hr1G055700	-/-/-/-/-/-/-/-/-/-/-/-/-	osa:4347672/osa:4326671/osa:4338537/osa:4334537/osa:4327178/osa:4349004/osa:4333604/osa:4335472/osa:4331611/osa:4330711/osa:4346651/osa:4332690/osa:4326635	13	4	gene:HORVU3Hr1G056960/gene:HORVU1Hr1G044680/gene:HORVU6Hr1G075900/gene:HORVU3Hr1G055700	9	gene:HORVU5Hr1G081500/gene:HORVU1Hr1G031230/gene:HORVU5Hr1G111310/gene:HORVU3Hr1G030890/gene:HORVU4Hr1G002130/gene:HORVU0Hr1G040200/gene:HORVU4Hr1G079260/gene:HORVU5Hr1G054060/gene:HORVU3Hr1G040290
osa01212	Fatty acid metabolism	24|1260	60|3789	0.163356	0.561535	gene:HORVU5Hr1G053010/gene:HORVU1Hr1G083910/gene:HORVU4Hr1G027270/gene:HORVU2Hr1G030950/gene:HORVU5Hr1G040740/gene:HORVU6Hr1G091130/gene:HORVU3Hr1G094050/gene:HORVU3Hr1G105880/gene:HORVU7Hr1G019830/gene:HORVU4Hr1G086320/gene:HORVU2Hr1G089160/gene:HORVU1Hr1G027810/gene:HORVU7Hr1G024370/gene:HORVU1Hr1G072170/gene:HORVU6Hr1G024100/gene:HORVU3Hr1G013750/gene:HORVU5Hr1G036460/gene:HORVU7Hr1G023260/gen…	-/-/-/-/-/-/-/-/-/-/-/-/-/-/-/-/-/-/-/-/-/-/-/-	osa:4346596/osa:4343598/osa:4344267/osa:4343906/osa:4351483/osa:4331150/osa:4327738/osa:4348450/osa:4340093/osa:4331284/osa:4338898/osa:4326503/osa:4340816/osa:4339019/osa:4328997/osa:107277374/osa:4351610/osa:107276302/osa:4340986/osa:4324844/osa:4346520/osa:4335343/osa:4324180/osa:4332628	24	13	gene:HORVU5Hr1G053010/gene:HORVU1Hr1G083910/gene:HORVU6Hr1G091130/gene:HORVU3Hr1G094050/gene:HORVU7Hr1G019830/gene:HORVU2Hr1G089160/gene:HORVU1Hr1G072170/gene:HORVU6Hr1G024100/gene:HORVU5Hr1G036460/gene:HORVU3Hr1G091320/gene:HORVU5Hr1G052090/gene:HORVU3Hr1G116200/gene:HORVU4Hr1G053180	11	gene:HORVU4Hr1G027270/gene:HORVU2Hr1G030950/gene:HORVU5Hr1G040740/gene:HORVU3Hr1G105880/gene:HORVU4Hr1G086320/gene:HORVU1Hr1G027810/gene:HORVU7Hr1G024370/gene:HORVU3Hr1G013750/gene:HORVU7Hr1G023260/gene:HORVU7Hr1G083490/gene:HORVU3Hr1G059140
osa00520	Amino sugar and nucleotide sugar metabolism	35|1260	91|3789	0.169572	0.565238	gene:HORVU7Hr1G076150/gene:HORVU2Hr1G104110/gene:HORVU1Hr1G091600/gene:HORVU2Hr1G043900/gene:HORVU7Hr1G067620/gene:HORVU7Hr1G113270/gene:HORVU6Hr1G033630/gene:HORVU4Hr1G067360/gene:HORVU3Hr1G070690/gene:HORVU1Hr1G052430/gene:HORVU2Hr1G111070/gene:HORVU6Hr1G020380/gene:HORVU1Hr1G095430/gene:HORVU0Hr1G016310/gene:HORVU2Hr1G085280/gene:HORVU3Hr1G024170/gene:HORVU3Hr1G073780/gene:HORVU0Hr1G014150/gen…	-/-/-/-/-/-/-/-/-/chitinase/-/-/-/-/-/-/-/blpl/-/-/-/-/-/-/-/-/-/-/-/-/-/-/-/-/-	osa:4344497/osa:4337011/osa:4339718/osa:4340994/osa:4345339/osa:4338719/osa:4346656/osa:4332084/osa:4326547/osa:4349267/osa:4337282/osa:4328266/osa:4339812/osa:4329920/osa:4336263/osa:4327126/osa:4333393/osa:4334020/osa:4337437/osa:4352146/osa:4347638/osa:4326776/osa:4333107/osa:4349687/osa:4337166/osa:4340579/osa:9266709/osa:4332668/osa:4346094/osa:4326516/osa:4346723/osa:4343849/osa:9269982/osa…	35	24	gene:HORVU7Hr1G076150/gene:HORVU1Hr1G091600/gene:HORVU2Hr1G043900/gene:HORVU7Hr1G067620/gene:HORVU7Hr1G113270/gene:HORVU4Hr1G067360/gene:HORVU1Hr1G052430/gene:HORVU2Hr1G111070/gene:HORVU6Hr1G020380/gene:HORVU3Hr1G024170/gene:HORVU3Hr1G073780/gene:HORVU0Hr1G014150/gene:HORVU2Hr1G122950/gene:HORVU4Hr1G008270/gene:HORVU5Hr1G080860/gene:HORVU3Hr1G019730/gene:HORVU2Hr1G115640/gene:HORVU7Hr1G038710/gen…	11	gene:HORVU2Hr1G104110/gene:HORVU6Hr1G033630/gene:HORVU3Hr1G070690/gene:HORVU1Hr1G095430/gene:HORVU0Hr1G016310/gene:HORVU2Hr1G085280/gene:HORVU4Hr1G048490/gene:HORVU4Hr1G026150/gene:HORVU2Hr1G026740/gene:HORVU5Hr1G055920/gene:HORVU5Hr1G045700
osa00290	Valine, leucine and isoleucine biosynthesis	6|1260	12|3789	0.175787	0.568721	gene:HORVU0Hr1G008950/gene:HORVU5Hr1G043190/gene:HORVU6Hr1G062440/gene:HORVU7Hr1G059460/gene:HORVU6Hr1G072320/gene:HORVU4Hr1G014750	-/-/-/-/-/-	osa:4332151/osa:4351460/osa:4330192/osa:4346318/osa:4329450/osa:4350218	6	4	gene:HORVU5Hr1G043190/gene:HORVU6Hr1G062440/gene:HORVU7Hr1G059460/gene:HORVU6Hr1G072320	2	gene:HORVU0Hr1G008950/gene:HORVU4Hr1G014750
osa00770	Pantothenate and CoA biosynthesis	12|1260	28|3789	0.187764	0.590115	gene:HORVU2Hr1G121060/gene:HORVU0Hr1G008950/gene:HORVU6Hr1G061270/gene:HORVU2Hr1G103220/gene:HORVU7Hr1G034130/gene:HORVU7Hr1G035030/gene:HORVU7Hr1G059460/gene:HORVU5Hr1G037200/gene:HORVU6Hr1G072320/gene:HORVU2Hr1G092540/gene:HORVU4Hr1G014750/gene:HORVU7Hr1G116040	-/-/-/-/-/-/-/-/-/-/-/-	osa:4337359/osa:4332151/osa:4330149/osa:4337046/osa:4340408/osa:4340439/osa:4346318/osa:9271186/osa:4329450/osa:4336538/osa:4350218/osa:4344795	12	5	gene:HORVU7Hr1G034130/gene:HORVU7Hr1G059460/gene:HORVU6Hr1G072320/gene:HORVU2Hr1G092540/gene:HORVU7Hr1G116040	7	gene:HORVU2Hr1G121060/gene:HORVU0Hr1G008950/gene:HORVU6Hr1G061270/gene:HORVU2Hr1G103220/gene:HORVU7Hr1G035030/gene:HORVU5Hr1G037200/gene:HORVU4Hr1G014750
osa00900	Terpenoid backbone biosynthesis	17|1260	42|3789	0.200565	0.612837	gene:HORVU2Hr1G043680/gene:HORVU1Hr1G079070/gene:HORVU6Hr1G054940/gene:HORVU7Hr1G051260/gene:HORVU7Hr1G056590/gene:HORVU5Hr1G073970/gene:HORVU3Hr1G000390/gene:HORVU3Hr1G074210/gene:HORVU7Hr1G106230/gene:HORVU3Hr1G057530/gene:HORVU6Hr1G070060/gene:HORVU6Hr1G075900/gene:HORVU7Hr1G027120/gene:HORVU3Hr1G087680/gene:HORVU5Hr1G052090/gene:HORVU1Hr1G060610/gene:HORVU4Hr1G062630	-/-/-/-/-/-/-/-/-/-/-/-/-/-/-/-/-	osa:4343523/osa:4339489/osa:4329911/osa:4346017/osa:4346215/osa:4347443/osa:4326153/osa:4326891/osa:4341844/osa:4326560/osa:9272427/osa:4330711/osa:4340251/osa:4327435/osa:4346520/osa:4338768/osa:4332275	17	9	gene:HORVU2Hr1G043680/gene:HORVU1Hr1G079070/gene:HORVU7Hr1G051260/gene:HORVU3Hr1G057530/gene:HORVU6Hr1G070060/gene:HORVU6Hr1G075900/gene:HORVU7Hr1G027120/gene:HORVU5Hr1G052090/gene:HORVU4Hr1G062630	8	gene:HORVU6Hr1G054940/gene:HORVU7Hr1G056590/gene:HORVU5Hr1G073970/gene:HORVU3Hr1G000390/gene:HORVU3Hr1G074210/gene:HORVU7Hr1G106230/gene:HORVU3Hr1G087680/gene:HORVU1Hr1G060610
osa03040	Spliceosome	55|1260	151|3789	0.223821	0.665415	gene:HORVU1Hr1G046870/gene:HORVU5Hr1G110370/gene:HORVU3Hr1G064550/gene:HORVU6Hr1G051450/gene:HORVU7Hr1G111120/gene:HORVU7Hr1G071700/gene:HORVU2Hr1G055870/gene:HORVU3Hr1G083300/gene:HORVU4Hr1G029030/gene:HORVU2Hr1G019410/gene:HORVU1Hr1G030790/gene:HORVU1Hr1G018060/gene:HORVU3Hr1G025270/gene:HORVU4Hr1G086790/gene:HORVU4Hr1G061270/gene:HORVU3Hr1G086500/gene:HORVU2Hr1G056750/gene:HORVU1Hr1G056490/gen…	-/-/-/-/-/-/-/-/-/-/-/-/-/-/-/-/-/-/-/-/-/-/-/-/-/-/-/-/-/-/-/-/-/-/-/-/-/-/-/-/-/-/-/-/-/-/-/-/-/-/-/-/-/-/-	osa:4347985/osa:4348309/osa:4338552/osa:4329810/osa:4328484/osa:4344686/osa:4342674/osa:4325074/osa:4351124/osa:4344256/osa:4338354/osa:4337757/osa:4324336/osa:4338385/osa:4332334/osa:4339012/osa:9270807/osa:4338670/osa:4333731/osa:4344474/osa:4340263/osa:4338942/osa:4332557/osa:4342372/osa:4346316/osa:4330968/osa:4331556/osa:4344666/osa:4323935/osa:4342793/osa:4351998/osa:4348949/osa:4337846/osa…	55	36	gene:HORVU5Hr1G110370/gene:HORVU6Hr1G051450/gene:HORVU7Hr1G111120/gene:HORVU7Hr1G071700/gene:HORVU3Hr1G083300/gene:HORVU1Hr1G030790/gene:HORVU1Hr1G018060/gene:HORVU4Hr1G086790/gene:HORVU4Hr1G061270/gene:HORVU3Hr1G086500/gene:HORVU2Hr1G056750/gene:HORVU1Hr1G056490/gene:HORVU4Hr1G003990/gene:HORVU7Hr1G027490/gene:HORVU1Hr1G073660/gene:HORVU4Hr1G055040/novel.343/gene:HORVU7Hr1G059320/gene:HORVU6Hr1G…	19	gene:HORVU1Hr1G046870/gene:HORVU3Hr1G064550/gene:HORVU2Hr1G055870/gene:HORVU4Hr1G029030/gene:HORVU2Hr1G019410/gene:HORVU3Hr1G025270/gene:HORVU7Hr1G076900/gene:HORVU4Hr1G083570/gene:HORVU4Hr1G088270/gene:HORVU1Hr1G049320/gene:HORVU5Hr1G118010/gene:HORVU4Hr1G052730/gene:HORVU2Hr1G116150/novel.6380/gene:HORVU3Hr1G024610/gene:HORVU6Hr1G035950/novel.1450/novel.6810/gene:HORVU3Hr1G092600
osa04145	Phagosome	24|1260	63|3789	0.243543	0.681787	gene:HORVU3Hr1G064680/gene:HORVU7Hr1G041920/gene:HORVU7Hr1G011220/gene:HORVU3Hr1G059320/gene:HORVU7Hr1G107100/gene:HORVU4Hr1G025090/gene:HORVU5Hr1G116590/gene:HORVU4Hr1G067370/gene:HORVU2Hr1G101670/novel.1417/gene:HORVU3Hr1G048610/gene:HORVU3Hr1G087400/gene:HORVU5Hr1G100900/gene:HORVU1Hr1G002500/gene:HORVU4Hr1G019840/gene:HORVU2Hr1G121990/gene:HORVU3Hr1G047510/gene:HORVU2Hr1G036380/gene:HORVU5Hr1…	-/-/-/Ylp/-/-/-/-/-/-/-/-/-/-/-/-/-/-/-/-/-/-/-/-	osa:4346811/osa:4340685/osa:4337284/osa:4327166/osa:4328420/osa:9271333/osa:4334675/osa:4332083/osa:4336883/osa:4337176/osa:4327929/osa:4327412/osa:4334309/osa:4337563/osa:4351612/osa:4342826/osa:4335014/osa:4345628/osa:4347005/osa:4328116/osa:4335732/osa:4337982/osa:4333632/osa:4345097	24	18	gene:HORVU3Hr1G064680/gene:HORVU7Hr1G011220/gene:HORVU3Hr1G059320/gene:HORVU7Hr1G107100/gene:HORVU4Hr1G025090/gene:HORVU5Hr1G116590/gene:HORVU4Hr1G067370/gene:HORVU2Hr1G101670/novel.1417/gene:HORVU3Hr1G048610/gene:HORVU5Hr1G100900/gene:HORVU1Hr1G002500/gene:HORVU4Hr1G019840/gene:HORVU2Hr1G121990/gene:HORVU3Hr1G047510/gene:HORVU6Hr1G012690/gene:HORVU6Hr1G018420/gene:HORVU4Hr1G002530	6	gene:HORVU7Hr1G041920/gene:HORVU3Hr1G087400/gene:HORVU2Hr1G036380/gene:HORVU5Hr1G060810/gene:HORVU5Hr1G013230/gene:HORVU5Hr1G049980
osa00562	Inositol phosphate metabolism	19|1260	49|3789	0.247703	0.681787	gene:HORVU4Hr1G077220/gene:HORVU3Hr1G013350/gene:HORVU7Hr1G041920/gene:HORVU4Hr1G056400/gene:HORVU4Hr1G009540/gene:HORVU4Hr1G006200/gene:HORVU5Hr1G082630/gene:HORVU3Hr1G109160/gene:HORVU6Hr1G093060/gene:HORVU2Hr1G036380/gene:HORVU5Hr1G060810/gene:HORVU7Hr1G033170/gene:HORVU4Hr1G056550/gene:HORVU5Hr1G013230/gene:HORVU4Hr1G007450/gene:HORVU7Hr1G033260/gene:HORVU4Hr1G065840/gene:HORVU4Hr1G025960/gen…	-/-/-/-/-/-/-/-/-/-/-/-/-/-/-/-/-/-/-	osa:4331839/osa:4325211/osa:4340685/osa:4332501/osa:4333967/osa:4333833/osa:4347691/osa:4325407/osa:4331188/osa:4345628/osa:4347005/osa:4349492/osa:4332497/osa:4337982/osa:4333883/osa:4340387/osa:4332146/osa:9269628/osa:4329509	19	6	gene:HORVU3Hr1G013350/gene:HORVU5Hr1G082630/gene:HORVU3Hr1G109160/gene:HORVU7Hr1G033170/gene:HORVU4Hr1G056550/gene:HORVU7Hr1G098410	13	gene:HORVU4Hr1G077220/gene:HORVU7Hr1G041920/gene:HORVU4Hr1G056400/gene:HORVU4Hr1G009540/gene:HORVU4Hr1G006200/gene:HORVU6Hr1G093060/gene:HORVU2Hr1G036380/gene:HORVU5Hr1G060810/gene:HORVU5Hr1G013230/gene:HORVU4Hr1G007450/gene:HORVU7Hr1G033260/gene:HORVU4Hr1G065840/gene:HORVU4Hr1G025960
osa00510	N-Glycan biosynthesis	14|1260	35|3789	0.247923	0.681787	gene:HORVU6Hr1G053550/gene:HORVU2Hr1G127740/gene:HORVU7Hr1G033370/gene:HORVU4Hr1G067520/gene:HORVU7Hr1G098460/gene:HORVU2Hr1G082660/gene:HORVU6Hr1G095140/gene:HORVU2Hr1G119960/gene:HORVU7Hr1G005720/gene:HORVU3Hr1G092660/gene:HORVU7Hr1G040290/gene:HORVU6Hr1G020860/gene:HORVU2Hr1G094380/gene:HORVU5Hr1G081360	-/-/-/Agl4/-/-/-/-/-/-/-/-/-/-	osa:4329853/osa:107275757/osa:4333265/osa:4332068/osa:4338348/osa:4336162/osa:4331263/osa:4337389/osa:4335701/osa:4324876/osa:4340636/osa:4328285/osa:4336740/osa:4334626	14	7	gene:HORVU2Hr1G127740/gene:HORVU7Hr1G033370/gene:HORVU4Hr1G067520/gene:HORVU2Hr1G119960/gene:HORVU7Hr1G005720/gene:HORVU3Hr1G092660/gene:HORVU7Hr1G040290	7	gene:HORVU6Hr1G053550/gene:HORVU7Hr1G098460/gene:HORVU2Hr1G082660/gene:HORVU6Hr1G095140/gene:HORVU6Hr1G020860/gene:HORVU2Hr1G094380/gene:HORVU5Hr1G081360
osa00350	Tyrosine metabolism	12|1260	30|3789	0.272294	0.730545	gene:HORVU3Hr1G073220/gene:HORVU0Hr1G017370/gene:HORVU6Hr1G090260/gene:HORVU4Hr1G031510/gene:HORVU5Hr1G012160/gene:HORVU2Hr1G012710/gene:HORVU1Hr1G010130/gene:HORVU2Hr1G082420/gene:HORVU4Hr1G078470/gene:HORVU5Hr1G047530/gene:HORVU7Hr1G097670/gene:HORVU4Hr1G016780	-/-/-/-/-/-/-/-/-/-/-/-	osa:4325621/osa:4331017/osa:4331130/osa:4351017/osa:4329692/osa:4335335/osa:4348152/osa:4336153/osa:4331893/osa:4351273/osa:4341957/osa:4350054	12	7	gene:HORVU3Hr1G073220/gene:HORVU0Hr1G017370/gene:HORVU6Hr1G090260/gene:HORVU5Hr1G012160/gene:HORVU2Hr1G012710/gene:HORVU5Hr1G047530/gene:HORVU7Hr1G097670	5	gene:HORVU4Hr1G031510/gene:HORVU1Hr1G010130/gene:HORVU2Hr1G082420/gene:HORVU4Hr1G078470/gene:HORVU4Hr1G016780
osa00230	Purine metabolism	26|1260	71|3789	0.311838	0.802043	gene:HORVU5Hr1G061710/gene:HORVU1Hr1G055440/gene:HORVU5Hr1G100910/gene:HORVU5Hr1G114090/gene:HORVU4Hr1G082290/gene:HORVU7Hr1G041710/gene:HORVU2Hr1G050140/gene:HORVU4Hr1G075800/gene:HORVU5Hr1G027570/gene:HORVU5Hr1G094300/gene:HORVU6Hr1G014480/gene:HORVU7Hr1G090950/gene:HORVU6Hr1G009430/gene:HORVU4Hr1G047070/gene:HORVU5Hr1G014980/gene:HORVU4Hr1G090310/gene:HORVU1Hr1G054380/gene:HORVU6Hr1G013200/gen…	-/-/-/-/-/-/-/-/-/-/-/-/-/-/-/-/-/-/-/-/-/-/-/-/-/-	osa:4347182/osa:4349403/osa:4334308/osa:107279825/osa:4331502/osa:9266846/osa:4342564/osa:4331792/osa:4352344/osa:4334073/osa:4345177/osa:4351850/osa:4345281/osa:4332791/osa:4352706/osa:107276220/osa:4349454/osa:4343011/osa:4344931/osa:4324899/osa:4337406/osa:4338495/osa:4330032/osa:4344386/osa:4332642/osa:4329972	26	17	gene:HORVU1Hr1G055440/gene:HORVU5Hr1G100910/gene:HORVU4Hr1G082290/gene:HORVU7Hr1G041710/gene:HORVU2Hr1G050140/gene:HORVU4Hr1G075800/gene:HORVU5Hr1G094300/gene:HORVU7Hr1G090950/gene:HORVU6Hr1G009430/gene:HORVU5Hr1G014980/gene:HORVU4Hr1G090310/gene:HORVU6Hr1G013200/gene:HORVU3Hr1G098870/gene:HORVU1Hr1G080070/gene:HORVU6Hr1G058750/gene:HORVU4Hr1G052810/gene:HORVU6Hr1G056910	9	gene:HORVU5Hr1G061710/gene:HORVU5Hr1G114090/gene:HORVU5Hr1G027570/gene:HORVU6Hr1G014480/gene:HORVU4Hr1G047070/gene:HORVU1Hr1G054380/gene:HORVU2Hr1G040570/gene:HORVU1Hr1G059810/gene:HORVU2Hr1G014130
osa00310	Lysine degradation	12|1260	31|3789	0.318512	0.802043	gene:HORVU5Hr1G074820/gene:HORVU6Hr1G061270/gene:HORVU7Hr1G066590/gene:HORVU6Hr1G083050/gene:HORVU5Hr1G041830/gene:HORVU4Hr1G053740/gene:HORVU1Hr1G023630/gene:HORVU5Hr1G037200/gene:HORVU2Hr1G092540/gene:HORVU4Hr1G074120/gene:HORVU5Hr1G052090/gene:HORVU4Hr1G053180	-/-/-/-/-/-/-/-/-/-/-/-	osa:107276062/osa:4330149/osa:4344819/osa:4330940/osa:4346857/osa:4332612/osa:4337881/osa:9271186/osa:4336538/osa:4350865/osa:4346520/osa:4332628	12	6	gene:HORVU5Hr1G074820/gene:HORVU1Hr1G023630/gene:HORVU2Hr1G092540/gene:HORVU4Hr1G074120/gene:HORVU5Hr1G052090/gene:HORVU4Hr1G053180	6	gene:HORVU6Hr1G061270/gene:HORVU7Hr1G066590/gene:HORVU6Hr1G083050/gene:HORVU5Hr1G041830/gene:HORVU4Hr1G053740/gene:HORVU5Hr1G037200
osa04070	Phosphatidylinositol signaling system	20|1260	54|3789	0.322412	0.802043	gene:HORVU7Hr1G041920/gene:HORVU4Hr1G004590/gene:HORVU4Hr1G056400/gene:HORVU4Hr1G009540/gene:HORVU3Hr1G077030/gene:HORVU4Hr1G006200/gene:HORVU1Hr1G057940/gene:HORVU3Hr1G076320/gene:HORVU5Hr1G094290/gene:HORVU6Hr1G093060/gene:HORVU2Hr1G036380/gene:HORVU5Hr1G060810/gene:HORVU7Hr1G033170/gene:HORVU4Hr1G056550/gene:HORVU4Hr1G050750/gene:HORVU5Hr1G013230/gene:HORVU4Hr1G007450/gene:HORVU4Hr1G065840/gen…	-/-/-/-/-/-/-/-/-/-/-/-/-/-/-/-/-/-/-/-	osa:4340685/osa:4333768/osa:4332501/osa:4333967/osa:4327055/osa:4333833/osa:9266342/osa:4327902/osa:4334072/osa:4331188/osa:4345628/osa:4347005/osa:4349492/osa:4332497/osa:4330961/osa:4337982/osa:4333883/osa:4332146/osa:9269628/osa:4329509	20	4	gene:HORVU5Hr1G094290/gene:HORVU7Hr1G033170/gene:HORVU4Hr1G056550/gene:HORVU7Hr1G098410	16	gene:HORVU7Hr1G041920/gene:HORVU4Hr1G004590/gene:HORVU4Hr1G056400/gene:HORVU4Hr1G009540/gene:HORVU3Hr1G077030/gene:HORVU4Hr1G006200/gene:HORVU1Hr1G057940/gene:HORVU3Hr1G076320/gene:HORVU6Hr1G093060/gene:HORVU2Hr1G036380/gene:HORVU5Hr1G060810/gene:HORVU4Hr1G050750/gene:HORVU5Hr1G013230/gene:HORVU4Hr1G007450/gene:HORVU4Hr1G065840/gene:HORVU4Hr1G025960
osa00592	alpha-Linolenic acid metabolism	14|1260	37|3789	0.331937	0.802043	gene:HORVU2Hr1G077210/gene:HORVU2Hr1G078510/gene:HORVU4Hr1G086050/gene:HORVU7Hr1G050680/gene:HORVU6Hr1G091130/gene:HORVU6Hr1G005250/gene:HORVU1Hr1G054390/gene:HORVU1Hr1G027810/gene:HORVU5Hr1G075540/gene:HORVU6Hr1G024100/gene:HORVU7Hr1G083490/gene:HORVU5Hr1G078130/gene:HORVU4Hr1G016780/gene:HORVU4Hr1G006850	-/-/-/-/-/-/-/-/-/-/-/-/-/-	osa:107279821/osa:9267158/osa:4325705/osa:4345994/osa:4331150/osa:4328040/osa:4338358/osa:4326503/osa:4347491/osa:4328997/osa:4340986/osa:9269832/osa:4350054/osa:4333862	14	6	gene:HORVU2Hr1G077210/gene:HORVU6Hr1G091130/gene:HORVU6Hr1G005250/gene:HORVU1Hr1G054390/gene:HORVU6Hr1G024100/gene:HORVU4Hr1G006850	8	gene:HORVU2Hr1G078510/gene:HORVU4Hr1G086050/gene:HORVU7Hr1G050680/gene:HORVU1Hr1G027810/gene:HORVU5Hr1G075540/gene:HORVU7Hr1G083490/gene:HORVU5Hr1G078130/gene:HORVU4Hr1G016780
osa00565	Ether lipid metabolism	8|1260	20|3789	0.3354	0.802043	gene:HORVU1Hr1G059050/gene:HORVU7Hr1G095010/gene:HORVU5Hr1G084740/gene:HORVU3Hr1G109160/gene:HORVU6Hr1G013020/gene:HORVU1Hr1G079150/gene:HORVU0Hr1G022470/gene:HORVU4Hr1G006850	-/-/-/-/-/-/-/-	osa:107277488/osa:4342043/osa:4347745/osa:4325407/osa:4328107/osa:4349161/osa:4341683/osa:4333862	8	3	gene:HORVU3Hr1G109160/gene:HORVU0Hr1G022470/gene:HORVU4Hr1G006850	5	gene:HORVU1Hr1G059050/gene:HORVU7Hr1G095010/gene:HORVU5Hr1G084740/gene:HORVU6Hr1G013020/gene:HORVU1Hr1G079150
osa00280	Valine, leucine and isoleucine degradation	14|1260	38|3789	0.376155	0.880362	gene:HORVU0Hr1G008950/gene:HORVU6Hr1G061270/gene:HORVU4Hr1G075360/gene:HORVU4Hr1G027270/gene:HORVU6Hr1G091130/gene:HORVU7Hr1G056590/gene:HORVU5Hr1G034820/gene:HORVU1Hr1G023630/gene:HORVU5Hr1G037200/gene:HORVU2Hr1G092540/gene:HORVU1Hr1G049960/gene:HORVU5Hr1G052090/gene:HORVU3Hr1G072100/gene:HORVU4Hr1G053180	-/-/-/-/-/-/-/-/-/-/-/-/-/-	osa:4332151/osa:4330149/osa:4331779/osa:4344267/osa:4331150/osa:4346215/osa:4351684/osa:4337881/osa:9271186/osa:4336538/osa:4351929/osa:4346520/osa:4324637/osa:4332628	14	7	gene:HORVU4Hr1G075360/gene:HORVU6Hr1G091130/gene:HORVU1Hr1G023630/gene:HORVU2Hr1G092540/gene:HORVU1Hr1G049960/gene:HORVU5Hr1G052090/gene:HORVU4Hr1G053180	7	gene:HORVU0Hr1G008950/gene:HORVU6Hr1G061270/gene:HORVU4Hr1G027270/gene:HORVU7Hr1G056590/gene:HORVU5Hr1G034820/gene:HORVU5Hr1G037200/gene:HORVU3Hr1G072100
osa00330	Arginine and proline metabolism	17|1260	47|3789	0.387211	0.887358	gene:HORVU2Hr1G121060/gene:HORVU1Hr1G072780/gene:HORVU3Hr1G073220/gene:HORVU6Hr1G061270/gene:HORVU2Hr1G103220/gene:HORVU7Hr1G055560/gene:HORVU0Hr1G017370/gene:HORVU2Hr1G086140/gene:HORVU1Hr1G080320/gene:HORVU2Hr1G005320/gene:HORVU5Hr1G006730/gene:HORVU5Hr1G087780/gene:HORVU5Hr1G037200/gene:HORVU2Hr1G092540/gene:HORVU5Hr1G092960/gene:HORVU7Hr1G079430/gene:HORVU6Hr1G002550	-/-/-/-/-/-/-/-/-/-/-/-/-/-/-/-/-	osa:4337359/osa:4338979/osa:4325621/osa:4330149/osa:4337046/osa:4342996/osa:4331017/osa:4336294/osa:9269289/osa:4334912/osa:4329560/osa:4335110/osa:9271186/osa:4336538/osa:4333554/osa:4341195/osa:4328006	17	10	gene:HORVU1Hr1G072780/gene:HORVU3Hr1G073220/gene:HORVU7Hr1G055560/gene:HORVU0Hr1G017370/gene:HORVU2Hr1G086140/gene:HORVU1Hr1G080320/gene:HORVU2Hr1G005320/gene:HORVU5Hr1G006730/gene:HORVU5Hr1G087780/gene:HORVU2Hr1G092540	7	gene:HORVU2Hr1G121060/gene:HORVU6Hr1G061270/gene:HORVU2Hr1G103220/gene:HORVU5Hr1G037200/gene:HORVU5Hr1G092960/gene:HORVU7Hr1G079430/gene:HORVU6Hr1G002550
osa00196	Photosynthesis - antenna proteins	5|1260	13|3789	0.445503	0.956589	gene:HORVU5Hr1G054000/gene:HORVU7Hr1G058120/gene:HORVU2Hr1G040780/gene:HORVU2Hr1G079920/gene:HORVU4Hr1G015260	-/-/-/-/-	osa:4346649/osa:4324599/osa:4343604/osa:4336028/osa:4350176	5	4	gene:HORVU7Hr1G058120/gene:HORVU2Hr1G040780/gene:HORVU2Hr1G079920/gene:HORVU4Hr1G015260	1	gene:HORVU5Hr1G054000
osa00670	One carbon pool by folate	5|1260	13|3789	0.445503	0.956589	gene:HORVU1Hr1G055860/gene:HORVU5Hr1G066960/gene:HORVU2Hr1G036840/gene:HORVU3Hr1G098870/gene:HORVU4Hr1G011500	-/-/-/-/-	osa:4352058/osa:4347204/osa:4343714/osa:4344931/osa:4334048	5	4	gene:HORVU1Hr1G055860/gene:HORVU5Hr1G066960/gene:HORVU2Hr1G036840/gene:HORVU3Hr1G098870	1	gene:HORVU4Hr1G011500
osa00073	Cutin, suberine and wax biosynthesis	9|1260	25|3789	0.459032	0.956589	gene:HORVU2Hr1G088540/gene:HORVU4Hr1G074840/gene:HORVU2Hr1G072400/gene:HORVU4Hr1G067020/gene:HORVU6Hr1G089980/gene:HORVU2Hr1G088860/gene:HORVU7Hr1G059000/gene:HORVU7Hr1G041470/gene:HORVU4Hr1G001510	-/-/-/-/-/-/-/-/-	osa:9267086/osa:4331756/osa:4335759/osa:4332103/osa:4331117/osa:4336381/osa:4346301/osa:4340665/osa:4330012	9	5	gene:HORVU2Hr1G088540/gene:HORVU4Hr1G074840/gene:HORVU2Hr1G072400/gene:HORVU4Hr1G067020/gene:HORVU7Hr1G041470	4	gene:HORVU6Hr1G089980/gene:HORVU2Hr1G088860/gene:HORVU7Hr1G059000/gene:HORVU4Hr1G001510
osa00062	Fatty acid elongation	10|1260	28|3789	0.460902	0.956589	gene:HORVU2Hr1G096760/gene:HORVU7Hr1G023280/gene:HORVU4Hr1G086320/gene:HORVU7Hr1G024370/gene:HORVU1Hr1G072170/gene:HORVU7Hr1G022610/gene:HORVU3Hr1G013750/gene:HORVU7Hr1G023260/gene:HORVU4Hr1G076940/gene:HORVU3Hr1G116200	-/-/-/-/-/-/-/-/Fdh/-	osa:4336637/osa:4330627/osa:4331284/osa:4340816/osa:4339019/osa:4332986/osa:107277374/osa:107276302/osa:4331836/osa:4335343	10	2	gene:HORVU1Hr1G072170/gene:HORVU3Hr1G116200	8	gene:HORVU2Hr1G096760/gene:HORVU7Hr1G023280/gene:HORVU4Hr1G086320/gene:HORVU7Hr1G024370/gene:HORVU7Hr1G022610/gene:HORVU3Hr1G013750/gene:HORVU7Hr1G023260/gene:HORVU4Hr1G076940
osa00513	Various types of N-glycan biosynthesis	10|1260	28|3789	0.460902	0.956589	gene:HORVU4Hr1G067360/gene:HORVU2Hr1G127740/gene:HORVU6Hr1G059800/gene:HORVU7Hr1G033370/gene:HORVU7Hr1G098460/gene:HORVU6Hr1G095140/gene:HORVU2Hr1G119960/gene:HORVU7Hr1G005720/gene:HORVU3Hr1G092660/gene:HORVU7Hr1G040290	-/-/-/-/-/-/-/-/-/-	osa:4332084/osa:107275757/osa:4329760/osa:4333265/osa:4338348/osa:4331263/osa:4337389/osa:4335701/osa:4324876/osa:4340636	10	7	gene:HORVU4Hr1G067360/gene:HORVU2Hr1G127740/gene:HORVU7Hr1G033370/gene:HORVU2Hr1G119960/gene:HORVU7Hr1G005720/gene:HORVU3Hr1G092660/gene:HORVU7Hr1G040290	3	gene:HORVU6Hr1G059800/gene:HORVU7Hr1G098460/gene:HORVU6Hr1G095140
osa04120	Ubiquitin mediated proteolysis	35|1260	103|3789	0.474563	0.966703	gene:HORVU1Hr1G021880/gene:HORVU2Hr1G118240/gene:HORVU4Hr1G001170/gene:HORVU4Hr1G027210/gene:HORVU6Hr1G076980/novel.2415/gene:HORVU4Hr1G004090/gene:HORVU5Hr1G055840/gene:HORVU1Hr1G023480/gene:HORVU7Hr1G026430/gene:HORVU1Hr1G072200/gene:HORVU6Hr1G000640/gene:HORVU1Hr1G086690/gene:HORVU1Hr1G051610/gene:HORVU7Hr1G045350/gene:HORVU1Hr1G071580/gene:HORVU2Hr1G022590/gene:HORVU6Hr1G082920/gene:HORVU0Hr1…	-/-/-/-/-/-/-/-/-/-/-/-/-/-/-/-/-/-/-/-/-/-/-/-/-/-/-/-/-/-/-/-/-/-/-	osa:107280903/osa:4337331/osa:4347896/osa:4351227/osa:4343261/osa:4324695/osa:4333737/osa:4345411/osa:4337876/osa:4340227/osa:4339013/osa:9270098/osa:4325905/osa:4331446/osa:4340826/osa:4339037/osa:9266295/osa:4326047/osa:4333728/osa:4352108/osa:4327386/osa:4340862/osa:4327237/osa:4325169/osa:4341860/osa:4337883/osa:4344013/osa:4332529/osa:4346639/osa:4330947/osa:4341553/osa:4343750/osa:4347409/o…	35	23	gene:HORVU1Hr1G021880/gene:HORVU2Hr1G118240/gene:HORVU4Hr1G001170/gene:HORVU4Hr1G027210/gene:HORVU5Hr1G055840/gene:HORVU1Hr1G072200/gene:HORVU6Hr1G000640/gene:HORVU1Hr1G086690/gene:HORVU1Hr1G051610/gene:HORVU7Hr1G045350/gene:HORVU2Hr1G022590/gene:HORVU6Hr1G082920/gene:HORVU0Hr1G000080/gene:HORVU3Hr1G086540/gene:HORVU3Hr1G095890/gene:HORVU3Hr1G038580/gene:HORVU7Hr1G108830/gene:HORVU1Hr1G043930/gen…	12	gene:HORVU6Hr1G076980/novel.2415/gene:HORVU4Hr1G004090/gene:HORVU1Hr1G023480/gene:HORVU7Hr1G026430/gene:HORVU1Hr1G071580/gene:HORVU5Hr1G033930/gene:HORVU4Hr1G087120/novel.3275/gene:HORVU7Hr1G093620/gene:HORVU2Hr1G035650/gene:HORVU3Hr1G044640
osa00195	Photosynthesis	15|1260	44|3789	0.509819	0.999872	gene:HORVU2Hr1G038940/gene:HORVU5Hr1G117910/gene:HORVU2Hr1G073370/gene:HORVU2Hr1G038830/gene:HORVU6Hr1G000620/novel.3018/gene:HORVU7Hr1G000900/gene:HORVU2Hr1G060480/gene:HORVU0Hr1G001490/gene:HORVU3Hr1G084210/gene:HORVU3Hr1G082740/gene:HORVU1Hr1G078140/gene:HORVU5Hr1G103180/gene:HORVU4Hr1G058970/gene:HORVU0Hr1G034290	-/-/-/-/-/-/-/Psak/-/-/-/-/-/-/-	osa:4342395/osa:4334701/osa:4335799/osa:4342399/osa:4328000/osa:4324933/osa:4339833/osa:4342404/osa:4339593/osa:9270637/osa:4324933/osa:4339270/osa:4334338/osa:4332431/osa:3131416	15	10	gene:HORVU2Hr1G038940/gene:HORVU5Hr1G117910/gene:HORVU2Hr1G073370/gene:HORVU2Hr1G038830/gene:HORVU7Hr1G000900/gene:HORVU2Hr1G060480/gene:HORVU0Hr1G001490/gene:HORVU3Hr1G084210/gene:HORVU5Hr1G103180/gene:HORVU0Hr1G034290	5	gene:HORVU6Hr1G000620/novel.3018/gene:HORVU3Hr1G082740/gene:HORVU1Hr1G078140/gene:HORVU4Hr1G058970
osa00730	Thiamine metabolism	6|1260	17|3789	0.519686	0.999872	gene:HORVU4Hr1G082290/gene:HORVU3Hr1G099770/gene:HORVU6Hr1G014480/gene:HORVU7Hr1G090950/gene:HORVU4Hr1G003580/gene:HORVU1Hr1G060610	-/-/-/-/-/-	osa:4331502/osa:9269112/osa:4345177/osa:4351850/osa:4333719/osa:4338768	6	3	gene:HORVU4Hr1G082290/gene:HORVU3Hr1G099770/gene:HORVU7Hr1G090950	3	gene:HORVU6Hr1G014480/gene:HORVU4Hr1G003580/gene:HORVU1Hr1G060610
osa00053	Ascorbate and aldarate metabolism	14|1260	42|3789	0.55393	0.999872	gene:HORVU1Hr1G008120/gene:HORVU6Hr1G061270/gene:HORVU7Hr1G087250/gene:HORVU7Hr1G057430/gene:HORVU5Hr1G013840/gene:HORVU4Hr1G008270/gene:HORVU5Hr1G037200/gene:HORVU2Hr1G092540/gene:HORVU2Hr1G075970/gene:HORVU4Hr1G017030/gene:HORVU7Hr1G072240/gene:HORVU7Hr1G053260/gene:HORVU6Hr1G029240/gene:HORVU4Hr1G063010	-/-/-/-/-/-/-/-/-/-/-/-/-/-	osa:4337622/osa:4330149/osa:4341337/osa:4346247/osa:4352223/osa:4352146/osa:9271186/osa:4336538/osa:4335896/osa:4351698/osa:4344670/osa:4346094/osa:4327936/osa:4332258	14	11	gene:HORVU1Hr1G008120/gene:HORVU7Hr1G087250/gene:HORVU7Hr1G057430/gene:HORVU5Hr1G013840/gene:HORVU4Hr1G008270/gene:HORVU2Hr1G092540/gene:HORVU2Hr1G075970/gene:HORVU7Hr1G072240/gene:HORVU7Hr1G053260/gene:HORVU6Hr1G029240/gene:HORVU4Hr1G063010	3	gene:HORVU6Hr1G061270/gene:HORVU5Hr1G037200/gene:HORVU4Hr1G017030
osa03022	Basal transcription factors	12|1260	36|3789	0.558808	0.999872	gene:HORVU7Hr1G115120/gene:HORVU1Hr1G003940/gene:HORVU3Hr1G092530/gene:HORVU7Hr1G039460/novel.5522/gene:HORVU5Hr1G061200/novel.1477/gene:HORVU4Hr1G002400/gene:HORVU7Hr1G027590/gene:HORVU3Hr1G062710/gene:HORVU6Hr1G062340/gene:HORVU1Hr1G035600	-/-/-/-/-/-/-/-/-/-/-/-	osa:9266475/osa:4343686/osa:4345313/osa:4347127/osa:4347029/osa:4347029/osa:4347029/osa:4333619/osa:4340268/osa:4325286/osa:4330186/osa:4348699	12	4	gene:HORVU1Hr1G003940/gene:HORVU7Hr1G039460/gene:HORVU7Hr1G027590/gene:HORVU3Hr1G062710	8	gene:HORVU7Hr1G115120/gene:HORVU3Hr1G092530/novel.5522/gene:HORVU5Hr1G061200/novel.1477/gene:HORVU4Hr1G002400/gene:HORVU6Hr1G062340/gene:HORVU1Hr1G035600
osa00061	Fatty acid biosynthesis	11|1260	33|3789	0.561707	0.999872	gene:HORVU5Hr1G053010/gene:HORVU1Hr1G083910/gene:HORVU2Hr1G030950/gene:HORVU5Hr1G040740/gene:HORVU3Hr1G094050/gene:HORVU3Hr1G105880/gene:HORVU7Hr1G019830/gene:HORVU2Hr1G089160/gene:HORVU5Hr1G036460/gene:HORVU3Hr1G091320/gene:HORVU3Hr1G059140	-/-/-/-/-/-/-/-/-/-/-	osa:4346596/osa:4343598/osa:4343906/osa:4351483/osa:4327738/osa:4348450/osa:4340093/osa:4338898/osa:4351610/osa:4324844/osa:4324180	11	7	gene:HORVU5Hr1G053010/gene:HORVU1Hr1G083910/gene:HORVU3Hr1G094050/gene:HORVU7Hr1G019830/gene:HORVU2Hr1G089160/gene:HORVU5Hr1G036460/gene:HORVU3Hr1G091320	4	gene:HORVU2Hr1G030950/gene:HORVU5Hr1G040740/gene:HORVU3Hr1G105880/gene:HORVU3Hr1G059140
osa00360	Phenylalanine metabolism	10|1260	30|3789	0.56501	0.999872	gene:HORVU3Hr1G073220/gene:HORVU0Hr1G017370/gene:HORVU4Hr1G031510/gene:HORVU5Hr1G087780/gene:HORVU2Hr1G012710/gene:HORVU2Hr1G082420/gene:HORVU5Hr1G047530/gene:HORVU7Hr1G097670/gene:HORVU6Hr1G058830/gene:HORVU4Hr1G053180	-/-/-/-/-/-/-/-/-/-	osa:4325621/osa:4331017/osa:4351017/osa:4335110/osa:4335335/osa:4336153/osa:4351273/osa:4341957/osa:4330034/osa:4332628	10	7	gene:HORVU3Hr1G073220/gene:HORVU0Hr1G017370/gene:HORVU5Hr1G087780/gene:HORVU2Hr1G012710/gene:HORVU5Hr1G047530/gene:HORVU7Hr1G097670/gene:HORVU4Hr1G053180	3	gene:HORVU4Hr1G031510/gene:HORVU2Hr1G082420/gene:HORVU6Hr1G058830
osa00100	Steroid biosynthesis	8|1260	24|3789	0.573301	0.999872	gene:HORVU7Hr1G120030/gene:HORVU6Hr1G019760/gene:HORVU4Hr1G012440/gene:HORVU4Hr1G018150/gene:HORVU4Hr1G080780/gene:HORVU3Hr1G007280/gene:HORVU3Hr1G014290/gene:HORVU1Hr1G052890	-/-/-/-/-/-/-/-	osa:4348555/osa:4328256/osa:9270960/osa:4331338/osa:4331540/osa:4325687/osa:4326449/osa:4349278	8	8	gene:HORVU7Hr1G120030/gene:HORVU6Hr1G019760/gene:HORVU4Hr1G012440/gene:HORVU4Hr1G018150/gene:HORVU4Hr1G080780/gene:HORVU3Hr1G007280/gene:HORVU3Hr1G014290/gene:HORVU1Hr1G052890	0
osa00600	Sphingolipid metabolism	8|1260	24|3789	0.573301	0.999872	gene:HORVU1Hr1G043820/gene:HORVU4Hr1G015450/gene:HORVU7Hr1G038160/gene:HORVU1Hr1G049550/gene:HORVU5Hr1G014790/gene:HORVU1Hr1G040450/gene:HORVU7Hr1G076480/gene:HORVU6Hr1G062830	-/-/-/-/-/-/-/-	osa:4348988/osa:4350171/osa:9268279/osa:9268048/osa:4325748/osa:4348876/osa:4344485/osa:4330198	8	2	gene:HORVU1Hr1G043820/gene:HORVU7Hr1G076480	6	gene:HORVU4Hr1G015450/gene:HORVU7Hr1G038160/gene:HORVU1Hr1G049550/gene:HORVU5Hr1G014790/gene:HORVU1Hr1G040450/gene:HORVU6Hr1G062830
osa00950	Isoquinoline alkaloid biosynthesis	5|1260	15|3789	0.593666	0.999872	gene:HORVU3Hr1G073220/gene:HORVU0Hr1G017370/gene:HORVU4Hr1G031510/gene:HORVU2Hr1G012710/gene:HORVU2Hr1G082420	-/-/-/-/-	osa:4325621/osa:4331017/osa:4351017/osa:4335335/osa:4336153	5	3	gene:HORVU3Hr1G073220/gene:HORVU0Hr1G017370/gene:HORVU2Hr1G012710	2	gene:HORVU4Hr1G031510/gene:HORVU2Hr1G082420
osa00564	Glycerophospholipid metabolism	29|1260	89|3789	0.594024	0.999872	gene:HORVU1Hr1G078350/gene:HORVU3Hr1G064990/gene:HORVU3Hr1G110590/gene:HORVU1Hr1G059050/gene:HORVU6Hr1G006810/gene:HORVU7Hr1G095010/gene:HORVU4Hr1G075040/gene:HORVU3Hr1G077030/gene:HORVU1Hr1G024870/gene:HORVU5Hr1G084740/gene:HORVU3Hr1G109160/gene:HORVU3Hr1G079900/gene:HORVU1Hr1G084260/gene:HORVU6Hr1G013020/gene:HORVU5Hr1G062370/gene:HORVU1Hr1G057940/gene:HORVU1Hr1G079150/gene:HORVU4Hr1G035360/gen…	-/-/-/-/-/-/-/-/-/-/-/-/-/-/-/-/-/-/-/-/-/-/-/-/-/-/-/-/-	osa:4339516/osa:4323890/osa:4325237/osa:107277488/osa:4328061/osa:4342043/osa:4342770/osa:4327055/osa:4333407/osa:4347745/osa:4325407/osa:4329468/osa:4339554/osa:4328107/osa:4347160/osa:9266342/osa:4349161/osa:4350917/osa:4341683/osa:4352530/osa:4330961/osa:4325332/osa:4325474/osa:9269832/osa:4326857/osa:4326076/osa:4324704/osa:4332460/osa:4333862	29	10	gene:HORVU1Hr1G078350/gene:HORVU6Hr1G006810/gene:HORVU3Hr1G109160/gene:HORVU3Hr1G079900/gene:HORVU0Hr1G022470/gene:HORVU5Hr1G022500/gene:HORVU3Hr1G008430/gene:HORVU3Hr1G068380/gene:HORVU4Hr1G057680/gene:HORVU4Hr1G006850	19	gene:HORVU3Hr1G064990/gene:HORVU3Hr1G110590/gene:HORVU1Hr1G059050/gene:HORVU7Hr1G095010/gene:HORVU4Hr1G075040/gene:HORVU3Hr1G077030/gene:HORVU1Hr1G024870/gene:HORVU5Hr1G084740/gene:HORVU1Hr1G084260/gene:HORVU6Hr1G013020/gene:HORVU5Hr1G062370/gene:HORVU1Hr1G057940/gene:HORVU1Hr1G079150/gene:HORVU4Hr1G035360/gene:HORVU4Hr1G050750/gene:HORVU3Hr1G021080/gene:HORVU5Hr1G078130/gene:HORVU3Hr1G060600/gen…
osa04712	Circadian rhythm - plant	11|1260	34|3789	0.608523	0.999872	gene:HORVU6Hr1G058740/gene:HORVU2Hr1G013400/gene:HORVU7Hr1G070870/gene:HORVU3Hr1G027590/gene:HORVU6Hr1G049950/gene:HORVU2Hr1G023180/gene:HORVU5Hr1G078310/gene:HORVU4Hr1G069390/gene:HORVU5Hr1G048110/gene:HORVU7Hr1G084240/gene:HORVU1Hr1G090080	-/-/-/-/-/-/-/-/-/-/-	osa:9270575/osa:4344399/osa:4344703/osa:4324585/osa:4329738/osa:4341272/osa:9268282/osa:4332003/osa:107276210/osa:4328662/osa:4339663	11	2	gene:HORVU5Hr1G078310/gene:HORVU5Hr1G048110	9	gene:HORVU6Hr1G058740/gene:HORVU2Hr1G013400/gene:HORVU7Hr1G070870/gene:HORVU3Hr1G027590/gene:HORVU6Hr1G049950/gene:HORVU2Hr1G023180/gene:HORVU4Hr1G069390/gene:HORVU7Hr1G084240/gene:HORVU1Hr1G090080
osa03050	Proteasome	16|1260	50|3789	0.627524	0.999872	gene:HORVU7Hr1G027220/gene:HORVU3Hr1G038460/gene:HORVU4Hr1G040770/gene:HORVU7Hr1G045410/gene:HORVU6Hr1G086960/gene:HORVU4Hr1G076770/gene:HORVU7Hr1G084550/gene:HORVU0Hr1G015750/gene:HORVU4Hr1G017540/gene:HORVU2Hr1G014770/gene:HORVU1Hr1G058180/gene:HORVU0Hr1G040340/gene:HORVU5Hr1G076130/gene:HORVU6Hr1G087650/gene:HORVU3Hr1G037790/gene:HORVU2Hr1G064590	-/-/-/-/-/-/-/-/-/-/-/-/-/-/-/-	osa:107278560/osa:4325173/osa:4350922/osa:4340828/osa:4333335/osa:4331828/osa:4328674/osa:4328517/osa:4347573/osa:4344373/osa:4324379/osa:4333803/osa:4347507/osa:4340276/osa:4338586/osa:4335951	16	15	gene:HORVU7Hr1G027220/gene:HORVU3Hr1G038460/gene:HORVU4Hr1G040770/gene:HORVU6Hr1G086960/gene:HORVU4Hr1G076770/gene:HORVU7Hr1G084550/gene:HORVU0Hr1G015750/gene:HORVU4Hr1G017540/gene:HORVU2Hr1G014770/gene:HORVU1Hr1G058180/gene:HORVU0Hr1G040340/gene:HORVU5Hr1G076130/gene:HORVU6Hr1G087650/gene:HORVU3Hr1G037790/gene:HORVU2Hr1G064590	1	gene:HORVU7Hr1G045410
osa00790	Folate biosynthesis	6|1260	19|3789	0.645868	0.999872	gene:HORVU6Hr1G051560/gene:HORVU7Hr1G058310/gene:HORVU7Hr1G107590/gene:HORVU4Hr1G089590/gene:HORVU7Hr1G097570/gene:HORVU1Hr1G045670	-/-/-/-/-/-	osa:4329733/osa:4346285/osa:4341801/osa:4331360/osa:4341959/osa:4349049	6	2	gene:HORVU7Hr1G058310/gene:HORVU4Hr1G089590	4	gene:HORVU6Hr1G051560/gene:HORVU7Hr1G107590/gene:HORVU7Hr1G097570/gene:HORVU1Hr1G045670
osa00400	Phenylalanine, tyrosine and tryptophan biosynthesis	12|1260	38|3789	0.646618	0.999872	gene:HORVU3Hr1G073220/gene:HORVU1Hr1G093480/gene:HORVU4Hr1G083210/gene:HORVU0Hr1G017370/gene:HORVU4Hr1G031510/gene:HORVU3Hr1G003390/gene:HORVU7Hr1G114660/gene:HORVU1Hr1G048860/gene:HORVU2Hr1G115700/gene:HORVU4Hr1G061120/gene:HORVU7Hr1G037910/gene:HORVU7Hr1G095460	-/-/-/-/-/-/-/-/-/-/-/-	osa:4325621/osa:4342571/osa:4331468/osa:4331017/osa:4351017/osa:4336076/osa:4345257/osa:4349157/osa:4337165/osa:4332341/osa:4340547/osa:4342026	12	7	gene:HORVU3Hr1G073220/gene:HORVU1Hr1G093480/gene:HORVU4Hr1G083210/gene:HORVU0Hr1G017370/gene:HORVU3Hr1G003390/gene:HORVU7Hr1G114660/gene:HORVU7Hr1G095460	5	gene:HORVU4Hr1G031510/gene:HORVU1Hr1G048860/gene:HORVU2Hr1G115700/gene:HORVU4Hr1G061120/gene:HORVU7Hr1G037910
osa00960	Tropane, piperidine and pyridine alkaloid biosynthesis	5|1260	16|3789	0.658813	0.999872	gene:HORVU3Hr1G073220/gene:HORVU0Hr1G017370/gene:HORVU4Hr1G031510/gene:HORVU2Hr1G012710/gene:HORVU2Hr1G082420	-/-/-/-/-	osa:4325621/osa:4331017/osa:4351017/osa:4335335/osa:4336153	5	3	gene:HORVU3Hr1G073220/gene:HORVU0Hr1G017370/gene:HORVU2Hr1G012710	2	gene:HORVU4Hr1G031510/gene:HORVU2Hr1G082420
osa00480	Glutathione metabolism	22|1260	70|3789	0.671398	0.999872	gene:HORVU1Hr1G008120/gene:HORVU3Hr1G074040/gene:HORVU7Hr1G041710/gene:HORVU3Hr1G097950/gene:HORVU1Hr1G080480/gene:HORVU2Hr1G087970/gene:HORVU7Hr1G057430/gene:HORVU7Hr1G055560/gene:HORVU3Hr1G013650/gene:HORVU2Hr1G026810/gene:HORVU7Hr1G021510/gene:HORVU6Hr1G076190/gene:HORVU7Hr1G006160/gene:HORVU2Hr1G075970/gene:HORVU6Hr1G063830/gene:HORVU5Hr1G124630/gene:HORVU3Hr1G033920/gene:HORVU7Hr1G079430/gen…	-/-/-/-/-/-/-/-/-/-/-/-/-/-/-/-/-/-/-/-/-/-	osa:4337622/osa:4326887/osa:9266846/osa:4326828/osa:4350528/osa:4336353/osa:4346247/osa:4342996/osa:4324525/osa:4344045/osa:4346337/osa:9270353/osa:4339892/osa:4335896/osa:4330235/osa:4350808/osa:4327213/osa:4341195/osa:4342418/osa:4349200/osa:4329321/osa:4324176	22	18	gene:HORVU1Hr1G008120/gene:HORVU3Hr1G074040/gene:HORVU7Hr1G041710/gene:HORVU3Hr1G097950/gene:HORVU1Hr1G080480/gene:HORVU2Hr1G087970/gene:HORVU7Hr1G057430/gene:HORVU7Hr1G055560/gene:HORVU3Hr1G013650/gene:HORVU2Hr1G026810/gene:HORVU6Hr1G076190/gene:HORVU7Hr1G006160/gene:HORVU2Hr1G075970/gene:HORVU6Hr1G063830/gene:HORVU2Hr1G124320/gene:HORVU6Hr1G026810/gene:HORVU6Hr1G012320/gene:HORVU3Hr1G059060	4	gene:HORVU7Hr1G021510/gene:HORVU5Hr1G124630/gene:HORVU3Hr1G033920/gene:HORVU7Hr1G079430
osa00561	Glycerolipid metabolism	22|1260	70|3789	0.671398	0.999872	gene:HORVU1Hr1G043820/gene:HORVU6Hr1G061270/gene:HORVU4Hr1G020770/gene:HORVU3Hr1G109780/gene:HORVU6Hr1G006810/gene:HORVU3Hr1G077030/gene:HORVU1Hr1G070740/gene:HORVU4Hr1G028910/gene:HORVU5Hr1G037200/gene:HORVU1Hr1G057940/gene:HORVU4Hr1G035360/gene:HORVU2Hr1G092540/gene:HORVU4Hr1G044140/gene:HORVU4Hr1G008550/gene:HORVU5Hr1G022500/gene:HORVU4Hr1G050750/gene:HORVU3Hr1G008430/gene:HORVU1Hr1G028890/gen…	-/-/-/-/-/-/-/-/-/-/-/-/-/-/-/-/-/-/-/-/-/-	osa:4348988/osa:4330149/osa:4349835/osa:4345048/osa:4328061/osa:4327055/osa:4339063/osa:4351127/osa:9271186/osa:9266342/osa:4350917/osa:4336538/osa:4345212/osa:4333927/osa:4352530/osa:4330961/osa:4325474/osa:4338045/osa:4335812/osa:4326857/osa:4332345/osa:4347099	22	10	gene:HORVU1Hr1G043820/gene:HORVU3Hr1G109780/gene:HORVU6Hr1G006810/gene:HORVU2Hr1G092540/gene:HORVU4Hr1G044140/gene:HORVU4Hr1G008550/gene:HORVU5Hr1G022500/gene:HORVU3Hr1G008430/gene:HORVU1Hr1G028890/gene:HORVU5Hr1G064090	12	gene:HORVU6Hr1G061270/gene:HORVU4Hr1G020770/gene:HORVU3Hr1G077030/gene:HORVU1Hr1G070740/gene:HORVU4Hr1G028910/gene:HORVU5Hr1G037200/gene:HORVU1Hr1G057940/gene:HORVU4Hr1G035360/gene:HORVU4Hr1G050750/gene:HORVU2Hr1G073850/gene:HORVU3Hr1G060600/gene:HORVU4Hr1G061040
osa03018	RNA degradation	30|1260	95|3789	0.674243	0.999872	gene:HORVU5Hr1G103190/gene:HORVU2Hr1G123480/gene:HORVU5Hr1G002040/gene:HORVU4Hr1G089090/gene:HORVU3Hr1G019580/gene:HORVU2Hr1G087390/gene:HORVU7Hr1G071700/gene:HORVU3Hr1G083300/gene:HORVU3Hr1G073230/gene:HORVU5Hr1G082940/gene:HORVU1Hr1G056490/gene:HORVU2Hr1G081670/gene:HORVU2Hr1G077410/gene:HORVU5Hr1G058950/gene:HORVU2Hr1G056650/gene:HORVU1Hr1G054300/gene:HORVU4Hr1G078820/novel.3662/gene:HORVU4Hr1…	-/-/-/-/-/-/-/-/-/-/-/-/-/-/-/-/-/-/-/-/-/-/-/-/-/-/-/-/-/-	osa:9272009/osa:4337457/osa:4348176/osa:4331379/osa:4327301/osa:4336331/osa:4344686/osa:4325074/osa:4330888/osa:4329368/osa:4338670/osa:4336113/osa:107279834/osa:4346906/osa:4342497/osa:9272729/osa:4348824/osa:4333598/osa:4350355/osa:4325594/osa:4345242/osa:4349298/osa:4349535/osa:4339910/osa:4330120/osa:4329449/osa:4325536/osa:4351059/osa:4340153/osa:4333598	30	16	gene:HORVU5Hr1G103190/gene:HORVU5Hr1G002040/gene:HORVU4Hr1G089090/gene:HORVU2Hr1G087390/gene:HORVU7Hr1G071700/gene:HORVU3Hr1G083300/gene:HORVU3Hr1G073230/gene:HORVU1Hr1G056490/gene:HORVU2Hr1G081670/gene:HORVU5Hr1G058950/gene:HORVU4Hr1G078820/gene:HORVU4Hr1G012650/gene:HORVU7Hr1G063970/gene:HORVU7Hr1G006490/gene:HORVU2Hr1G070000/gene:HORVU4Hr1G033170	14	gene:HORVU2Hr1G123480/gene:HORVU3Hr1G019580/gene:HORVU5Hr1G082940/gene:HORVU2Hr1G077410/gene:HORVU2Hr1G056650/gene:HORVU1Hr1G054300/novel.3662/gene:HORVU3Hr1G074770/gene:HORVU1Hr1G053190/gene:HORVU5Hr1G048960/novel.1332/gene:HORVU3Hr1G029060/gene:HORVU7Hr1G022500/gene:HORVU1Hr1G023730
osa00941	Flavonoid biosynthesis	7|1260	23|3789	0.687753	0.999872	gene:HORVU4Hr1G061990/gene:HORVU5Hr1G064260/gene:HORVU2Hr1G110130/gene:HORVU5Hr1G072070/gene:HORVU7Hr1G093630/gene:HORVU5Hr1G046480/gene:HORVU2Hr1G006720	-/-/-/-/-/-/-	osa:4332311/osa:4347092/osa:9270463/osa:4347397/osa:4329329/osa:4349607/osa:4334886	7	6	gene:HORVU4Hr1G061990/gene:HORVU5Hr1G064260/gene:HORVU2Hr1G110130/gene:HORVU5Hr1G072070/gene:HORVU5Hr1G046480/gene:HORVU2Hr1G006720	1	gene:HORVU7Hr1G093630
osa00970	Aminoacyl-tRNA biosynthesis	14|1260	47|3789	0.74314	0.999872	gene:HORVU3Hr1G006320/gene:HORVU1Hr1G057910/gene:HORVU3Hr1G032730/gene:HORVU7Hr1G040390/gene:HORVU5Hr1G025320/gene:HORVU2Hr1G071330/gene:HORVU1Hr1G038700/gene:HORVU6Hr1G081370/gene:HORVU2Hr1G063250/gene:HORVU0Hr1G021230/gene:HORVU4Hr1G078750/gene:HORVU5Hr1G092240/gene:HORVU1Hr1G021130/gene:HORVU6Hr1G070790	-/-/-/-/-/-/-/-/-/-/-/-/-/-	osa:4326033/osa:4345200/osa:4347497/osa:9266147/osa:4352435/osa:4335708/osa:4348825/osa:4330908/osa:4350686/osa:4344663/osa:9270000/osa:4333591/osa:4325717/osa:4329580	14	6	gene:HORVU3Hr1G032730/gene:HORVU5Hr1G025320/gene:HORVU0Hr1G021230/gene:HORVU4Hr1G078750/gene:HORVU5Hr1G092240/gene:HORVU1Hr1G021130	8	gene:HORVU3Hr1G006320/gene:HORVU1Hr1G057910/gene:HORVU7Hr1G040390/gene:HORVU2Hr1G071330/gene:HORVU1Hr1G038700/gene:HORVU6Hr1G081370/gene:HORVU2Hr1G063250/gene:HORVU6Hr1G070790
osa03015	mRNA surveillance pathway	32|1260	105|3789	0.761804	0.999872	gene:HORVU7Hr1G078670/gene:HORVU7Hr1G088370/gene:HORVU2Hr1G087390/gene:HORVU1Hr1G018060/gene:HORVU2Hr1G055380/gene:HORVU1Hr1G040980/gene:HORVU6Hr1G040920/gene:HORVU0Hr1G008280/gene:HORVU7Hr1G087940/gene:HORVU6Hr1G053730/gene:HORVU2Hr1G056980/gene:HORVU7Hr1G077420/gene:HORVU7Hr1G063970/gene:HORVU6Hr1G039910/novel.6395/gene:HORVU1Hr1G055400/gene:HORVU4Hr1G011370/gene:HORVU4Hr1G060270/gene:HORVU1Hr1…	-/-/-/-/-/-/-/-/-/-/-/-/-/-/-/-/-/-/-/-/-/-/-/-/-/-/-/-/-/-/-/-	osa:4345502/osa:9268632/osa:4336331/osa:4337757/osa:4343292/osa:4348893/osa:4328790/osa:4350986/osa:4341313/osa:4329863/osa:4342793/osa:4351998/osa:4345242/osa:4328769/osa:4340509/osa:4340509/osa:4340886/osa:4332383/osa:4338603/osa:4349923/osa:4341840/osa:4334045/osa:4344390/osa:4332324/osa:4330921/osa:4328734/osa:4346507/osa:4347742/osa:4352587/osa:4330921/osa:4339488/osa:4334816	32	14	gene:HORVU2Hr1G087390/gene:HORVU1Hr1G018060/gene:HORVU0Hr1G008280/gene:HORVU6Hr1G053730/gene:HORVU2Hr1G056980/gene:HORVU7Hr1G077420/gene:HORVU7Hr1G063970/novel.6395/gene:HORVU1Hr1G055400/gene:HORVU7Hr1G106340/gene:HORVU0Hr1G008880/gene:HORVU5Hr1G084630/gene:HORVU1Hr1G079080/gene:HORVU5Hr1G123370	18	gene:HORVU7Hr1G078670/gene:HORVU7Hr1G088370/gene:HORVU2Hr1G055380/gene:HORVU1Hr1G040980/gene:HORVU6Hr1G040920/gene:HORVU7Hr1G087940/gene:HORVU6Hr1G039910/gene:HORVU4Hr1G011370/gene:HORVU4Hr1G060270/gene:HORVU1Hr1G057880/gene:HORVU4Hr1G019040/gene:HORVU4Hr1G011510/gene:HORVU2Hr1G013790/novel.1000/gene:HORVU6Hr1G038770/gene:HORVU5Hr1G051850/gene:HORVU3Hr1G013370/gene:HORVU2Hr1G090680
osa00590	Arachidonic acid metabolism	3|1260	11|3789	0.764564	0.999872	gene:HORVU3Hr1G013650/gene:HORVU6Hr1G063830/gene:HORVU4Hr1G006850	-/-/-	osa:4324525/osa:4330235/osa:4333862	3	3	gene:HORVU3Hr1G013650/gene:HORVU6Hr1G063830/gene:HORVU4Hr1G006850	0
osa04146	Peroxisome	22|1260	74|3789	0.778986	0.999872	gene:HORVU5Hr1G074820/gene:HORVU2Hr1G103180/gene:HORVU2Hr1G087970/gene:HORVU3Hr1G097230/gene:HORVU5Hr1G040740/gene:HORVU2Hr1G117740/gene:HORVU3Hr1G095760/gene:HORVU6Hr1G091130/gene:HORVU4Hr1G060990/gene:HORVU1Hr1G000020/gene:HORVU2Hr1G021110/gene:HORVU5Hr1G036460/gene:HORVU7Hr1G083490/gene:HORVU7Hr1G059000/gene:HORVU4Hr1G060510/gene:HORVU0Hr1G013900/gene:HORVU3Hr1G033920/gene:HORVU4Hr1G007050/gen…	-/-/-/-/-/-/-/-/-/-/-/-/-/-/-/-/-/-/-/-/-/-	osa:107276062/osa:4337048/osa:4336353/osa:4324491/osa:4351483/osa:4338417/osa:4327232/osa:4331150/osa:4332347/osa:4337525/osa:4344210/osa:4351610/osa:4340986/osa:4346301/osa:4333336/osa:4334349/osa:4327213/osa:4333863/osa:4346967/osa:4324180/osa:4348849/osa:4324176	22	13	gene:HORVU5Hr1G074820/gene:HORVU2Hr1G103180/gene:HORVU2Hr1G087970/gene:HORVU3Hr1G097230/gene:HORVU2Hr1G117740/gene:HORVU3Hr1G095760/gene:HORVU6Hr1G091130/gene:HORVU1Hr1G000020/gene:HORVU2Hr1G021110/gene:HORVU5Hr1G036460/gene:HORVU0Hr1G013900/gene:HORVU4Hr1G007050/gene:HORVU3Hr1G059060	9	gene:HORVU5Hr1G040740/gene:HORVU4Hr1G060990/gene:HORVU7Hr1G083490/gene:HORVU7Hr1G059000/gene:HORVU4Hr1G060510/gene:HORVU3Hr1G033920/gene:HORVU5Hr1G060110/gene:HORVU3Hr1G059140/gene:HORVU1Hr1G039230
osa03008	Ribosome biogenesis in eukaryotes	16|1260	56|3789	0.812966	0.999872	gene:HORVU4Hr1G047580/gene:HORVU6Hr1G057640/gene:HORVU2Hr1G027370/gene:HORVU1Hr1G090760/gene:HORVU2Hr1G074850/gene:HORVU5Hr1G082940/gene:HORVU7Hr1G033470/gene:HORVU5Hr1G124770/gene:HORVU6Hr1G013200/gene:HORVU4Hr1G049150/gene:HORVU2Hr1G064130/gene:HORVU2Hr1G020690/gene:HORVU6Hr1G007020/gene:HORVU1Hr1G083960/gene:HORVU4Hr1G069390/gene:HORVU5Hr1G044440	-/-/-/-/-/-/-/-/-/-/-/-/-/-/-/-	osa:4350782/osa:9269830/osa:4344029/osa:4339683/osa:9269193/osa:4329368/osa:4340389/osa:4334849/osa:4343011/osa:4332852/osa:4328001/osa:4332840/osa:4328064/osa:4332851/osa:4332003/osa:4351433	16	13	gene:HORVU4Hr1G047580/gene:HORVU6Hr1G057640/gene:HORVU2Hr1G027370/gene:HORVU1Hr1G090760/gene:HORVU2Hr1G074850/gene:HORVU7Hr1G033470/gene:HORVU6Hr1G013200/gene:HORVU4Hr1G049150/gene:HORVU2Hr1G064130/gene:HORVU2Hr1G020690/gene:HORVU6Hr1G007020/gene:HORVU1Hr1G083960/gene:HORVU5Hr1G044440	3	gene:HORVU5Hr1G082940/gene:HORVU5Hr1G124770/gene:HORVU4Hr1G069390
osa00945	Stilbenoid, diarylheptanoid and gingerol biosynthesis	3|1260	12|3789	0.817783	0.999872	gene:HORVU5Hr1G064260/gene:HORVU5Hr1G072070/gene:HORVU7Hr1G093630	-/-/-	osa:4347092/osa:4347397/osa:4329329	3	2	gene:HORVU5Hr1G064260/gene:HORVU5Hr1G072070	1	gene:HORVU7Hr1G093630
osa00780	Biotin metabolism	4|1260	16|3789	0.832953	0.999872	gene:HORVU5Hr1G053010/gene:HORVU1Hr1G083910/gene:HORVU2Hr1G030950/gene:HORVU2Hr1G089160	-/-/-/-	osa:4346596/osa:4343598/osa:4343906/osa:4338898	4	3	gene:HORVU5Hr1G053010/gene:HORVU1Hr1G083910/gene:HORVU2Hr1G089160	1	gene:HORVU2Hr1G030950
osa04144	Endocytosis	38|1260	130|3789	0.861624	0.999872	novel.2361/gene:HORVU7Hr1G089120/gene:HORVU6Hr1G066890/gene:HORVU4Hr1G063980/gene:HORVU1Hr1G059050/gene:HORVU1Hr1G001920/gene:HORVU1Hr1G030790/gene:HORVU3Hr1G086500/gene:HORVU4Hr1G006200/gene:HORVU7Hr1G055220/novel.4169/gene:HORVU5Hr1G084740/gene:HORVU5Hr1G048010/gene:HORVU1Hr1G050520/gene:HORVU6Hr1G048780/gene:HORVU6Hr1G088570/gene:HORVU2Hr1G017920/gene:HORVU1Hr1G079150/gene:HORVU6Hr1G032940/gen…	-/-/-/-/-/-/-/-/-/-/-/-/-/-/-/-/-/-/-/-/-/-/-/-/-/-/-/-/-/-/-/-/-/-/-/-/Sal1/-	osa:4342079/osa:4341266/osa:4330379/osa:4332215/osa:107277488/osa:4337555/osa:4338354/osa:4339012/osa:4333833/osa:4346168/osa:4327163/osa:4347745/osa:4349546/osa:4349482/osa:4328954/osa:9268417/osa:4350726/osa:4349161/osa:4328629/osa:4351755/osa:4331188/osa:4331337/osa:4341555/osa:4330097/osa:4326208/osa:4334823/osa:4334598/osa:4345402/osa:4324623/osa:4333538/osa:4339157/osa:4327195/osa:4340644/o…	38	17	gene:HORVU7Hr1G089120/gene:HORVU1Hr1G001920/gene:HORVU1Hr1G030790/gene:HORVU3Hr1G086500/gene:HORVU1Hr1G050520/gene:HORVU6Hr1G048780/gene:HORVU2Hr1G017920/gene:HORVU5Hr1G033310/gene:HORVU4Hr1G090800/gene:HORVU6Hr1G060100/gene:HORVU5Hr1G111500/gene:HORVU5Hr1G113180/gene:HORVU3Hr1G071740/gene:HORVU5Hr1G093260/gene:HORVU0Hr1G027130/gene:HORVU4Hr1G059060/gene:HORVU7Hr1G115800	21	novel.2361/gene:HORVU6Hr1G066890/gene:HORVU4Hr1G063980/gene:HORVU1Hr1G059050/gene:HORVU4Hr1G006200/gene:HORVU7Hr1G055220/novel.4169/gene:HORVU5Hr1G084740/gene:HORVU5Hr1G048010/gene:HORVU6Hr1G088570/gene:HORVU1Hr1G079150/gene:HORVU6Hr1G032940/gene:HORVU6Hr1G093060/gene:HORVU7Hr1G093440/gene:HORVU5Hr1G123590/gene:HORVU4Hr1G007240/gene:HORVU3Hr1G070240/gene:HORVU7Hr1G040670/gene:HORVU4Hr1G025960/gen…
osa00904	Diterpenoid biosynthesis	4|1260	17|3789	0.868698	0.999872	gene:HORVU7Hr1G003090/gene:HORVU2Hr1G004620/gene:HORVU0Hr1G005900/gene:HORVU3Hr1G072810	KAO1/-/-/-	osa:4339885/osa:4335090/osa:4344303/osa:4325145	4	2	gene:HORVU7Hr1G003090/gene:HORVU0Hr1G005900	2	gene:HORVU2Hr1G004620/gene:HORVU3Hr1G072810
osa04136	Autophagy - other	9|1260	35|3789	0.87257	0.999872	gene:HORVU3Hr1G054070/novel.5241/gene:HORVU2Hr1G057610/gene:HORVU2Hr1G103010/gene:HORVU4Hr1G060450/gene:HORVU5Hr1G047080/gene:HORVU5Hr1G013230/gene:HORVU6Hr1G038770/gene:HORVU0Hr1G008860	-/-/-/-/-/-/-/-/-	osa:4326644/osa:4331010/osa:4331010/osa:4344857/osa:9268534/osa:4351289/osa:4337982/osa:4328734/osa:4332250	9	1	gene:HORVU2Hr1G103010	8	gene:HORVU3Hr1G054070/novel.5241/gene:HORVU2Hr1G057610/gene:HORVU4Hr1G060450/gene:HORVU5Hr1G047080/gene:HORVU5Hr1G013230/gene:HORVU6Hr1G038770/gene:HORVU0Hr1G008860
osa00380	Tryptophan metabolism	11|1260	42|3789	0.874665	0.999872	gene:HORVU6Hr1G061270/gene:HORVU0Hr1G012990/gene:HORVU5Hr1G087780/gene:HORVU1Hr1G023630/gene:HORVU1Hr1G001570/gene:HORVU5Hr1G037200/gene:HORVU2Hr1G092540/gene:HORVU3Hr1G069580/gene:HORVU3Hr1G016490/gene:HORVU5Hr1G052090/gene:HORVU4Hr1G053180	-/-/-/-/-/-/-/-/-/-/-	osa:4330149/osa:4325178/osa:4335110/osa:4337881/osa:4346795/osa:9271186/osa:4336538/osa:9267047/osa:4325198/osa:4346520/osa:4332628	11	8	gene:HORVU0Hr1G012990/gene:HORVU5Hr1G087780/gene:HORVU1Hr1G023630/gene:HORVU1Hr1G001570/gene:HORVU2Hr1G092540/gene:HORVU3Hr1G016490/gene:HORVU5Hr1G052090/gene:HORVU4Hr1G053180	3	gene:HORVU6Hr1G061270/gene:HORVU5Hr1G037200/gene:HORVU3Hr1G069580
osa00240	Pyrimidine metabolism	10|1260	39|3789	0.883932	0.999872	gene:HORVU1Hr1G090430/gene:HORVU1Hr1G055440/gene:HORVU3Hr1G108390/gene:HORVU7Hr1G041710/gene:HORVU3Hr1G049610/gene:HORVU3Hr1G071270/gene:HORVU3Hr1G112590/gene:HORVU7Hr1G111250/gene:HORVU3Hr1G074280/gene:HORVU5Hr1G076150	-/-/-/-/-/-/-/-/-/-	osa:4339675/osa:4349403/osa:4325739/osa:9266846/osa:4326346/osa:4325542/osa:4324465/osa:4328991/osa:4326895/osa:4347509	10	7	gene:HORVU1Hr1G055440/gene:HORVU3Hr1G108390/gene:HORVU7Hr1G041710/gene:HORVU3Hr1G049610/gene:HORVU3Hr1G071270/gene:HORVU3Hr1G112590/gene:HORVU3Hr1G074280	3	gene:HORVU1Hr1G090430/gene:HORVU7Hr1G111250/gene:HORVU5Hr1G076150
osa04016	MAPK signaling pathway - plant	26|1260	93|3789	0.887954	0.999872	gene:HORVU7Hr1G033620/gene:HORVU3Hr1G088200/gene:HORVU1Hr1G055440/gene:HORVU4Hr1G060370/gene:HORVU7Hr1G113270/gene:HORVU4Hr1G057200/gene:HORVU2Hr1G029900/gene:HORVU1Hr1G070250/gene:HORVU5Hr1G024550/gene:HORVU7Hr1G088140/gene:HORVU7Hr1G097730/gene:HORVU1Hr1G052430/gene:HORVU1Hr1G055340/gene:HORVU0Hr1G009080/gene:HORVU4Hr1G086500/gene:HORVU5Hr1G094290/gene:HORVU2Hr1G014670/gene:HORVU1Hr1G050110/gen…	-/-/-/-/-/-/-/-/-/-/-/chitinase/-/-/-/-/-/-/-/-/-/-/-/-/-/-	osa:4325424/osa:4327518/osa:4349403/osa:4332374/osa:4338719/osa:4332475/osa:4343944/osa:4339092/osa:4352439/osa:4341308/osa:4341956/osa:4349267/osa:4349411/osa:4331814/osa:4326027/osa:4334072/osa:4332548/osa:4349472/osa:107277074/osa:4339397/osa:4348237/osa:4328448/osa:107276358/osa:9268987/osa:4335877/osa:4336750	26	10	gene:HORVU7Hr1G033620/gene:HORVU1Hr1G055440/gene:HORVU7Hr1G113270/gene:HORVU5Hr1G024550/gene:HORVU7Hr1G088140/gene:HORVU1Hr1G052430/gene:HORVU5Hr1G094290/gene:HORVU2Hr1G014670/gene:HORVU1Hr1G050110/gene:HORVU7Hr1G040730	16	gene:HORVU3Hr1G088200/gene:HORVU4Hr1G060370/gene:HORVU4Hr1G057200/gene:HORVU2Hr1G029900/gene:HORVU1Hr1G070250/gene:HORVU7Hr1G097730/gene:HORVU1Hr1G055340/gene:HORVU0Hr1G009080/gene:HORVU4Hr1G086500/gene:HORVU4Hr1G007990/gene:HORVU1Hr1G081950/gene:HORVU6Hr1G031960/gene:HORVU4Hr1G051680/gene:HORVU0Hr1G004060/gene:HORVU2Hr1G075470/gene:HORVU2Hr1G094230
osa03013	RNA transport	40|1260	139|3789	0.892309	0.999872	gene:HORVU5Hr1G008250/novel.706/gene:HORVU6Hr1G083650/gene:HORVU2Hr1G087390/gene:HORVU1Hr1G090760/gene:HORVU7Hr1G082240/gene:HORVU5Hr1G063770/gene:HORVU1Hr1G018060/gene:HORVU2Hr1G109500/gene:HORVU3Hr1G025270/gene:HORVU2Hr1G055380/gene:HORVU2Hr1G074850/gene:HORVU4Hr1G078840/gene:HORVU3Hr1G090080/gene:HORVU3Hr1G015060/gene:HORVU1Hr1G039260/gene:HORVU5Hr1G124770/gene:HORVU1Hr1G051610/gene:HORVU1Hr1G…	-/-/-/-/-/-/-/-/-/-/-/-/-/-/-/-/-/-/-/-/-/-/-/-/-/-/-/-/-/-/-/-/-/-/-/-/-/-/-/-	osa:4349446/osa:4339216/osa:4330963/osa:4336331/osa:4339683/osa:4340958/osa:4328137/osa:4337757/osa:4334673/osa:4324336/osa:4343292/osa:9269193/osa:4331593/osa:4339487/osa:4326461/osa:4348852/osa:4334849/osa:4331446/osa:4339634/osa:4329863/osa:4342793/osa:4340947/osa:4342741/osa:4341446/osa:4335611/osa:4351998/osa:4346861/osa:4348536/osa:4345234/osa:4345242/osa:4332383/osa:4337552/osa:4328129/osa…	40	29	novel.706/gene:HORVU6Hr1G083650/gene:HORVU2Hr1G087390/gene:HORVU1Hr1G090760/gene:HORVU7Hr1G082240/gene:HORVU5Hr1G063770/gene:HORVU1Hr1G018060/gene:HORVU2Hr1G109500/gene:HORVU2Hr1G074850/gene:HORVU3Hr1G090080/gene:HORVU1Hr1G039260/gene:HORVU1Hr1G051610/gene:HORVU1Hr1G088760/gene:HORVU6Hr1G053730/gene:HORVU2Hr1G056980/gene:HORVU5Hr1G072560/gene:HORVU5Hr1G058430/gene:HORVU2Hr1G068360/gene:HORVU7Hr1G…	11	gene:HORVU5Hr1G008250/gene:HORVU3Hr1G025270/gene:HORVU2Hr1G055380/gene:HORVU4Hr1G078840/gene:HORVU3Hr1G015060/gene:HORVU5Hr1G124770/gene:HORVU7Hr1G081880/gene:HORVU5Hr1G057500/gene:HORVU4Hr1G060270/gene:HORVU1Hr1G093790/gene:HORVU2Hr1G092940
osa01240	Biosynthesis of cofactors	59|1260	200|3789	0.892422	0.999872	gene:HORVU1Hr1G090430/gene:HORVU1Hr1G055440/gene:HORVU0Hr1G008950/gene:HORVU4Hr1G082290/gene:HORVU1Hr1G055860/gene:HORVU3Hr1G108390/gene:HORVU5Hr1G066960/gene:HORVU6Hr1G061270/gene:HORVU1Hr1G066240/gene:HORVU5Hr1G053010/gene:HORVU5Hr1G057050/gene:HORVU2Hr1G050140/gene:HORVU3Hr1G099770/gene:HORVU3Hr1G049610/gene:HORVU4Hr1G075800/gene:HORVU3Hr1G071270/gene:HORVU6Hr1G051560/gene:HORVU3Hr1G056960/gen…	-/-/-/-/-/-/-/-/-/-/-/-/-/-/-/-/-/-/-/-/-/-/-/-/-/-/-/-/-/-/-/-/-/-/-/-/-/-/-/-/-/-/-/-/-/-/-/-/-/-/-/-/-/-/-/-/-/-/-	osa:4339675/osa:4349403/osa:4332151/osa:4331502/osa:4352058/osa:4325739/osa:4347204/osa:4330149/osa:4339236/osa:4346596/osa:9268489/osa:4342564/osa:9269112/osa:4326346/osa:4331792/osa:4325542/osa:4329733/osa:4326671/osa:4338537/osa:4343598/osa:4343906/osa:4345177/osa:4346285/osa:4351850/osa:4324465/osa:4340408/osa:4352223/osa:4335862/osa:4331360/osa:4341663/osa:4341959/osa:4349049/osa:4338898/osa…	59	37	gene:HORVU1Hr1G055440/gene:HORVU4Hr1G082290/gene:HORVU1Hr1G055860/gene:HORVU3Hr1G108390/gene:HORVU5Hr1G066960/gene:HORVU1Hr1G066240/gene:HORVU5Hr1G053010/gene:HORVU5Hr1G057050/gene:HORVU2Hr1G050140/gene:HORVU3Hr1G099770/gene:HORVU3Hr1G049610/gene:HORVU4Hr1G075800/gene:HORVU3Hr1G071270/gene:HORVU3Hr1G056960/gene:HORVU1Hr1G083910/gene:HORVU7Hr1G058310/gene:HORVU7Hr1G090950/gene:HORVU3Hr1G112590/gen…	22	gene:HORVU1Hr1G090430/gene:HORVU0Hr1G008950/gene:HORVU6Hr1G061270/gene:HORVU6Hr1G051560/gene:HORVU1Hr1G031230/gene:HORVU2Hr1G030950/gene:HORVU6Hr1G014480/novel.1740/gene:HORVU7Hr1G097570/gene:HORVU1Hr1G045670/gene:HORVU7Hr1G035030/gene:HORVU4Hr1G017680/gene:HORVU1Hr1G054380/gene:HORVU5Hr1G037200/gene:HORVU4Hr1G003580/gene:HORVU4Hr1G017030/gene:HORVU5Hr1G054060/gene:HORVU2Hr1G040570/gene:HORVU3Hr1…
osa00760	Nicotinate and nicotinamide metabolism	4|1260	18|3789	0.897649	0.999872	gene:HORVU4Hr1G017680/gene:HORVU3Hr1G109740/gene:HORVU2Hr1G012920/gene:HORVU5Hr1G030500	-/-/-/-	osa:4349979/osa:4325416/osa:4335342/osa:107275865	4	0		4	gene:HORVU4Hr1G017680/gene:HORVU3Hr1G109740/gene:HORVU2Hr1G012920/gene:HORVU5Hr1G030500
osa00908	Zeatin biosynthesis	4|1260	18|3789	0.897649	0.999872	gene:HORVU5Hr1G110100/gene:HORVU1Hr1G042360/gene:HORVU2Hr1G096910/gene:HORVU7Hr1G118130	-/-/-/-	osa:4334529/osa:4348932/osa:4336629/osa:4345764	4	3	gene:HORVU5Hr1G110100/gene:HORVU1Hr1G042360/gene:HORVU2Hr1G096910	1	gene:HORVU7Hr1G118130
osa02010	ABC transporters	5|1260	22|3789	0.903186	0.999872	gene:HORVU3Hr1G065320/gene:HORVU3Hr1G065260/gene:HORVU1Hr1G078450/gene:HORVU2Hr1G115180/gene:HORVU7Hr1G071870	-/-/-/-/-	osa:4323896/osa:4323895/osa:107275736/osa:4337173/osa:107275785	5	1	gene:HORVU2Hr1G115180	4	gene:HORVU3Hr1G065320/gene:HORVU3Hr1G065260/gene:HORVU1Hr1G078450/gene:HORVU7Hr1G071870
osa00040	Pentose and glucuronate interconversions	11|1260	44|3789	0.911014	0.999872	gene:HORVU7Hr1G056770/gene:HORVU5Hr1G076140/gene:HORVU4Hr1G054860/gene:HORVU7Hr1G019500/gene:HORVU2Hr1G020270/gene:HORVU1Hr1G093370/gene:HORVU4Hr1G008270/gene:HORVU6Hr1G084030/gene:HORVU3Hr1G077630/gene:HORVU2Hr1G025980/gene:HORVU4Hr1G074810	-/-/-/-/-/-/-/-/-/-/-	osa:4346217/osa:4347508/osa:4332569/osa:4340099/osa:4344231/osa:4344960/osa:4352146/osa:4345722/osa:4325861/osa:4344059/osa:4331761	11	8	gene:HORVU7Hr1G056770/gene:HORVU5Hr1G076140/gene:HORVU2Hr1G020270/gene:HORVU1Hr1G093370/gene:HORVU4Hr1G008270/gene:HORVU6Hr1G084030/gene:HORVU3Hr1G077630/gene:HORVU2Hr1G025980	3	gene:HORVU4Hr1G054860/gene:HORVU7Hr1G019500/gene:HORVU4Hr1G074810
osa00740	Riboflavin metabolism	3|1260	15|3789	0.920127	0.999872	gene:HORVU2Hr1G029070/gene:HORVU6Hr1G051560/gene:HORVU5Hr1G024590	-/-/-	osa:9270602/osa:4329733/osa:4352436	3	2	gene:HORVU2Hr1G029070/gene:HORVU5Hr1G024590	1	gene:HORVU6Hr1G051560
osa03030	DNA replication	13|1260	52|3789	0.925198	0.999872	gene:HORVU3Hr1G051650/novel.5618/gene:HORVU3Hr1G030580/gene:HORVU1Hr1G029770/gene:HORVU1Hr1G070110/gene:HORVU3Hr1G057550/gene:HORVU3Hr1G034860/gene:HORVU4Hr1G001140/novel.5063/gene:HORVU0Hr1G017330/novel.4577/gene:HORVU4Hr1G067940/gene:HORVU1Hr1G000080	-/-/-/-/-/-/-/-/-/-/-/-/-	osa:4334834/osa:4331016/osa:4330068/osa:4338176/osa:4339099/osa:4326564/osa:4327706/osa:4347894/osa:4339099/osa:4331016/osa:4352514/osa:4332052/osa:9267714	13	9	gene:HORVU1Hr1G029770/gene:HORVU1Hr1G070110/gene:HORVU3Hr1G057550/gene:HORVU3Hr1G034860/gene:HORVU4Hr1G001140/gene:HORVU0Hr1G017330/novel.4577/gene:HORVU4Hr1G067940/gene:HORVU1Hr1G000080	4	gene:HORVU3Hr1G051650/novel.5618/gene:HORVU3Hr1G030580/novel.5063
osa04626	Plant-pathogen interaction	42|1260	150|3789	0.932496	0.999872	gene:HORVU7Hr1G033620/gene:HORVU3Hr1G088200/gene:HORVU2Hr1G005170/gene:HORVU2Hr1G089020/gene:HORVU2Hr1G039070/gene:HORVU4Hr1G082790/gene:HORVU3Hr1G109220/gene:HORVU4Hr1G057200/gene:HORVU1Hr1G070250/gene:HORVU5Hr1G066260/gene:HORVU1Hr1G057410/gene:HORVU5Hr1G024550/gene:HORVU5Hr1G072020/gene:HORVU1Hr1G066050/gene:HORVU7Hr1G053300/gene:HORVU7Hr1G055980/gene:HORVU7Hr1G023280/gene:HORVU1Hr1G017120/gen…	-/-/-/-/-/-/-/-/-/-/-/-/-/-/-/-/-/Pti1/-/-/-/-/-/-/-/-/-/-/-/-/-/-/-/-/-/-/Fdh/-/-/-/-/-	osa:4325424/osa:4327518/osa:9267997/osa:4325862/osa:4343644/osa:4331490/osa:4325408/osa:4332475/osa:4339092/osa:4336258/osa:4338633/osa:4352439/osa:4345940/osa:4339240/osa:4346097/osa:4347559/osa:4330627/osa:4337734/osa:4326027/osa:4351829/osa:4339701/osa:4330351/osa:4342077/osa:9266860/osa:4344525/osa:4332986/osa:4348062/osa:4334072/osa:4339397/osa:4343231/osa:4348237/osa:4325760/osa:4347356/osa…	42	14	gene:HORVU7Hr1G033620/gene:HORVU2Hr1G005170/gene:HORVU4Hr1G082790/gene:HORVU5Hr1G024550/gene:HORVU1Hr1G066050/gene:HORVU7Hr1G055980/gene:HORVU7Hr1G075240/gene:HORVU5Hr1G094290/gene:HORVU2Hr1G036930/gene:HORVU7Hr1G040730/gene:HORVU5Hr1G070720/gene:HORVU5Hr1G120520/novel.3550/gene:HORVU7Hr1G113200	28	gene:HORVU3Hr1G088200/gene:HORVU2Hr1G089020/gene:HORVU2Hr1G039070/gene:HORVU3Hr1G109220/gene:HORVU4Hr1G057200/gene:HORVU1Hr1G070250/gene:HORVU5Hr1G066260/gene:HORVU1Hr1G057410/gene:HORVU5Hr1G072020/gene:HORVU7Hr1G053300/gene:HORVU7Hr1G023280/gene:HORVU1Hr1G017120/gene:HORVU4Hr1G086500/gene:HORVU5Hr1G029260/gene:HORVU1Hr1G091170/novel.3768/novel.2819/gene:HORVU1Hr1G029850/gene:HORVU7Hr1G022610/nov…
osa00450	Selenocompound metabolism	2|1260	12|3789	0.945712	0.999872	gene:HORVU5Hr1G094300/gene:HORVU4Hr1G002270	-/-	osa:4334073/osa:4352833	2	1	gene:HORVU5Hr1G094300	1	gene:HORVU4Hr1G002270
osa00130	Ubiquinone and other terpenoid-quinone biosynthesis	8|1260	37|3789	0.958446	0.999872	gene:HORVU1Hr1G066240/gene:HORVU5Hr1G057050/gene:HORVU4Hr1G031510/gene:HORVU7Hr1G093630/gene:HORVU7Hr1G114330/gene:HORVU6Hr1G030390/gene:HORVU3Hr1G059840/gene:HORVU3Hr1G077250	-/-/-/-/-/-/-/-	osa:4339236/osa:9268489/osa:4351017/osa:4329329/osa:4341663/osa:4328485/osa:4327859/osa:4327039	8	5	gene:HORVU1Hr1G066240/gene:HORVU5Hr1G057050/gene:HORVU7Hr1G114330/gene:HORVU3Hr1G059840/gene:HORVU3Hr1G077250	3	gene:HORVU4Hr1G031510/gene:HORVU7Hr1G093630/gene:HORVU6Hr1G030390
osa00460	Cyanoamino acid metabolism	7|1260	35|3789	0.972625	0.999872	gene:HORVU5Hr1G077920/gene:HORVU1Hr1G055860/gene:HORVU2Hr1G089050/gene:HORVU3Hr1G013650/gene:HORVU5Hr1G073370/gene:HORVU5Hr1G095060/gene:HORVU4Hr1G011500	-/-/-/-/-/-/-	osa:4347545/osa:4352058/osa:4336389/osa:4324525/osa:4347441/osa:4334114/osa:4334048	7	4	gene:HORVU1Hr1G055860/gene:HORVU2Hr1G089050/gene:HORVU3Hr1G013650/gene:HORVU5Hr1G095060	3	gene:HORVU5Hr1G077920/gene:HORVU5Hr1G073370/gene:HORVU4Hr1G011500
osa00750	Vitamin B6 metabolism	1|1260	10|3789	0.982555	0.999872	gene:HORVU3Hr1G064730	-	osa:4325651	1	1	gene:HORVU3Hr1G064730	0
osa04075	Plant hormone signal transduction	46|1260	176|3789	0.984976	0.999872	gene:HORVU7Hr1G033620/gene:HORVU5Hr1G060730/gene:HORVU4Hr1G060370/gene:HORVU2Hr1G031310/gene:HORVU4Hr1G006930/novel.3590/gene:HORVU7Hr1G091350/gene:HORVU1Hr1G025670/gene:HORVU2Hr1G029900/gene:HORVU6Hr1G080670/gene:HORVU5Hr1G062290/gene:HORVU1Hr1G073230/gene:HORVU3Hr1G084750/gene:HORVU1Hr1G027980/gene:HORVU3Hr1G084360/gene:HORVU7Hr1G088140/gene:HORVU3Hr1G029670/gene:HORVU1Hr1G092890/gene:HORVU1Hr1…	-/-/-/-/SLN1/-/-/-/-/-/-/-/-/-/ABF1/-/-/-/-/-/-/-/-/-/-/-/-/-/-/-/cul4/-/-/-/-/-/-/-/-/-/-/-/-/-/-/-	osa:4325424/osa:4347000/osa:4332374/osa:4343899/osa:4333860/osa:4347886/osa:4342060/osa:4323871/osa:4343944/osa:4330838/osa:4347164/osa:4338955/osa:4324749/osa:4338006/osa:4325061/osa:4341308/osa:107275638/osa:4339756/osa:4349411/osa:9271913/osa:4347436/osa:4338764/osa:107278279/osa:4328516/osa:4332548/osa:4337452/osa:4349472/osa:4348237/osa:107278650/osa:4326166/osa:4325758/osa:107276358/osa:433…	46	24	gene:HORVU7Hr1G033620/gene:HORVU4Hr1G006930/novel.3590/gene:HORVU7Hr1G091350/gene:HORVU1Hr1G073230/gene:HORVU3Hr1G084750/gene:HORVU3Hr1G084360/gene:HORVU7Hr1G088140/gene:HORVU3Hr1G029670/gene:HORVU1Hr1G092890/gene:HORVU5Hr1G073410/gene:HORVU4Hr1G002600/gene:HORVU7Hr1G118290/gene:HORVU2Hr1G014670/gene:HORVU1Hr1G050110/gene:HORVU7Hr1G040730/gene:HORVU3Hr1G106880/gene:HORVU7Hr1G030050/novel.6734/gen…	22	gene:HORVU5Hr1G060730/gene:HORVU4Hr1G060370/gene:HORVU2Hr1G031310/gene:HORVU1Hr1G025670/gene:HORVU2Hr1G029900/gene:HORVU6Hr1G080670/gene:HORVU5Hr1G062290/gene:HORVU1Hr1G027980/gene:HORVU1Hr1G055340/gene:HORVU3Hr1G094870/gene:HORVU1Hr1G060810/gene:HORVU7Hr1G078530/gene:HORVU1Hr1G075830/gene:HORVU3Hr1G070880/gene:HORVU4Hr1G051680/gene:HORVU2Hr1G076920/gene:HORVU3Hr1G070620/gene:HORVU3Hr1G019230/gen…
osa00920	Sulfur metabolism	3|1260	21|3789	0.987116	0.999872	gene:HORVU6Hr1G059850/gene:HORVU4Hr1G081310/gene:HORVU5Hr1G094300	-/-/-	osa:4343581/osa:4331528/osa:4334073	3	2	gene:HORVU4Hr1G081310/gene:HORVU5Hr1G094300	1	gene:HORVU6Hr1G059850
osa00531	Glycosaminoglycan degradation	1|1260	12|3789	0.99225	0.999872	gene:HORVU4Hr1G067360	-	osa:4332084	1	1	gene:HORVU4Hr1G067360	0
osa00905	Brassinosteroid biosynthesis	1|1260	12|3789	0.99225	0.999872	gene:HORVU3Hr1G097300	-	osa:4347176	1	0		1	gene:HORVU3Hr1G097300
osa03430	Mismatch repair	6|1260	36|3789	0.992454	0.999872	gene:HORVU3Hr1G051650/gene:HORVU3Hr1G030580/gene:HORVU3Hr1G057550/gene:HORVU3Hr1G034860/gene:HORVU4Hr1G067940/gene:HORVU1Hr1G000080	-/-/-/-/-/-	osa:4334834/osa:4330068/osa:4326564/osa:4327706/osa:4332052/osa:9267714	6	4	gene:HORVU3Hr1G057550/gene:HORVU3Hr1G034860/gene:HORVU4Hr1G067940/gene:HORVU1Hr1G000080	2	gene:HORVU3Hr1G051650/gene:HORVU3Hr1G030580
osa00563	Glycosylphosphatidylinositol (GPI)-anchor biosynthesis	2|1260	18|3789	0.993206	0.999872	gene:HORVU5Hr1G009620/gene:HORVU5Hr1G099490	-/-	osa:4324190/osa:9269143	2	0		2	gene:HORVU5Hr1G009620/gene:HORVU5Hr1G099490
osa00940	Phenylpropanoid biosynthesis	31|1260	133|3789	0.995872	0.999872	gene:HORVU7Hr1G083550/gene:HORVU5Hr1G077920/gene:HORVU5Hr1G064260/gene:HORVU0Hr1G004850/gene:HORVU5Hr1G070290/gene:HORVU4Hr1G084920/gene:HORVU6Hr1G005540/gene:HORVU6Hr1G028980/gene:HORVU5Hr1G097260/gene:HORVU2Hr1G089050/gene:HORVU5Hr1G072070/gene:HORVU7Hr1G093630/gene:HORVU7Hr1G098510/gene:HORVU5Hr1G073370/gene:HORVU7Hr1G013470/gene:HORVU2Hr1G026810/gene:HORVU5Hr1G076710/gene:HORVU3Hr1G092680/gen…	-/-/-/-/-/-/-/-/-/-/-/-/-/-/-/-/-/-/-/-/-/-/-/-/-/-/-/-/-/-/-	osa:4326969/osa:4347545/osa:4347092/osa:4336088/osa:4347336/osa:4331437/osa:4341934/osa:4328509/osa:4334201/osa:4336389/osa:4347397/osa:4329329/osa:4341935/osa:4347441/osa:4324557/osa:4344045/osa:4347520/osa:4326375/osa:4349241/osa:4337731/osa:4326273/osa:4328485/osa:4337732/osa:4327939/osa:4337725/osa:4334114/osa:4330034/osa:4330684/osa:4352399/osa:4337488/osa:4346438	31	22	gene:HORVU7Hr1G083550/gene:HORVU5Hr1G064260/gene:HORVU0Hr1G004850/gene:HORVU4Hr1G084920/gene:HORVU6Hr1G005540/gene:HORVU5Hr1G097260/gene:HORVU2Hr1G089050/gene:HORVU5Hr1G072070/gene:HORVU7Hr1G098510/gene:HORVU7Hr1G013470/gene:HORVU2Hr1G026810/gene:HORVU5Hr1G076710/gene:HORVU3Hr1G092680/gene:HORVU1Hr1G051740/gene:HORVU1Hr1G016840/gene:HORVU3Hr1G038290/gene:HORVU1Hr1G016980/gene:HORVU1Hr1G016660/gen…	9	gene:HORVU5Hr1G077920/gene:HORVU5Hr1G070290/gene:HORVU6Hr1G028980/gene:HORVU7Hr1G093630/gene:HORVU5Hr1G073370/gene:HORVU6Hr1G030390/gene:HORVU3Hr1G063840/gene:HORVU6Hr1G058830/gene:HORVU6Hr1G079190
osa03420	Nucleotide excision repair	10|1260	56|3789	0.996923	0.999872	gene:HORVU3Hr1G051650/gene:HORVU1Hr1G003940/gene:HORVU3Hr1G030580/gene:HORVU3Hr1G092530/gene:HORVU4Hr1G069790/gene:HORVU3Hr1G034860/gene:HORVU4Hr1G001140/gene:HORVU7Hr1G027590/gene:HORVU4Hr1G067940/gene:HORVU1Hr1G000080	-/-/-/-/-/-/-/-/-/-	osa:4334834/osa:4343686/osa:4330068/osa:4345313/osa:4331991/osa:4327706/osa:4347894/osa:4340268/osa:4332052/osa:9267714	10	6	gene:HORVU1Hr1G003940/gene:HORVU3Hr1G034860/gene:HORVU4Hr1G001140/gene:HORVU7Hr1G027590/gene:HORVU4Hr1G067940/gene:HORVU1Hr1G000080	4	gene:HORVU3Hr1G051650/gene:HORVU3Hr1G030580/gene:HORVU3Hr1G092530/gene:HORVU4Hr1G069790
osa03440	Homologous recombination	12|1260	65|3789	0.997562	0.999872	gene:HORVU7Hr1G085450/gene:HORVU3Hr1G051650/gene:HORVU3Hr1G038460/gene:HORVU3Hr1G030580/gene:HORVU5Hr1G075340/gene:HORVU3Hr1G057550/gene:HORVU3Hr1G034860/gene:HORVU3Hr1G000420/gene:HORVU4Hr1G067940/gene:HORVU1Hr1G077590/gene:HORVU1Hr1G000080/gene:HORVU2Hr1G034330	-/-/-/-/-/-/-/-/-/-/-/-	osa:4337137/osa:4334834/osa:4325173/osa:4330068/osa:4347482/osa:4326564/osa:4327706/osa:4326151/osa:4332052/osa:4339293/osa:9267714/osa:4343066	12	8	gene:HORVU7Hr1G085450/gene:HORVU3Hr1G038460/gene:HORVU3Hr1G057550/gene:HORVU3Hr1G034860/gene:HORVU4Hr1G067940/gene:HORVU1Hr1G077590/gene:HORVU1Hr1G000080/gene:HORVU2Hr1G034330	4	gene:HORVU3Hr1G051650/gene:HORVU3Hr1G030580/gene:HORVU5Hr1G075340/gene:HORVU3Hr1G000420
osa04130	SNARE interactions in vesicular transport	4|1260	32|3789	0.998247	0.999872	gene:HORVU7Hr1G028250/gene:HORVU5Hr1G026120/gene:HORVU1Hr1G084160/gene:HORVU2Hr1G057360	-/-/-/-	osa:4340278/osa:4340257/osa:4339549/osa:4342474	4	2	gene:HORVU7Hr1G028250/gene:HORVU1Hr1G084160	2	gene:HORVU5Hr1G026120/gene:HORVU2Hr1G057360
osa03410	Base excision repair	4|1260	40|3789	0.999872	0.999872	gene:HORVU7Hr1G121390/gene:HORVU4Hr1G001140/gene:HORVU7Hr1G019990/gene:HORVU3Hr1G087420	-/-/-/-	osa:4342129/osa:4347894/osa:4340098/osa:9272626	4	2	gene:HORVU7Hr1G121390/gene:HORVU4Hr1G001140	2	gene:HORVU7Hr1G019990/gene:HORVU3Hr1G087420

## Sheet: Org0 vs N0_KEGG
KEGGID	Description	GeneRatio	BgRatio	pvalue	padj	geneID	geneName	keggID	Count	Up	Up_Gene_id	Down	Down_Gene_id
osa03010	Ribosome	100|1173	184|3782	1.40891e-11	1.56389e-09	gene:HORVU4Hr1G075710/gene:HORVU2Hr1G053290/gene:HORVU1Hr1G072270/gene:HORVU3Hr1G087380/gene:HORVU5Hr1G066000/gene:HORVU6Hr1G067870/gene:HORVU7Hr1G059090/gene:HORVU2Hr1G030880/gene:HORVU3Hr1G080130/gene:HORVU4Hr1G084420/gene:HORVU7Hr1G071240/gene:HORVU6Hr1G009400/gene:HORVU0Hr1G011940/gene:HORVU2Hr1G068120/gene:HORVU5Hr1G111820/gene:HORVU1Hr1G021720/gene:HORVU4Hr1G070370/gene:HORVU6Hr1G070670/gen…	-/rps12/-/-/-/-/-/-/-/-/-/-/-/-/-/-/-/-/-/-/-/-/-/-/-/-/-/-/-/-/-/-/-/-/-/-/-/-/-/-/-/-/-/-/-/-/-/-/-/-/-/-/-/-/-/-/-/-/-/-/-/-/-/-/-/-/-/-/-/-/-/-/-/-/-/-/-/-/-/-/-/-/-/-/-/-/-/-/-/-/-/-/-/-/-/-/-/-/-/-	osa:9272589/osa:4342408/osa:4339011/osa:4334580/osa:9267671/osa:4336856/osa:9266191/osa:4343909/osa:4327483/osa:4348839/osa:4344696/osa:4339923/osa:4352308/osa:4335607/osa:4327570/osa:4328016/osa:4352048/osa:4340887/osa:4329361/osa:4332545/osa:4344516/osa:4329381/osa:4351374/osa:4348608/osa:4328797/osa:4343620/osa:4342953/osa:4344261/osa:4351604/osa:4344523/osa:4331176/osa:4333308/osa:4333016/osa…	100	86	gene:HORVU4Hr1G075710/gene:HORVU2Hr1G053290/gene:HORVU1Hr1G072270/gene:HORVU3Hr1G087380/gene:HORVU5Hr1G066000/gene:HORVU6Hr1G067870/gene:HORVU7Hr1G059090/gene:HORVU2Hr1G030880/gene:HORVU3Hr1G080130/gene:HORVU4Hr1G084420/gene:HORVU7Hr1G071240/gene:HORVU6Hr1G009400/gene:HORVU0Hr1G011940/gene:HORVU2Hr1G068120/gene:HORVU5Hr1G111820/gene:HORVU1Hr1G021720/gene:HORVU4Hr1G070370/gene:HORVU6Hr1G070670/gen…	14	gene:HORVU6Hr1G076980/gene:HORVU7Hr1G115040/gene:HORVU3Hr1G051150/gene:HORVU3Hr1G059810/gene:HORVU5Hr1G098340/gene:HORVU4Hr1G057450/gene:HORVU3Hr1G056580/gene:HORVU4Hr1G052470/gene:HORVU6Hr1G078290/gene:HORVU6Hr1G018830/gene:HORVU3Hr1G078780/gene:HORVU5Hr1G111640/gene:HORVU5Hr1G115340/gene:HORVU5Hr1G120250
osa01200	Carbon metabolism	103|1173	198|3782	2.15903e-10	1.19826e-08	gene:HORVU7Hr1G047700/gene:HORVU3Hr1G073220/gene:HORVU6Hr1G054520/gene:HORVU6Hr1G031830/gene:HORVU4Hr1G081310/gene:HORVU1Hr1G055860/gene:HORVU1Hr1G041250/gene:HORVU2Hr1G040570/gene:HORVU4Hr1G051590/gene:HORVU6Hr1G032070/gene:HORVU3Hr1G088540/gene:HORVU5Hr1G002040/gene:HORVU2Hr1G103180/gene:HORVU2Hr1G113180/gene:HORVU7Hr1G074690/gene:HORVU3Hr1G000940/gene:HORVU7Hr1G040460/gene:HORVU5Hr1G066960/gen…	-/-/-/-/-/-/-/-/-/-/-/-/-/-/-/-/-/-/-/-/-/-/-/-/-/-/-/-/-/-/-/-/-/cyt-G6PDH/-/-/-/-/-/-/-/-/-/-/-/-/-/-/-/-/-/-/-/-/-/-/-/-/-/-/-/-/-/-/-/-/-/-/-/-/-/-/-/-/-/-/-/-/-/-/-/-/-/-/-/-/-/-/-/-/-/-/-/-/-/-/-/-/-/-/-/-/-	osa:4341069/osa:4325621/osa:4329892/osa:4341792/osa:4331528/osa:4352058/osa:4348905/osa:4337406/osa:4324263/osa:4328446/osa:4338737/osa:4348176/osa:4337048/osa:4337230/osa:4344564/osa:4326138/osa:4340640/osa:4347204/osa:4336353/osa:4325211/osa:4346906/osa:4334316/osa:4349114/osa:4350528/osa:4327239/osa:4327493/osa:4338007/osa:4352871/osa:4337862/osa:4343843/osa:4335227/osa:4347311/osa:4326312/osa…	103	62	gene:HORVU7Hr1G047700/gene:HORVU3Hr1G073220/gene:HORVU6Hr1G054520/gene:HORVU6Hr1G031830/gene:HORVU4Hr1G081310/gene:HORVU1Hr1G055860/gene:HORVU1Hr1G041250/gene:HORVU2Hr1G040570/gene:HORVU6Hr1G032070/gene:HORVU3Hr1G088540/gene:HORVU5Hr1G002040/gene:HORVU2Hr1G103180/gene:HORVU2Hr1G113180/gene:HORVU7Hr1G074690/gene:HORVU7Hr1G040460/gene:HORVU5Hr1G066960/gene:HORVU2Hr1G087970/gene:HORVU3Hr1G013350/gen…	41	gene:HORVU4Hr1G051590/gene:HORVU3Hr1G000940/gene:HORVU5Hr1G101020/gene:HORVU6Hr1G076880/gene:HORVU1Hr1G028030/gene:HORVU3Hr1G085270/gene:HORVU3Hr1G049900/gene:HORVU4Hr1G078460/gene:HORVU2Hr1G103130/gene:HORVU1Hr1G054380/gene:HORVU2Hr1G060010/gene:HORVU4Hr1G011500/gene:HORVU1Hr1G045720/gene:HORVU6Hr1G028710/gene:HORVU3Hr1G070690/gene:HORVU5Hr1G051010/gene:HORVU4Hr1G062440/gene:HORVU4Hr1G078470/gen…
osa00500	Starch and sucrose metabolism	62|1173	114|3782	1.2426e-07	4.59761e-06	gene:HORVU7Hr1G012380/gene:HORVU1Hr1G021590/gene:HORVU2Hr1G077120/gene:HORVU7Hr1G038420/gene:HORVU1Hr1G091600/gene:HORVU2Hr1G030870/gene:HORVU7Hr1G067620/gene:HORVU7Hr1G076150/gene:HORVU4Hr1G084390/gene:HORVU7Hr1G033230/gene:HORVU7Hr1G091730/gene:HORVU4Hr1G089510/gene:HORVU6Hr1G081500/gene:HORVU3Hr1G029470/gene:HORVU2Hr1G119350/gene:HORVU2Hr1G090980/gene:HORVU0Hr1G022790/gene:HORVU7Hr1G025390/gen…	-/starch_synthase_IIIa/sbeIIb/starch_synthase_II/-/-/-/-/-/-/-/-/-/-/-/-/-/-/-/-/-/-/-/-/-/-/-/-/-/Cel8/-/-/-/-/-/-/-/-/-/-/-/-/-/-/-/-/-/-/-/-/-/Cel5/-/-/-/-/-/-/-/-/-/-	osa:4340018/osa:9268758/osa:4329532/osa:4340567/osa:4339718/osa:4343910/osa:4345339/osa:4344497/osa:4331577/osa:4340386/osa:4324050/osa:9267841/osa:4330912/osa:4324643/osa:4334113/osa:4343010/osa:4342117/osa:9269493/osa:107276255/osa:4332724/osa:4324364/osa:4341824/osa:4325575/osa:4338695/osa:4347311/osa:4347660/osa:4347545/osa:4349417/osa:4326776/osa:4340679/osa:4336389/osa:4329561/osa:4332041/o…	62	34	gene:HORVU7Hr1G012380/gene:HORVU1Hr1G021590/gene:HORVU2Hr1G077120/gene:HORVU7Hr1G038420/gene:HORVU1Hr1G091600/gene:HORVU2Hr1G030870/gene:HORVU7Hr1G067620/gene:HORVU7Hr1G076150/gene:HORVU7Hr1G033230/gene:HORVU4Hr1G089510/gene:HORVU0Hr1G022790/gene:HORVU7Hr1G025390/gene:HORVU4Hr1G051220/gene:HORVU1Hr1G062690/gene:HORVU0Hr1G013220/gene:HORVU3Hr1G019730/gene:HORVU2Hr1G089050/gene:HORVU5Hr1G060460/gen…	28	gene:HORVU4Hr1G084390/gene:HORVU7Hr1G091730/gene:HORVU6Hr1G081500/gene:HORVU3Hr1G029470/gene:HORVU2Hr1G119350/gene:HORVU2Hr1G090980/gene:HORVU2Hr1G097300/gene:HORVU3Hr1G093830/gene:HORVU2Hr1G120920/gene:HORVU3Hr1G067620/gene:HORVU5Hr1G081200/gene:HORVU5Hr1G077920/gene:HORVU1Hr1G055140/gene:HORVU7Hr1G041610/gene:HORVU4Hr1G086300/gene:HORVU4Hr1G068420/gene:HORVU5Hr1G073370/gene:HORVU3Hr1G070690/gen…
osa00010	Glycolysis / Gluconeogenesis	55|1173	102|3782	9.43376e-07	2.61787e-05	gene:HORVU7Hr1G034070/gene:HORVU6Hr1G054520/gene:HORVU6Hr1G031830/gene:HORVU2Hr1G080070/gene:HORVU5Hr1G019030/gene:HORVU7Hr1G040550/gene:HORVU2Hr1G040570/gene:HORVU4Hr1G051590/gene:HORVU6Hr1G032070/gene:HORVU3Hr1G088540/gene:HORVU5Hr1G002040/gene:HORVU1Hr1G090020/gene:HORVU7Hr1G074690/gene:HORVU3Hr1G018550/gene:HORVU7Hr1G040460/gene:HORVU3Hr1G013350/gene:HORVU5Hr1G058950/gene:HORVU3Hr1G080530/gen…	-/-/-/-/-/-/-/-/-/-/-/-/-/-/-/-/-/-/-/-/-/-/-/-/-/-/-/-/-/-/-/-/-/-/-/-/-/-/-/-/-/-/-/-/-/-/-/-/-/-/-/-/-/-/-	osa:4329753/osa:4329892/osa:4341792/osa:4336037/osa:4345338/osa:4340643/osa:4337406/osa:4324263/osa:4328446/osa:4338737/osa:4348176/osa:4339654/osa:4344564/osa:4324066/osa:4340640/osa:4325211/osa:4346906/osa:4327493/osa:4337862/osa:4347311/osa:4340909/osa:4349774/osa:4331894/osa:4326776/osa:4345640/osa:4348138/osa:4330512/osa:4330149/osa:4338750/osa:4349454/osa:4337881/osa:4326074/osa:4349966/osa…	55	41	gene:HORVU7Hr1G034070/gene:HORVU6Hr1G054520/gene:HORVU6Hr1G031830/gene:HORVU2Hr1G080070/gene:HORVU5Hr1G019030/gene:HORVU7Hr1G040550/gene:HORVU2Hr1G040570/gene:HORVU6Hr1G032070/gene:HORVU3Hr1G088540/gene:HORVU5Hr1G002040/gene:HORVU1Hr1G090020/gene:HORVU7Hr1G074690/gene:HORVU3Hr1G018550/gene:HORVU7Hr1G040460/gene:HORVU3Hr1G013350/gene:HORVU5Hr1G058950/gene:HORVU3Hr1G080530/gene:HORVU1Hr1G023060/gen…	14	gene:HORVU4Hr1G051590/gene:HORVU4Hr1G078460/gene:HORVU6Hr1G061270/gene:HORVU1Hr1G054380/gene:HORVU4Hr1G017450/gene:HORVU3Hr1G070690/gene:HORVU4Hr1G062440/gene:HORVU4Hr1G078470/gene:HORVU7Hr1G090850/gene:HORVU5Hr1G056390/gene:HORVU5Hr1G037200/gene:HORVU1Hr1G013360/gene:HORVU6Hr1G072830/gene:HORVU3Hr1G083360
osa00620	Pyruvate metabolism	42|1173	76|3782	8.19997e-06	0.000182039	gene:HORVU5Hr1G043190/gene:HORVU1Hr1G041250/gene:HORVU7Hr1G085150/gene:HORVU2Hr1G040570/gene:HORVU4Hr1G051590/gene:HORVU3Hr1G000940/gene:HORVU7Hr1G040460/gene:HORVU1Hr1G028030/gene:HORVU5Hr1G002010/gene:HORVU1Hr1G023060/gene:HORVU5Hr1G041120/gene:HORVU4Hr1G078460/gene:HORVU5Hr1G112850/gene:HORVU4Hr1G049590/gene:HORVU6Hr1G061270/gene:HORVU3Hr1G000760/gene:HORVU1Hr1G061160/gene:HORVU1Hr1G054380/gen…	-/-/-/-/-/-/-/-/-/-/-/-/-/-/-/-/-/-/-/-/-/-/-/-/-/-/-/-/-/-/-/-/-/-/-/-/-/-/-/-/-/-	osa:4351460/osa:4348905/osa:4344858/osa:4337406/osa:4324263/osa:4326138/osa:4340640/osa:4338007/osa:4352871/osa:4337862/osa:4349774/osa:4331894/osa:4345640/osa:4332774/osa:4330149/osa:4326136/osa:4338750/osa:4349454/osa:4326249/osa:4337881/osa:4349051/osa:4349966/osa:4334968/osa:4343942/osa:4342564/osa:4332293/osa:4345657/osa:4331130/osa:4329021/osa:4331893/osa:4347172/osa:4351678/osa:4327173/osa…	42	25	gene:HORVU5Hr1G043190/gene:HORVU1Hr1G041250/gene:HORVU7Hr1G085150/gene:HORVU2Hr1G040570/gene:HORVU7Hr1G040460/gene:HORVU5Hr1G002010/gene:HORVU1Hr1G023060/gene:HORVU5Hr1G041120/gene:HORVU5Hr1G112850/gene:HORVU4Hr1G049590/gene:HORVU3Hr1G000760/gene:HORVU1Hr1G061160/gene:HORVU3Hr1G058460/gene:HORVU1Hr1G023630/gene:HORVU2Hr1G001600/gene:HORVU2Hr1G029960/gene:HORVU2Hr1G050140/gene:HORVU7Hr1G091760/gen…	17	gene:HORVU4Hr1G051590/gene:HORVU3Hr1G000940/gene:HORVU1Hr1G028030/gene:HORVU4Hr1G078460/gene:HORVU6Hr1G061270/gene:HORVU1Hr1G054380/gene:HORVU1Hr1G045720/gene:HORVU4Hr1G017450/gene:HORVU4Hr1G062440/gene:HORVU5Hr1G109440/gene:HORVU4Hr1G078470/gene:HORVU3Hr1G029200/gene:HORVU7Hr1G080510/gene:HORVU5Hr1G037200/gene:HORVU7Hr1G060260/gene:HORVU1Hr1G013360/gene:HORVU6Hr1G072830
osa00710	Carbon fixation in photosynthetic organisms	31|1173	52|3782	1.67329e-05	0.000309558	gene:HORVU3Hr1G073220/gene:HORVU6Hr1G054520/gene:HORVU6Hr1G031830/gene:HORVU1Hr1G041250/gene:HORVU6Hr1G032070/gene:HORVU3Hr1G088540/gene:HORVU7Hr1G074690/gene:HORVU3Hr1G000940/gene:HORVU3Hr1G013350/gene:HORVU5Hr1G101020/gene:HORVU1Hr1G028030/gene:HORVU5Hr1G002010/gene:HORVU3Hr1G085270/gene:HORVU1Hr1G061160/gene:HORVU3Hr1G058460/gene:HORVU3Hr1G002780/gene:HORVU1Hr1G045720/gene:HORVU5Hr1G051010/gen…	-/-/-/-/-/-/-/-/-/-/-/-/-/-/-/-/-/-/-/-/-/-/-/-/-/-/-/-/-/-/-	osa:4325621/osa:4329892/osa:4341792/osa:4348905/osa:4328446/osa:4338737/osa:4344564/osa:4326138/osa:4325211/osa:4334316/osa:4338007/osa:4352871/osa:4335227/osa:4338750/osa:4326249/osa:4326074/osa:4349051/osa:4352014/osa:4332293/osa:4345657/osa:4341496/osa:4330413/osa:4325531/osa:4331495/osa:4336044/osa:4328859/osa:4352016/osa:4331761/osa:4346332/osa:4342210/osa:4325071	31	13	gene:HORVU3Hr1G073220/gene:HORVU6Hr1G054520/gene:HORVU6Hr1G031830/gene:HORVU1Hr1G041250/gene:HORVU6Hr1G032070/gene:HORVU3Hr1G088540/gene:HORVU7Hr1G074690/gene:HORVU3Hr1G013350/gene:HORVU5Hr1G002010/gene:HORVU1Hr1G061160/gene:HORVU3Hr1G058460/gene:HORVU3Hr1G002780/gene:HORVU7Hr1G091760	18	gene:HORVU3Hr1G000940/gene:HORVU5Hr1G101020/gene:HORVU1Hr1G028030/gene:HORVU3Hr1G085270/gene:HORVU1Hr1G045720/gene:HORVU5Hr1G051010/gene:HORVU4Hr1G062440/gene:HORVU7Hr1G090850/gene:HORVU6Hr1G067660/gene:HORVU3Hr1G029200/gene:HORVU4Hr1G082700/gene:HORVU0Hr1G004830/gene:HORVU7Hr1G080510/gene:HORVU2Hr1G010630/gene:HORVU4Hr1G074810/gene:HORVU7Hr1G060260/gene:HORVU2Hr1G063740/gene:HORVU3Hr1G083360
osa00190	Oxidative phosphorylation	42|1173	83|3782	0.000131774	0.00208956	gene:HORVU5Hr1G004830/gene:HORVU1Hr1G069480/gene:HORVU1Hr1G005920/gene:HORVU2Hr1G124650/gene:HORVU2Hr1G035860/gene:HORVU6Hr1G075280/gene:HORVU1Hr1G061960/gene:HORVU1Hr1G031600/gene:HORVU2Hr1G052880/gene:HORVU6Hr1G069370/gene:HORVU1Hr1G075660/gene:HORVU2Hr1G051740/gene:HORVU0Hr1G012260/gene:HORVU1Hr1G006780/gene:HORVU2Hr1G066620/gene:HORVU4Hr1G007850/gene:HORVU1Hr1G077910/gene:HORVU6Hr1G090720/gen…	-/-/-/-/-/-/-/-/-/-/-/-/-/-/-/-/-/-/-/-/-/-/-/-/-/-/-/-/-/-/-/-/-/-/-/-/-/-/-/-/-/-	osa:4345078/osa:4339122/osa:4337608/osa:4337476/osa:4343746/osa:9270776/osa:4338723/osa:4348305/osa:4343288/osa:4341660/osa:4348583/osa:4344095/osa:4333018/osa:4323939/osa:4335450/osa:4333901/osa:4339271/osa:4331143/osa:4332431/osa:4334506/osa:4335710/osa:4338350/osa:4344541/osa:4332532/osa:4330997/osa:4334266/osa:4330852/osa:4349491/osa:4349513/osa:4344058/osa:4331499/osa:4331281/osa:4331015/osa…	42	31	gene:HORVU2Hr1G124650/gene:HORVU2Hr1G035860/gene:HORVU1Hr1G061960/gene:HORVU1Hr1G031600/gene:HORVU2Hr1G052880/gene:HORVU6Hr1G069370/gene:HORVU2Hr1G051740/gene:HORVU1Hr1G006780/gene:HORVU2Hr1G066620/gene:HORVU4Hr1G007850/gene:HORVU1Hr1G077910/gene:HORVU6Hr1G090720/gene:HORVU5Hr1G109620/gene:HORVU2Hr1G071350/gene:HORVU7Hr1G058850/gene:HORVU4Hr1G055850/gene:HORVU6Hr1G084740/gene:HORVU5Hr1G098690/gen…	11	gene:HORVU5Hr1G004830/gene:HORVU1Hr1G069480/gene:HORVU1Hr1G005920/gene:HORVU6Hr1G075280/gene:HORVU1Hr1G075660/gene:HORVU0Hr1G012260/gene:HORVU4Hr1G058970/gene:HORVU7Hr1G074890/gene:HORVU0Hr1G009560/gene:HORVU0Hr1G017350/gene:HORVU3Hr1G068350
osa00630	Glyoxylate and dicarboxylate metabolism	29|1173	52|3782	0.000168301	0.00233518	gene:HORVU7Hr1G047700/gene:HORVU1Hr1G055860/gene:HORVU1Hr1G041250/gene:HORVU2Hr1G103180/gene:HORVU6Hr1G076880/gene:HORVU5Hr1G002010/gene:HORVU1Hr1G023060/gene:HORVU3Hr1G049900/gene:HORVU6Hr1G087300/gene:HORVU2Hr1G103130/gene:HORVU3Hr1G000760/gene:HORVU3Hr1G058460/gene:HORVU2Hr1G060010/gene:HORVU1Hr1G023630/gene:HORVU4Hr1G011500/gene:HORVU5Hr1G051010/gene:HORVU7Hr1G091760/gene:HORVU3Hr1G063280/gen…	-/-/-/-/-/-/-/-/-/-/-/-/-/-/-/-/-/-/-/-/-/-/-/-/-/-/-/-/-	osa:4341069/osa:4352058/osa:4348905/osa:4337048/osa:4349114/osa:4352871/osa:4337862/osa:4326312/osa:4326894/osa:4337051/osa:4326136/osa:4326249/osa:4342420/osa:4337881/osa:4334048/osa:4352014/osa:4345657/osa:4324401/osa:4336245/osa:4352016/osa:4343441/osa:4344164/osa:4332108/osa:4331547/osa:4328812/osa:4346520/osa:4334349/osa:4342210/osa:4345962	29	14	gene:HORVU7Hr1G047700/gene:HORVU1Hr1G055860/gene:HORVU1Hr1G041250/gene:HORVU2Hr1G103180/gene:HORVU5Hr1G002010/gene:HORVU1Hr1G023060/gene:HORVU6Hr1G087300/gene:HORVU3Hr1G000760/gene:HORVU3Hr1G058460/gene:HORVU1Hr1G023630/gene:HORVU7Hr1G091760/gene:HORVU2Hr1G045340/gene:HORVU4Hr1G066860/gene:HORVU5Hr1G052090	15	gene:HORVU6Hr1G076880/gene:HORVU3Hr1G049900/gene:HORVU2Hr1G103130/gene:HORVU2Hr1G060010/gene:HORVU4Hr1G011500/gene:HORVU5Hr1G051010/gene:HORVU3Hr1G063280/gene:HORVU2Hr1G084750/gene:HORVU2Hr1G010630/gene:HORVU2Hr1G044560/gene:HORVU4Hr1G080640/gene:HORVU5Hr1G099820/gene:HORVU0Hr1G013900/gene:HORVU2Hr1G063740/gene:HORVU7Hr1G049870
osa00030	Pentose phosphate pathway	22|1173	40|3782	0.00131985	0.0162782	gene:HORVU5Hr1G019030/gene:HORVU7Hr1G040550/gene:HORVU3Hr1G088540/gene:HORVU5Hr1G101020/gene:HORVU1Hr1G080480/gene:HORVU3Hr1G096050/gene:HORVU2Hr1G032970/gene:HORVU0Hr1G013220/gene:HORVU2Hr1G083940/gene:HORVU7Hr1G047000/gene:HORVU7Hr1G006160/gene:HORVU6Hr1G070270/gene:HORVU3Hr1G002780/gene:HORVU6Hr1G028710/gene:HORVU4Hr1G090310/gene:HORVU1Hr1G006860/gene:HORVU1Hr1G075550/gene:HORVU7Hr1G071760/gen…	-/-/-/-/-/-/-/-/cyt-G6PDH/-/-/-/-/-/-/-/-/-/-/-/-/-	osa:4345338/osa:4340643/osa:4338737/osa:4334316/osa:4350528/osa:4327239/osa:4343843/osa:4347311/osa:4336209/osa:4340909/osa:4339892/osa:4330512/osa:4326074/osa:4333103/osa:107276220/osa:4340677/osa:4339369/osa:4344683/osa:4341496/osa:4336113/osa:4331761/osa:4325071	22	17	gene:HORVU5Hr1G019030/gene:HORVU7Hr1G040550/gene:HORVU3Hr1G088540/gene:HORVU1Hr1G080480/gene:HORVU3Hr1G096050/gene:HORVU2Hr1G032970/gene:HORVU0Hr1G013220/gene:HORVU2Hr1G083940/gene:HORVU7Hr1G047000/gene:HORVU7Hr1G006160/gene:HORVU6Hr1G070270/gene:HORVU3Hr1G002780/gene:HORVU4Hr1G090310/gene:HORVU1Hr1G006860/gene:HORVU1Hr1G075550/gene:HORVU7Hr1G071760/gene:HORVU2Hr1G081670	5	gene:HORVU5Hr1G101020/gene:HORVU6Hr1G028710/gene:HORVU7Hr1G090850/gene:HORVU4Hr1G074810/gene:HORVU3Hr1G083360
osa00020	Citrate cycle (TCA cycle)	22|1173	41|3782	0.00202634	0.0224923	gene:HORVU1Hr1G041250/gene:HORVU7Hr1G040460/gene:HORVU2Hr1G087970/gene:HORVU5Hr1G002010/gene:HORVU1Hr1G023060/gene:HORVU2Hr1G013170/gene:HORVU5Hr1G112850/gene:HORVU6Hr1G058210/gene:HORVU4Hr1G049590/gene:HORVU6Hr1G053650/gene:HORVU3Hr1G058460/gene:HORVU1Hr1G023630/gene:HORVU2Hr1G001600/gene:HORVU4Hr1G062440/gene:HORVU7Hr1G091760/gene:HORVU3Hr1G059060/gene:HORVU2Hr1G036950/gene:HORVU7Hr1G074890/gen…	-/-/-/-/-/-/-/-/-/-/-/-/-/-/-/-/-/-/-/-/-/-	osa:4348905/osa:4340640/osa:4336353/osa:4352871/osa:4337862/osa:4344403/osa:4345640/osa:4330016/osa:4332774/osa:4329858/osa:4326249/osa:4337881/osa:4334968/osa:4332293/osa:4345657/osa:4324176/osa:4343710/osa:4344541/osa:4351678/osa:4331547/osa:4328812/osa:4346159	22	17	gene:HORVU1Hr1G041250/gene:HORVU7Hr1G040460/gene:HORVU2Hr1G087970/gene:HORVU5Hr1G002010/gene:HORVU1Hr1G023060/gene:HORVU2Hr1G013170/gene:HORVU5Hr1G112850/gene:HORVU6Hr1G058210/gene:HORVU4Hr1G049590/gene:HORVU6Hr1G053650/gene:HORVU3Hr1G058460/gene:HORVU1Hr1G023630/gene:HORVU2Hr1G001600/gene:HORVU7Hr1G091760/gene:HORVU3Hr1G059060/gene:HORVU2Hr1G036950/gene:HORVU5Hr1G038090	5	gene:HORVU4Hr1G062440/gene:HORVU7Hr1G074890/gene:HORVU4Hr1G080640/gene:HORVU5Hr1G099820/gene:HORVU1Hr1G013360
osa00250	Alanine, aspartate and glutamate metabolism	21|1173	39|3782	0.0024099	0.0243181	gene:HORVU3Hr1G073220/gene:HORVU2Hr1G078560/gene:HORVU1Hr1G062900/gene:HORVU4Hr1G064790/gene:HORVU4Hr1G075800/gene:HORVU4Hr1G075360/gene:HORVU4Hr1G056240/gene:HORVU0Hr1G017370/gene:HORVU3Hr1G049610/gene:HORVU4Hr1G008700/gene:HORVU2Hr1G093020/gene:HORVU1Hr1G070220/gene:HORVU3Hr1G082280/gene:HORVU3Hr1G063050/gene:HORVU4Hr1G076100/gene:HORVU2Hr1G098880/gene:HORVU4Hr1G066860/gene:HORVU4Hr1G054060/gen…	-/-/-/-/-/-/-/-/-/-/-/-/-/-/-/-/-/-/-/-/-	osa:4325621/osa:4335973/osa:4351847/osa:4332184/osa:4331792/osa:4331779/osa:4332506/osa:4331017/osa:4326346/osa:4333932/osa:4334405/osa:4339095/osa:4324764/osa:4324398/osa:4331798/osa:4336983/osa:4332108/osa:4332596/osa:4342210/osa:4332642/osa:4345962	21	15	gene:HORVU3Hr1G073220/gene:HORVU1Hr1G062900/gene:HORVU4Hr1G064790/gene:HORVU4Hr1G075800/gene:HORVU4Hr1G075360/gene:HORVU4Hr1G056240/gene:HORVU0Hr1G017370/gene:HORVU3Hr1G049610/gene:HORVU2Hr1G093020/gene:HORVU1Hr1G070220/gene:HORVU3Hr1G063050/gene:HORVU4Hr1G076100/gene:HORVU4Hr1G066860/gene:HORVU4Hr1G054060/gene:HORVU4Hr1G052810	6	gene:HORVU2Hr1G078560/gene:HORVU4Hr1G008700/gene:HORVU3Hr1G082280/gene:HORVU2Hr1G098880/gene:HORVU2Hr1G063740/gene:HORVU7Hr1G049870
osa00270	Cysteine and methionine metabolism	36|1173	78|3782	0.00325701	0.0301273	gene:HORVU3Hr1G073220/gene:HORVU4Hr1G081310/gene:HORVU1Hr1G041250/gene:HORVU5Hr1G064040/gene:HORVU7Hr1G116830/gene:HORVU0Hr1G008950/gene:HORVU5Hr1G053950/gene:HORVU5Hr1G067880/gene:HORVU2Hr1G113180/gene:HORVU5Hr1G012200/gene:HORVU4Hr1G075360/gene:HORVU5Hr1G067530/gene:HORVU5Hr1G002010/gene:HORVU0Hr1G017370/gene:HORVU4Hr1G073630/gene:HORVU4Hr1G031510/gene:HORVU7Hr1G055560/gene:HORVU2Hr1G122370/gen…	-/-/-/-/-/-/-/-/-/-/-/-/-/-/-/-/-/-/-/IDI2/-/-/-/-/-/-/-/-/-/-/-/-/-/-/-/-	osa:4325621/osa:4331528/osa:4348905/osa:4347103/osa:4324194/osa:4332151/osa:4346642/osa:4347242/osa:4337230/osa:4352752/osa:4331779/osa:4347225/osa:4352871/osa:4331017/osa:4331707/osa:4351017/osa:4342996/osa:4337347/osa:4326249/osa:4350083/osa:4348656/osa:4342575/osa:4329098/osa:4339095/osa:4345657/osa:4329955/osa:4325163/osa:9266140/osa:4339583/osa:4340283/osa:4348647/osa:4334188/osa:4341713/osa…	36	29	gene:HORVU3Hr1G073220/gene:HORVU4Hr1G081310/gene:HORVU1Hr1G041250/gene:HORVU7Hr1G116830/gene:HORVU5Hr1G053950/gene:HORVU5Hr1G067880/gene:HORVU2Hr1G113180/gene:HORVU5Hr1G012200/gene:HORVU4Hr1G075360/gene:HORVU5Hr1G002010/gene:HORVU0Hr1G017370/gene:HORVU4Hr1G073630/gene:HORVU7Hr1G055560/gene:HORVU2Hr1G122370/gene:HORVU3Hr1G058460/gene:HORVU4Hr1G016410/gene:HORVU3Hr1G075690/gene:HORVU2Hr1G058800/gen…	7	gene:HORVU5Hr1G064040/gene:HORVU0Hr1G008950/gene:HORVU5Hr1G067530/gene:HORVU4Hr1G031510/gene:HORVU6Hr1G081670/gene:HORVU1Hr1G083380/gene:HORVU7Hr1G111190
osa00051	Fructose and mannose metabolism	23|1173	45|3782	0.00369576	0.0315561	gene:HORVU7Hr1G076150/gene:HORVU5Hr1G019030/gene:HORVU7Hr1G040550/gene:HORVU3Hr1G088540/gene:HORVU3Hr1G060060/gene:HORVU3Hr1G013350/gene:HORVU4Hr1G060380/gene:HORVU7Hr1G047000/gene:HORVU3Hr1G019730/gene:HORVU1Hr1G024400/gene:HORVU6Hr1G070270/gene:HORVU3Hr1G002780/gene:HORVU1Hr1G028200/gene:HORVU3Hr1G070690/gene:HORVU1Hr1G075550/gene:HORVU3Hr1G071210/gene:HORVU7Hr1G090850/gene:HORVU2Hr1G081670/gen…	-/-/-/-/-/-/-/-/-/-/-/-/-/-/-/-/-/-/-/-/-/-/-	osa:4344497/osa:4345338/osa:4340643/osa:4338737/osa:4327860/osa:4325211/osa:4332373/osa:4340909/osa:4326776/osa:4337906/osa:4330512/osa:4326074/osa:4338010/osa:4326547/osa:4339369/osa:4326178/osa:4341496/osa:4336113/osa:4340863/osa:4326516/osa:4339996/osa:4337437/osa:4325071	23	16	gene:HORVU7Hr1G076150/gene:HORVU5Hr1G019030/gene:HORVU7Hr1G040550/gene:HORVU3Hr1G088540/gene:HORVU3Hr1G013350/gene:HORVU4Hr1G060380/gene:HORVU7Hr1G047000/gene:HORVU3Hr1G019730/gene:HORVU6Hr1G070270/gene:HORVU3Hr1G002780/gene:HORVU1Hr1G028200/gene:HORVU1Hr1G075550/gene:HORVU2Hr1G081670/gene:HORVU3Hr1G105380/gene:HORVU7Hr1G012120/gene:HORVU2Hr1G122950	7	gene:HORVU3Hr1G060060/gene:HORVU1Hr1G024400/gene:HORVU3Hr1G070690/gene:HORVU3Hr1G071210/gene:HORVU7Hr1G090850/gene:HORVU7Hr1G045910/gene:HORVU3Hr1G083360
osa01230	Biosynthesis of amino acids	73|1173	183|3782	0.00562805	0.0446224	gene:HORVU3Hr1G073220/gene:HORVU6Hr1G054520/gene:HORVU6Hr1G031830/gene:HORVU5Hr1G043190/gene:HORVU4Hr1G081310/gene:HORVU1Hr1G072780/gene:HORVU1Hr1G055860/gene:HORVU2Hr1G040570/gene:HORVU4Hr1G051590/gene:HORVU1Hr1G062900/gene:HORVU6Hr1G032070/gene:HORVU0Hr1G008950/gene:HORVU3Hr1G088540/gene:HORVU5Hr1G002040/gene:HORVU6Hr1G068750/gene:HORVU5Hr1G053950/gene:HORVU2Hr1G113180/gene:HORVU4Hr1G081220/gen…	-/-/-/-/-/-/-/-/-/-/-/-/-/-/-/-/-/-/-/-/-/-/-/-/-/-/-/-/-/-/-/-/-/-/-/-/-/-/-/-/-/-/-/-/-/-/-/-/-/-/-/-/-/-/-/-/-/-/-/-/-/-/-/-/-/-/-/-/-/-/-/-/-	osa:4325621/osa:4329892/osa:4341792/osa:4351460/osa:4331528/osa:4338979/osa:4352058/osa:4337406/osa:4324263/osa:4351847/osa:4328446/osa:4332151/osa:4338737/osa:4348176/osa:9269231/osa:4346642/osa:4337230/osa:4331530/osa:4344564/osa:4330192/osa:4342571/osa:4336353/osa:4325211/osa:4332296/osa:4325651/osa:4346906/osa:4334316/osa:4327239/osa:4327493/osa:4332506/osa:4331017/osa:4343946/osa:4346318/osa…	73	58	gene:HORVU3Hr1G073220/gene:HORVU6Hr1G054520/gene:HORVU6Hr1G031830/gene:HORVU5Hr1G043190/gene:HORVU4Hr1G081310/gene:HORVU1Hr1G072780/gene:HORVU1Hr1G055860/gene:HORVU2Hr1G040570/gene:HORVU1Hr1G062900/gene:HORVU6Hr1G032070/gene:HORVU3Hr1G088540/gene:HORVU5Hr1G002040/gene:HORVU6Hr1G068750/gene:HORVU5Hr1G053950/gene:HORVU2Hr1G113180/gene:HORVU4Hr1G081220/gene:HORVU7Hr1G074690/gene:HORVU6Hr1G062440/gen…	15	gene:HORVU4Hr1G051590/gene:HORVU0Hr1G008950/gene:HORVU5Hr1G101020/gene:HORVU1Hr1G054380/gene:HORVU4Hr1G011500/gene:HORVU7Hr1G106770/gene:HORVU7Hr1G090850/novel.5374/gene:HORVU1Hr1G048860/gene:HORVU4Hr1G074810/gene:HORVU7Hr1G111190/gene:HORVU4Hr1G080640/gene:HORVU5Hr1G099820/novel.4146/gene:HORVU2Hr1G063740
osa00260	Glycine, serine and threonine metabolism	23|1173	47|3782	0.00734058	0.0543203	gene:HORVU1Hr1G055860/gene:HORVU6Hr1G087460/gene:HORVU5Hr1G053950/gene:HORVU5Hr1G074820/gene:HORVU2Hr1G080970/gene:HORVU2Hr1G113180/gene:HORVU1Hr1G093480/gene:HORVU3Hr1G064730/gene:HORVU4Hr1G075360/gene:HORVU6Hr1G076880/gene:HORVU3Hr1G080530/gene:HORVU1Hr1G023060/gene:HORVU2Hr1G103130/gene:HORVU4Hr1G007890/gene:HORVU1Hr1G023630/gene:HORVU4Hr1G011500/gene:HORVU1Hr1G070220/gene:HORVU5Hr1G062090/gen…	-/-/-/-/BBD1/-/-/-/-/-/-/-/-/-/-/-/-/-/-/-/-/-/-	osa:4352058/osa:4345606/osa:4346642/osa:107276062/osa:4336081/osa:4337230/osa:4342571/osa:4325651/osa:4331779/osa:4349114/osa:4327493/osa:4337862/osa:4337051/osa:4333898/osa:4337881/osa:4334048/osa:4339095/osa:4347172/osa:4324401/osa:4334188/osa:4341713/osa:4342210/osa:4345962	23	16	gene:HORVU1Hr1G055860/gene:HORVU6Hr1G087460/gene:HORVU5Hr1G053950/gene:HORVU5Hr1G074820/gene:HORVU2Hr1G080970/gene:HORVU2Hr1G113180/gene:HORVU1Hr1G093480/gene:HORVU3Hr1G064730/gene:HORVU4Hr1G075360/gene:HORVU3Hr1G080530/gene:HORVU1Hr1G023060/gene:HORVU4Hr1G007890/gene:HORVU1Hr1G023630/gene:HORVU1Hr1G070220/gene:HORVU5Hr1G062090/gene:HORVU5Hr1G097020	7	gene:HORVU6Hr1G076880/gene:HORVU2Hr1G103130/gene:HORVU4Hr1G011500/gene:HORVU3Hr1G063280/gene:HORVU7Hr1G111190/gene:HORVU2Hr1G063740/gene:HORVU7Hr1G049870
osa00230	Purine metabolism	32|1173	71|3782	0.00831272	0.0576695	gene:HORVU5Hr1G100910/gene:HORVU5Hr1G061710/gene:HORVU1Hr1G055440/gene:HORVU2Hr1G040570/gene:HORVU4Hr1G051590/gene:HORVU4Hr1G075800/gene:HORVU7Hr1G090950/gene:HORVU7Hr1G041710/gene:HORVU4Hr1G047070/gene:HORVU5Hr1G114090/gene:HORVU5Hr1G041120/gene:HORVU5Hr1G014980/gene:HORVU6Hr1G056910/gene:HORVU6Hr1G013200/gene:HORVU5Hr1G094300/gene:HORVU1Hr1G054380/gene:HORVU6Hr1G058750/gene:HORVU4Hr1G090310/gen…	-/-/-/-/-/-/-/-/-/-/-/-/-/-/-/-/-/-/-/-/-/-/-/-/-/-/-/-/-/-/-/-	osa:4334308/osa:4347182/osa:4349403/osa:4337406/osa:4324263/osa:4331792/osa:4351850/osa:9266846/osa:4332791/osa:107279825/osa:4349774/osa:4352706/osa:4329972/osa:4343011/osa:4334073/osa:4349454/osa:4330032/osa:107276220/osa:4342564/osa:4324764/osa:4327823/osa:4344931/osa:4345281/osa:9272308/osa:4327173/osa:4324793/osa:4331502/osa:4339996/osa:4345665/osa:4324899/osa:4344470/osa:4332642	32	24	gene:HORVU5Hr1G100910/gene:HORVU1Hr1G055440/gene:HORVU2Hr1G040570/gene:HORVU4Hr1G075800/gene:HORVU7Hr1G090950/gene:HORVU7Hr1G041710/gene:HORVU5Hr1G041120/gene:HORVU5Hr1G014980/gene:HORVU6Hr1G056910/gene:HORVU6Hr1G013200/gene:HORVU5Hr1G094300/gene:HORVU6Hr1G058750/gene:HORVU4Hr1G090310/gene:HORVU2Hr1G050140/gene:HORVU3Hr1G098870/gene:HORVU6Hr1G009430/gene:HORVU3Hr1G059470/gene:HORVU3Hr1G083560/gen…	8	gene:HORVU5Hr1G061710/gene:HORVU4Hr1G051590/gene:HORVU4Hr1G047070/gene:HORVU5Hr1G114090/gene:HORVU1Hr1G054380/gene:HORVU3Hr1G082280/gene:HORVU3Hr1G066890/gene:HORVU4Hr1G070220
osa00071	Fatty acid degradation	19|1173	40|3782	0.0205925	0.134457	gene:HORVU4Hr1G078460/gene:HORVU6Hr1G061270/gene:HORVU3Hr1G000760/gene:HORVU4Hr1G017450/gene:HORVU6Hr1G024100/gene:HORVU2Hr1G029960/gene:HORVU6Hr1G090260/gene:HORVU4Hr1G027270/gene:HORVU4Hr1G078470/gene:HORVU5Hr1G062090/gene:HORVU7Hr1G083490/gene:HORVU5Hr1G037200/gene:HORVU4Hr1G074840/gene:HORVU1Hr1G016200/gene:HORVU5Hr1G036460/gene:HORVU6Hr1G091130/gene:HORVU5Hr1G052100/gene:HORVU5Hr1G052090/gen…	-/-/-/-/-/-/-/-/-/-/-/-/-/-/-/-/-/-/-	osa:4331894/osa:4330149/osa:4326136/osa:4349966/osa:4328997/osa:4343942/osa:4331130/osa:4344267/osa:4331893/osa:4347172/osa:4340986/osa:9271186/osa:4331756/osa:4337714/osa:4351610/osa:4331150/osa:4338395/osa:4346520/osa:4330612	19	10	gene:HORVU3Hr1G000760/gene:HORVU6Hr1G024100/gene:HORVU2Hr1G029960/gene:HORVU6Hr1G090260/gene:HORVU5Hr1G062090/gene:HORVU4Hr1G074840/gene:HORVU5Hr1G036460/gene:HORVU6Hr1G091130/gene:HORVU5Hr1G052100/gene:HORVU5Hr1G052090	9	gene:HORVU4Hr1G078460/gene:HORVU6Hr1G061270/gene:HORVU4Hr1G017450/gene:HORVU4Hr1G027270/gene:HORVU4Hr1G078470/gene:HORVU7Hr1G083490/gene:HORVU5Hr1G037200/gene:HORVU1Hr1G016200/gene:HORVU6Hr1G072830
osa00280	Valine, leucine and isoleucine degradation	18|1173	38|3782	0.0246851	0.152225	gene:HORVU0Hr1G008950/gene:HORVU4Hr1G075360/gene:HORVU1Hr1G023060/gene:HORVU6Hr1G061270/gene:HORVU3Hr1G000760/gene:HORVU1Hr1G023630/gene:HORVU4Hr1G017450/gene:HORVU5Hr1G034820/gene:HORVU1Hr1G070220/gene:HORVU4Hr1G027270/gene:HORVU5Hr1G062090/gene:HORVU1Hr1G053320/gene:HORVU5Hr1G012900/gene:HORVU5Hr1G037200/gene:HORVU6Hr1G091130/gene:HORVU5Hr1G052090/gene:HORVU7Hr1G056590/gene:HORVU6Hr1G072830	-/-/-/-/-/-/-/-/-/-/-/-/-/-/-/-/-/-	osa:4332151/osa:4331779/osa:4337862/osa:4330149/osa:4326136/osa:4337881/osa:4349966/osa:4351684/osa:4339095/osa:4344267/osa:4347172/osa:4339583/osa:4352741/osa:9271186/osa:4331150/osa:4346520/osa:4346215/osa:4330612	18	9	gene:HORVU4Hr1G075360/gene:HORVU1Hr1G023060/gene:HORVU3Hr1G000760/gene:HORVU1Hr1G023630/gene:HORVU1Hr1G070220/gene:HORVU5Hr1G062090/gene:HORVU1Hr1G053320/gene:HORVU6Hr1G091130/gene:HORVU5Hr1G052090	9	gene:HORVU0Hr1G008950/gene:HORVU6Hr1G061270/gene:HORVU4Hr1G017450/gene:HORVU5Hr1G034820/gene:HORVU4Hr1G027270/gene:HORVU5Hr1G012900/gene:HORVU5Hr1G037200/gene:HORVU7Hr1G056590/gene:HORVU6Hr1G072830
osa00900	Terpenoid backbone biosynthesis	19|1173	42|3782	0.0360158	0.210408	gene:HORVU1Hr1G079070/gene:HORVU4Hr1G077620/gene:HORVU7Hr1G051260/gene:HORVU5Hr1G078370/gene:HORVU6Hr1G070060/gene:HORVU2Hr1G043680/gene:HORVU3Hr1G000760/gene:HORVU7Hr1G106230/gene:HORVU6Hr1G054940/gene:HORVU1Hr1G091110/gene:HORVU3Hr1G078590/gene:HORVU3Hr1G074210/gene:HORVU6Hr1G065940/gene:HORVU3Hr1G057530/gene:HORVU1Hr1G060610/gene:HORVU2Hr1G111540/gene:HORVU5Hr1G073970/gene:HORVU5Hr1G052090/gen…	-/-/-/-/-/-/-/-/-/-/-/-/-/-/-/-/-/-/-	osa:4339489/osa:9272175/osa:4346017/osa:4347566/osa:9272427/osa:4343523/osa:4326136/osa:4341844/osa:4329911/osa:4339700/osa:4327968/osa:4326891/osa:4330318/osa:4326560/osa:4338768/osa:4337261/osa:4347443/osa:4346520/osa:4346215	19	9	gene:HORVU1Hr1G079070/gene:HORVU7Hr1G051260/gene:HORVU5Hr1G078370/gene:HORVU6Hr1G070060/gene:HORVU2Hr1G043680/gene:HORVU3Hr1G000760/gene:HORVU6Hr1G065940/gene:HORVU5Hr1G073970/gene:HORVU5Hr1G052090	10	gene:HORVU4Hr1G077620/gene:HORVU7Hr1G106230/gene:HORVU6Hr1G054940/gene:HORVU1Hr1G091110/gene:HORVU3Hr1G078590/gene:HORVU3Hr1G074210/gene:HORVU3Hr1G057530/gene:HORVU1Hr1G060610/gene:HORVU2Hr1G111540/gene:HORVU7Hr1G056590
osa00340	Histidine metabolism	8|1173	14|3782	0.0379482	0.210612	gene:HORVU4Hr1G081220/gene:HORVU4Hr1G062310/gene:HORVU6Hr1G061270/gene:HORVU4Hr1G017450/gene:HORVU5Hr1G062090/gene:HORVU5Hr1G037200/gene:HORVU3Hr1G039130/gene:HORVU6Hr1G072830	-/-/-/-/-/-/-/-	osa:4331530/osa:4332296/osa:4330149/osa:4349966/osa:4347172/osa:9271186/osa:4324261/osa:4330612	8	4	gene:HORVU4Hr1G081220/gene:HORVU4Hr1G062310/gene:HORVU5Hr1G062090/gene:HORVU3Hr1G039130	4	gene:HORVU6Hr1G061270/gene:HORVU4Hr1G017450/gene:HORVU5Hr1G037200/gene:HORVU6Hr1G072830
osa01212	Fatty acid metabolism	25|1173	59|3782	0.0418048	0.220968	gene:HORVU5Hr1G053010/gene:HORVU3Hr1G091320/gene:HORVU2Hr1G089160/gene:HORVU3Hr1G061520/gene:HORVU7Hr1G019830/gene:HORVU4Hr1G086320/gene:HORVU7Hr1G085220/gene:HORVU7Hr1G084830/gene:HORVU3Hr1G000760/gene:HORVU3Hr1G013790/gene:HORVU3Hr1G013750/gene:HORVU6Hr1G024100/gene:HORVU3Hr1G116200/gene:HORVU4Hr1G027270/gene:HORVU5Hr1G094940/gene:HORVU2Hr1G030950/gene:HORVU7Hr1G083490/gene:HORVU5Hr1G049050/gen…	-/-/-/-/-/-/-/-/-/-/-/-/-/-/-/-/-/-/-/-/-/-/-/-/-	osa:4346596/osa:4324844/osa:4338898/osa:4333144/osa:4340093/osa:4331284/osa:4345286/osa:4341431/osa:4326136/osa:4324516/osa:107277374/osa:4328997/osa:4335343/osa:4344267/osa:4334104/osa:4343906/osa:4340986/osa:9272332/osa:4344897/osa:4338322/osa:4337714/osa:4351610/osa:4331150/osa:4338395/osa:4346520	25	14	gene:HORVU5Hr1G053010/gene:HORVU3Hr1G091320/gene:HORVU2Hr1G089160/gene:HORVU7Hr1G019830/gene:HORVU7Hr1G085220/gene:HORVU3Hr1G000760/gene:HORVU6Hr1G024100/gene:HORVU3Hr1G116200/gene:HORVU5Hr1G049050/gene:HORVU2Hr1G010440/gene:HORVU5Hr1G036460/gene:HORVU6Hr1G091130/gene:HORVU5Hr1G052100/gene:HORVU5Hr1G052090	11	gene:HORVU3Hr1G061520/gene:HORVU4Hr1G086320/gene:HORVU7Hr1G084830/gene:HORVU3Hr1G013790/gene:HORVU3Hr1G013750/gene:HORVU4Hr1G027270/gene:HORVU5Hr1G094940/gene:HORVU2Hr1G030950/gene:HORVU7Hr1G083490/gene:HORVU2Hr1G012780/gene:HORVU1Hr1G016200
osa00290	Valine, leucine and isoleucine biosynthesis	7|1173	12|3782	0.0456943	0.230548	gene:HORVU5Hr1G043190/gene:HORVU0Hr1G008950/gene:HORVU6Hr1G062440/gene:HORVU7Hr1G059460/gene:HORVU4Hr1G007890/gene:HORVU6Hr1G072320/gene:HORVU1Hr1G053320	-/-/-/-/-/-/-	osa:4351460/osa:4332151/osa:4330192/osa:4346318/osa:4333898/osa:4329450/osa:4339583	7	6	gene:HORVU5Hr1G043190/gene:HORVU6Hr1G062440/gene:HORVU7Hr1G059460/gene:HORVU4Hr1G007890/gene:HORVU6Hr1G072320/gene:HORVU1Hr1G053320	1	gene:HORVU0Hr1G008950
osa00061	Fatty acid biosynthesis	15|1173	33|3782	0.0566007	0.270898	gene:HORVU5Hr1G053010/gene:HORVU3Hr1G091320/gene:HORVU2Hr1G089160/gene:HORVU3Hr1G061520/gene:HORVU7Hr1G019830/gene:HORVU7Hr1G085220/gene:HORVU7Hr1G084830/gene:HORVU5Hr1G094940/gene:HORVU2Hr1G030950/gene:HORVU5Hr1G049050/gene:HORVU2Hr1G012780/gene:HORVU2Hr1G010440/gene:HORVU1Hr1G016200/gene:HORVU5Hr1G036460/gene:HORVU5Hr1G052100	-/-/-/-/-/-/-/-/-/-/-/-/-/-/-	osa:4346596/osa:4324844/osa:4338898/osa:4333144/osa:4340093/osa:4345286/osa:4341431/osa:4334104/osa:4343906/osa:9272332/osa:4344897/osa:4338322/osa:4337714/osa:4351610/osa:4338395	15	9	gene:HORVU5Hr1G053010/gene:HORVU3Hr1G091320/gene:HORVU2Hr1G089160/gene:HORVU7Hr1G019830/gene:HORVU7Hr1G085220/gene:HORVU5Hr1G049050/gene:HORVU2Hr1G010440/gene:HORVU5Hr1G036460/gene:HORVU5Hr1G052100	6	gene:HORVU3Hr1G061520/gene:HORVU7Hr1G084830/gene:HORVU5Hr1G094940/gene:HORVU2Hr1G030950/gene:HORVU2Hr1G012780/gene:HORVU1Hr1G016200
osa00195	Photosynthesis	19|1173	44|3782	0.0585725	0.270898	gene:HORVU5Hr1G117910/gene:HORVU2Hr1G038830/gene:HORVU5Hr1G103180/gene:HORVU1Hr1G078140/gene:HORVU6Hr1G075280/gene:HORVU2Hr1G039510/gene:HORVU2Hr1G019820/gene:HORVU4Hr1G004210/gene:HORVU5Hr1G113900/gene:HORVU4Hr1G058970/gene:HORVU3Hr1G082740/gene:HORVU2Hr1G038940/gene:HORVU3Hr1G001960/gene:HORVU4Hr1G000240/gene:HORVU3Hr1G009210/gene:HORVU7Hr1G000900/gene:HORVU0Hr1G001490/novel.4468/gene:HORVU3Hr1…	-/-/-/-/-/-/-/-/-/-/-/-/-/-/-/-/-/-/-	osa:4334701/osa:4342399/osa:4334338/osa:4339270/osa:9270776/osa:4343634/osa:4351694/osa:4333746/osa:4343070/osa:4332431/osa:4324933/osa:4342395/osa:4348816/osa:4345346/osa:4352085/osa:4339833/osa:4339593/osa:4326537/osa:9270637	19	5	gene:HORVU5Hr1G117910/gene:HORVU2Hr1G038830/gene:HORVU5Hr1G103180/gene:HORVU2Hr1G038940/gene:HORVU3Hr1G084210	14	gene:HORVU1Hr1G078140/gene:HORVU6Hr1G075280/gene:HORVU2Hr1G039510/gene:HORVU2Hr1G019820/gene:HORVU4Hr1G004210/gene:HORVU5Hr1G113900/gene:HORVU4Hr1G058970/gene:HORVU3Hr1G082740/gene:HORVU3Hr1G001960/gene:HORVU4Hr1G000240/gene:HORVU3Hr1G009210/gene:HORVU7Hr1G000900/gene:HORVU0Hr1G001490/novel.4468
osa04141	Protein processing in endoplasmic reticulum	58|1173	157|3782	0.0618688	0.274698	gene:HORVU3Hr1G007500/gene:HORVU3Hr1G064680/gene:HORVU2Hr1G005170/gene:HORVU4Hr1G043910/gene:HORVU7Hr1G082730/gene:HORVU6Hr1G082360/novel.4336/gene:HORVU6Hr1G077710/gene:HORVU7Hr1G091720/gene:HORVU4Hr1G010650/gene:HORVU2Hr1G066560/gene:HORVU3Hr1G014730/gene:HORVU5Hr1G121610/gene:HORVU3Hr1G020390/gene:HORVU5Hr1G116590/gene:HORVU3Hr1G048610/gene:HORVU2Hr1G119960/gene:HORVU2Hr1G127740/gene:HORVU6Hr1…	-/-/-/PDI/-/-/-/-/-/-/-/-/-/-/-/-/-/-/-/-/-/-/Agl4/-/-/-/-/-/-/-/-/-/-/-/-/HSP70/-/-/-/-/-/-/-/-/-/-/-/-/-/-/-/-/-/-/-/-/-/-	osa:4325697/osa:4346811/osa:9267997/osa:4350002/osa:4341009/osa:4330933/osa:4332237/osa:4330786/osa:4342072/osa:4334011/osa:4335435/osa:4326440/osa:4334781/osa:4325342/osa:4334675/osa:4327929/osa:4337389/osa:107275757/osa:4332413/osa:4335701/osa:4352510/osa:4336083/osa:4332068/osa:4349264/osa:4324876/osa:4334673/osa:4329170/osa:4347356/osa:4333265/osa:4325695/osa:4340508/osa:4342826/osa:4340826/o…	58	53	gene:HORVU3Hr1G007500/gene:HORVU3Hr1G064680/gene:HORVU2Hr1G005170/gene:HORVU4Hr1G043910/gene:HORVU7Hr1G082730/gene:HORVU6Hr1G082360/novel.4336/gene:HORVU6Hr1G077710/gene:HORVU7Hr1G091720/gene:HORVU4Hr1G010650/gene:HORVU2Hr1G066560/gene:HORVU3Hr1G014730/gene:HORVU5Hr1G121610/gene:HORVU3Hr1G020390/gene:HORVU5Hr1G116590/gene:HORVU3Hr1G048610/gene:HORVU2Hr1G119960/gene:HORVU2Hr1G127740/gene:HORVU7Hr1…	5	gene:HORVU6Hr1G094830/gene:HORVU3Hr1G006940/gene:HORVU2Hr1G011690/gene:HORVU5Hr1G049980/gene:HORVU3Hr1G059290
osa03060	Protein export	17|1173	39|3782	0.0655107	0.27968	gene:HORVU3Hr1G064680/gene:HORVU2Hr1G066560/gene:HORVU5Hr1G088300/gene:HORVU3Hr1G087090/gene:HORVU5Hr1G109380/gene:HORVU3Hr1G048610/gene:HORVU7Hr1G052720/gene:HORVU2Hr1G103100/gene:HORVU3Hr1G090360/gene:HORVU5Hr1G042050/gene:HORVU3Hr1G041160/gene:HORVU3Hr1G013690/gene:HORVU6Hr1G008880/gene:HORVU5Hr1G049980/gene:HORVU4Hr1G043490/gene:HORVU3Hr1G043930/gene:HORVU4Hr1G025090	-/-/-/-/-/-/-/-/-/-/-/-/HSP70/-/-/-/-	osa:4346811/osa:4335435/osa:4347817/osa:4352133/osa:4340738/osa:4327929/osa:4346082/osa:4337050/osa:4324904/osa:4345269/osa:4327279/osa:4324524/osa:4328075/osa:4345097/osa:4349987/osa:4324478/osa:9271333	17	12	gene:HORVU3Hr1G064680/gene:HORVU2Hr1G066560/gene:HORVU5Hr1G088300/gene:HORVU3Hr1G087090/gene:HORVU5Hr1G109380/gene:HORVU3Hr1G048610/gene:HORVU7Hr1G052720/gene:HORVU2Hr1G103100/gene:HORVU3Hr1G090360/gene:HORVU5Hr1G042050/gene:HORVU6Hr1G008880/gene:HORVU4Hr1G025090	5	gene:HORVU3Hr1G041160/gene:HORVU3Hr1G013690/gene:HORVU5Hr1G049980/gene:HORVU4Hr1G043490/gene:HORVU3Hr1G043930
osa00062	Fatty acid elongation	12|1173	27|3782	0.0982282	0.403827	gene:HORVU5Hr1G056870/gene:HORVU4Hr1G086320/gene:HORVU2Hr1G096760/gene:HORVU1Hr1G040420/gene:HORVU3Hr1G013790/gene:HORVU3Hr1G013750/gene:HORVU3Hr1G116200/gene:HORVU4Hr1G063420/gene:HORVU4Hr1G067340/gene:HORVU4Hr1G076940/gene:HORVU5Hr1G049050/gene:HORVU1Hr1G090730	-/-/-/-/-/-/-/-/-/Fdh/-/-	osa:4346846/osa:4331284/osa:4336637/osa:4348874/osa:4324516/osa:107277374/osa:4335343/osa:4332236/osa:4332090/osa:4331836/osa:9272332/osa:4339684	12	2	gene:HORVU3Hr1G116200/gene:HORVU5Hr1G049050	10	gene:HORVU5Hr1G056870/gene:HORVU4Hr1G086320/gene:HORVU2Hr1G096760/gene:HORVU1Hr1G040420/gene:HORVU3Hr1G013790/gene:HORVU3Hr1G013750/gene:HORVU4Hr1G063420/gene:HORVU4Hr1G067340/gene:HORVU4Hr1G076940/gene:HORVU1Hr1G090730
osa00073	Cutin, suberine and wax biosynthesis	11|1173	25|3782	0.118341	0.436631	gene:HORVU2Hr1G088540/gene:HORVU4Hr1G067020/gene:HORVU6Hr1G089980/gene:HORVU2Hr1G072400/gene:HORVU7Hr1G059000/gene:HORVU3Hr1G035730/gene:HORVU3Hr1G069600/gene:HORVU5Hr1G057590/gene:HORVU4Hr1G074840/gene:HORVU4Hr1G001510/gene:HORVU3Hr1G097450	-/-/-/-/-/-/-/-/-/-/-	osa:9267086/osa:4332103/osa:4331117/osa:4335759/osa:4346301/osa:4345513/osa:4340663/osa:4346864/osa:4331756/osa:4330012/osa:4335562	11	5	gene:HORVU2Hr1G088540/gene:HORVU4Hr1G067020/gene:HORVU2Hr1G072400/gene:HORVU3Hr1G069600/gene:HORVU4Hr1G074840	6	gene:HORVU6Hr1G089980/gene:HORVU7Hr1G059000/gene:HORVU3Hr1G035730/gene:HORVU5Hr1G057590/gene:HORVU4Hr1G001510/gene:HORVU3Hr1G097450
osa00052	Galactose metabolism	16|1173	39|3782	0.119402	0.436631	gene:HORVU7Hr1G034070/gene:HORVU2Hr1G080070/gene:HORVU1Hr1G043820/gene:HORVU2Hr1G120920/gene:HORVU3Hr1G016430/gene:HORVU3Hr1G019730/gene:HORVU2Hr1G034040/gene:HORVU4Hr1G086300/gene:HORVU1Hr1G028200/gene:HORVU1Hr1G043830/gene:HORVU3Hr1G070690/gene:HORVU1Hr1G075550/gene:HORVU2Hr1G120870/gene:HORVU2Hr1G081670/gene:HORVU1Hr1G095430/gene:HORVU3Hr1G105380	-/-/-/-/-/-/-/-/-/-/-/-/-/-/-/-	osa:4329753/osa:4336037/osa:4348988/osa:4341824/osa:4325200/osa:4326776/osa:4348138/osa:4329561/osa:4338010/osa:4348984/osa:4326547/osa:4339369/osa:4341833/osa:4336113/osa:4339812/osa:4326516	16	9	gene:HORVU7Hr1G034070/gene:HORVU2Hr1G080070/gene:HORVU1Hr1G043820/gene:HORVU3Hr1G019730/gene:HORVU2Hr1G034040/gene:HORVU1Hr1G028200/gene:HORVU1Hr1G075550/gene:HORVU2Hr1G081670/gene:HORVU3Hr1G105380	7	gene:HORVU2Hr1G120920/gene:HORVU3Hr1G016430/gene:HORVU4Hr1G086300/gene:HORVU1Hr1G043830/gene:HORVU3Hr1G070690/gene:HORVU2Hr1G120870/gene:HORVU1Hr1G095430
osa00053	Ascorbate and aldarate metabolism	17|1173	42|3782	0.1231	0.436631	gene:HORVU1Hr1G069130/gene:HORVU3Hr1G080360/gene:HORVU7Hr1G087250/gene:HORVU1Hr1G008120/gene:HORVU4Hr1G008270/gene:HORVU2Hr1G075970/gene:HORVU2Hr1G101730/gene:HORVU6Hr1G061270/gene:HORVU4Hr1G021270/gene:HORVU5Hr1G043060/gene:HORVU4Hr1G017450/gene:HORVU4Hr1G001710/gene:HORVU5Hr1G062090/gene:HORVU1Hr1G072680/gene:HORVU5Hr1G037200/gene:HORVU6Hr1G093940/gene:HORVU6Hr1G072830	-/-/-/-/-/-/-/-/-/-/-/-/-/-/-/-/-	osa:4339141/osa:4327488/osa:4341337/osa:4337622/osa:4352146/osa:4335896/osa:4336886/osa:4330149/osa:4334169/osa:4351464/osa:4349966/osa:4347885/osa:4347172/osa:4327476/osa:9271186/osa:4329643/osa:4330612	17	8	gene:HORVU7Hr1G087250/gene:HORVU1Hr1G008120/gene:HORVU4Hr1G008270/gene:HORVU2Hr1G075970/gene:HORVU4Hr1G021270/gene:HORVU5Hr1G043060/gene:HORVU5Hr1G062090/gene:HORVU1Hr1G072680	9	gene:HORVU1Hr1G069130/gene:HORVU3Hr1G080360/gene:HORVU2Hr1G101730/gene:HORVU6Hr1G061270/gene:HORVU4Hr1G017450/gene:HORVU4Hr1G001710/gene:HORVU5Hr1G037200/gene:HORVU6Hr1G093940/gene:HORVU6Hr1G072830
osa00380	Tryptophan metabolism	17|1173	42|3782	0.1231	0.436631	gene:HORVU5Hr1G087780/gene:HORVU5Hr1G028100/gene:HORVU1Hr1G023060/gene:HORVU1Hr1G001570/gene:HORVU6Hr1G061270/gene:HORVU3Hr1G000760/gene:HORVU1Hr1G023630/gene:HORVU0Hr1G012990/gene:HORVU4Hr1G017450/gene:HORVU3Hr1G069580/gene:HORVU5Hr1G062090/gene:HORVU7Hr1G017620/gene:HORVU5Hr1G037200/gene:HORVU2Hr1G127470/gene:HORVU3Hr1G022770/gene:HORVU5Hr1G052090/gene:HORVU6Hr1G072830	-/-/-/-/-/-/-/-/-/-/-/-/-/-/-/-/-	osa:4335110/osa:4352328/osa:4337862/osa:4346795/osa:4330149/osa:4326136/osa:4337881/osa:4325178/osa:4349966/osa:9267047/osa:4347172/osa:4351695/osa:9271186/osa:4348564/osa:4323866/osa:4346520/osa:4330612	17	10	gene:HORVU5Hr1G087780/gene:HORVU1Hr1G023060/gene:HORVU1Hr1G001570/gene:HORVU3Hr1G000760/gene:HORVU1Hr1G023630/gene:HORVU0Hr1G012990/gene:HORVU5Hr1G062090/gene:HORVU7Hr1G017620/gene:HORVU3Hr1G022770/gene:HORVU5Hr1G052090	7	gene:HORVU5Hr1G028100/gene:HORVU6Hr1G061270/gene:HORVU4Hr1G017450/gene:HORVU3Hr1G069580/gene:HORVU5Hr1G037200/gene:HORVU2Hr1G127470/gene:HORVU6Hr1G072830
osa00970	Aminoacyl-tRNA biosynthesis	19|1173	48|3782	0.129165	0.436631	gene:HORVU3Hr1G020250/gene:HORVU7Hr1G115280/gene:HORVU3Hr1G006320/gene:HORVU7Hr1G040390/gene:HORVU3Hr1G032730/gene:HORVU2Hr1G071330/gene:HORVU0Hr1G021230/gene:HORVU1Hr1G021130/gene:HORVU6Hr1G081370/gene:HORVU6Hr1G080800/gene:HORVU7Hr1G094110/gene:HORVU4Hr1G078750/gene:HORVU6Hr1G078780/gene:HORVU1Hr1G024170/gene:HORVU6Hr1G070790/gene:HORVU4Hr1G040550/gene:HORVU0Hr1G011560/novel.236/gene:HORVU1Hr1G…	-/-/-/-/-/-/-/-/-/-/-/-/-/-/-/-/-/-/-	osa:4325653/osa:9270869/osa:4326033/osa:9266147/osa:4347497/osa:4335708/osa:4344663/osa:4325717/osa:4330908/osa:4324679/osa:4348562/osa:9270000/osa:4348566/osa:4337898/osa:4329580/osa:4350906/osa:4341140/osa:4347497/osa:4345200	19	11	gene:HORVU3Hr1G020250/gene:HORVU7Hr1G115280/gene:HORVU3Hr1G032730/gene:HORVU0Hr1G021230/gene:HORVU1Hr1G021130/gene:HORVU6Hr1G080800/gene:HORVU4Hr1G078750/gene:HORVU6Hr1G078780/gene:HORVU1Hr1G024170/gene:HORVU4Hr1G040550/novel.236	8	gene:HORVU3Hr1G006320/gene:HORVU7Hr1G040390/gene:HORVU2Hr1G071330/gene:HORVU6Hr1G081370/gene:HORVU7Hr1G094110/gene:HORVU6Hr1G070790/gene:HORVU0Hr1G011560/gene:HORVU1Hr1G057910
osa00910	Nitrogen metabolism	9|1173	20|3782	0.133743	0.436631	gene:HORVU5Hr1G068050/gene:HORVU6Hr1G087300/gene:HORVU2Hr1G093020/gene:HORVU5Hr1G069600/gene:HORVU4Hr1G022150/gene:HORVU3Hr1G063050/gene:HORVU2Hr1G044560/gene:HORVU4Hr1G066860/gene:HORVU4Hr1G076970	-/-/-/-/-/-/-/-/-	osa:4347247/osa:4326894/osa:4334405/osa:4347305/osa:4349804/osa:4324398/osa:4344164/osa:4332108/osa:4348870	9	5	gene:HORVU6Hr1G087300/gene:HORVU2Hr1G093020/gene:HORVU3Hr1G063050/gene:HORVU4Hr1G066860/gene:HORVU4Hr1G076970	4	gene:HORVU5Hr1G068050/gene:HORVU5Hr1G069600/gene:HORVU4Hr1G022150/gene:HORVU2Hr1G044560
osa01040	Biosynthesis of unsaturated fatty acids	9|1173	20|3782	0.133743	0.436631	gene:HORVU3Hr1G091320/gene:HORVU3Hr1G061520/gene:HORVU2Hr1G096760/gene:HORVU3Hr1G013790/gene:HORVU3Hr1G013750/gene:HORVU3Hr1G116200/gene:HORVU7Hr1G083490/gene:HORVU2Hr1G012780/gene:HORVU6Hr1G091130	-/-/-/-/-/-/-/-/-	osa:4324844/osa:4333144/osa:4336637/osa:4324516/osa:107277374/osa:4335343/osa:4340986/osa:4344897/osa:4331150	9	3	gene:HORVU3Hr1G091320/gene:HORVU3Hr1G116200/gene:HORVU6Hr1G091130	6	gene:HORVU3Hr1G061520/gene:HORVU2Hr1G096760/gene:HORVU3Hr1G013790/gene:HORVU3Hr1G013750/gene:HORVU7Hr1G083490/gene:HORVU2Hr1G012780
osa01210	2-Oxocarboxylic acid metabolism	16|1173	41|3782	0.17166	0.522198	gene:HORVU3Hr1G073220/gene:HORVU5Hr1G043190/gene:HORVU0Hr1G008950/gene:HORVU6Hr1G062440/gene:HORVU2Hr1G087970/gene:HORVU0Hr1G017370/gene:HORVU7Hr1G059460/gene:HORVU7Hr1G051070/gene:HORVU6Hr1G053650/gene:HORVU3Hr1G059060/gene:HORVU6Hr1G072320/gene:HORVU1Hr1G053320/gene:HORVU5Hr1G097020/gene:HORVU4Hr1G080640/gene:HORVU5Hr1G099820/gene:HORVU2Hr1G063740	-/-/-/-/-/-/-/-/-/-/-/-/-/-/-/-	osa:4325621/osa:4351460/osa:4332151/osa:4330192/osa:4336353/osa:4331017/osa:4346318/osa:4346012/osa:4329858/osa:4324176/osa:4329450/osa:4339583/osa:4334188/osa:4331547/osa:4328812/osa:4342210	16	12	gene:HORVU3Hr1G073220/gene:HORVU5Hr1G043190/gene:HORVU6Hr1G062440/gene:HORVU2Hr1G087970/gene:HORVU0Hr1G017370/gene:HORVU7Hr1G059460/gene:HORVU7Hr1G051070/gene:HORVU6Hr1G053650/gene:HORVU3Hr1G059060/gene:HORVU6Hr1G072320/gene:HORVU1Hr1G053320/gene:HORVU5Hr1G097020	4	gene:HORVU0Hr1G008950/gene:HORVU4Hr1G080640/gene:HORVU5Hr1G099820/gene:HORVU2Hr1G063740
osa00650	Butanoate metabolism	9|1173	21|3782	0.172583	0.522198	gene:HORVU2Hr1G078560/gene:HORVU4Hr1G064790/gene:HORVU3Hr1G049900/gene:HORVU4Hr1G008700/gene:HORVU3Hr1G000760/gene:HORVU2Hr1G098880/gene:HORVU6Hr1G072320/gene:HORVU5Hr1G052090/gene:HORVU7Hr1G056590	-/-/-/-/-/-/-/-/-	osa:4335973/osa:4332184/osa:4326312/osa:4333932/osa:4326136/osa:4336983/osa:4329450/osa:4346520/osa:4346215	9	4	gene:HORVU4Hr1G064790/gene:HORVU3Hr1G000760/gene:HORVU6Hr1G072320/gene:HORVU5Hr1G052090	5	gene:HORVU2Hr1G078560/gene:HORVU3Hr1G049900/gene:HORVU4Hr1G008700/gene:HORVU2Hr1G098880/gene:HORVU7Hr1G056590
osa00040	Pentose and glucuronate interconversions	17|1173	44|3782	0.174066	0.522198	gene:HORVU7Hr1G019500/gene:HORVU3Hr1G042970/gene:HORVU4Hr1G054860/gene:HORVU7Hr1G094750/gene:HORVU5Hr1G022590/gene:HORVU1Hr1G093370/gene:HORVU2Hr1G106510/gene:HORVU4Hr1G008270/gene:HORVU2Hr1G080160/gene:HORVU4Hr1G021270/gene:HORVU2Hr1G015620/gene:HORVU3Hr1G077630/gene:HORVU7Hr1G085860/gene:HORVU4Hr1G074810/gene:HORVU1Hr1G072680/gene:HORVU1Hr1G048280/gene:HORVU0Hr1G038940	-/-/-/-/-/-/-/-/-/-/-/-/-/-/-/-/-	osa:4340099/osa:4323970/osa:4332569/osa:4341243/osa:4352536/osa:4344960/osa:4345285/osa:4352146/osa:4336041/osa:4334169/osa:4344369/osa:4325861/osa:4341389/osa:4331761/osa:4327476/osa:4348589/osa:4332070	17	5	gene:HORVU4Hr1G008270/gene:HORVU4Hr1G021270/gene:HORVU3Hr1G077630/gene:HORVU1Hr1G072680/gene:HORVU1Hr1G048280	12	gene:HORVU7Hr1G019500/gene:HORVU3Hr1G042970/gene:HORVU4Hr1G054860/gene:HORVU7Hr1G094750/gene:HORVU5Hr1G022590/gene:HORVU1Hr1G093370/gene:HORVU2Hr1G106510/gene:HORVU2Hr1G080160/gene:HORVU2Hr1G015620/gene:HORVU7Hr1G085860/gene:HORVU4Hr1G074810/gene:HORVU0Hr1G038940
osa00670	One carbon pool by folate	6|1173	13|3782	0.186644	0.545197	gene:HORVU1Hr1G055860/gene:HORVU5Hr1G066960/gene:HORVU2Hr1G036840/gene:HORVU2Hr1G103130/gene:HORVU4Hr1G011500/gene:HORVU3Hr1G098870	-/-/-/-/-/-	osa:4352058/osa:4347204/osa:4343714/osa:4337051/osa:4334048/osa:4344931	6	4	gene:HORVU1Hr1G055860/gene:HORVU5Hr1G066960/gene:HORVU2Hr1G036840/gene:HORVU3Hr1G098870	2	gene:HORVU2Hr1G103130/gene:HORVU4Hr1G011500
osa00565	Ether lipid metabolism	8|1173	19|3782	0.208996	0.594835	gene:HORVU3Hr1G109160/gene:HORVU0Hr1G022470/gene:HORVU4Hr1G085550/gene:HORVU1Hr1G079150/gene:HORVU3Hr1G024530/gene:HORVU1Hr1G025370/gene:HORVU1Hr1G059050/gene:HORVU3Hr1G041560	-/-/-/-/-/-/-/-	osa:4325407/osa:4341683/osa:4331421/osa:4349161/osa:4327647/osa:4337942/osa:107277488/osa:4338527	8	3	gene:HORVU3Hr1G109160/gene:HORVU0Hr1G022470/gene:HORVU3Hr1G041560	5	gene:HORVU4Hr1G085550/gene:HORVU1Hr1G079150/gene:HORVU3Hr1G024530/gene:HORVU1Hr1G025370/gene:HORVU1Hr1G059050
osa00941	Flavonoid biosynthesis	9|1173	22|3782	0.215907	0.599141	gene:HORVU4Hr1G061990/gene:HORVU2Hr1G110130/gene:HORVU5Hr1G046480/gene:HORVU5Hr1G112670/gene:HORVU5Hr1G072070/gene:HORVU7Hr1G095900/gene:HORVU1Hr1G094880/gene:HORVU5Hr1G064260/gene:HORVU7Hr1G026680	-/-/-/-/-/-/-/-/-	osa:4332311/osa:9270463/osa:4349607/osa:4334588/osa:4347397/osa:4348299/osa:4348304/osa:4347092/osa:4340240	9	6	gene:HORVU4Hr1G061990/gene:HORVU2Hr1G110130/gene:HORVU5Hr1G046480/gene:HORVU5Hr1G072070/gene:HORVU1Hr1G094880/gene:HORVU5Hr1G064260	3	gene:HORVU5Hr1G112670/gene:HORVU7Hr1G095900/gene:HORVU7Hr1G026680
osa00310	Lysine degradation	12|1173	31|3782	0.227924	0.608179	gene:HORVU5Hr1G074820/gene:HORVU1Hr1G023060/gene:HORVU6Hr1G061270/gene:HORVU3Hr1G000760/gene:HORVU1Hr1G023630/gene:HORVU4Hr1G017450/gene:HORVU5Hr1G062090/gene:HORVU2Hr1G053260/gene:HORVU5Hr1G037200/gene:HORVU6Hr1G083050/gene:HORVU5Hr1G052090/gene:HORVU6Hr1G072830	-/-/-/-/-/-/-/-/-/-/-/-	osa:107276062/osa:4337862/osa:4330149/osa:4326136/osa:4337881/osa:4349966/osa:4347172/osa:4343074/osa:9271186/osa:4330940/osa:4346520/osa:4330612	12	7	gene:HORVU5Hr1G074820/gene:HORVU1Hr1G023060/gene:HORVU3Hr1G000760/gene:HORVU1Hr1G023630/gene:HORVU5Hr1G062090/gene:HORVU2Hr1G053260/gene:HORVU5Hr1G052090	5	gene:HORVU6Hr1G061270/gene:HORVU4Hr1G017450/gene:HORVU5Hr1G037200/gene:HORVU6Hr1G083050/gene:HORVU6Hr1G072830
osa00460	Cyanoamino acid metabolism	13|1173	34|3782	0.230122	0.608179	gene:HORVU7Hr1G091730/gene:HORVU1Hr1G055860/gene:HORVU2Hr1G119350/gene:HORVU5Hr1G077920/gene:HORVU6Hr1G087300/gene:HORVU2Hr1G089050/gene:HORVU4Hr1G068420/gene:HORVU5Hr1G073370/gene:HORVU4Hr1G011500/gene:HORVU5Hr1G095060/gene:HORVU0Hr1G020750/gene:HORVU1Hr1G073280/gene:HORVU3Hr1G075310	-/-/-/-/-/-/-/-/-/-/-/-/-	osa:4324050/osa:4352058/osa:4334113/osa:4347545/osa:4326894/osa:4336389/osa:4332041/osa:4347441/osa:4334048/osa:4334114/osa:4345996/osa:4338956/osa:4324619	13	5	gene:HORVU1Hr1G055860/gene:HORVU6Hr1G087300/gene:HORVU2Hr1G089050/gene:HORVU5Hr1G095060/gene:HORVU1Hr1G073280	8	gene:HORVU7Hr1G091730/gene:HORVU2Hr1G119350/gene:HORVU5Hr1G077920/gene:HORVU4Hr1G068420/gene:HORVU5Hr1G073370/gene:HORVU4Hr1G011500/gene:HORVU0Hr1G020750/gene:HORVU3Hr1G075310
osa00220	Arginine biosynthesis	11|1173	29|3782	0.267029	0.689306	gene:HORVU3Hr1G073220/gene:HORVU1Hr1G062900/gene:HORVU6Hr1G068750/gene:HORVU5Hr1G114090/gene:HORVU0Hr1G017370/gene:HORVU7Hr1G051070/gene:HORVU2Hr1G093020/gene:HORVU6Hr1G002550/gene:HORVU4Hr1G066860/gene:HORVU4Hr1G054060/gene:HORVU2Hr1G063740	-/-/-/-/-/-/-/-/-/-/-	osa:4325621/osa:4351847/osa:9269231/osa:107279825/osa:4331017/osa:4346012/osa:4334405/osa:4328006/osa:4332108/osa:4332596/osa:4342210	11	8	gene:HORVU3Hr1G073220/gene:HORVU1Hr1G062900/gene:HORVU6Hr1G068750/gene:HORVU0Hr1G017370/gene:HORVU7Hr1G051070/gene:HORVU2Hr1G093020/gene:HORVU4Hr1G066860/gene:HORVU4Hr1G054060	3	gene:HORVU5Hr1G114090/gene:HORVU6Hr1G002550/gene:HORVU2Hr1G063740
osa00330	Arginine and proline metabolism	17|1173	48|3782	0.301423	0.72304	gene:HORVU3Hr1G073220/gene:HORVU1Hr1G072780/gene:HORVU5Hr1G064040/gene:HORVU5Hr1G087780/gene:HORVU5Hr1G108610/gene:HORVU2Hr1G103220/gene:HORVU0Hr1G017370/gene:HORVU6Hr1G061270/gene:HORVU7Hr1G055560/gene:HORVU4Hr1G017450/gene:HORVU6Hr1G056110/gene:HORVU5Hr1G062090/gene:HORVU5Hr1G006730/gene:HORVU3Hr1G085760/gene:HORVU6Hr1G002550/gene:HORVU5Hr1G037200/gene:HORVU6Hr1G072830	-/-/-/-/-/-/-/-/-/-/-/-/-/-/-/-/-	osa:4325621/osa:4338979/osa:4347103/osa:4335110/osa:4334477/osa:4337046/osa:4331017/osa:4330149/osa:4342996/osa:4349966/osa:4329955/osa:4347172/osa:4329560/osa:4324853/osa:4328006/osa:9271186/osa:4330612	17	10	gene:HORVU3Hr1G073220/gene:HORVU1Hr1G072780/gene:HORVU5Hr1G087780/gene:HORVU5Hr1G108610/gene:HORVU0Hr1G017370/gene:HORVU7Hr1G055560/gene:HORVU6Hr1G056110/gene:HORVU5Hr1G062090/gene:HORVU5Hr1G006730/gene:HORVU3Hr1G085760	7	gene:HORVU5Hr1G064040/gene:HORVU2Hr1G103220/gene:HORVU6Hr1G061270/gene:HORVU4Hr1G017450/gene:HORVU6Hr1G002550/gene:HORVU5Hr1G037200/gene:HORVU6Hr1G072830
osa00905	Brassinosteroid biosynthesis	5|1173	12|3782	0.303385	0.72304	gene:HORVU3Hr1G023910/gene:HORVU7Hr1G042260/gene:HORVU3Hr1G097300/gene:HORVU7Hr1G084390/gene:HORVU3Hr1G018860	-/-/-/-/-	osa:4325222/osa:4347175/osa:4347176/osa:4341450/osa:4327329	5	0		5	gene:HORVU3Hr1G023910/gene:HORVU7Hr1G042260/gene:HORVU3Hr1G097300/gene:HORVU7Hr1G084390/gene:HORVU3Hr1G018860
osa04712	Circadian rhythm - plant	12|1173	33|3782	0.310108	0.72304	gene:HORVU6Hr1G058740/gene:HORVU5Hr1G081620/gene:HORVU2Hr1G023180/gene:HORVU4Hr1G057550/gene:HORVU2Hr1G013400/gene:HORVU3Hr1G027590/gene:HORVU1Hr1G094980/gene:HORVU6Hr1G049950/gene:HORVU4Hr1G053400/gene:HORVU5Hr1G097400/gene:HORVU6Hr1G057630/gene:HORVU5Hr1G048110	-/-/-/-/-/-/-/-/-/-/-/-	osa:9270575/osa:4347674/osa:4341272/osa:4332464/osa:4344399/osa:4324585/osa:4327931/osa:4329738/osa:4332623/osa:4334206/osa:4330000/osa:107276210	12	5	gene:HORVU5Hr1G081620/gene:HORVU4Hr1G057550/gene:HORVU5Hr1G097400/gene:HORVU6Hr1G057630/gene:HORVU5Hr1G048110	7	gene:HORVU6Hr1G058740/gene:HORVU2Hr1G023180/gene:HORVU2Hr1G013400/gene:HORVU3Hr1G027590/gene:HORVU1Hr1G094980/gene:HORVU6Hr1G049950/gene:HORVU4Hr1G053400
osa00860	Porphyrin and chlorophyll metabolism	11|1173	30|3782	0.311333	0.72304	gene:HORVU1Hr1G031230/gene:HORVU0Hr1G040200/gene:HORVU5Hr1G111310/gene:HORVU3Hr1G030890/gene:HORVU1Hr1G006780/gene:HORVU4Hr1G002130/gene:HORVU3Hr1G056960/gene:HORVU0Hr1G007360/gene:HORVU5Hr1G081500/gene:HORVU7Hr1G012690/gene:HORVU4Hr1G049410	-/-/-/-/-/-/-/fch2/-/-/-	osa:4338537/osa:4335472/osa:4334537/osa:4327178/osa:4323939/osa:4333604/osa:4326671/osa:4349433/osa:4347672/osa:4340015/osa:4332771	11	2	gene:HORVU1Hr1G006780/gene:HORVU3Hr1G056960	9	gene:HORVU1Hr1G031230/gene:HORVU0Hr1G040200/gene:HORVU5Hr1G111310/gene:HORVU3Hr1G030890/gene:HORVU4Hr1G002130/gene:HORVU0Hr1G007360/gene:HORVU5Hr1G081500/gene:HORVU7Hr1G012690/gene:HORVU4Hr1G049410
osa00906	Carotenoid biosynthesis	9|1173	24|3782	0.312666	0.72304	gene:HORVU5Hr1G088130/gene:HORVU2Hr1G078840/gene:HORVU2Hr1G049700/gene:HORVU1Hr1G053080/gene:HORVU3Hr1G071170/gene:HORVU2Hr1G068610/gene:HORVU1Hr1G015490/gene:HORVU4Hr1G077450/gene:HORVU7Hr1G120660	-/-/-/-/-/-/-/-/-	osa:4347813/osa:4335984/osa:4342680/osa:4349290/osa:4326177/osa:4335625/osa:4350758/osa:4331854/osa:4342137	9	0		9	gene:HORVU5Hr1G088130/gene:HORVU2Hr1G078840/gene:HORVU2Hr1G049700/gene:HORVU1Hr1G053080/gene:HORVU3Hr1G071170/gene:HORVU2Hr1G068610/gene:HORVU1Hr1G015490/gene:HORVU4Hr1G077450/gene:HORVU7Hr1G120660
osa01240	Biosynthesis of cofactors	65|1173	200|3782	0.346308	0.784493	gene:HORVU5Hr1G053010/gene:HORVU1Hr1G055860/gene:HORVU1Hr1G055440/gene:HORVU2Hr1G040570/gene:HORVU7Hr1G114330/gene:HORVU4Hr1G051590/gene:HORVU1Hr1G090430/gene:HORVU0Hr1G008950/gene:HORVU4Hr1G075800/gene:HORVU7Hr1G090950/gene:HORVU5Hr1G066960/gene:HORVU4Hr1G008270/gene:HORVU3Hr1G108390/gene:HORVU4Hr1G060380/gene:HORVU1Hr1G031230/gene:HORVU4Hr1G089590/gene:HORVU1Hr1G023060/gene:HORVU2Hr1G089160/gen…	-/-/-/-/-/-/-/-/-/-/-/-/-/-/-/-/-/-/-/-/-/-/-/-/-/-/-/-/-/-/-/-/-/-/-/-/-/-/-/-/-/-/-/-/-/-/-/-/-/-/-/-/-/-/-/-/-/-/-/-/-/-/-/-/-	osa:4346596/osa:4352058/osa:4349403/osa:4337406/osa:4341663/osa:4324263/osa:4339675/osa:4332151/osa:4331792/osa:4351850/osa:4347204/osa:4352146/osa:4325739/osa:4332373/osa:4338537/osa:4331360/osa:4337862/osa:4338898/osa:4326346/osa:4349774/osa:9268489/osa:4333780/osa:4340408/osa:4329733/osa:4345286/osa:4330149/osa:4334169/osa:4351464/osa:4343011/osa:4349454/osa:4337881/osa:4323939/osa:4334048/osa…	65	41	gene:HORVU5Hr1G053010/gene:HORVU1Hr1G055860/gene:HORVU1Hr1G055440/gene:HORVU2Hr1G040570/gene:HORVU7Hr1G114330/gene:HORVU4Hr1G075800/gene:HORVU7Hr1G090950/gene:HORVU5Hr1G066960/gene:HORVU4Hr1G008270/gene:HORVU3Hr1G108390/gene:HORVU4Hr1G060380/gene:HORVU4Hr1G089590/gene:HORVU1Hr1G023060/gene:HORVU2Hr1G089160/gene:HORVU3Hr1G049610/gene:HORVU5Hr1G041120/gene:HORVU5Hr1G057050/gene:HORVU7Hr1G034130/gen…	24	gene:HORVU4Hr1G051590/gene:HORVU1Hr1G090430/gene:HORVU0Hr1G008950/gene:HORVU1Hr1G031230/gene:HORVU4Hr1G004990/gene:HORVU6Hr1G051560/gene:HORVU6Hr1G061270/gene:HORVU1Hr1G054380/gene:HORVU4Hr1G011500/gene:HORVU4Hr1G017450/gene:HORVU2Hr1G096850/gene:HORVU5Hr1G094940/gene:HORVU4Hr1G017680/gene:HORVU2Hr1G030950/gene:HORVU7Hr1G073860/gene:HORVU1Hr1G045670/gene:HORVU5Hr1G037200/gene:HORVU5Hr1G118780/gen…
osa00513	Various types of N-glycan biosynthesis	10|1173	28|3782	0.360699	0.78505	gene:HORVU2Hr1G119960/gene:HORVU2Hr1G127740/gene:HORVU7Hr1G005720/gene:HORVU6Hr1G059800/gene:HORVU3Hr1G092660/gene:HORVU7Hr1G033370/gene:HORVU1Hr1G076090/gene:HORVU1Hr1G008250/gene:HORVU3Hr1G029160/gene:HORVU7Hr1G040290	-/-/-/-/-/-/-/-/-/-	osa:4337389/osa:107275757/osa:4335701/osa:4329760/osa:4324876/osa:4333265/osa:4339345/osa:4337620/osa:4325533/osa:4340636	10	8	gene:HORVU2Hr1G119960/gene:HORVU2Hr1G127740/gene:HORVU7Hr1G005720/gene:HORVU3Hr1G092660/gene:HORVU7Hr1G033370/gene:HORVU1Hr1G076090/gene:HORVU3Hr1G029160/gene:HORVU7Hr1G040290	2	gene:HORVU6Hr1G059800/gene:HORVU1Hr1G008250
osa00770	Pantothenate and CoA biosynthesis	10|1173	28|3782	0.360699	0.78505	gene:HORVU0Hr1G008950/gene:HORVU2Hr1G103220/gene:HORVU7Hr1G059460/gene:HORVU7Hr1G034130/gene:HORVU6Hr1G061270/gene:HORVU4Hr1G017450/gene:HORVU6Hr1G072320/gene:HORVU1Hr1G053320/gene:HORVU5Hr1G037200/gene:HORVU6Hr1G072830	-/-/-/-/-/-/-/-/-/-	osa:4332151/osa:4337046/osa:4346318/osa:4340408/osa:4330149/osa:4349966/osa:4329450/osa:4339583/osa:9271186/osa:4330612	10	4	gene:HORVU7Hr1G059460/gene:HORVU7Hr1G034130/gene:HORVU6Hr1G072320/gene:HORVU1Hr1G053320	6	gene:HORVU0Hr1G008950/gene:HORVU2Hr1G103220/gene:HORVU6Hr1G061270/gene:HORVU4Hr1G017450/gene:HORVU5Hr1G037200/gene:HORVU6Hr1G072830
osa03050	Proteasome	17|1173	50|3782	0.373628	0.7882	gene:HORVU1Hr1G058180/gene:HORVU7Hr1G027220/gene:HORVU0Hr1G015750/gene:HORVU4Hr1G040770/gene:HORVU7Hr1G084550/gene:HORVU4Hr1G017540/gene:HORVU6Hr1G083150/gene:HORVU7Hr1G090380/gene:HORVU1Hr1G064630/gene:HORVU3Hr1G038460/gene:HORVU6Hr1G021020/gene:HORVU2Hr1G014770/novel.7042/gene:HORVU2Hr1G036390/gene:HORVU5Hr1G122560/gene:HORVU4Hr1G071480/novel.4177	-/-/-/-/-/-/-/-/-/-/-/-/-/-/-/-/-	osa:4324379/osa:107278560/osa:4328517/osa:4350922/osa:4328674/osa:4347573/osa:4340376/osa:4328642/osa:4339809/osa:4325173/osa:4328287/osa:4344373/osa:4338009/osa:4330075/osa:4334802/osa:4346252/osa:4350922	17	16	gene:HORVU1Hr1G058180/gene:HORVU7Hr1G027220/gene:HORVU0Hr1G015750/gene:HORVU4Hr1G040770/gene:HORVU7Hr1G084550/gene:HORVU4Hr1G017540/gene:HORVU6Hr1G083150/gene:HORVU7Hr1G090380/gene:HORVU1Hr1G064630/gene:HORVU3Hr1G038460/gene:HORVU6Hr1G021020/gene:HORVU2Hr1G014770/novel.7042/gene:HORVU2Hr1G036390/gene:HORVU5Hr1G122560/gene:HORVU4Hr1G071480	1	novel.4177
osa00196	Photosynthesis - antenna proteins	5|1173	13|3782	0.376348	0.7882	gene:HORVU5Hr1G054000/gene:HORVU7Hr1G058120/gene:HORVU2Hr1G036960/gene:HORVU5Hr1G062240/gene:HORVU2Hr1G079920	-/-/-/-/-	osa:4346649/osa:4324599/osa:4343709/osa:4347166/osa:4336028	5	0		5	gene:HORVU5Hr1G054000/gene:HORVU7Hr1G058120/gene:HORVU2Hr1G036960/gene:HORVU5Hr1G062240/gene:HORVU2Hr1G079920
osa00520	Amino sugar and nucleotide sugar metabolism	30|1173	92|3782	0.407753	0.825502	gene:HORVU1Hr1G091600/gene:HORVU7Hr1G067620/gene:HORVU7Hr1G076150/gene:HORVU4Hr1G008270/gene:HORVU2Hr1G085280/gene:HORVU2Hr1G115640/gene:HORVU4Hr1G060380/gene:HORVU2Hr1G104110/gene:HORVU0Hr1G013220/gene:HORVU3Hr1G019730/gene:HORVU3Hr1G079960/gene:HORVU4Hr1G059130/gene:HORVU4Hr1G021270/gene:HORVU1Hr1G006860/gene:HORVU2Hr1G111070/gene:HORVU1Hr1G028200/gene:HORVU3Hr1G070690/gene:HORVU2Hr1G126740/gen…	-/-/-/-/-/-/-/-/-/-/-/-/-/-/-/-/-/-/-/-/-/-/-/-/-/-/-/-/-/-	osa:4339718/osa:4345339/osa:4344497/osa:4352146/osa:4336263/osa:4337166/osa:4332373/osa:4337011/osa:4347311/osa:4326776/osa:4327480/osa:4332424/osa:4334169/osa:4340677/osa:4337282/osa:4338010/osa:4326547/osa:4338718/osa:4351364/osa:4339812/osa:4327126/osa:4326516/osa:4343849/osa:4326722/osa:4337620/osa:4344934/osa:4349687/osa:4337437/osa:4344002/osa:4351194	30	20	gene:HORVU1Hr1G091600/gene:HORVU7Hr1G067620/gene:HORVU7Hr1G076150/gene:HORVU4Hr1G008270/gene:HORVU4Hr1G060380/gene:HORVU0Hr1G013220/gene:HORVU3Hr1G019730/gene:HORVU3Hr1G079960/gene:HORVU4Hr1G059130/gene:HORVU4Hr1G021270/gene:HORVU1Hr1G006860/gene:HORVU2Hr1G111070/gene:HORVU1Hr1G028200/gene:HORVU2Hr1G126740/gene:HORVU3Hr1G024170/gene:HORVU3Hr1G105380/gene:HORVU2Hr1G033100/gene:HORVU2Hr1G099220/gen…	10	gene:HORVU2Hr1G085280/gene:HORVU2Hr1G115640/gene:HORVU2Hr1G104110/gene:HORVU3Hr1G070690/gene:HORVU5Hr1G045700/gene:HORVU1Hr1G095430/gene:HORVU6Hr1G062820/gene:HORVU1Hr1G008250/gene:HORVU4Hr1G026150/gene:HORVU5Hr1G081460
osa00561	Glycerolipid metabolism	23|1173	70|3782	0.412578	0.825502	gene:HORVU1Hr1G043820/gene:HORVU4Hr1G060440/gene:HORVU3Hr1G109780/gene:HORVU4Hr1G020770/gene:HORVU6Hr1G061270/gene:HORVU4Hr1G067920/gene:HORVU4Hr1G017450/gene:HORVU3Hr1G060600/gene:HORVU5Hr1G064090/gene:HORVU1Hr1G043830/gene:HORVU4Hr1G061040/gene:HORVU5Hr1G027810/gene:HORVU5Hr1G062090/gene:HORVU7Hr1G046970/gene:HORVU3Hr1G063280/gene:HORVU3Hr1G056830/gene:HORVU3Hr1G008430/gene:HORVU1Hr1G017480/gen…	-/-/-/-/-/-/-/-/-/-/-/-/-/-/-/-/-/-/-/-/-/-/-	osa:4348988/osa:4332372/osa:4345048/osa:4349835/osa:4330149/osa:4332054/osa:4349966/osa:4326857/osa:4347099/osa:4348984/osa:4332345/osa:4350987/osa:4347172/osa:4340911/osa:4324401/osa:4326672/osa:4325474/osa:4337743/osa:4345076/osa:4327476/osa:9271186/osa:9266342/osa:4330612	23	8	gene:HORVU1Hr1G043820/gene:HORVU3Hr1G109780/gene:HORVU5Hr1G064090/gene:HORVU5Hr1G027810/gene:HORVU5Hr1G062090/gene:HORVU7Hr1G046970/gene:HORVU3Hr1G008430/gene:HORVU1Hr1G072680	15	gene:HORVU4Hr1G060440/gene:HORVU4Hr1G020770/gene:HORVU6Hr1G061270/gene:HORVU4Hr1G067920/gene:HORVU4Hr1G017450/gene:HORVU3Hr1G060600/gene:HORVU1Hr1G043830/gene:HORVU4Hr1G061040/gene:HORVU3Hr1G063280/gene:HORVU3Hr1G056830/gene:HORVU1Hr1G017480/gene:HORVU7Hr1G068230/gene:HORVU5Hr1G037200/gene:HORVU1Hr1G057940/gene:HORVU6Hr1G072830
osa00640	Propanoate metabolism	9|1173	26|3782	0.416469	0.825502	gene:HORVU1Hr1G023060/gene:HORVU6Hr1G058210/gene:HORVU3Hr1G000760/gene:HORVU1Hr1G023630/gene:HORVU5Hr1G034820/gene:HORVU2Hr1G036950/gene:HORVU7Hr1G083490/gene:HORVU2Hr1G010440/gene:HORVU5Hr1G052090	-/-/-/-/-/-/-/-/-	osa:4337862/osa:4330016/osa:4326136/osa:4337881/osa:4351684/osa:4343710/osa:4340986/osa:4338322/osa:4346520	9	7	gene:HORVU1Hr1G023060/gene:HORVU6Hr1G058210/gene:HORVU3Hr1G000760/gene:HORVU1Hr1G023630/gene:HORVU2Hr1G036950/gene:HORVU2Hr1G010440/gene:HORVU5Hr1G052090	2	gene:HORVU5Hr1G034820/gene:HORVU7Hr1G083490
osa00730	Thiamine metabolism	6|1173	17|3782	0.439517	0.847923	gene:HORVU7Hr1G090950/gene:HORVU4Hr1G082290/gene:HORVU1Hr1G060610/gene:HORVU3Hr1G097210/gene:HORVU3Hr1G099770/gene:HORVU7Hr1G077170	-/-/-/-/-/-	osa:4351850/osa:4331502/osa:4338768/osa:4326818/osa:9269112/osa:4344470	6	5	gene:HORVU7Hr1G090950/gene:HORVU4Hr1G082290/gene:HORVU3Hr1G097210/gene:HORVU3Hr1G099770/gene:HORVU7Hr1G077170	1	gene:HORVU1Hr1G060610
osa00592	alpha-Linolenic acid metabolism	12|1173	36|3782	0.443059	0.847923	gene:HORVU2Hr1G077210/gene:HORVU4Hr1G086050/gene:HORVU5Hr1G098090/gene:HORVU2Hr1G078510/gene:HORVU7Hr1G006320/gene:HORVU7Hr1G050680/gene:HORVU6Hr1G024100/gene:HORVU4Hr1G081940/gene:HORVU7Hr1G083490/gene:HORVU6Hr1G039440/gene:HORVU6Hr1G091130/gene:HORVU1Hr1G054390	-/-/-/-/-/-/-/-/-/-/-/-	osa:107279821/osa:4325705/osa:4334233/osa:9267158/osa:4352509/osa:4345994/osa:4328997/osa:4331515/osa:4340986/osa:4328743/osa:4331150/osa:4338358	12	7	gene:HORVU2Hr1G077210/gene:HORVU5Hr1G098090/gene:HORVU2Hr1G078510/gene:HORVU6Hr1G024100/gene:HORVU4Hr1G081940/gene:HORVU6Hr1G091130/gene:HORVU1Hr1G054390	5	gene:HORVU4Hr1G086050/gene:HORVU7Hr1G006320/gene:HORVU7Hr1G050680/gene:HORVU7Hr1G083490/gene:HORVU6Hr1G039440
osa00350	Tyrosine metabolism	10|1173	30|3782	0.459332	0.864166	gene:HORVU3Hr1G073220/gene:HORVU0Hr1G017370/gene:HORVU4Hr1G078460/gene:HORVU4Hr1G031510/gene:HORVU6Hr1G081670/gene:HORVU2Hr1G029960/gene:HORVU6Hr1G090260/gene:HORVU4Hr1G078470/gene:HORVU7Hr1G000510/gene:HORVU2Hr1G127470	-/-/-/-/-/-/-/-/-/-	osa:4325621/osa:4331017/osa:4331894/osa:4351017/osa:4329098/osa:4343942/osa:4331130/osa:4331893/osa:4339844/osa:4348564	10	4	gene:HORVU3Hr1G073220/gene:HORVU0Hr1G017370/gene:HORVU2Hr1G029960/gene:HORVU6Hr1G090260	6	gene:HORVU4Hr1G078460/gene:HORVU4Hr1G031510/gene:HORVU6Hr1G081670/gene:HORVU4Hr1G078470/gene:HORVU7Hr1G000510/gene:HORVU2Hr1G127470
osa00740	Riboflavin metabolism	5|1173	15|3782	0.519338	0.910083	gene:HORVU2Hr1G029070/gene:HORVU2Hr1G088170/gene:HORVU6Hr1G051560/gene:HORVU2Hr1G096850/gene:HORVU4Hr1G012400	-/-/-/-/-	osa:9270602/osa:9266367/osa:4329733/osa:4336633/osa:9268251	5	1	gene:HORVU2Hr1G029070	4	gene:HORVU2Hr1G088170/gene:HORVU6Hr1G051560/gene:HORVU2Hr1G096850/gene:HORVU4Hr1G012400
osa00950	Isoquinoline alkaloid biosynthesis	5|1173	15|3782	0.519338	0.910083	gene:HORVU3Hr1G073220/gene:HORVU0Hr1G017370/gene:HORVU4Hr1G031510/gene:HORVU6Hr1G081670/gene:HORVU2Hr1G127470	-/-/-/-/-	osa:4325621/osa:4331017/osa:4351017/osa:4329098/osa:4348564	5	2	gene:HORVU3Hr1G073220/gene:HORVU0Hr1G017370	3	gene:HORVU4Hr1G031510/gene:HORVU6Hr1G081670/gene:HORVU2Hr1G127470
osa00400	Phenylalanine, tyrosine and tryptophan biosynthesis	12|1173	38|3782	0.531298	0.910083	gene:HORVU3Hr1G073220/gene:HORVU1Hr1G093480/gene:HORVU0Hr1G017370/gene:HORVU2Hr1G029870/gene:HORVU4Hr1G031510/gene:HORVU0Hr1G008740/gene:HORVU6Hr1G081670/gene:HORVU7Hr1G095550/gene:HORVU1Hr1G048860/gene:HORVU7Hr1G114660/gene:HORVU7Hr1G037910/gene:HORVU4Hr1G083210	-/-/-/-/-/-/-/-/-/-/-/-	osa:4325621/osa:4342571/osa:4331017/osa:4343946/osa:4351017/osa:4332286/osa:4329098/osa:107277437/osa:4349157/osa:4345257/osa:4340547/osa:4331468	12	9	gene:HORVU3Hr1G073220/gene:HORVU1Hr1G093480/gene:HORVU0Hr1G017370/gene:HORVU2Hr1G029870/gene:HORVU0Hr1G008740/gene:HORVU7Hr1G095550/gene:HORVU7Hr1G114660/gene:HORVU7Hr1G037910/gene:HORVU4Hr1G083210	3	gene:HORVU4Hr1G031510/gene:HORVU6Hr1G081670/gene:HORVU1Hr1G048860
osa04145	Phagosome	20|1173	64|3782	0.531301	0.910083	gene:HORVU3Hr1G064680/gene:HORVU1Hr1G069480/gene:HORVU5Hr1G116590/gene:HORVU3Hr1G048610/gene:HORVU3Hr1G082080/gene:HORVU6Hr1G027620/gene:HORVU1Hr1G064870/gene:HORVU7Hr1G038980/gene:HORVU2Hr1G121990/gene:HORVU3Hr1G078940/gene:HORVU7Hr1G107100/gene:HORVU5Hr1G049980/gene:HORVU6Hr1G018420/gene:HORVU4Hr1G067370/gene:HORVU4Hr1G002530/gene:HORVU4Hr1G087740/gene:HORVU4Hr1G009520/gene:HORVU6Hr1G076210/gen…	-/-/-/-/-/-/-/-/-/-/-/-/-/-/-/-/-/-/-/-	osa:4346811/osa:4339122/osa:4334675/osa:4327929/osa:9269751/osa:4341810/osa:4326917/osa:4340590/osa:4342826/osa:4327550/osa:4328420/osa:4345097/osa:4335732/osa:4332083/osa:4333632/osa:4331315/osa:4350197/osa:4330693/osa:9271333/osa:4336883	20	16	gene:HORVU3Hr1G064680/gene:HORVU5Hr1G116590/gene:HORVU3Hr1G048610/gene:HORVU3Hr1G082080/gene:HORVU6Hr1G027620/gene:HORVU1Hr1G064870/gene:HORVU7Hr1G038980/gene:HORVU2Hr1G121990/gene:HORVU3Hr1G078940/gene:HORVU7Hr1G107100/gene:HORVU6Hr1G018420/gene:HORVU4Hr1G067370/gene:HORVU4Hr1G009520/gene:HORVU6Hr1G076210/gene:HORVU4Hr1G025090/gene:HORVU2Hr1G101670	4	gene:HORVU1Hr1G069480/gene:HORVU5Hr1G049980/gene:HORVU4Hr1G002530/gene:HORVU4Hr1G087740
osa00450	Selenocompound metabolism	4|1173	12|3782	0.538689	0.910083	gene:HORVU7Hr1G094110/gene:HORVU5Hr1G094300/gene:HORVU7Hr1G028540/gene:HORVU0Hr1G011560	-/-/-/-	osa:4348562/osa:4334073/osa:4340283/osa:4341140	4	2	gene:HORVU5Hr1G094300/gene:HORVU7Hr1G028540	2	gene:HORVU7Hr1G094110/gene:HORVU0Hr1G011560
osa00531	Glycosaminoglycan degradation	4|1173	12|3782	0.538689	0.910083	gene:HORVU4Hr1G068830/gene:HORVU5Hr1G019650/gene:HORVU6Hr1G087000/gene:HORVU1Hr1G008250	-/-/-/-	osa:4332033/osa:4352626/osa:4331042/osa:4337620	4	1	gene:HORVU4Hr1G068830	3	gene:HORVU5Hr1G019650/gene:HORVU6Hr1G087000/gene:HORVU1Hr1G008250
osa03013	RNA transport	43|1173	139|3782	0.541131	0.910083	gene:HORVU2Hr1G087390/gene:HORVU1Hr1G039260/gene:HORVU1Hr1G090760/gene:HORVU3Hr1G090080/gene:HORVU2Hr1G074850/gene:HORVU5Hr1G063770/gene:HORVU7Hr1G077420/novel.706/gene:HORVU6Hr1G083650/gene:HORVU3Hr1G056400/gene:HORVU2Hr1G068360/gene:HORVU4Hr1G040280/gene:HORVU5Hr1G038720/gene:HORVU2Hr1G109500/gene:HORVU1Hr1G088760/gene:HORVU5Hr1G058430/novel.6227/gene:HORVU1Hr1G018060/gene:HORVU2Hr1G100330/nove…	-/-/-/-/-/-/-/-/-/-/-/-/-/-/-/-/-/-/-/-/-/-/-/eIF4E/-/-/-/-/-/-/-/-/-/-/-/-/-/-/-/-/-/-/-	osa:4336331/osa:4348852/osa:4339683/osa:4339487/osa:9269193/osa:4328137/osa:4351998/osa:4339216/osa:4330963/osa:4326570/osa:4335611/osa:4345234/osa:4352258/osa:4334673/osa:4339634/osa:4341446/osa:4341966/osa:4337757/osa:4336930/osa:4331812/osa:4328713/osa:4326622/osa:4332428/osa:4323837/osa:4342741/osa:4328655/osa:4337552/osa:4349446/osa:4326176/osa:4331446/osa:4343885/osa:4342793/osa:4352748/osa…	43	38	gene:HORVU2Hr1G087390/gene:HORVU1Hr1G039260/gene:HORVU1Hr1G090760/gene:HORVU3Hr1G090080/gene:HORVU2Hr1G074850/gene:HORVU5Hr1G063770/gene:HORVU7Hr1G077420/novel.706/gene:HORVU6Hr1G083650/gene:HORVU3Hr1G056400/gene:HORVU2Hr1G068360/gene:HORVU4Hr1G040280/gene:HORVU5Hr1G038720/gene:HORVU2Hr1G109500/gene:HORVU1Hr1G088760/gene:HORVU5Hr1G058430/novel.6227/gene:HORVU1Hr1G018060/gene:HORVU2Hr1G100330/nove…	5	gene:HORVU6Hr1G038620/gene:HORVU4Hr1G059070/gene:HORVU5Hr1G008250/gene:HORVU3Hr1G015060/gene:HORVU2Hr1G127250
osa03008	Ribosome biogenesis in eukaryotes	17|1173	55|3782	0.558021	0.924483	gene:HORVU4Hr1G047580/gene:HORVU1Hr1G090760/gene:HORVU2Hr1G074850/gene:HORVU2Hr1G027370/gene:HORVU7Hr1G071450/gene:HORVU6Hr1G057640/gene:HORVU4Hr1G049150/gene:HORVU6Hr1G013200/gene:HORVU1Hr1G083960/gene:HORVU2Hr1G016650/gene:HORVU2Hr1G064130/gene:HORVU4Hr1G054880/gene:HORVU5Hr1G097400/gene:HORVU7Hr1G080560/gene:HORVU7Hr1G033470/gene:HORVU2Hr1G020690/gene:HORVU6Hr1G072640	-/-/-/-/-/-/-/-/-/-/-/-/-/-/-/-/-	osa:4350782/osa:4339683/osa:9269193/osa:4344029/osa:4344688/osa:9269830/osa:4332852/osa:4343011/osa:4332851/osa:4325442/osa:4328001/osa:4332567/osa:4334206/osa:4332800/osa:4340389/osa:4332840/osa:4330604	17	17	gene:HORVU4Hr1G047580/gene:HORVU1Hr1G090760/gene:HORVU2Hr1G074850/gene:HORVU2Hr1G027370/gene:HORVU7Hr1G071450/gene:HORVU6Hr1G057640/gene:HORVU4Hr1G049150/gene:HORVU6Hr1G013200/gene:HORVU1Hr1G083960/gene:HORVU2Hr1G016650/gene:HORVU2Hr1G064130/gene:HORVU4Hr1G054880/gene:HORVU5Hr1G097400/gene:HORVU7Hr1G080560/gene:HORVU7Hr1G033470/gene:HORVU2Hr1G020690/gene:HORVU6Hr1G072640	0
osa00780	Biotin metabolism	5|1173	16|3782	0.585441	0.945186	gene:HORVU5Hr1G053010/gene:HORVU2Hr1G089160/gene:HORVU7Hr1G085220/gene:HORVU5Hr1G094940/gene:HORVU2Hr1G030950	-/-/-/-/-	osa:4346596/osa:4338898/osa:4345286/osa:4334104/osa:4343906	5	3	gene:HORVU5Hr1G053010/gene:HORVU2Hr1G089160/gene:HORVU7Hr1G085220	2	gene:HORVU5Hr1G094940/gene:HORVU2Hr1G030950
osa00410	beta-Alanine metabolism	10|1173	33|3782	0.600619	0.945186	gene:HORVU2Hr1G078560/gene:HORVU4Hr1G064790/gene:HORVU2Hr1G103220/gene:HORVU4Hr1G008700/gene:HORVU6Hr1G061270/gene:HORVU4Hr1G017450/gene:HORVU5Hr1G062090/gene:HORVU7Hr1G083490/gene:HORVU5Hr1G037200/gene:HORVU6Hr1G072830	-/-/-/-/-/-/-/-/-/-	osa:4335973/osa:4332184/osa:4337046/osa:4333932/osa:4330149/osa:4349966/osa:4347172/osa:4340986/osa:9271186/osa:4330612	10	2	gene:HORVU4Hr1G064790/gene:HORVU5Hr1G062090	8	gene:HORVU2Hr1G078560/gene:HORVU2Hr1G103220/gene:HORVU4Hr1G008700/gene:HORVU6Hr1G061270/gene:HORVU4Hr1G017450/gene:HORVU7Hr1G083490/gene:HORVU5Hr1G037200/gene:HORVU6Hr1G072830
osa00100	Steroid biosynthesis	7|1173	23|3782	0.602029	0.945186	gene:HORVU7Hr1G120030/gene:HORVU6Hr1G019760/gene:HORVU5Hr1G109300/gene:HORVU4Hr1G065920/gene:HORVU4Hr1G036960/gene:HORVU5Hr1G109840/gene:HORVU4Hr1G023430	-/-/-/-/-/-/-	osa:4348555/osa:4328256/osa:4334492/osa:4332153/osa:4333071/osa:4342690/osa:4350614	7	5	gene:HORVU7Hr1G120030/gene:HORVU6Hr1G019760/gene:HORVU5Hr1G109300/gene:HORVU4Hr1G036960/gene:HORVU4Hr1G023430	2	gene:HORVU4Hr1G065920/gene:HORVU5Hr1G109840
osa00940	Phenylpropanoid biosynthesis	40|1173	132|3782	0.604578	0.945186	gene:HORVU7Hr1G048090/gene:HORVU1Hr1G016660/gene:HORVU3Hr1G036880/gene:HORVU7Hr1G091730/gene:HORVU7Hr1G013470/gene:HORVU2Hr1G026810/gene:HORVU6Hr1G005540/gene:HORVU4Hr1G072190/gene:HORVU2Hr1G119350/gene:HORVU5Hr1G049360/gene:HORVU5Hr1G097260/gene:HORVU5Hr1G070290/gene:HORVU5Hr1G072070/gene:HORVU1Hr1G016980/gene:HORVU6Hr1G026600/gene:HORVU6Hr1G075510/gene:HORVU6Hr1G076470/gene:HORVU5Hr1G077920/gen…	-/-/-/-/-/-/-/-/-/-/-/-/-/-/-/-/-/-/-/-/-/-/-/-/-/-/-/-/-/-/-/-/-/-/-/-/-/-/-/-	osa:4341023/osa:4337725/osa:4325129/osa:4324050/osa:4324557/osa:4344045/osa:4341934/osa:4331649/osa:4334113/osa:4351922/osa:4334201/osa:4347336/osa:4347397/osa:4337732/osa:4328832/osa:4326874/osa:4330684/osa:4347545/osa:4336088/osa:4332174/osa:4330036/osa:4336389/osa:4332041/osa:4347520/osa:9272450/osa:4347441/osa:4331437/osa:4347092/osa:4337488/osa:4344393/osa:4347962/osa:4334114/osa:4328552/osa…	40	16	gene:HORVU7Hr1G013470/gene:HORVU2Hr1G026810/gene:HORVU6Hr1G005540/gene:HORVU5Hr1G097260/gene:HORVU5Hr1G072070/gene:HORVU1Hr1G016980/gene:HORVU0Hr1G004850/gene:HORVU2Hr1G089050/gene:HORVU5Hr1G076710/gene:HORVU4Hr1G084920/gene:HORVU5Hr1G064260/gene:HORVU5Hr1G095060/gene:HORVU6Hr1G035420/gene:HORVU7Hr1G083550/gene:HORVU1Hr1G073280/gene:HORVU3Hr1G092680	24	gene:HORVU7Hr1G048090/gene:HORVU1Hr1G016660/gene:HORVU3Hr1G036880/gene:HORVU7Hr1G091730/gene:HORVU4Hr1G072190/gene:HORVU2Hr1G119350/gene:HORVU5Hr1G049360/gene:HORVU5Hr1G070290/gene:HORVU6Hr1G026600/gene:HORVU6Hr1G075510/gene:HORVU6Hr1G076470/gene:HORVU5Hr1G077920/gene:HORVU4Hr1G064950/gene:HORVU0Hr1G016330/gene:HORVU4Hr1G068420/gene:HORVU7Hr1G116550/gene:HORVU5Hr1G073370/gene:HORVU2Hr1G125110/gen…
osa04626	Plant-pathogen interaction	45|1173	149|3782	0.617827	0.952483	gene:HORVU2Hr1G005170/gene:HORVU3Hr1G088200/gene:HORVU5Hr1G029260/gene:HORVU7Hr1G072770/gene:HORVU5Hr1G024550/gene:HORVU4Hr1G082790/gene:HORVU6Hr1G094990/gene:HORVU3Hr1G107090/gene:HORVU5Hr1G092890/gene:HORVU7Hr1G008910/gene:HORVU3Hr1G052770/gene:HORVU5Hr1G066260/gene:HORVU1Hr1G070250/gene:HORVU7Hr1G055980/gene:HORVU5Hr1G030810/gene:HORVU5Hr1G120520/gene:HORVU5Hr1G103830/gene:HORVU5Hr1G056870/gen…	-/-/-/-/-/-/-/-/-/-/-/-/-/-/-/-/-/-/-/-/-/-/-/-/-/-/-/-/-/-/-/-/Fdh/-/-/-/-/-/-/-/-/-/-/-/-	osa:9267997/osa:4327518/osa:4351829/osa:4344651/osa:4352439/osa:4331490/osa:4331257/osa:4325762/osa:4333569/osa:4351825/osa:4324100/osa:4336258/osa:4339092/osa:4347559/osa:4352234/osa:4334756/osa:4334371/osa:4346846/osa:4334072/osa:4348874/osa:4325408/osa:4347356/osa:4347564/osa:4339701/osa:4347382/osa:4332475/osa:4332236/osa:4336242/osa:4326903/osa:4332090/osa:4325862/osa:4342317/osa:4331836/osa…	45	12	gene:HORVU2Hr1G005170/gene:HORVU5Hr1G024550/gene:HORVU4Hr1G082790/gene:HORVU7Hr1G055980/gene:HORVU5Hr1G120520/gene:HORVU5Hr1G094290/gene:HORVU5Hr1G070720/gene:HORVU2Hr1G084730/gene:HORVU5Hr1G106020/gene:HORVU7Hr1G070970/gene:HORVU2Hr1G030640/gene:HORVU2Hr1G036930	33	gene:HORVU3Hr1G088200/gene:HORVU5Hr1G029260/gene:HORVU7Hr1G072770/gene:HORVU6Hr1G094990/gene:HORVU3Hr1G107090/gene:HORVU5Hr1G092890/gene:HORVU7Hr1G008910/gene:HORVU3Hr1G052770/gene:HORVU5Hr1G066260/gene:HORVU1Hr1G070250/gene:HORVU5Hr1G030810/gene:HORVU5Hr1G103830/gene:HORVU5Hr1G056870/gene:HORVU1Hr1G040420/gene:HORVU3Hr1G109220/gene:HORVU5Hr1G078430/gene:HORVU1Hr1G091170/gene:HORVU2Hr1G007170/gen…
osa00904	Diterpenoid biosynthesis	5|1173	17|3782	0.646242	0.972051	gene:HORVU7Hr1G003090/gene:HORVU3Hr1G022840/gene:HORVU1Hr1G086710/gene:HORVU2Hr1G004620/gene:HORVU3Hr1G090980	KAO1/-/-/-/-	osa:4339885/osa:4323864/osa:4339600/osa:4335090/osa:4325003	5	2	gene:HORVU7Hr1G003090/gene:HORVU2Hr1G004620	3	gene:HORVU3Hr1G022840/gene:HORVU1Hr1G086710/gene:HORVU3Hr1G090980
osa00480	Glutathione metabolism	21|1173	71|3782	0.648034	0.972051	gene:HORVU3Hr1G106450/gene:HORVU2Hr1G026810/gene:HORVU1Hr1G052470/gene:HORVU7Hr1G041710/gene:HORVU1Hr1G008120/gene:HORVU2Hr1G087970/gene:HORVU2Hr1G075970/gene:HORVU3Hr1G074040/gene:HORVU1Hr1G080480/gene:HORVU6Hr1G012320/gene:HORVU2Hr1G083940/gene:HORVU7Hr1G006160/gene:HORVU2Hr1G101730/gene:HORVU7Hr1G055560/gene:HORVU6Hr1G028710/gene:HORVU3Hr1G059060/gene:HORVU4Hr1G081150/gene:HORVU4Hr1G081170/gen…	-/-/-/-/-/-/-/-/-/-/cyt-G6PDH/-/-/-/-/-/-/-/-/-/-	osa:4325768/osa:4344045/osa:4349270/osa:9266846/osa:4337622/osa:4336353/osa:4335896/osa:4326887/osa:4350528/osa:4329321/osa:4336209/osa:4339892/osa:4336886/osa:4342996/osa:4333103/osa:4324176/osa:4331533/osa:4331532/osa:4329643/osa:4330235/osa:4342418	21	15	gene:HORVU3Hr1G106450/gene:HORVU2Hr1G026810/gene:HORVU7Hr1G041710/gene:HORVU1Hr1G008120/gene:HORVU2Hr1G087970/gene:HORVU2Hr1G075970/gene:HORVU3Hr1G074040/gene:HORVU1Hr1G080480/gene:HORVU6Hr1G012320/gene:HORVU2Hr1G083940/gene:HORVU7Hr1G006160/gene:HORVU7Hr1G055560/gene:HORVU3Hr1G059060/gene:HORVU6Hr1G063830/gene:HORVU2Hr1G124320	6	gene:HORVU1Hr1G052470/gene:HORVU2Hr1G101730/gene:HORVU6Hr1G028710/gene:HORVU4Hr1G081150/gene:HORVU4Hr1G081170/gene:HORVU6Hr1G093940
osa00920	Sulfur metabolism	6|1173	21|3782	0.675033	0.999049	gene:HORVU4Hr1G081310/gene:HORVU5Hr1G012200/gene:HORVU5Hr1G094300/gene:HORVU4Hr1G070220/gene:HORVU6Hr1G063480/gene:HORVU6Hr1G059850	-/-/-/-/-/-	osa:4331528/osa:4352752/osa:4334073/osa:9272308/osa:9266140/osa:4343581	6	4	gene:HORVU4Hr1G081310/gene:HORVU5Hr1G012200/gene:HORVU5Hr1G094300/gene:HORVU6Hr1G063480	2	gene:HORVU4Hr1G070220/gene:HORVU6Hr1G059850
osa00511	Other glycan degradation	5|1173	18|3782	0.701086	0.999959	gene:HORVU5Hr1G113880/gene:HORVU4Hr1G085460/gene:HORVU5Hr1G086390/gene:HORVU1Hr1G049550/gene:HORVU1Hr1G008250	-/-/-/-/-	osa:4350617/osa:107275619/osa:4347611/osa:9268048/osa:4337620	5	2	gene:HORVU5Hr1G113880/gene:HORVU4Hr1G085460	3	gene:HORVU5Hr1G086390/gene:HORVU1Hr1G049550/gene:HORVU1Hr1G008250
osa00760	Nicotinate and nicotinamide metabolism	5|1173	18|3782	0.701086	0.999959	gene:HORVU1Hr1G056560/gene:HORVU3Hr1G066890/gene:HORVU4Hr1G017680/gene:HORVU1Hr1G011430/gene:HORVU6Hr1G090080	-/-/-/-/-	osa:9266739/osa:4327823/osa:4349979/osa:4347891/osa:4331124	5	2	gene:HORVU1Hr1G056560/gene:HORVU6Hr1G090080	3	gene:HORVU3Hr1G066890/gene:HORVU4Hr1G017680/gene:HORVU1Hr1G011430
osa00240	Pyrimidine metabolism	11|1173	39|3782	0.705121	0.999959	gene:HORVU1Hr1G055440/gene:HORVU1Hr1G090430/gene:HORVU7Hr1G041710/gene:HORVU3Hr1G108390/gene:HORVU2Hr1G089130/gene:HORVU3Hr1G049610/gene:HORVU3Hr1G071270/gene:HORVU7Hr1G111250/gene:HORVU3Hr1G066890/gene:HORVU1Hr1G011430/gene:HORVU7Hr1G064240	-/-/-/-/-/-/-/-/-/-/-	osa:4349403/osa:4339675/osa:9266846/osa:4325739/osa:4336398/osa:4326346/osa:4325542/osa:4328991/osa:4327823/osa:4347891/osa:4345665	11	6	gene:HORVU1Hr1G055440/gene:HORVU7Hr1G041710/gene:HORVU3Hr1G108390/gene:HORVU3Hr1G049610/gene:HORVU3Hr1G071270/gene:HORVU7Hr1G064240	5	gene:HORVU1Hr1G090430/gene:HORVU2Hr1G089130/gene:HORVU7Hr1G111250/gene:HORVU3Hr1G066890/gene:HORVU1Hr1G011430
osa02010	ABC transporters	6|1173	22|3782	0.72279	0.999959	gene:HORVU2Hr1G080200/gene:HORVU7Hr1G030540/gene:HORVU1Hr1G017460/gene:HORVU4Hr1G058580/gene:HORVU3Hr1G065320/gene:HORVU7Hr1G063020	-/-/-/-/-/-	osa:4336042/osa:4340331/osa:4337742/osa:4332438/osa:4323896/osa:4346344	6	1	gene:HORVU7Hr1G030540	5	gene:HORVU2Hr1G080200/gene:HORVU1Hr1G017460/gene:HORVU4Hr1G058580/gene:HORVU3Hr1G065320/gene:HORVU7Hr1G063020
osa00130	Ubiquinone and other terpenoid-quinone biosynthesis	10|1173	37|3782	0.755963	0.999959	gene:HORVU7Hr1G114330/gene:HORVU5Hr1G057050/gene:HORVU4Hr1G004990/gene:HORVU4Hr1G031510/gene:HORVU6Hr1G081670/gene:HORVU7Hr1G073860/gene:HORVU5Hr1G118780/gene:HORVU4Hr1G078510/gene:HORVU6Hr1G048850/gene:HORVU5Hr1G094820	-/-/-/-/-/-/-/-/-/-	osa:4341663/osa:9268489/osa:4333780/osa:4351017/osa:4329098/osa:4344589/osa:4334721/osa:4331897/osa:4329786/osa:4334108	10	3	gene:HORVU7Hr1G114330/gene:HORVU5Hr1G057050/gene:HORVU6Hr1G048850	7	gene:HORVU4Hr1G004990/gene:HORVU4Hr1G031510/gene:HORVU6Hr1G081670/gene:HORVU7Hr1G073860/gene:HORVU5Hr1G118780/gene:HORVU4Hr1G078510/gene:HORVU5Hr1G094820
osa04075	Plant hormone signal transduction	51|1173	177|3782	0.766468	0.999959	gene:HORVU7Hr1G088140/gene:HORVU3Hr1G084360/gene:HORVU1Hr1G092890/novel.3590/gene:HORVU5Hr1G060730/gene:HORVU5Hr1G073410/gene:HORVU2Hr1G100360/gene:HORVU1Hr1G025670/gene:HORVU2Hr1G092070/gene:HORVU3Hr1G058100/gene:HORVU5Hr1G062290/gene:HORVU5Hr1G106350/gene:HORVU7Hr1G118290/gene:HORVU3Hr1G079010/gene:HORVU2Hr1G075470/gene:HORVU6Hr1G080670/gene:HORVU7Hr1G091350/gene:HORVU7Hr1G042180/gene:HORVU5Hr1…	-/ABF1/-/-/-/-/-/-/-/-/-/-/-/-/-/-/-/-/-/-/-/-/-/-/-/-/-/-/-/-/-/-/-/-/-/-/-/-/-/-/-/-/-/-/-/-/-/SLN1/-/-/-	osa:4341308/osa:4325061/osa:4339756/osa:4347886/osa:4347000/osa:4347436/osa:4336929/osa:4323871/osa:4336520/osa:4325922/osa:4347164/osa:4334431/osa:4328516/osa:9266109/osa:4335877/osa:4330838/osa:4342060/osa:4340708/osa:4346610/osa:4327014/osa:4324749/osa:4337502/osa:4338948/osa:107275638/osa:107278279/osa:4350099/osa:4349885/osa:9271913/osa:4333512/osa:107278599/osa:4332111/osa:107278650/osa:433…	51	24	gene:HORVU7Hr1G088140/gene:HORVU3Hr1G084360/gene:HORVU1Hr1G092890/novel.3590/gene:HORVU5Hr1G073410/gene:HORVU3Hr1G058100/gene:HORVU5Hr1G062290/gene:HORVU7Hr1G118290/gene:HORVU3Hr1G079010/gene:HORVU7Hr1G091350/gene:HORVU7Hr1G042180/gene:HORVU5Hr1G053330/gene:HORVU3Hr1G072340/gene:HORVU3Hr1G084750/gene:HORVU1Hr1G073490/gene:HORVU3Hr1G029670/gene:HORVU7Hr1G011150/gene:HORVU1Hr1G086070/gene:HORVU5Hr1…	27	gene:HORVU5Hr1G060730/gene:HORVU2Hr1G100360/gene:HORVU1Hr1G025670/gene:HORVU2Hr1G092070/gene:HORVU5Hr1G106350/gene:HORVU2Hr1G075470/gene:HORVU6Hr1G080670/gene:HORVU2Hr1G125950/gene:HORVU4Hr1G002600/gene:HORVU4Hr1G016160/gene:HORVU4Hr1G019930/gene:HORVU3Hr1G094870/gene:HORVU5Hr1G093640/gene:HORVU7Hr1G017790/gene:HORVU1Hr1G075830/gene:HORVU2Hr1G120490/gene:HORVU5Hr1G014300/gene:HORVU2Hr1G000090/gen…
osa00945	Stilbenoid, diarylheptanoid and gingerol biosynthesis	3|1173	12|3782	0.771177	0.999959	gene:HORVU5Hr1G072070/gene:HORVU5Hr1G064260/gene:HORVU7Hr1G026680	-/-/-	osa:4347397/osa:4347092/osa:4340240	3	2	gene:HORVU5Hr1G072070/gene:HORVU5Hr1G064260	1	gene:HORVU7Hr1G026680
osa00510	N-Glycan biosynthesis	9|1173	34|3782	0.77365	0.999959	gene:HORVU2Hr1G119960/gene:HORVU2Hr1G127740/gene:HORVU7Hr1G005720/gene:HORVU4Hr1G067520/gene:HORVU3Hr1G092660/gene:HORVU7Hr1G033370/gene:HORVU1Hr1G076090/gene:HORVU3Hr1G029160/gene:HORVU7Hr1G040290	-/-/-/Agl4/-/-/-/-/-	osa:4337389/osa:107275757/osa:4335701/osa:4332068/osa:4324876/osa:4333265/osa:4339345/osa:4325533/osa:4340636	9	9	gene:HORVU2Hr1G119960/gene:HORVU2Hr1G127740/gene:HORVU7Hr1G005720/gene:HORVU4Hr1G067520/gene:HORVU3Hr1G092660/gene:HORVU7Hr1G033370/gene:HORVU1Hr1G076090/gene:HORVU3Hr1G029160/gene:HORVU7Hr1G040290	0
osa00960	Tropane, piperidine and pyridine alkaloid biosynthesis	4|1173	16|3782	0.781316	0.999959	gene:HORVU3Hr1G073220/gene:HORVU0Hr1G017370/gene:HORVU4Hr1G031510/gene:HORVU6Hr1G081670	-/-/-/-	osa:4325621/osa:4331017/osa:4351017/osa:4329098	4	2	gene:HORVU3Hr1G073220/gene:HORVU0Hr1G017370	2	gene:HORVU4Hr1G031510/gene:HORVU6Hr1G081670
osa03030	DNA replication	14|1173	52|3782	0.784042	0.999959	gene:HORVU1Hr1G029770/gene:HORVU4Hr1G067940/gene:HORVU3Hr1G047230/gene:HORVU0Hr1G017330/gene:HORVU3Hr1G051650/gene:HORVU1Hr1G070110/gene:HORVU3Hr1G057550/novel.4577/gene:HORVU2Hr1G095220/gene:HORVU5Hr1G028260/gene:HORVU3Hr1G030580/gene:HORVU2Hr1G116060/gene:HORVU1Hr1G036500/gene:HORVU1Hr1G004910	-/-/-/-/-/-/-/-/-/-/-/-/-/-	osa:4338176/osa:4332052/osa:107275673/osa:4331016/osa:4334834/osa:4339099/osa:4326564/osa:4352514/osa:4336704/osa:4352514/osa:4330068/osa:4337150/osa:4329458/osa:4337594	14	11	gene:HORVU1Hr1G029770/gene:HORVU4Hr1G067940/gene:HORVU3Hr1G047230/gene:HORVU0Hr1G017330/gene:HORVU1Hr1G070110/gene:HORVU3Hr1G057550/novel.4577/gene:HORVU2Hr1G095220/gene:HORVU5Hr1G028260/gene:HORVU1Hr1G036500/gene:HORVU1Hr1G004910	3	gene:HORVU3Hr1G051650/gene:HORVU3Hr1G030580/gene:HORVU2Hr1G116060
osa00750	Vitamin B6 metabolism	2|1173	10|3782	0.866196	0.999959	gene:HORVU3Hr1G064730/gene:HORVU1Hr1G047820	-/-	osa:4325651/osa:4349122	2	1	gene:HORVU3Hr1G064730	1	gene:HORVU1Hr1G047820
osa00360	Phenylalanine metabolism	7|1173	30|3782	0.868475	0.999959	gene:HORVU3Hr1G073220/gene:HORVU5Hr1G087780/gene:HORVU0Hr1G017370/gene:HORVU4Hr1G031510/gene:HORVU0Hr1G016330/gene:HORVU6Hr1G081670/gene:HORVU2Hr1G127470	-/-/-/-/-/-/-	osa:4325621/osa:4335110/osa:4331017/osa:4351017/osa:4330036/osa:4329098/osa:4348564	7	3	gene:HORVU3Hr1G073220/gene:HORVU5Hr1G087780/gene:HORVU0Hr1G017370	4	gene:HORVU4Hr1G031510/gene:HORVU0Hr1G016330/gene:HORVU6Hr1G081670/gene:HORVU2Hr1G127470
osa00600	Sphingolipid metabolism	5|1173	23|3782	0.886271	0.999959	gene:HORVU1Hr1G043820/gene:HORVU7Hr1G038160/gene:HORVU1Hr1G043830/gene:HORVU1Hr1G049550/gene:HORVU5Hr1G002000	-/-/-/-/-	osa:4348988/osa:9268279/osa:4348984/osa:9268048/osa:4326680	5	2	gene:HORVU1Hr1G043820/gene:HORVU7Hr1G038160	3	gene:HORVU1Hr1G043830/gene:HORVU1Hr1G049550/gene:HORVU5Hr1G002000
osa00790	Folate biosynthesis	4|1173	19|3782	0.886464	0.999959	gene:HORVU4Hr1G089590/gene:HORVU6Hr1G051560/gene:HORVU1Hr1G045670/gene:HORVU3Hr1G032400	-/-/-/-	osa:4331360/osa:4329733/osa:4349049/osa:4326358	4	2	gene:HORVU4Hr1G089590/gene:HORVU3Hr1G032400	2	gene:HORVU6Hr1G051560/gene:HORVU1Hr1G045670
osa04146	Peroxisome	19|1173	75|3782	0.886616	0.999959	gene:HORVU5Hr1G074820/gene:HORVU2Hr1G103180/gene:HORVU2Hr1G087970/gene:HORVU2Hr1G117740/gene:HORVU4Hr1G007050/gene:HORVU2Hr1G060010/gene:HORVU7Hr1G059000/gene:HORVU0Hr1G010800/gene:HORVU3Hr1G059060/gene:HORVU7Hr1G083490/gene:HORVU7Hr1G072200/gene:HORVU1Hr1G016200/gene:HORVU5Hr1G036460/gene:HORVU6Hr1G091130/gene:HORVU5Hr1G052100/gene:HORVU3Hr1G069330/gene:HORVU0Hr1G013900/gene:HORVU3Hr1G097450/gen…	-/-/-/-/-/-/-/-/-/-/-/-/-/-/-/-/-/-/-	osa:107276062/osa:4337048/osa:4336353/osa:4338417/osa:4333863/osa:4342420/osa:4346301/osa:4349678/osa:4324176/osa:4340986/osa:4338276/osa:4337714/osa:4351610/osa:4331150/osa:4338395/osa:4324427/osa:4334349/osa:4335562/osa:4345962	19	10	gene:HORVU5Hr1G074820/gene:HORVU2Hr1G103180/gene:HORVU2Hr1G087970/gene:HORVU2Hr1G117740/gene:HORVU4Hr1G007050/gene:HORVU0Hr1G010800/gene:HORVU3Hr1G059060/gene:HORVU5Hr1G036460/gene:HORVU6Hr1G091130/gene:HORVU5Hr1G052100	9	gene:HORVU2Hr1G060010/gene:HORVU7Hr1G059000/gene:HORVU7Hr1G083490/gene:HORVU7Hr1G072200/gene:HORVU1Hr1G016200/gene:HORVU3Hr1G069330/gene:HORVU0Hr1G013900/gene:HORVU3Hr1G097450/gene:HORVU7Hr1G049870
osa03018	RNA degradation	24|1173	94|3782	0.90093	0.999959	gene:HORVU5Hr1G103190/novel.1487/gene:HORVU2Hr1G087390/gene:HORVU5Hr1G002040/gene:HORVU5Hr1G058950/gene:HORVU2Hr1G077410/gene:HORVU2Hr1G123480/gene:HORVU2Hr1G056650/gene:HORVU4Hr1G089090/gene:HORVU7Hr1G071700/gene:HORVU6Hr1G057570/gene:HORVU1Hr1G075550/gene:HORVU1Hr1G036040/gene:HORVU7Hr1G067520/gene:HORVU4Hr1G012650/gene:HORVU4Hr1G078820/gene:HORVU2Hr1G081670/gene:HORVU4Hr1G059070/gene:HORVU3Hr1…	-/-/-/-/-/-/-/-/-/-/-/-/-/-/-/-/-/-/-/-/-/-/-/-	osa:9272009/osa:107275860/osa:4336331/osa:4348176/osa:4346906/osa:107279834/osa:4337457/osa:4342497/osa:4331379/osa:4344686/osa:4329995/osa:4339369/osa:9270208/osa:4345683/osa:4350355/osa:4348824/osa:4336113/osa:4332428/osa:4325074/osa:9270165/osa:4330888/osa:4351059/osa:4326075/osa:4331677	24	19	gene:HORVU5Hr1G103190/novel.1487/gene:HORVU2Hr1G087390/gene:HORVU5Hr1G002040/gene:HORVU5Hr1G058950/gene:HORVU4Hr1G089090/gene:HORVU7Hr1G071700/gene:HORVU6Hr1G057570/gene:HORVU1Hr1G075550/gene:HORVU1Hr1G036040/gene:HORVU7Hr1G067520/gene:HORVU4Hr1G012650/gene:HORVU4Hr1G078820/gene:HORVU2Hr1G081670/gene:HORVU3Hr1G083300/gene:HORVU5Hr1G073720/gene:HORVU3Hr1G073230/gene:HORVU4Hr1G033170/gene:HORVU4Hr1…	5	gene:HORVU2Hr1G077410/gene:HORVU2Hr1G123480/gene:HORVU2Hr1G056650/gene:HORVU4Hr1G059070/gene:HORVU3Hr1G002800
osa03420	Nucleotide excision repair	13|1173	55|3782	0.9125	0.999959	gene:HORVU4Hr1G067940/gene:HORVU3Hr1G051650/gene:HORVU2Hr1G088140/gene:HORVU2Hr1G095220/gene:HORVU1Hr1G003940/gene:HORVU3Hr1G030580/gene:HORVU2Hr1G116060/gene:HORVU1Hr1G036500/gene:HORVU7Hr1G042100/gene:HORVU1Hr1G004910/gene:HORVU5Hr1G060920/gene:HORVU6Hr1G029720/gene:HORVU4Hr1G069790	-/-/-/-/-/-/-/-/-/-/-/-/-	osa:4332052/osa:4334834/osa:4336358/osa:4336704/osa:4343686/osa:4330068/osa:4337150/osa:4329458/osa:4340699/osa:4337594/osa:4347014/osa:4328500/osa:4331991	13	8	gene:HORVU4Hr1G067940/gene:HORVU2Hr1G088140/gene:HORVU2Hr1G095220/gene:HORVU1Hr1G036500/gene:HORVU7Hr1G042100/gene:HORVU1Hr1G004910/gene:HORVU5Hr1G060920/gene:HORVU6Hr1G029720	5	gene:HORVU3Hr1G051650/gene:HORVU1Hr1G003940/gene:HORVU3Hr1G030580/gene:HORVU2Hr1G116060/gene:HORVU4Hr1G069790
osa00562	Inositol phosphate metabolism	11|1173	48|3782	0.919212	0.999959	gene:HORVU4Hr1G025960/gene:HORVU3Hr1G109160/gene:HORVU3Hr1G013350/gene:HORVU4Hr1G056550/gene:HORVU3Hr1G082080/gene:HORVU4Hr1G046320/gene:HORVU1Hr1G002820/gene:HORVU4Hr1G006200/gene:HORVU4Hr1G071730/gene:HORVU7Hr1G033170/gene:HORVU4Hr1G077220	-/-/-/-/-/-/-/-/-/-/-	osa:9269628/osa:4325407/osa:4325211/osa:4332497/osa:9269751/osa:9267438/osa:4350352/osa:4333833/osa:4331917/osa:4349492/osa:4331839	11	4	gene:HORVU3Hr1G109160/gene:HORVU3Hr1G013350/gene:HORVU3Hr1G082080/gene:HORVU7Hr1G033170	7	gene:HORVU4Hr1G025960/gene:HORVU4Hr1G056550/gene:HORVU4Hr1G046320/gene:HORVU1Hr1G002820/gene:HORVU4Hr1G006200/gene:HORVU4Hr1G071730/gene:HORVU4Hr1G077220
osa04016	MAPK signaling pathway - plant	23|1173	93|3782	0.927504	0.999959	gene:HORVU7Hr1G088140/gene:HORVU3Hr1G088200/gene:HORVU7Hr1G034430/gene:HORVU1Hr1G055440/gene:HORVU5Hr1G024550/gene:HORVU6Hr1G081290/gene:HORVU2Hr1G075470/gene:HORVU1Hr1G070250/gene:HORVU0Hr1G009080/gene:HORVU5Hr1G094290/gene:HORVU2Hr1G125950/gene:HORVU2Hr1G126740/gene:HORVU4Hr1G057200/gene:HORVU4Hr1G026290/gene:HORVU7Hr1G012920/gene:HORVU2Hr1G000090/gene:HORVU5Hr1G106020/gene:HORVU4Hr1G051680/gen…	-/-/Ert-m/-/-/-/-/-/-/-/-/-/-/-/-/-/-/-/-/-/-/-/-	osa:4341308/osa:4327518/osa:4340427/osa:4349403/osa:4352439/osa:4330905/osa:4335877/osa:4339092/osa:4331814/osa:4334072/osa:4337502/osa:4338718/osa:4332475/osa:4326903/osa:4340000/osa:4327465/osa:4342317/osa:107276358/osa:4344698/osa:4330905/osa:4334218/osa:4349411/osa:4339797	23	8	gene:HORVU7Hr1G088140/gene:HORVU1Hr1G055440/gene:HORVU5Hr1G024550/gene:HORVU5Hr1G094290/gene:HORVU2Hr1G126740/gene:HORVU5Hr1G106020/gene:HORVU7Hr1G070970/gene:HORVU5Hr1G097630	15	gene:HORVU3Hr1G088200/gene:HORVU7Hr1G034430/gene:HORVU6Hr1G081290/gene:HORVU2Hr1G075470/gene:HORVU1Hr1G070250/gene:HORVU0Hr1G009080/gene:HORVU2Hr1G125950/gene:HORVU4Hr1G057200/gene:HORVU4Hr1G026290/gene:HORVU7Hr1G012920/gene:HORVU2Hr1G000090/gene:HORVU4Hr1G051680/novel.2319/gene:HORVU1Hr1G055340/gene:HORVU1Hr1G094840
osa03020	RNA polymerase	7|1173	34|3782	0.938963	0.999959	gene:HORVU6Hr1G011660/gene:HORVU3Hr1G090350/gene:HORVU2Hr1G126750/gene:HORVU3Hr1G020860/gene:HORVU2Hr1G054210/gene:HORVU1Hr1G043520/gene:HORVU6Hr1G064960	-/-/-/-/-/-/-	osa:4330570/osa:4324905/osa:9267835/osa:4325336/osa:4337831/osa:9270457/osa:4330285	7	5	gene:HORVU6Hr1G011660/gene:HORVU2Hr1G126750/gene:HORVU3Hr1G020860/gene:HORVU1Hr1G043520/gene:HORVU6Hr1G064960	2	gene:HORVU3Hr1G090350/gene:HORVU2Hr1G054210
osa00563	Glycosylphosphatidylinositol (GPI)-anchor biosynthesis	3|1173	18|3782	0.95029	0.999959	gene:HORVU5Hr1G052510/gene:HORVU5Hr1G024500/gene:HORVU5Hr1G039740	-/-/-	osa:4346562/osa:4348186/osa:9268920	3	2	gene:HORVU5Hr1G052510/gene:HORVU5Hr1G024500	1	gene:HORVU5Hr1G039740
osa00908	Zeatin biosynthesis	3|1173	18|3782	0.95029	0.999959	gene:HORVU7Hr1G118130/gene:HORVU5Hr1G060870/gene:HORVU1Hr1G057860	-/-/-	osa:4345764/osa:9269428/osa:4338605	3	1	gene:HORVU5Hr1G060870	2	gene:HORVU7Hr1G118130/gene:HORVU1Hr1G057860
osa04070	Phosphatidylinositol signaling system	12|1173	55|3782	0.952602	0.999959	gene:HORVU4Hr1G025960/gene:HORVU4Hr1G056550/gene:HORVU4Hr1G004590/gene:HORVU3Hr1G082080/gene:HORVU4Hr1G046320/gene:HORVU5Hr1G094290/gene:HORVU1Hr1G002820/gene:HORVU4Hr1G006200/gene:HORVU4Hr1G026290/gene:HORVU7Hr1G033170/gene:HORVU7Hr1G068230/gene:HORVU1Hr1G057940	-/-/-/-/-/-/-/-/-/-/-/-	osa:9269628/osa:4332497/osa:4333768/osa:9269751/osa:9267438/osa:4334072/osa:4350352/osa:4333833/osa:4326903/osa:4349492/osa:4345076/osa:9266342	12	3	gene:HORVU3Hr1G082080/gene:HORVU5Hr1G094290/gene:HORVU7Hr1G033170	9	gene:HORVU4Hr1G025960/gene:HORVU4Hr1G056550/gene:HORVU4Hr1G004590/gene:HORVU4Hr1G046320/gene:HORVU1Hr1G002820/gene:HORVU4Hr1G006200/gene:HORVU4Hr1G026290/gene:HORVU7Hr1G068230/gene:HORVU1Hr1G057940
osa03430	Mismatch repair	7|1173	36|3782	0.959625	0.999959	gene:HORVU4Hr1G067940/gene:HORVU3Hr1G051650/gene:HORVU3Hr1G057550/gene:HORVU2Hr1G095220/gene:HORVU3Hr1G030580/gene:HORVU2Hr1G118740/gene:HORVU1Hr1G004910	-/-/-/-/-/-/-	osa:4332052/osa:4334834/osa:4326564/osa:4336704/osa:4330068/osa:4337429/osa:4337594	7	4	gene:HORVU4Hr1G067940/gene:HORVU3Hr1G057550/gene:HORVU2Hr1G095220/gene:HORVU1Hr1G004910	3	gene:HORVU3Hr1G051650/gene:HORVU3Hr1G030580/gene:HORVU2Hr1G118740
osa00564	Glycerophospholipid metabolism	20|1173	88|3782	0.968364	0.999959	gene:HORVU3Hr1G109160/gene:HORVU1Hr1G067480/gene:HORVU0Hr1G022470/gene:HORVU4Hr1G085550/gene:HORVU1Hr1G024870/gene:HORVU1Hr1G079150/gene:HORVU3Hr1G024530/gene:HORVU1Hr1G025370/gene:HORVU3Hr1G060600/gene:HORVU7Hr1G070180/gene:HORVU4Hr1G075040/gene:HORVU5Hr1G027810/gene:HORVU3Hr1G056830/gene:HORVU3Hr1G008430/gene:HORVU7Hr1G068230/gene:HORVU1Hr1G059050/gene:HORVU2Hr1G010130/gene:HORVU3Hr1G041560/gen…	-/-/-/-/-/-/-/-/-/-/-/-/-/-/-/-/-/-/-/-	osa:4325407/osa:4339200/osa:4341683/osa:4331421/osa:4333407/osa:4349161/osa:4327647/osa:4337942/osa:4326857/osa:4344725/osa:4342770/osa:4350987/osa:4326672/osa:4325474/osa:4345076/osa:107277488/osa:4335210/osa:4338527/osa:9266342/osa:4339554	20	6	gene:HORVU3Hr1G109160/gene:HORVU1Hr1G067480/gene:HORVU0Hr1G022470/gene:HORVU5Hr1G027810/gene:HORVU3Hr1G008430/gene:HORVU3Hr1G041560	14	gene:HORVU4Hr1G085550/gene:HORVU1Hr1G024870/gene:HORVU1Hr1G079150/gene:HORVU3Hr1G024530/gene:HORVU1Hr1G025370/gene:HORVU3Hr1G060600/gene:HORVU7Hr1G070180/gene:HORVU4Hr1G075040/gene:HORVU3Hr1G056830/gene:HORVU7Hr1G068230/gene:HORVU1Hr1G059050/gene:HORVU2Hr1G010130/gene:HORVU1Hr1G057940/gene:HORVU1Hr1G084260
osa03040	Spliceosome	36|1173	149|3782	0.975583	0.999959	gene:HORVU3Hr1G015610/gene:HORVU7Hr1G059320/gene:HORVU6Hr1G094830/gene:HORVU4Hr1G003990/gene:HORVU4Hr1G088790/gene:HORVU7Hr1G077420/gene:HORVU1Hr1G022420/gene:HORVU5Hr1G111410/gene:HORVU7Hr1G071700/gene:HORVU2Hr1G056750/gene:HORVU6Hr1G051450/gene:HORVU4Hr1G055040/gene:HORVU4Hr1G086790/gene:HORVU1Hr1G018060/gene:HORVU7Hr1G072420/gene:HORVU4Hr1G035890/novel.2832/gene:HORVU1Hr1G039050/gene:HORVU4Hr1…	-/-/-/-/-/-/-/-/-/-/-/-/-/-/-/-/-/-/-/-/-/-/-/-/-/-/-/-/-/-/-/-/-/-/-/-	osa:4323935/osa:4346316/osa:4332413/osa:4333731/osa:4328133/osa:4351998/osa:4337846/osa:4334542/osa:4344686/osa:9270807/osa:4329810/osa:4332557/osa:4338385/osa:4337757/osa:4344666/osa:4332999/osa:4326192/osa:4348844/osa:4332334/osa:4325074/osa:4341706/osa:4343671/osa:4328237/osa:4328758/osa:4348309/osa:4333915/osa:4348949/osa:4327645/osa:4342793/osa:4350981/osa:4337644/osa:4338942/osa:4332426/osa…	36	34	gene:HORVU3Hr1G015610/gene:HORVU7Hr1G059320/gene:HORVU4Hr1G003990/gene:HORVU4Hr1G088790/gene:HORVU7Hr1G077420/gene:HORVU1Hr1G022420/gene:HORVU5Hr1G111410/gene:HORVU7Hr1G071700/gene:HORVU2Hr1G056750/gene:HORVU6Hr1G051450/gene:HORVU4Hr1G055040/gene:HORVU4Hr1G086790/gene:HORVU1Hr1G018060/gene:HORVU7Hr1G072420/gene:HORVU4Hr1G035890/novel.2832/gene:HORVU1Hr1G039050/gene:HORVU4Hr1G061270/gene:HORVU3Hr1…	2	gene:HORVU6Hr1G094830/gene:HORVU3Hr1G024610
osa04122	Sulfur relay system	1|1173	10|3782	0.975723	0.999959	gene:HORVU5Hr1G012200	-	osa:4352752	1	1	gene:HORVU5Hr1G012200	0
osa04120	Ubiquitin mediated proteolysis	23|1173	102|3782	0.978791	0.999959	gene:HORVU1Hr1G021880/gene:HORVU3Hr1G032110/gene:HORVU3Hr1G091200/gene:HORVU4Hr1G001170/gene:HORVU5Hr1G055840/gene:HORVU6Hr1G076980/gene:HORVU4Hr1G055880/gene:HORVU7Hr1G045350/gene:HORVU2Hr1G118240/gene:HORVU2Hr1G022590/gene:HORVU1Hr1G039050/gene:HORVU2Hr1G115070/gene:HORVU2Hr1G028050/gene:HORVU1Hr1G051610/gene:HORVU3Hr1G095890/gene:HORVU6Hr1G083170/gene:HORVU3Hr1G059290/gene:HORVU1Hr1G038120/nov…	-/-/-/-/-/-/-/-/-/-/-/-/-/-/-/-/-/-/-/-/-/-/-	osa:107280903/osa:4327774/osa:4324993/osa:4347896/osa:4345411/osa:4343261/osa:4332529/osa:4340826/osa:4337331/osa:9266295/osa:4348844/osa:4337175/osa:4344013/osa:4331446/osa:4327237/osa:4330947/osa:4327162/osa:4348796/osa:4324695/osa:4349236/osa:4325174/osa:4326397/osa:4330430	23	18	gene:HORVU1Hr1G021880/gene:HORVU3Hr1G091200/gene:HORVU4Hr1G001170/gene:HORVU5Hr1G055840/gene:HORVU4Hr1G055880/gene:HORVU7Hr1G045350/gene:HORVU2Hr1G118240/gene:HORVU2Hr1G022590/gene:HORVU1Hr1G039050/gene:HORVU2Hr1G115070/gene:HORVU2Hr1G028050/gene:HORVU1Hr1G051610/gene:HORVU3Hr1G095890/gene:HORVU6Hr1G083170/gene:HORVU4Hr1G084760/gene:HORVU3Hr1G038430/gene:HORVU3Hr1G115170/gene:HORVU6Hr1G068080	5	gene:HORVU3Hr1G032110/gene:HORVU6Hr1G076980/gene:HORVU3Hr1G059290/gene:HORVU1Hr1G038120/novel.2415
osa00590	Arachidonic acid metabolism	1|1173	11|3782	0.983272	0.999959	gene:HORVU6Hr1G063830	-	osa:4330235	1	1	gene:HORVU6Hr1G063830	0
osa04130	SNARE interactions in vesicular transport	5|1173	33|3782	0.989328	0.999959	gene:HORVU7Hr1G085550/gene:HORVU4Hr1G074390/gene:HORVU5Hr1G056780/gene:HORVU6Hr1G087590/gene:HORVU2Hr1G045350	-/-/-/-/-	osa:4341413/osa:4331733/osa:4346842/osa:4331049/osa:4343440	5	0		5	gene:HORVU7Hr1G085550/gene:HORVU4Hr1G074390/gene:HORVU5Hr1G056780/gene:HORVU6Hr1G087590/gene:HORVU2Hr1G045350
osa03410	Base excision repair	7|1173	42|3782	0.989399	0.999959	gene:HORVU7Hr1G113650/gene:HORVU2Hr1G116060/gene:HORVU5Hr1G065200/gene:HORVU1Hr1G036500/gene:HORVU7Hr1G121390/gene:HORVU7Hr1G019990/gene:HORVU1Hr1G005980	-/-/-/-/-/-/-	osa:4341682/osa:4337150/osa:4347081/osa:4329458/osa:4342129/osa:4340098/osa:4343013	7	4	gene:HORVU7Hr1G113650/gene:HORVU1Hr1G036500/gene:HORVU7Hr1G121390/gene:HORVU1Hr1G005980	3	gene:HORVU2Hr1G116060/gene:HORVU5Hr1G065200/gene:HORVU7Hr1G019990
osa04144	Endocytosis	29|1173	131|3782	0.991669	0.999959	gene:HORVU1Hr1G050520/gene:HORVU2Hr1G122390/gene:HORVU4Hr1G025960/gene:HORVU1Hr1G010840/novel.2361/gene:HORVU4Hr1G085550/gene:HORVU7Hr1G055220/gene:HORVU6Hr1G094830/gene:HORVU1Hr1G079150/gene:HORVU7Hr1G089120/gene:HORVU3Hr1G024530/gene:HORVU1Hr1G025370/gene:HORVU4Hr1G046320/gene:HORVU5Hr1G111500/gene:HORVU1Hr1G001920/gene:HORVU1Hr1G057260/gene:HORVU5Hr1G093260/gene:HORVU5Hr1G107250/gene:HORVU4Hr1…	-/-/-/-/-/-/-/-/-/-/-/-/-/-/-/-/-/-/-/-/-/-/-/-/-/-/-/-/-	osa:4349482/osa:4337342/osa:9269628/osa:4346362/osa:4342079/osa:4331421/osa:4346168/osa:4332413/osa:4349161/osa:4341266/osa:4327647/osa:4337942/osa:9267438/osa:4326208/osa:4337555/osa:4338640/osa:4333538/osa:4334459/osa:4333833/osa:4328363/osa:9266052/osa:4351755/osa:107277488/osa:4350961/osa:4350726/osa:4349518/osa:4329867/osa:4334780/osa:4330097	29	14	gene:HORVU1Hr1G050520/gene:HORVU7Hr1G089120/gene:HORVU5Hr1G111500/gene:HORVU1Hr1G001920/gene:HORVU5Hr1G093260/gene:HORVU5Hr1G107250/gene:HORVU0Hr1G015420/gene:HORVU3Hr1G014580/gene:HORVU5Hr1G033310/gene:HORVU4Hr1G031010/gene:HORVU2Hr1G017920/gene:HORVU1Hr1G051350/gene:HORVU6Hr1G053910/gene:HORVU5Hr1G121620	15	gene:HORVU2Hr1G122390/gene:HORVU4Hr1G025960/gene:HORVU1Hr1G010840/novel.2361/gene:HORVU4Hr1G085550/gene:HORVU7Hr1G055220/gene:HORVU6Hr1G094830/gene:HORVU1Hr1G079150/gene:HORVU3Hr1G024530/gene:HORVU1Hr1G025370/gene:HORVU4Hr1G046320/gene:HORVU1Hr1G057260/gene:HORVU4Hr1G006200/gene:HORVU1Hr1G059050/gene:HORVU6Hr1G060100
osa03440	Homologous recombination	12|1173	65|3782	0.99274	0.999959	gene:HORVU4Hr1G067940/gene:HORVU2Hr1G034330/gene:HORVU3Hr1G051650/gene:HORVU3Hr1G057550/gene:HORVU1Hr1G077590/gene:HORVU3Hr1G038460/gene:HORVU3Hr1G030580/gene:HORVU2Hr1G116060/gene:HORVU2Hr1G015760/gene:HORVU1Hr1G004910/gene:HORVU3Hr1G054100/novel.5264	-/-/-/-/-/-/-/-/-/-/-/-	osa:4332052/osa:4343066/osa:4334834/osa:4326564/osa:4339293/osa:4325173/osa:4330068/osa:4337150/osa:4344363/osa:4337594/osa:107277028/osa:4331236	12	8	gene:HORVU4Hr1G067940/gene:HORVU2Hr1G034330/gene:HORVU3Hr1G057550/gene:HORVU1Hr1G077590/gene:HORVU3Hr1G038460/gene:HORVU2Hr1G015760/gene:HORVU1Hr1G004910/novel.5264	4	gene:HORVU3Hr1G051650/gene:HORVU3Hr1G030580/gene:HORVU2Hr1G116060/gene:HORVU3Hr1G054100
osa03022	Basal transcription factors	5|1173	35|3782	0.993665	0.999959	gene:HORVU4Hr1G002400/gene:HORVU1Hr1G034630/gene:HORVU2Hr1G088140/gene:HORVU7Hr1G102800/gene:HORVU1Hr1G003940	-/-/-/-/-	osa:4333619/osa:4348225/osa:4336358/osa:4338489/osa:4343686	5	2	gene:HORVU1Hr1G034630/gene:HORVU2Hr1G088140	3	gene:HORVU4Hr1G002400/gene:HORVU7Hr1G102800/gene:HORVU1Hr1G003940
osa04136	Autophagy - other	4|1173	35|3782	0.998399	0.999959	gene:HORVU5Hr1G094540/gene:HORVU4Hr1G060450/gene:HORVU2Hr1G103010/gene:HORVU3Hr1G054070	-/-/-/-	osa:4334090/osa:9268534/osa:4344857/osa:4326644	4	0		4	gene:HORVU5Hr1G094540/gene:HORVU4Hr1G060450/gene:HORVU2Hr1G103010/gene:HORVU3Hr1G054070
osa03015	mRNA surveillance pathway	16|1173	106|3782	0.999959	0.999959	gene:HORVU7Hr1G078670/gene:HORVU2Hr1G087390/gene:HORVU6Hr1G092760/gene:HORVU0Hr1G008280/gene:HORVU7Hr1G077420/gene:HORVU7Hr1G106340/gene:HORVU1Hr1G018060/gene:HORVU2Hr1G012860/gene:HORVU4Hr1G059070/novel.6395/gene:HORVU6Hr1G040920/gene:HORVU2Hr1G056980/gene:HORVU1Hr1G039790/gene:HORVU2Hr1G010980/gene:HORVU4Hr1G059090/gene:HORVU1Hr1G055400	-/-/-/-/-/-/-/-/-/-/-/-/-/-/-/-	osa:4345502/osa:4336331/osa:4340228/osa:4350986/osa:4351998/osa:4341840/osa:4337757/osa:4335338/osa:4332428/osa:4340509/osa:4328790/osa:4342793/osa:4348867/osa:4351709/osa:4332426/osa:4340509	16	12	gene:HORVU2Hr1G087390/gene:HORVU0Hr1G008280/gene:HORVU7Hr1G077420/gene:HORVU7Hr1G106340/gene:HORVU1Hr1G018060/gene:HORVU2Hr1G012860/novel.6395/gene:HORVU2Hr1G056980/gene:HORVU1Hr1G039790/gene:HORVU2Hr1G010980/gene:HORVU4Hr1G059090/gene:HORVU1Hr1G055400	4	gene:HORVU7Hr1G078670/gene:HORVU6Hr1G092760/gene:HORVU4Hr1G059070/gene:HORVU6Hr1G040920

## Sheet: Org2 vs N0_KEGG
KEGGID	Description	GeneRatio	BgRatio	pvalue	padj	geneID	geneName	keggID	Count	Up	Up_Gene_id	Down	Down_Gene_id
osa03010	Ribosome	77|868	185|3802	3.90053e-09	4.21257e-07	gene:HORVU3Hr1G087380/gene:HORVU5Hr1G066000/gene:HORVU2Hr1G068120/gene:HORVU7Hr1G075360/gene:HORVU7Hr1G075290/gene:HORVU4Hr1G075710/gene:HORVU1Hr1G079370/gene:HORVU6Hr1G067870/gene:HORVU2Hr1G099230/gene:HORVU3Hr1G080130/gene:HORVU1Hr1G021720/gene:HORVU2Hr1G067370/gene:HORVU2Hr1G030880/gene:HORVU4Hr1G070370/gene:HORVU1Hr1G072060/gene:HORVU4Hr1G084420/gene:HORVU7Hr1G059090/gene:HORVU4Hr1G055230/gen…	-/-/-/-/-/-/-/-/-/-/-/-/-/-/-/-/-/-/-/rps12/-/-/-/-/-/-/-/-/-/-/-/-/-/-/-/-/-/-/-/-/-/-/-/-/-/-/-/-/-/-/-/-/-/-/-/-/-/-/-/-/-/-/-/-/-/-/-/-/-/-/-/-/-/-/-/-/-	osa:4334580/osa:9267671/osa:4335607/osa:4344516/osa:4344523/osa:9272589/osa:4331176/osa:4336856/osa:4343620/osa:4327483/osa:4328016/osa:4329381/osa:4343909/osa:4352048/osa:4329361/osa:4348839/osa:9266191/osa:4332545/osa:4333308/osa:4342408/osa:4339011/osa:4348608/osa:9266562/osa:4347899/osa:4342953/osa:4343945/osa:4344696/osa:4339923/osa:4347896/osa:4325100/osa:4333148/osa:4333016/osa:4344261/osa…	77	70	gene:HORVU3Hr1G087380/gene:HORVU5Hr1G066000/gene:HORVU2Hr1G068120/gene:HORVU7Hr1G075360/gene:HORVU7Hr1G075290/gene:HORVU4Hr1G075710/gene:HORVU1Hr1G079370/gene:HORVU6Hr1G067870/gene:HORVU2Hr1G099230/gene:HORVU3Hr1G080130/gene:HORVU1Hr1G021720/gene:HORVU2Hr1G067370/gene:HORVU2Hr1G030880/gene:HORVU4Hr1G070370/gene:HORVU1Hr1G072060/gene:HORVU4Hr1G084420/gene:HORVU7Hr1G059090/gene:HORVU4Hr1G055230/gen…	7	gene:HORVU6Hr1G076980/gene:HORVU3Hr1G059810/gene:HORVU4Hr1G057450/gene:HORVU7Hr1G115040/gene:HORVU3Hr1G078780/gene:HORVU5Hr1G014950/gene:HORVU6Hr1G066780
osa01200	Carbon metabolism	74|868	199|3802	1.84982e-06	9.98903e-05	gene:HORVU7Hr1G047700/gene:HORVU3Hr1G073220/gene:HORVU6Hr1G031830/gene:HORVU6Hr1G054520/gene:HORVU1Hr1G041250/gene:HORVU5Hr1G066960/gene:HORVU3Hr1G013350/gene:HORVU3Hr1G088540/gene:HORVU2Hr1G087970/gene:HORVU4Hr1G081310/gene:HORVU1Hr1G055860/gene:HORVU2Hr1G103180/gene:HORVU5Hr1G002040/gene:HORVU2Hr1G113180/gene:HORVU2Hr1G040570/gene:HORVU6Hr1G063480/gene:HORVU6Hr1G032070/gene:HORVU4Hr1G062440/gen…	-/-/-/-/-/-/-/-/-/-/-/-/-/-/-/-/-/-/-/-/-/-/-/-/-/-/-/-/-/-/-/-/-/-/-/-/-/-/-/-/-/-/-/-/-/-/-/-/-/-/cyt-G6PDH/-/-/-/-/-/-/-/-/-/-/-/-/-/-/-/-/-/-/-/-/-/-/-	osa:4341069/osa:4325621/osa:4341792/osa:4329892/osa:4348905/osa:4347204/osa:4325211/osa:4338737/osa:4336353/osa:4331528/osa:4352058/osa:4337048/osa:4348176/osa:4337230/osa:4337406/osa:9266140/osa:4328446/osa:4332293/osa:4340677/osa:4342564/osa:4340640/osa:4344564/osa:4350528/osa:4326776/osa:4343441/osa:4349114/osa:4327239/osa:4333898/osa:9268154/osa:4351678/osa:4338007/osa:4349454/osa:4334405/osa…	74	59	gene:HORVU7Hr1G047700/gene:HORVU3Hr1G073220/gene:HORVU6Hr1G031830/gene:HORVU6Hr1G054520/gene:HORVU1Hr1G041250/gene:HORVU5Hr1G066960/gene:HORVU3Hr1G013350/gene:HORVU3Hr1G088540/gene:HORVU2Hr1G087970/gene:HORVU4Hr1G081310/gene:HORVU1Hr1G055860/gene:HORVU2Hr1G103180/gene:HORVU5Hr1G002040/gene:HORVU2Hr1G113180/gene:HORVU2Hr1G040570/gene:HORVU6Hr1G063480/gene:HORVU6Hr1G032070/gene:HORVU4Hr1G062440/gen…	15	gene:HORVU6Hr1G076880/gene:HORVU1Hr1G028030/gene:HORVU1Hr1G054380/gene:HORVU3Hr1G000940/gene:HORVU3Hr1G070690/gene:HORVU2Hr1G060010/gene:HORVU3Hr1G029200/gene:HORVU5Hr1G101020/gene:HORVU7Hr1G080510/gene:HORVU7Hr1G083490/gene:HORVU1Hr1G045720/gene:HORVU2Hr1G103130/gene:HORVU7Hr1G060260/gene:HORVU4Hr1G080640/gene:HORVU7Hr1G022500
osa00010	Glycolysis / Gluconeogenesis	43|868	104|3802	1.49698e-05	0.000538912	gene:HORVU7Hr1G034070/gene:HORVU5Hr1G019030/gene:HORVU2Hr1G080070/gene:HORVU6Hr1G031830/gene:HORVU6Hr1G054520/gene:HORVU3Hr1G013350/gene:HORVU3Hr1G088540/gene:HORVU7Hr1G040550/gene:HORVU3Hr1G018550/gene:HORVU5Hr1G002040/gene:HORVU7Hr1G047000/gene:HORVU1Hr1G090020/gene:HORVU2Hr1G040570/gene:HORVU6Hr1G032070/gene:HORVU4Hr1G062440/gene:HORVU1Hr1G006860/gene:HORVU2Hr1G050140/gene:HORVU7Hr1G040460/gen…	-/-/-/-/-/-/-/-/-/-/-/-/-/-/-/-/-/-/-/-/-/-/-/-/-/-/-/-/-/-/-/-/-/-/-/-/-/-/-/-/-/-/-	osa:4329753/osa:4345338/osa:4336037/osa:4341792/osa:4329892/osa:4325211/osa:4338737/osa:4340643/osa:4324066/osa:4348176/osa:4340909/osa:4339654/osa:4337406/osa:4328446/osa:4332293/osa:4340677/osa:4342564/osa:4340640/osa:4344564/osa:4326776/osa:4351678/osa:4349454/osa:4330149/osa:4349774/osa:4345640/osa:4347311/osa:4327476/osa:4326516/osa:4337881/osa:4326547/osa:4338010/osa:4346906/osa:4347172/osa…	43	37	gene:HORVU7Hr1G034070/gene:HORVU5Hr1G019030/gene:HORVU2Hr1G080070/gene:HORVU6Hr1G031830/gene:HORVU6Hr1G054520/gene:HORVU3Hr1G013350/gene:HORVU3Hr1G088540/gene:HORVU7Hr1G040550/gene:HORVU3Hr1G018550/gene:HORVU5Hr1G002040/gene:HORVU7Hr1G047000/gene:HORVU1Hr1G090020/gene:HORVU2Hr1G040570/gene:HORVU6Hr1G032070/gene:HORVU4Hr1G062440/gene:HORVU1Hr1G006860/gene:HORVU2Hr1G050140/gene:HORVU7Hr1G040460/gen…	6	gene:HORVU1Hr1G054380/gene:HORVU6Hr1G061270/gene:HORVU3Hr1G070690/gene:HORVU6Hr1G072830/gene:HORVU5Hr1G037200/gene:HORVU7Hr1G022500
osa00620	Pyruvate metabolism	33|868	75|3802	3.31468e-05	0.000894963	gene:HORVU7Hr1G085150/gene:HORVU5Hr1G043190/gene:HORVU1Hr1G041250/gene:HORVU2Hr1G040570/gene:HORVU4Hr1G062440/gene:HORVU2Hr1G050140/gene:HORVU7Hr1G040460/gene:HORVU2Hr1G084130/gene:HORVU5Hr1G038090/gene:HORVU1Hr1G028030/gene:HORVU1Hr1G054380/gene:HORVU6Hr1G061270/gene:HORVU5Hr1G041120/gene:HORVU3Hr1G000940/gene:HORVU5Hr1G112850/gene:HORVU5Hr1G052090/gene:HORVU1Hr1G072680/gene:HORVU5Hr1G002010/gen…	-/-/-/-/-/-/-/-/-/-/-/-/-/-/-/-/-/-/-/-/-/-/-/-/-/-/-/-/-/-/-/-/-	osa:4344858/osa:4351460/osa:4348905/osa:4337406/osa:4332293/osa:4342564/osa:4340640/osa:9268154/osa:4351678/osa:4338007/osa:4349454/osa:4330149/osa:4349774/osa:4326138/osa:4345640/osa:4346520/osa:4327476/osa:4352871/osa:4337881/osa:4347172/osa:4325531/osa:4326249/osa:4337862/osa:4327173/osa:4330612/osa:4328859/osa:4345657/osa:4329021/osa:4334968/osa:9271186/osa:4349051/osa:4346332/osa:4326136	33	22	gene:HORVU7Hr1G085150/gene:HORVU5Hr1G043190/gene:HORVU1Hr1G041250/gene:HORVU2Hr1G040570/gene:HORVU4Hr1G062440/gene:HORVU2Hr1G050140/gene:HORVU7Hr1G040460/gene:HORVU2Hr1G084130/gene:HORVU5Hr1G038090/gene:HORVU5Hr1G041120/gene:HORVU5Hr1G112850/gene:HORVU5Hr1G052090/gene:HORVU1Hr1G072680/gene:HORVU5Hr1G002010/gene:HORVU1Hr1G023630/gene:HORVU5Hr1G062090/gene:HORVU3Hr1G058460/gene:HORVU1Hr1G023060/gen…	11	gene:HORVU1Hr1G028030/gene:HORVU1Hr1G054380/gene:HORVU6Hr1G061270/gene:HORVU3Hr1G000940/gene:HORVU3Hr1G029200/gene:HORVU6Hr1G072830/gene:HORVU7Hr1G080510/gene:HORVU5Hr1G109440/gene:HORVU5Hr1G037200/gene:HORVU1Hr1G045720/gene:HORVU7Hr1G060260
osa00500	Starch and sucrose metabolism	43|868	114|3802	0.000196394	0.00424211	gene:HORVU7Hr1G012380/gene:HORVU1Hr1G021590/gene:HORVU1Hr1G091600/gene:HORVU7Hr1G038420/gene:HORVU2Hr1G030870/gene:HORVU7Hr1G033230/gene:HORVU2Hr1G077120/gene:HORVU7Hr1G067620/gene:HORVU7Hr1G076150/gene:HORVU7Hr1G091730/gene:HORVU7Hr1G025390/gene:HORVU3Hr1G093830/gene:HORVU4Hr1G084390/gene:HORVU4Hr1G089510/gene:HORVU0Hr1G022790/gene:HORVU3Hr1G029470/gene:HORVU5Hr1G073370/gene:HORVU0Hr1G020750/gen…	-/starch_synthase_IIIa/-/starch_synthase_II/-/-/sbeIIb/-/-/-/-/-/-/-/-/-/-/-/-/-/-/-/-/-/-/-/-/-/-/-/-/-/-/-/-/-/-/-/-/-/-/-/-	osa:4340018/osa:9268758/osa:4339718/osa:4340567/osa:4343910/osa:4340386/osa:4329532/osa:4345339/osa:4344497/osa:4324050/osa:9269493/osa:4324364/osa:4331577/osa:9267841/osa:4342117/osa:4324643/osa:4347441/osa:4345996/osa:4340524/osa:4343010/osa:4343975/osa:4340677/osa:4330912/osa:4338695/osa:4326776/osa:4324621/osa:4338956/osa:4346981/osa:4325575/osa:4332097/osa:4347311/osa:4349417/osa:4326516/osa…	43	29	gene:HORVU7Hr1G012380/gene:HORVU1Hr1G021590/gene:HORVU1Hr1G091600/gene:HORVU7Hr1G038420/gene:HORVU2Hr1G030870/gene:HORVU7Hr1G033230/gene:HORVU2Hr1G077120/gene:HORVU7Hr1G067620/gene:HORVU7Hr1G076150/gene:HORVU7Hr1G025390/gene:HORVU4Hr1G089510/gene:HORVU0Hr1G022790/gene:HORVU7Hr1G037140/gene:HORVU2Hr1G028940/gene:HORVU1Hr1G006860/gene:HORVU1Hr1G062690/gene:HORVU3Hr1G019730/gene:HORVU3Hr1G071570/gen…	14	gene:HORVU7Hr1G091730/gene:HORVU3Hr1G093830/gene:HORVU4Hr1G084390/gene:HORVU3Hr1G029470/gene:HORVU5Hr1G073370/gene:HORVU0Hr1G020750/gene:HORVU2Hr1G090980/gene:HORVU6Hr1G081500/gene:HORVU3Hr1G067620/gene:HORVU1Hr1G055140/gene:HORVU3Hr1G070690/gene:HORVU2Hr1G097300/gene:HORVU2Hr1G021700/gene:HORVU5Hr1G070160
osa00020	Citrate cycle (TCA cycle)	19|868	41|3802	0.000720773	0.0129739	gene:HORVU1Hr1G041250/gene:HORVU2Hr1G087970/gene:HORVU4Hr1G062440/gene:HORVU7Hr1G040460/gene:HORVU5Hr1G038090/gene:HORVU6Hr1G058210/gene:HORVU5Hr1G112850/gene:HORVU5Hr1G002010/gene:HORVU1Hr1G023630/gene:HORVU3Hr1G058460/gene:HORVU1Hr1G023060/gene:HORVU2Hr1G013170/gene:HORVU3Hr1G040360/gene:HORVU7Hr1G091760/gene:HORVU2Hr1G001600/gene:HORVU2Hr1G036950/gene:HORVU6Hr1G053650/gene:HORVU2Hr1G061040/gen…	-/-/-/-/-/-/-/-/-/-/-/-/-/-/-/-/-/-/-	osa:4348905/osa:4336353/osa:4332293/osa:4340640/osa:4351678/osa:4330016/osa:4345640/osa:4352871/osa:4337881/osa:4326249/osa:4337862/osa:4344403/osa:4325777/osa:4345657/osa:4334968/osa:4343710/osa:4329858/osa:4342350/osa:4331547	19	17	gene:HORVU1Hr1G041250/gene:HORVU2Hr1G087970/gene:HORVU4Hr1G062440/gene:HORVU7Hr1G040460/gene:HORVU5Hr1G038090/gene:HORVU6Hr1G058210/gene:HORVU5Hr1G112850/gene:HORVU5Hr1G002010/gene:HORVU1Hr1G023630/gene:HORVU3Hr1G058460/gene:HORVU1Hr1G023060/gene:HORVU2Hr1G013170/gene:HORVU7Hr1G091760/gene:HORVU2Hr1G001600/gene:HORVU2Hr1G036950/gene:HORVU6Hr1G053650/gene:HORVU2Hr1G061040	2	gene:HORVU3Hr1G040360/gene:HORVU4Hr1G080640
osa00190	Oxidative phosphorylation	31|868	82|3802	0.00143827	0.0221905	gene:HORVU1Hr1G075660/gene:HORVU0Hr1G017350/gene:HORVU5Hr1G004830/gene:HORVU2Hr1G035860/gene:HORVU2Hr1G052880/gene:HORVU1Hr1G031600/gene:HORVU6Hr1G069370/gene:HORVU2Hr1G066620/gene:HORVU6Hr1G075280/gene:HORVU5Hr1G109620/gene:HORVU1Hr1G051280/gene:HORVU2Hr1G026060/gene:HORVU7Hr1G058490/gene:HORVU3Hr1G116580/gene:HORVU6Hr1G090720/gene:HORVU2Hr1G071350/gene:HORVU1Hr1G005920/gene:HORVU4Hr1G055850/gen…	-/-/-/-/-/-/-/-/-/-/-/-/-/-/-/-/-/-/-/-/-/-/-/-/-/-/-/-/-/-/-	osa:4348583/osa:4331015/osa:4345078/osa:4343746/osa:4343288/osa:4348305/osa:4341660/osa:4335450/osa:9270776/osa:4334506/osa:4349513/osa:4344058/osa:4346289/osa:4324298/osa:4331143/osa:4335710/osa:4337608/osa:4332532/osa:4331499/osa:4349491/osa:4338350/osa:4344095/osa:4337476/osa:4339271/osa:4349859/osa:4332639/osa:4342743/osa:4338723/osa:4342350/osa:4323939/osa:4332431	31	24	gene:HORVU2Hr1G035860/gene:HORVU2Hr1G052880/gene:HORVU1Hr1G031600/gene:HORVU6Hr1G069370/gene:HORVU2Hr1G066620/gene:HORVU5Hr1G109620/gene:HORVU1Hr1G051280/gene:HORVU2Hr1G026060/gene:HORVU7Hr1G058490/gene:HORVU6Hr1G090720/gene:HORVU2Hr1G071350/gene:HORVU4Hr1G055850/gene:HORVU4Hr1G082570/gene:HORVU1Hr1G050740/gene:HORVU7Hr1G058850/gene:HORVU2Hr1G051740/gene:HORVU2Hr1G124650/gene:HORVU1Hr1G077910/gen…	7	gene:HORVU1Hr1G075660/gene:HORVU0Hr1G017350/gene:HORVU5Hr1G004830/gene:HORVU6Hr1G075280/gene:HORVU3Hr1G116580/gene:HORVU1Hr1G005920/gene:HORVU4Hr1G058970
osa00710	Carbon fixation in photosynthetic organisms	21|868	53|3802	0.00430023	0.0580531	gene:HORVU3Hr1G073220/gene:HORVU6Hr1G031830/gene:HORVU6Hr1G054520/gene:HORVU1Hr1G041250/gene:HORVU3Hr1G013350/gene:HORVU3Hr1G088540/gene:HORVU6Hr1G032070/gene:HORVU4Hr1G062440/gene:HORVU7Hr1G074690/gene:HORVU1Hr1G028030/gene:HORVU3Hr1G000940/gene:HORVU5Hr1G002010/gene:HORVU3Hr1G029200/gene:HORVU3Hr1G058460/gene:HORVU5Hr1G101020/gene:HORVU1Hr1G074330/gene:HORVU7Hr1G080510/gene:HORVU7Hr1G091760/gen…	-/-/-/-/-/-/-/-/-/-/-/-/-/-/-/-/-/-/-/-/-	osa:4325621/osa:4341792/osa:4329892/osa:4348905/osa:4325211/osa:4338737/osa:4328446/osa:4332293/osa:4344564/osa:4338007/osa:4326138/osa:4352871/osa:4325531/osa:4326249/osa:4334316/osa:4338912/osa:4328859/osa:4345657/osa:4349051/osa:4346332/osa:4335430	21	14	gene:HORVU3Hr1G073220/gene:HORVU6Hr1G031830/gene:HORVU6Hr1G054520/gene:HORVU1Hr1G041250/gene:HORVU3Hr1G013350/gene:HORVU3Hr1G088540/gene:HORVU6Hr1G032070/gene:HORVU4Hr1G062440/gene:HORVU7Hr1G074690/gene:HORVU5Hr1G002010/gene:HORVU3Hr1G058460/gene:HORVU1Hr1G074330/gene:HORVU7Hr1G091760/gene:HORVU2Hr1G066480	7	gene:HORVU1Hr1G028030/gene:HORVU3Hr1G000940/gene:HORVU3Hr1G029200/gene:HORVU5Hr1G101020/gene:HORVU7Hr1G080510/gene:HORVU1Hr1G045720/gene:HORVU7Hr1G060260
osa01230	Biosynthesis of amino acids	57|868	184|3802	0.00558699	0.0670439	gene:HORVU3Hr1G073220/gene:HORVU6Hr1G031830/gene:HORVU6Hr1G054520/gene:HORVU5Hr1G043190/gene:HORVU1Hr1G093480/gene:HORVU3Hr1G013350/gene:HORVU3Hr1G088540/gene:HORVU2Hr1G087970/gene:HORVU4Hr1G081310/gene:HORVU1Hr1G072780/gene:HORVU1Hr1G055860/gene:HORVU3Hr1G064730/gene:HORVU4Hr1G062310/gene:HORVU5Hr1G002040/gene:HORVU6Hr1G068750/gene:HORVU4Hr1G081220/gene:HORVU6Hr1G062440/gene:HORVU2Hr1G113180/gen…	-/-/-/-/-/-/-/-/-/-/-/-/-/-/-/-/-/-/-/-/-/-/-/-/-/-/-/-/-/-/-/-/-/-/-/-/-/-/-/-/-/-/-/-/-/-/-/-/-/-/-/-/-/-/-/-/-	osa:4325621/osa:4341792/osa:4329892/osa:4351460/osa:4342571/osa:4325211/osa:4338737/osa:4336353/osa:4331528/osa:4338979/osa:4352058/osa:4325651/osa:4332296/osa:4348176/osa:9269231/osa:4331530/osa:4330192/osa:4337230/osa:4337406/osa:9266140/osa:4346642/osa:4346318/osa:4328446/osa:4351847/osa:4332151/osa:4342564/osa:4344564/osa:4327239/osa:4333898/osa:4349454/osa:4332341/osa:4349774/osa:4345257/osa…	57	50	gene:HORVU3Hr1G073220/gene:HORVU6Hr1G031830/gene:HORVU6Hr1G054520/gene:HORVU5Hr1G043190/gene:HORVU1Hr1G093480/gene:HORVU3Hr1G013350/gene:HORVU3Hr1G088540/gene:HORVU2Hr1G087970/gene:HORVU4Hr1G081310/gene:HORVU1Hr1G072780/gene:HORVU1Hr1G055860/gene:HORVU3Hr1G064730/gene:HORVU4Hr1G062310/gene:HORVU5Hr1G002040/gene:HORVU6Hr1G068750/gene:HORVU4Hr1G081220/gene:HORVU6Hr1G062440/gene:HORVU2Hr1G113180/gen…	7	gene:HORVU0Hr1G008950/gene:HORVU1Hr1G054380/gene:HORVU7Hr1G106770/gene:HORVU5Hr1G101020/gene:HORVU1Hr1G048860/gene:HORVU4Hr1G080640/gene:HORVU7Hr1G022500
osa00030	Pentose phosphate pathway	16|868	40|3802	0.0108757	0.1164	gene:HORVU5Hr1G019030/gene:HORVU3Hr1G088540/gene:HORVU7Hr1G040550/gene:HORVU7Hr1G047000/gene:HORVU1Hr1G006860/gene:HORVU1Hr1G080480/gene:HORVU3Hr1G096050/gene:HORVU7Hr1G006160/gene:HORVU0Hr1G013220/gene:HORVU2Hr1G083940/gene:HORVU2Hr1G032970/gene:HORVU5Hr1G101020/gene:HORVU4Hr1G090310/gene:HORVU1Hr1G074330/gene:HORVU2Hr1G066480/gene:HORVU7Hr1G022500	-/-/-/-/-/-/-/-/-/cyt-G6PDH/-/-/-/-/-/-	osa:4345338/osa:4338737/osa:4340643/osa:4340909/osa:4340677/osa:4350528/osa:4327239/osa:4339892/osa:4347311/osa:4336209/osa:4343843/osa:4334316/osa:107276220/osa:4338912/osa:4335430/osa:4340153	16	14	gene:HORVU5Hr1G019030/gene:HORVU3Hr1G088540/gene:HORVU7Hr1G040550/gene:HORVU7Hr1G047000/gene:HORVU1Hr1G006860/gene:HORVU1Hr1G080480/gene:HORVU3Hr1G096050/gene:HORVU7Hr1G006160/gene:HORVU0Hr1G013220/gene:HORVU2Hr1G083940/gene:HORVU2Hr1G032970/gene:HORVU4Hr1G090310/gene:HORVU1Hr1G074330/gene:HORVU2Hr1G066480	2	gene:HORVU5Hr1G101020/gene:HORVU7Hr1G022500
osa00260	Glycine, serine and threonine metabolism	18|868	47|3802	0.0118555	0.1164	gene:HORVU5Hr1G074820/gene:HORVU1Hr1G093480/gene:HORVU6Hr1G087460/gene:HORVU1Hr1G055860/gene:HORVU3Hr1G064730/gene:HORVU2Hr1G113180/gene:HORVU4Hr1G075360/gene:HORVU5Hr1G053950/gene:HORVU2Hr1G080970/gene:HORVU6Hr1G076880/gene:HORVU4Hr1G007890/gene:HORVU1Hr1G023630/gene:HORVU5Hr1G062090/gene:HORVU3Hr1G080530/gene:HORVU1Hr1G023060/gene:HORVU7Hr1G073460/gene:HORVU2Hr1G103130/gene:HORVU2Hr1G012710	-/-/-/-/-/-/-/-/BBD1/-/-/-/-/-/-/-/-/-	osa:107276062/osa:4342571/osa:4345606/osa:4352058/osa:4325651/osa:4337230/osa:4331779/osa:4346642/osa:4336081/osa:4349114/osa:4333898/osa:4337881/osa:4347172/osa:4327493/osa:4337862/osa:4344612/osa:4337051/osa:4335335	18	16	gene:HORVU5Hr1G074820/gene:HORVU1Hr1G093480/gene:HORVU6Hr1G087460/gene:HORVU1Hr1G055860/gene:HORVU3Hr1G064730/gene:HORVU2Hr1G113180/gene:HORVU4Hr1G075360/gene:HORVU5Hr1G053950/gene:HORVU2Hr1G080970/gene:HORVU4Hr1G007890/gene:HORVU1Hr1G023630/gene:HORVU5Hr1G062090/gene:HORVU3Hr1G080530/gene:HORVU1Hr1G023060/gene:HORVU7Hr1G073460/gene:HORVU2Hr1G012710	2	gene:HORVU6Hr1G076880/gene:HORVU2Hr1G103130
osa00630	Glyoxylate and dicarboxylate metabolism	19|868	52|3802	0.0170552	0.153497	gene:HORVU7Hr1G047700/gene:HORVU1Hr1G041250/gene:HORVU1Hr1G055860/gene:HORVU2Hr1G103180/gene:HORVU2Hr1G045340/gene:HORVU6Hr1G076880/gene:HORVU2Hr1G084130/gene:HORVU5Hr1G052090/gene:HORVU5Hr1G002010/gene:HORVU1Hr1G023630/gene:HORVU2Hr1G060010/gene:HORVU6Hr1G087300/gene:HORVU3Hr1G058460/gene:HORVU4Hr1G066860/gene:HORVU1Hr1G023060/gene:HORVU7Hr1G091760/gene:HORVU2Hr1G103130/gene:HORVU3Hr1G000760/gen…	-/-/-/-/-/-/-/-/-/-/-/-/-/-/-/-/-/-/-	osa:4341069/osa:4348905/osa:4352058/osa:4337048/osa:4343441/osa:4349114/osa:9268154/osa:4346520/osa:4352871/osa:4337881/osa:4342420/osa:4326894/osa:4326249/osa:4332108/osa:4337862/osa:4345657/osa:4337051/osa:4326136/osa:4331547	19	15	gene:HORVU7Hr1G047700/gene:HORVU1Hr1G041250/gene:HORVU1Hr1G055860/gene:HORVU2Hr1G103180/gene:HORVU2Hr1G045340/gene:HORVU2Hr1G084130/gene:HORVU5Hr1G052090/gene:HORVU5Hr1G002010/gene:HORVU1Hr1G023630/gene:HORVU6Hr1G087300/gene:HORVU3Hr1G058460/gene:HORVU4Hr1G066860/gene:HORVU1Hr1G023060/gene:HORVU7Hr1G091760/gene:HORVU3Hr1G000760	4	gene:HORVU6Hr1G076880/gene:HORVU2Hr1G060010/gene:HORVU2Hr1G103130/gene:HORVU4Hr1G080640
osa00250	Alanine, aspartate and glutamate metabolism	15|868	39|3802	0.0199172	0.165466	gene:HORVU3Hr1G073220/gene:HORVU2Hr1G078560/gene:HORVU4Hr1G075360/gene:HORVU4Hr1G064790/gene:HORVU1Hr1G062900/gene:HORVU4Hr1G075800/gene:HORVU2Hr1G093020/gene:HORVU7Hr1G082330/gene:HORVU3Hr1G049610/gene:HORVU4Hr1G056240/gene:HORVU4Hr1G066860/gene:HORVU0Hr1G017370/gene:HORVU4Hr1G076100/gene:HORVU4Hr1G008700/gene:HORVU3Hr1G063050	-/-/-/-/-/-/-/-/-/-/-/-/-/-/-	osa:4325621/osa:4335973/osa:4331779/osa:4332184/osa:4351847/osa:4331792/osa:4334405/osa:4344928/osa:4326346/osa:4332506/osa:4332108/osa:4331017/osa:4331798/osa:4333932/osa:4324398	15	13	gene:HORVU3Hr1G073220/gene:HORVU4Hr1G075360/gene:HORVU4Hr1G064790/gene:HORVU1Hr1G062900/gene:HORVU4Hr1G075800/gene:HORVU2Hr1G093020/gene:HORVU7Hr1G082330/gene:HORVU3Hr1G049610/gene:HORVU4Hr1G056240/gene:HORVU4Hr1G066860/gene:HORVU0Hr1G017370/gene:HORVU4Hr1G076100/gene:HORVU3Hr1G063050	2	gene:HORVU2Hr1G078560/gene:HORVU4Hr1G008700
osa00860	Porphyrin and chlorophyll metabolism	12|868	30|3802	0.0259706	0.200344	gene:HORVU3Hr1G030890/gene:HORVU3Hr1G056960/gene:HORVU7Hr1G012690/gene:HORVU0Hr1G040200/gene:HORVU5Hr1G011100/gene:HORVU1Hr1G031230/gene:HORVU0Hr1G007360/gene:HORVU5Hr1G111310/gene:HORVU1Hr1G059890/gene:HORVU1Hr1G006780/gene:HORVU6Hr1G028050/gene:HORVU3Hr1G040290	-/-/-/-/-/-/fch2/-/-/-/-/-	osa:4327178/osa:4326671/osa:4340015/osa:4335472/osa:4327918/osa:4338537/osa:4349433/osa:4334537/osa:4338498/osa:4323939/osa:4328432/osa:4332690	12	2	gene:HORVU3Hr1G056960/gene:HORVU1Hr1G006780	10	gene:HORVU3Hr1G030890/gene:HORVU7Hr1G012690/gene:HORVU0Hr1G040200/gene:HORVU5Hr1G011100/gene:HORVU1Hr1G031230/gene:HORVU0Hr1G007360/gene:HORVU5Hr1G111310/gene:HORVU1Hr1G059890/gene:HORVU6Hr1G028050/gene:HORVU3Hr1G040290
osa00040	Pentose and glucuronate interconversions	16|868	44|3802	0.0286861	0.20654	gene:HORVU7Hr1G085860/gene:HORVU2Hr1G015620/gene:HORVU4Hr1G054860/gene:HORVU7Hr1G094750/gene:HORVU7Hr1G019500/gene:HORVU2Hr1G080160/gene:HORVU2Hr1G106510/gene:HORVU3Hr1G042970/gene:HORVU7Hr1G056770/gene:HORVU1Hr1G093370/gene:HORVU3Hr1G077630/gene:HORVU1Hr1G072680/gene:HORVU4Hr1G008270/gene:HORVU4Hr1G028830/gene:HORVU5Hr1G022590/gene:HORVU4Hr1G021270	-/-/-/-/-/-/-/-/-/-/-/-/-/-/-/-	osa:4341389/osa:4344369/osa:4332569/osa:4341243/osa:4340099/osa:4336041/osa:4345285/osa:4323970/osa:4346217/osa:4344960/osa:4325861/osa:4327476/osa:4352146/osa:4351129/osa:4352536/osa:4334169	16	5	gene:HORVU7Hr1G056770/gene:HORVU3Hr1G077630/gene:HORVU1Hr1G072680/gene:HORVU4Hr1G008270/gene:HORVU4Hr1G021270	11	gene:HORVU7Hr1G085860/gene:HORVU2Hr1G015620/gene:HORVU4Hr1G054860/gene:HORVU7Hr1G094750/gene:HORVU7Hr1G019500/gene:HORVU2Hr1G080160/gene:HORVU2Hr1G106510/gene:HORVU3Hr1G042970/gene:HORVU1Hr1G093370/gene:HORVU4Hr1G028830/gene:HORVU5Hr1G022590
osa00940	Phenylpropanoid biosynthesis	40|868	134|3802	0.033697	0.215295	gene:HORVU7Hr1G048090/gene:HORVU7Hr1G091730/gene:HORVU6Hr1G076470/gene:HORVU1Hr1G016660/gene:HORVU7Hr1G013470/gene:HORVU2Hr1G026810/gene:HORVU6Hr1G005540/gene:HORVU5Hr1G049360/gene:HORVU3Hr1G036880/gene:HORVU4Hr1G072190/gene:HORVU5Hr1G073370/gene:HORVU0Hr1G020750/gene:HORVU5Hr1G082510/gene:HORVU4Hr1G064950/gene:HORVU7Hr1G098110/gene:HORVU3Hr1G026010/gene:HORVU5Hr1G070290/gene:HORVU1Hr1G016840/gen…	-/-/-/-/-/-/-/-/-/-/-/-/-/-/-/-/-/-/-/-/-/-/-/-/-/-/-/-/-/-/-/-/-/-/-/-/-/-/-/-	osa:4341023/osa:4324050/osa:4330684/osa:4337725/osa:4324557/osa:4344045/osa:4341934/osa:4351922/osa:4325129/osa:4331649/osa:4347441/osa:4345996/osa:4345222/osa:4332174/osa:4347962/osa:4327090/osa:4347336/osa:4337731/osa:4326969/osa:4338956/osa:4334201/osa:4328509/osa:4347520/osa:4331271/osa:4346438/osa:4330036/osa:4331437/osa:4328832/osa:4336389/osa:4336088/osa:4349241/osa:4326968/osa:4326375/osa…	40	19	gene:HORVU7Hr1G013470/gene:HORVU2Hr1G026810/gene:HORVU6Hr1G005540/gene:HORVU5Hr1G082510/gene:HORVU1Hr1G016840/gene:HORVU7Hr1G083550/gene:HORVU1Hr1G073280/gene:HORVU5Hr1G097260/gene:HORVU5Hr1G076710/gene:HORVU5Hr1G050940/gene:HORVU4Hr1G084920/gene:HORVU2Hr1G089050/gene:HORVU0Hr1G004850/gene:HORVU3Hr1G092680/gene:HORVU6Hr1G089460/gene:HORVU3Hr1G112040/gene:HORVU5Hr1G064260/gene:HORVU0Hr1G018190/gen…	21	gene:HORVU7Hr1G048090/gene:HORVU7Hr1G091730/gene:HORVU6Hr1G076470/gene:HORVU1Hr1G016660/gene:HORVU5Hr1G049360/gene:HORVU3Hr1G036880/gene:HORVU4Hr1G072190/gene:HORVU5Hr1G073370/gene:HORVU0Hr1G020750/gene:HORVU4Hr1G064950/gene:HORVU7Hr1G098110/gene:HORVU3Hr1G026010/gene:HORVU5Hr1G070290/gene:HORVU6Hr1G028980/gene:HORVU2Hr1G103280/gene:HORVU0Hr1G016330/gene:HORVU6Hr1G026600/gene:HORVU1Hr1G051740/gen…
osa00280	Valine, leucine and isoleucine degradation	14|868	38|3802	0.0352402	0.215295	gene:HORVU4Hr1G075360/gene:HORVU0Hr1G008950/gene:HORVU6Hr1G091130/gene:HORVU6Hr1G061270/gene:HORVU5Hr1G052090/gene:HORVU1Hr1G023630/gene:HORVU5Hr1G062090/gene:HORVU1Hr1G023060/gene:HORVU5Hr1G034820/gene:HORVU6Hr1G072830/gene:HORVU4Hr1G027270/gene:HORVU5Hr1G037200/gene:HORVU3Hr1G073560/gene:HORVU3Hr1G000760	-/-/-/-/-/-/-/-/-/-/-/-/-/-	osa:4331779/osa:4332151/osa:4331150/osa:4330149/osa:4346520/osa:4337881/osa:4347172/osa:4337862/osa:4351684/osa:4330612/osa:4344267/osa:9271186/osa:4327020/osa:4326136	14	8	gene:HORVU4Hr1G075360/gene:HORVU6Hr1G091130/gene:HORVU5Hr1G052090/gene:HORVU1Hr1G023630/gene:HORVU5Hr1G062090/gene:HORVU1Hr1G023060/gene:HORVU3Hr1G073560/gene:HORVU3Hr1G000760	6	gene:HORVU0Hr1G008950/gene:HORVU6Hr1G061270/gene:HORVU5Hr1G034820/gene:HORVU6Hr1G072830/gene:HORVU4Hr1G027270/gene:HORVU5Hr1G037200
osa00290	Valine, leucine and isoleucine biosynthesis	6|868	12|3802	0.0358825	0.215295	gene:HORVU5Hr1G043190/gene:HORVU6Hr1G062440/gene:HORVU7Hr1G059460/gene:HORVU0Hr1G008950/gene:HORVU4Hr1G007890/gene:HORVU6Hr1G072320	-/-/-/-/-/-	osa:4351460/osa:4330192/osa:4346318/osa:4332151/osa:4333898/osa:4329450	6	5	gene:HORVU5Hr1G043190/gene:HORVU6Hr1G062440/gene:HORVU7Hr1G059460/gene:HORVU4Hr1G007890/gene:HORVU6Hr1G072320	1	gene:HORVU0Hr1G008950
osa00230	Purine metabolism	23|868	71|3802	0.0400122	0.216066	gene:HORVU1Hr1G055440/gene:HORVU5Hr1G100910/gene:HORVU5Hr1G061710/gene:HORVU7Hr1G090950/gene:HORVU7Hr1G108960/gene:HORVU2Hr1G040570/gene:HORVU2Hr1G050140/gene:HORVU4Hr1G075800/gene:HORVU7Hr1G041710/gene:HORVU1Hr1G054380/gene:HORVU5Hr1G041120/gene:HORVU6Hr1G013200/gene:HORVU7Hr1G077170/gene:HORVU5Hr1G014980/gene:HORVU4Hr1G090310/gene:HORVU3Hr1G083560/gene:HORVU3Hr1G059470/gene:HORVU6Hr1G009430/gen…	-/-/-/-/-/-/-/-/-/-/-/-/-/-/-/-/-/-/-/-/-/-/-	osa:4349403/osa:4334308/osa:4347182/osa:4351850/osa:4341777/osa:4337406/osa:4342564/osa:4331792/osa:9266846/osa:4349454/osa:4349774/osa:4343011/osa:4344470/osa:4352706/osa:107276220/osa:4324793/osa:4327173/osa:4345281/osa:4332791/osa:4334073/osa:107279825/osa:9272308/osa:4337888	23	17	gene:HORVU1Hr1G055440/gene:HORVU5Hr1G100910/gene:HORVU7Hr1G090950/gene:HORVU7Hr1G108960/gene:HORVU2Hr1G040570/gene:HORVU2Hr1G050140/gene:HORVU4Hr1G075800/gene:HORVU7Hr1G041710/gene:HORVU5Hr1G041120/gene:HORVU6Hr1G013200/gene:HORVU7Hr1G077170/gene:HORVU5Hr1G014980/gene:HORVU4Hr1G090310/gene:HORVU3Hr1G083560/gene:HORVU3Hr1G059470/gene:HORVU6Hr1G009430/gene:HORVU5Hr1G094300	6	gene:HORVU5Hr1G061710/gene:HORVU1Hr1G054380/gene:HORVU4Hr1G047070/gene:HORVU5Hr1G114090/gene:HORVU4Hr1G070220/gene:HORVU1Hr1G023690
osa00480	Glutathione metabolism	23|868	71|3802	0.0400122	0.216066	gene:HORVU1Hr1G008120/gene:HORVU2Hr1G026810/gene:HORVU2Hr1G087970/gene:HORVU6Hr1G012320/gene:HORVU7Hr1G036850/gene:HORVU2Hr1G124310/gene:HORVU2Hr1G075970/gene:HORVU1Hr1G049280/gene:HORVU1Hr1G080480/gene:HORVU3Hr1G097950/gene:HORVU7Hr1G041710/gene:HORVU6Hr1G026810/gene:HORVU7Hr1G006160/gene:HORVU1Hr1G021180/gene:HORVU7Hr1G055560/gene:HORVU2Hr1G083940/gene:HORVU2Hr1G124320/gene:HORVU7Hr1G008830/gen…	-/-/-/-/-/-/-/-/-/-/-/-/-/-/-/cyt-G6PDH/-/-/-/-/-/-/-	osa:4337622/osa:4344045/osa:4336353/osa:4329321/osa:4325709/osa:4346877/osa:4335896/osa:4349207/osa:4350528/osa:4326828/osa:9266846/osa:4349200/osa:4339892/osa:4326483/osa:4342996/osa:4336209/osa:4342418/osa:4349188/osa:4336886/osa:4326887/osa:4349196/osa:4336033/osa:4324525	23	21	gene:HORVU1Hr1G008120/gene:HORVU2Hr1G026810/gene:HORVU2Hr1G087970/gene:HORVU6Hr1G012320/gene:HORVU7Hr1G036850/gene:HORVU2Hr1G124310/gene:HORVU2Hr1G075970/gene:HORVU1Hr1G049280/gene:HORVU1Hr1G080480/gene:HORVU3Hr1G097950/gene:HORVU7Hr1G041710/gene:HORVU6Hr1G026810/gene:HORVU7Hr1G006160/gene:HORVU1Hr1G021180/gene:HORVU7Hr1G055560/gene:HORVU2Hr1G083940/gene:HORVU2Hr1G124320/gene:HORVU7Hr1G008830/gen…	2	gene:HORVU2Hr1G101730/gene:HORVU2Hr1G079960
osa00052	Galactose metabolism	14|868	39|3802	0.043821	0.225365	gene:HORVU7Hr1G034070/gene:HORVU2Hr1G080070/gene:HORVU7Hr1G027930/gene:HORVU3Hr1G016430/gene:HORVU3Hr1G019730/gene:HORVU1Hr1G043820/gene:HORVU3Hr1G105380/gene:HORVU3Hr1G070690/gene:HORVU1Hr1G028200/gene:HORVU2Hr1G034040/gene:HORVU3Hr1G091280/gene:HORVU5Hr1G080860/gene:HORVU5Hr1G055920/gene:HORVU7Hr1G022500	-/-/-/-/-/-/-/-/-/-/-/-/-/-	osa:4329753/osa:4336037/osa:4340274/osa:4325200/osa:4326776/osa:4348988/osa:4326516/osa:4326547/osa:4338010/osa:4348138/osa:4332976/osa:4347638/osa:4346723/osa:4340153	14	10	gene:HORVU7Hr1G034070/gene:HORVU2Hr1G080070/gene:HORVU7Hr1G027930/gene:HORVU3Hr1G019730/gene:HORVU1Hr1G043820/gene:HORVU3Hr1G105380/gene:HORVU1Hr1G028200/gene:HORVU2Hr1G034040/gene:HORVU3Hr1G091280/gene:HORVU5Hr1G080860	4	gene:HORVU3Hr1G016430/gene:HORVU3Hr1G070690/gene:HORVU5Hr1G055920/gene:HORVU7Hr1G022500
osa00565	Ether lipid metabolism	8|868	19|3802	0.0479471	0.235376	gene:HORVU3Hr1G109160/gene:HORVU0Hr1G022470/gene:HORVU1Hr1G025370/gene:HORVU1Hr1G079150/gene:HORVU1Hr1G059050/gene:HORVU5Hr1G060030/gene:HORVU3Hr1G024530/gene:HORVU6Hr1G013020	-/-/-/-/-/-/-/-	osa:4325407/osa:4341683/osa:4337942/osa:4349161/osa:107277488/osa:4342872/osa:4327647/osa:4328107	8	2	gene:HORVU3Hr1G109160/gene:HORVU0Hr1G022470	6	gene:HORVU1Hr1G025370/gene:HORVU1Hr1G079150/gene:HORVU1Hr1G059050/gene:HORVU5Hr1G060030/gene:HORVU3Hr1G024530/gene:HORVU6Hr1G013020
osa01212	Fatty acid metabolism	19|868	58|3802	0.0527279	0.247592	gene:HORVU5Hr1G053010/gene:HORVU3Hr1G091320/gene:HORVU5Hr1G094940/gene:HORVU6Hr1G091130/gene:HORVU5Hr1G052090/gene:HORVU2Hr1G089160/gene:HORVU6Hr1G024100/gene:HORVU3Hr1G013790/gene:HORVU7Hr1G019830/gene:HORVU4Hr1G027270/gene:HORVU4Hr1G086320/gene:HORVU7Hr1G083490/gene:HORVU2Hr1G030950/gene:HORVU3Hr1G013750/gene:HORVU7Hr1G085220/gene:HORVU5Hr1G036460/gene:HORVU3Hr1G073560/gene:HORVU7Hr1G024350/gen…	-/-/-/-/-/-/-/-/-/-/-/-/-/-/-/-/-/-/-	osa:4346596/osa:4324844/osa:4334104/osa:4331150/osa:4346520/osa:4338898/osa:4328997/osa:4324516/osa:4340093/osa:4344267/osa:4331284/osa:4340986/osa:4343906/osa:107277374/osa:4345286/osa:4351610/osa:4327020/osa:4340187/osa:4326136	19	12	gene:HORVU5Hr1G053010/gene:HORVU3Hr1G091320/gene:HORVU6Hr1G091130/gene:HORVU5Hr1G052090/gene:HORVU2Hr1G089160/gene:HORVU6Hr1G024100/gene:HORVU7Hr1G019830/gene:HORVU7Hr1G085220/gene:HORVU5Hr1G036460/gene:HORVU3Hr1G073560/gene:HORVU7Hr1G024350/gene:HORVU3Hr1G000760	7	gene:HORVU5Hr1G094940/gene:HORVU3Hr1G013790/gene:HORVU4Hr1G027270/gene:HORVU4Hr1G086320/gene:HORVU7Hr1G083490/gene:HORVU2Hr1G030950/gene:HORVU3Hr1G013750
osa00270	Cysteine and methionine metabolism	24|868	78|3802	0.06375	0.286875	gene:HORVU3Hr1G073220/gene:HORVU1Hr1G041250/gene:HORVU4Hr1G073630/gene:HORVU4Hr1G081310/gene:HORVU5Hr1G067880/gene:HORVU2Hr1G113180/gene:HORVU5Hr1G012200/gene:HORVU4Hr1G075360/gene:HORVU6Hr1G063480/gene:HORVU5Hr1G053950/gene:HORVU0Hr1G008950/gene:HORVU4Hr1G016410/gene:HORVU5Hr1G002010/gene:HORVU3Hr1G075690/gene:HORVU7Hr1G055560/gene:HORVU3Hr1G058460/gene:HORVU2Hr1G122370/gene:HORVU0Hr1G017370/gen…	-/-/-/-/-/-/-/-/-/-/-/IDI2/-/-/-/-/-/-/-/-/-/-/-/-	osa:4325621/osa:4348905/osa:4331707/osa:4331528/osa:4347242/osa:4337230/osa:4352752/osa:4331779/osa:9266140/osa:4346642/osa:4332151/osa:4350083/osa:4352871/osa:4348656/osa:4342996/osa:4326249/osa:4337347/osa:4331017/osa:4348646/osa:4350524/osa:4345657/osa:4340283/osa:4347103/osa:4340970	24	21	gene:HORVU3Hr1G073220/gene:HORVU1Hr1G041250/gene:HORVU4Hr1G073630/gene:HORVU4Hr1G081310/gene:HORVU5Hr1G067880/gene:HORVU2Hr1G113180/gene:HORVU5Hr1G012200/gene:HORVU4Hr1G075360/gene:HORVU6Hr1G063480/gene:HORVU5Hr1G053950/gene:HORVU4Hr1G016410/gene:HORVU5Hr1G002010/gene:HORVU3Hr1G075690/gene:HORVU7Hr1G055560/gene:HORVU3Hr1G058460/gene:HORVU2Hr1G122370/gene:HORVU0Hr1G017370/gene:HORVU1Hr1G083420/gen…	3	gene:HORVU0Hr1G008950/gene:HORVU5Hr1G064040/gene:HORVU7Hr1G082450
osa00051	Fructose and mannose metabolism	15|868	45|3802	0.0696537	0.300904	gene:HORVU5Hr1G019030/gene:HORVU7Hr1G076150/gene:HORVU4Hr1G060380/gene:HORVU3Hr1G013350/gene:HORVU3Hr1G088540/gene:HORVU7Hr1G040550/gene:HORVU3Hr1G060060/gene:HORVU7Hr1G047000/gene:HORVU3Hr1G019730/gene:HORVU7Hr1G056770/gene:HORVU3Hr1G105380/gene:HORVU3Hr1G070690/gene:HORVU1Hr1G028200/gene:HORVU1Hr1G074330/gene:HORVU7Hr1G022500	-/-/-/-/-/-/-/-/-/-/-/-/-/-/-	osa:4345338/osa:4344497/osa:4332373/osa:4325211/osa:4338737/osa:4340643/osa:4327860/osa:4340909/osa:4326776/osa:4346217/osa:4326516/osa:4326547/osa:4338010/osa:4338912/osa:4340153	15	12	gene:HORVU5Hr1G019030/gene:HORVU7Hr1G076150/gene:HORVU4Hr1G060380/gene:HORVU3Hr1G013350/gene:HORVU3Hr1G088540/gene:HORVU7Hr1G040550/gene:HORVU7Hr1G047000/gene:HORVU3Hr1G019730/gene:HORVU7Hr1G056770/gene:HORVU3Hr1G105380/gene:HORVU1Hr1G028200/gene:HORVU1Hr1G074330	3	gene:HORVU3Hr1G060060/gene:HORVU3Hr1G070690/gene:HORVU7Hr1G022500
osa00340	Histidine metabolism	6|868	14|3802	0.0769408	0.31225	gene:HORVU4Hr1G062310/gene:HORVU4Hr1G081220/gene:HORVU6Hr1G061270/gene:HORVU5Hr1G062090/gene:HORVU6Hr1G072830/gene:HORVU5Hr1G037200	-/-/-/-/-/-	osa:4332296/osa:4331530/osa:4330149/osa:4347172/osa:4330612/osa:9271186	6	3	gene:HORVU4Hr1G062310/gene:HORVU4Hr1G081220/gene:HORVU5Hr1G062090	3	gene:HORVU6Hr1G061270/gene:HORVU6Hr1G072830/gene:HORVU5Hr1G037200
osa00053	Ascorbate and aldarate metabolism	14|868	42|3802	0.0780625	0.31225	gene:HORVU3Hr1G080360/gene:HORVU1Hr1G069130/gene:HORVU7Hr1G087250/gene:HORVU1Hr1G008120/gene:HORVU2Hr1G075970/gene:HORVU6Hr1G061270/gene:HORVU5Hr1G043060/gene:HORVU1Hr1G072680/gene:HORVU4Hr1G008270/gene:HORVU5Hr1G062090/gene:HORVU4Hr1G021270/gene:HORVU6Hr1G072830/gene:HORVU2Hr1G101730/gene:HORVU5Hr1G037200	-/-/-/-/-/-/-/-/-/-/-/-/-/-	osa:4327488/osa:4339141/osa:4341337/osa:4337622/osa:4335896/osa:4330149/osa:4351464/osa:4327476/osa:4352146/osa:4347172/osa:4334169/osa:4330612/osa:4336886/osa:9271186	14	8	gene:HORVU7Hr1G087250/gene:HORVU1Hr1G008120/gene:HORVU2Hr1G075970/gene:HORVU5Hr1G043060/gene:HORVU1Hr1G072680/gene:HORVU4Hr1G008270/gene:HORVU5Hr1G062090/gene:HORVU4Hr1G021270	6	gene:HORVU3Hr1G080360/gene:HORVU1Hr1G069130/gene:HORVU6Hr1G061270/gene:HORVU6Hr1G072830/gene:HORVU2Hr1G101730/gene:HORVU5Hr1G037200
osa00920	Sulfur metabolism	8|868	21|3802	0.0840751	0.314575	gene:HORVU4Hr1G081310/gene:HORVU5Hr1G012200/gene:HORVU6Hr1G063480/gene:HORVU6Hr1G087990/gene:HORVU5Hr1G094300/gene:HORVU0Hr1G003890/gene:HORVU6Hr1G059850/gene:HORVU4Hr1G070220	-/-/-/-/-/-/-/-	osa:4331528/osa:4352752/osa:9266140/osa:4331065/osa:4334073/osa:4343348/osa:4343581/osa:9272308	8	6	gene:HORVU4Hr1G081310/gene:HORVU5Hr1G012200/gene:HORVU6Hr1G063480/gene:HORVU6Hr1G087990/gene:HORVU5Hr1G094300/gene:HORVU0Hr1G003890	2	gene:HORVU6Hr1G059850/gene:HORVU4Hr1G070220
osa00770	Pantothenate and CoA biosynthesis	10|868	28|3802	0.0844691	0.314575	gene:HORVU7Hr1G059460/gene:HORVU0Hr1G008950/gene:HORVU6Hr1G061270/gene:HORVU2Hr1G103220/gene:HORVU6Hr1G072320/gene:HORVU6Hr1G072830/gene:HORVU5Hr1G037200/gene:HORVU7Hr1G034130/gene:HORVU3Hr1G079000/gene:HORVU7Hr1G116040	-/-/-/-/-/-/-/-/-/-	osa:4346318/osa:4332151/osa:4330149/osa:4337046/osa:4329450/osa:4330612/osa:9271186/osa:4340408/osa:4327558/osa:4344795	10	5	gene:HORVU7Hr1G059460/gene:HORVU6Hr1G072320/gene:HORVU7Hr1G034130/gene:HORVU3Hr1G079000/gene:HORVU7Hr1G116040	5	gene:HORVU0Hr1G008950/gene:HORVU6Hr1G061270/gene:HORVU2Hr1G103220/gene:HORVU6Hr1G072830/gene:HORVU5Hr1G037200
osa00195	Photosynthesis	15|868	47|3802	0.0967045	0.336906	gene:HORVU5Hr1G117910/gene:HORVU2Hr1G038940/gene:HORVU2Hr1G038830/gene:HORVU2Hr1G039510/gene:HORVU6Hr1G075280/gene:HORVU5Hr1G113900/gene:HORVU5Hr1G103180/gene:HORVU3Hr1G009210/gene:HORVU2Hr1G019820/gene:HORVU7Hr1G000900/gene:HORVU4Hr1G004210/novel.4468/gene:HORVU7Hr1G077740/gene:HORVU0Hr1G001490/gene:HORVU4Hr1G058970	-/-/-/-/-/-/-/-/-/-/-/-/-/-/-	osa:4334701/osa:4342395/osa:4342399/osa:4343634/osa:9270776/osa:4343070/osa:4334338/osa:4352085/osa:4351694/osa:4339833/osa:4333746/osa:4326537/osa:4344439/osa:4339593/osa:4332431	15	4	gene:HORVU5Hr1G117910/gene:HORVU2Hr1G038940/gene:HORVU2Hr1G038830/gene:HORVU5Hr1G103180	11	gene:HORVU2Hr1G039510/gene:HORVU6Hr1G075280/gene:HORVU5Hr1G113900/gene:HORVU3Hr1G009210/gene:HORVU2Hr1G019820/gene:HORVU7Hr1G000900/gene:HORVU4Hr1G004210/novel.4468/gene:HORVU7Hr1G077740/gene:HORVU0Hr1G001490/gene:HORVU4Hr1G058970
osa00330	Arginine and proline metabolism	15|868	47|3802	0.0967045	0.336906	gene:HORVU3Hr1G073220/gene:HORVU1Hr1G072780/gene:HORVU5Hr1G087780/gene:HORVU1Hr1G053440/gene:HORVU6Hr1G061270/gene:HORVU5Hr1G108610/gene:HORVU2Hr1G103220/gene:HORVU2Hr1G005320/gene:HORVU7Hr1G055560/gene:HORVU5Hr1G062090/gene:HORVU5Hr1G006730/gene:HORVU0Hr1G017370/gene:HORVU6Hr1G072830/gene:HORVU5Hr1G037200/gene:HORVU5Hr1G064040	-/-/-/-/-/-/-/-/-/-/-/-/-/-/-	osa:4325621/osa:4338979/osa:4335110/osa:4349318/osa:4330149/osa:4334477/osa:4337046/osa:4334912/osa:4342996/osa:4347172/osa:4329560/osa:4331017/osa:4330612/osa:9271186/osa:4347103	15	10	gene:HORVU3Hr1G073220/gene:HORVU1Hr1G072780/gene:HORVU5Hr1G087780/gene:HORVU1Hr1G053440/gene:HORVU5Hr1G108610/gene:HORVU2Hr1G005320/gene:HORVU7Hr1G055560/gene:HORVU5Hr1G062090/gene:HORVU5Hr1G006730/gene:HORVU0Hr1G017370	5	gene:HORVU6Hr1G061270/gene:HORVU2Hr1G103220/gene:HORVU6Hr1G072830/gene:HORVU5Hr1G037200/gene:HORVU5Hr1G064040
osa00941	Flavonoid biosynthesis	8|868	22|3802	0.106812	0.360491	gene:HORVU4Hr1G061990/gene:HORVU2Hr1G110130/gene:HORVU5Hr1G046480/gene:HORVU7Hr1G095900/gene:HORVU5Hr1G112670/gene:HORVU1Hr1G094880/gene:HORVU6Hr1G056230/gene:HORVU5Hr1G064260	-/-/-/-/-/-/-/-	osa:4332311/osa:9270463/osa:4349607/osa:4348299/osa:4334588/osa:4348304/osa:4329959/osa:4347092	8	5	gene:HORVU4Hr1G061990/gene:HORVU2Hr1G110130/gene:HORVU5Hr1G046480/gene:HORVU1Hr1G094880/gene:HORVU5Hr1G064260	3	gene:HORVU7Hr1G095900/gene:HORVU5Hr1G112670/gene:HORVU6Hr1G056230
osa00410	beta-Alanine metabolism	11|868	33|3802	0.110956	0.363129	gene:HORVU2Hr1G078560/gene:HORVU4Hr1G064790/gene:HORVU6Hr1G061270/gene:HORVU2Hr1G103220/gene:HORVU5Hr1G062090/gene:HORVU6Hr1G072830/gene:HORVU4Hr1G008700/gene:HORVU7Hr1G083490/gene:HORVU5Hr1G037200/gene:HORVU3Hr1G079000/gene:HORVU2Hr1G012710	-/-/-/-/-/-/-/-/-/-/-	osa:4335973/osa:4332184/osa:4330149/osa:4337046/osa:4347172/osa:4330612/osa:4333932/osa:4340986/osa:9271186/osa:4327558/osa:4335335	11	4	gene:HORVU4Hr1G064790/gene:HORVU5Hr1G062090/gene:HORVU3Hr1G079000/gene:HORVU2Hr1G012710	7	gene:HORVU2Hr1G078560/gene:HORVU6Hr1G061270/gene:HORVU2Hr1G103220/gene:HORVU6Hr1G072830/gene:HORVU4Hr1G008700/gene:HORVU7Hr1G083490/gene:HORVU5Hr1G037200
osa04141	Protein processing in endoplasmic reticulum	43|868	159|3802	0.116861	0.371206	gene:HORVU3Hr1G007500/gene:HORVU2Hr1G005170/novel.4336/gene:HORVU3Hr1G064680/gene:HORVU6Hr1G082360/gene:HORVU6Hr1G077710/gene:HORVU4Hr1G043910/gene:HORVU4Hr1G010650/gene:HORVU3Hr1G020390/gene:HORVU7Hr1G082730/gene:HORVU7Hr1G091720/gene:HORVU3Hr1G086500/gene:HORVU3Hr1G048610/gene:HORVU5Hr1G121610/gene:HORVU3Hr1G014730/gene:HORVU1Hr1G052260/gene:HORVU5Hr1G070720/gene:HORVU2Hr1G066560/gene:HORVU4Hr1…	-/-/-/-/-/-/PDI/-/-/-/-/-/-/-/-/-/-/-/-/-/-/-/-/-/-/-/-/-/-/-/-/-/-/-/Agl4/HSP70/-/-/-/-/-/-/-	osa:4325697/osa:9267997/osa:4332237/osa:4346811/osa:4330933/osa:4330786/osa:4350002/osa:4334011/osa:4325342/osa:4341009/osa:4342072/osa:4339012/osa:4327929/osa:4334781/osa:4326440/osa:4349264/osa:4347356/osa:4335435/osa:4332357/osa:4336083/osa:4337331/osa:4352510/osa:4324876/osa:107275757/osa:4332413/osa:4335701/osa:4330106/osa:4337389/osa:4338354/osa:4334611/osa:4331510/osa:4340508/osa:4333265/o…	43	42	gene:HORVU3Hr1G007500/gene:HORVU2Hr1G005170/novel.4336/gene:HORVU3Hr1G064680/gene:HORVU6Hr1G082360/gene:HORVU6Hr1G077710/gene:HORVU4Hr1G043910/gene:HORVU4Hr1G010650/gene:HORVU3Hr1G020390/gene:HORVU7Hr1G082730/gene:HORVU7Hr1G091720/gene:HORVU3Hr1G086500/gene:HORVU3Hr1G048610/gene:HORVU5Hr1G121610/gene:HORVU3Hr1G014730/gene:HORVU1Hr1G052260/gene:HORVU5Hr1G070720/gene:HORVU2Hr1G066560/gene:HORVU4Hr1…	1	gene:HORVU6Hr1G094830
osa00400	Phenylalanine, tyrosine and tryptophan biosynthesis	12|868	38|3802	0.137204	0.423373	gene:HORVU3Hr1G073220/gene:HORVU1Hr1G093480/gene:HORVU4Hr1G061120/gene:HORVU7Hr1G114660/gene:HORVU4Hr1G083210/gene:HORVU5Hr1G052150/gene:HORVU0Hr1G017370/gene:HORVU0Hr1G008740/gene:HORVU7Hr1G073460/gene:HORVU1Hr1G048860/gene:HORVU0Hr1G000490/gene:HORVU7Hr1G082450	-/-/-/-/-/-/-/-/-/-/-/-	osa:4325621/osa:4342571/osa:4332341/osa:4345257/osa:4331468/osa:4346529/osa:4331017/osa:4332286/osa:4344612/osa:4349157/osa:4349410/osa:4340970	12	10	gene:HORVU3Hr1G073220/gene:HORVU1Hr1G093480/gene:HORVU4Hr1G061120/gene:HORVU7Hr1G114660/gene:HORVU4Hr1G083210/gene:HORVU5Hr1G052150/gene:HORVU0Hr1G017370/gene:HORVU0Hr1G008740/gene:HORVU7Hr1G073460/gene:HORVU0Hr1G000490	2	gene:HORVU1Hr1G048860/gene:HORVU7Hr1G082450
osa00310	Lysine degradation	10|868	31|3802	0.149079	0.428135	gene:HORVU5Hr1G074820/gene:HORVU6Hr1G061270/gene:HORVU5Hr1G052090/gene:HORVU1Hr1G023630/gene:HORVU5Hr1G062090/gene:HORVU1Hr1G023060/gene:HORVU6Hr1G072830/gene:HORVU5Hr1G037200/gene:HORVU5Hr1G041830/gene:HORVU3Hr1G000760	-/-/-/-/-/-/-/-/-/-	osa:107276062/osa:4330149/osa:4346520/osa:4337881/osa:4347172/osa:4337862/osa:4330612/osa:9271186/osa:4346857/osa:4326136	10	6	gene:HORVU5Hr1G074820/gene:HORVU5Hr1G052090/gene:HORVU1Hr1G023630/gene:HORVU5Hr1G062090/gene:HORVU1Hr1G023060/gene:HORVU3Hr1G000760	4	gene:HORVU6Hr1G061270/gene:HORVU6Hr1G072830/gene:HORVU5Hr1G037200/gene:HORVU5Hr1G041830
osa00650	Butanoate metabolism	7|868	20|3802	0.15064	0.428135	gene:HORVU2Hr1G078560/gene:HORVU4Hr1G064790/gene:HORVU7Hr1G082330/gene:HORVU5Hr1G052090/gene:HORVU6Hr1G072320/gene:HORVU4Hr1G008700/gene:HORVU3Hr1G000760	-/-/-/-/-/-/-	osa:4335973/osa:4332184/osa:4344928/osa:4346520/osa:4329450/osa:4333932/osa:4326136	7	5	gene:HORVU4Hr1G064790/gene:HORVU7Hr1G082330/gene:HORVU5Hr1G052090/gene:HORVU6Hr1G072320/gene:HORVU3Hr1G000760	2	gene:HORVU2Hr1G078560/gene:HORVU4Hr1G008700
osa00910	Nitrogen metabolism	7|868	20|3802	0.15064	0.428135	gene:HORVU5Hr1G068050/gene:HORVU2Hr1G093020/gene:HORVU6Hr1G087300/gene:HORVU4Hr1G066860/gene:HORVU4Hr1G022150/gene:HORVU6Hr1G005750/gene:HORVU3Hr1G063050	-/-/-/-/-/-/-	osa:4347247/osa:4334405/osa:4326894/osa:4332108/osa:4349804/osa:4328051/osa:4324398	7	5	gene:HORVU2Hr1G093020/gene:HORVU6Hr1G087300/gene:HORVU4Hr1G066860/gene:HORVU6Hr1G005750/gene:HORVU3Hr1G063050	2	gene:HORVU5Hr1G068050/gene:HORVU4Hr1G022150
osa00071	Fatty acid degradation	12|868	39|3802	0.159245	0.440985	gene:HORVU6Hr1G091130/gene:HORVU6Hr1G061270/gene:HORVU5Hr1G052090/gene:HORVU5Hr1G062090/gene:HORVU6Hr1G024100/gene:HORVU6Hr1G072830/gene:HORVU4Hr1G027270/gene:HORVU7Hr1G083490/gene:HORVU5Hr1G036460/gene:HORVU5Hr1G037200/gene:HORVU7Hr1G024350/gene:HORVU3Hr1G000760	-/-/-/-/-/-/-/-/-/-/-/-	osa:4331150/osa:4330149/osa:4346520/osa:4347172/osa:4328997/osa:4330612/osa:4344267/osa:4340986/osa:4351610/osa:9271186/osa:4340187/osa:4326136	12	7	gene:HORVU6Hr1G091130/gene:HORVU5Hr1G052090/gene:HORVU5Hr1G062090/gene:HORVU6Hr1G024100/gene:HORVU5Hr1G036460/gene:HORVU7Hr1G024350/gene:HORVU3Hr1G000760	5	gene:HORVU6Hr1G061270/gene:HORVU6Hr1G072830/gene:HORVU4Hr1G027270/gene:HORVU7Hr1G083490/gene:HORVU5Hr1G037200
osa00061	Fatty acid biosynthesis	10|868	32|3802	0.174983	0.472455	gene:HORVU5Hr1G053010/gene:HORVU3Hr1G091320/gene:HORVU5Hr1G094940/gene:HORVU2Hr1G089160/gene:HORVU7Hr1G019830/gene:HORVU2Hr1G030950/gene:HORVU7Hr1G085220/gene:HORVU5Hr1G036460/gene:HORVU3Hr1G073560/gene:HORVU7Hr1G024350	-/-/-/-/-/-/-/-/-/-	osa:4346596/osa:4324844/osa:4334104/osa:4338898/osa:4340093/osa:4343906/osa:4345286/osa:4351610/osa:4327020/osa:4340187	10	8	gene:HORVU5Hr1G053010/gene:HORVU3Hr1G091320/gene:HORVU2Hr1G089160/gene:HORVU7Hr1G019830/gene:HORVU7Hr1G085220/gene:HORVU5Hr1G036460/gene:HORVU3Hr1G073560/gene:HORVU7Hr1G024350	2	gene:HORVU5Hr1G094940/gene:HORVU2Hr1G030950
osa00520	Amino sugar and nucleotide sugar metabolism	25|868	92|3802	0.188257	0.485869	gene:HORVU1Hr1G091600/gene:HORVU7Hr1G067620/gene:HORVU7Hr1G076150/gene:HORVU4Hr1G060380/gene:HORVU4Hr1G026150/gene:HORVU1Hr1G006860/gene:HORVU3Hr1G019730/gene:HORVU2Hr1G104110/gene:HORVU2Hr1G033100/gene:HORVU2Hr1G111070/gene:HORVU5Hr1G045700/gene:HORVU2Hr1G115640/gene:HORVU0Hr1G013220/gene:HORVU3Hr1G105380/gene:HORVU4Hr1G008270/gene:HORVU3Hr1G070690/gene:HORVU1Hr1G028200/gene:HORVU3Hr1G079960/gen…	-/-/-/-/-/-/-/-/-/-/-/-/-/-/-/-/-/-/-/-/-/-/-/-/-	osa:4339718/osa:4345339/osa:4344497/osa:4332373/osa:4349687/osa:4340677/osa:4326776/osa:4337011/osa:4343849/osa:4337282/osa:4351364/osa:4337166/osa:4347311/osa:4326516/osa:4352146/osa:4326547/osa:4338010/osa:4327480/osa:4334169/osa:4336263/osa:4347638/osa:4346723/osa:4344002/osa:4351401/osa:4338718	25	16	gene:HORVU1Hr1G091600/gene:HORVU7Hr1G067620/gene:HORVU7Hr1G076150/gene:HORVU4Hr1G060380/gene:HORVU1Hr1G006860/gene:HORVU3Hr1G019730/gene:HORVU2Hr1G033100/gene:HORVU2Hr1G111070/gene:HORVU0Hr1G013220/gene:HORVU3Hr1G105380/gene:HORVU4Hr1G008270/gene:HORVU1Hr1G028200/gene:HORVU3Hr1G079960/gene:HORVU4Hr1G021270/gene:HORVU5Hr1G080860/gene:HORVU2Hr1G126740	9	gene:HORVU4Hr1G026150/gene:HORVU2Hr1G104110/gene:HORVU5Hr1G045700/gene:HORVU2Hr1G115640/gene:HORVU3Hr1G070690/gene:HORVU2Hr1G085280/gene:HORVU5Hr1G055920/gene:HORVU5Hr1G081460/gene:HORVU5Hr1G045150
osa03030	DNA replication	15|868	52|3802	0.188949	0.485869	gene:HORVU1Hr1G029770/gene:HORVU4Hr1G067940/gene:HORVU1Hr1G070110/gene:HORVU3Hr1G047230/gene:HORVU0Hr1G017330/gene:HORVU1Hr1G036500/gene:HORVU1Hr1G000080/novel.4577/gene:HORVU2Hr1G116060/gene:HORVU3Hr1G051650/gene:HORVU3Hr1G030580/gene:HORVU2Hr1G105420/gene:HORVU3Hr1G034860/gene:HORVU3Hr1G057550/novel.5063	-/-/-/-/-/-/-/-/-/-/-/-/-/-/-	osa:4338176/osa:4332052/osa:4339099/osa:107275673/osa:4331016/osa:4329458/osa:9267714/osa:4352514/osa:4337150/osa:4334834/osa:4330068/osa:4336807/osa:4327706/osa:4326564/osa:4339099	15	11	gene:HORVU1Hr1G029770/gene:HORVU4Hr1G067940/gene:HORVU1Hr1G070110/gene:HORVU3Hr1G047230/gene:HORVU0Hr1G017330/gene:HORVU1Hr1G036500/gene:HORVU1Hr1G000080/novel.4577/gene:HORVU2Hr1G105420/gene:HORVU3Hr1G034860/gene:HORVU3Hr1G057550	4	gene:HORVU2Hr1G116060/gene:HORVU3Hr1G051650/gene:HORVU3Hr1G030580/novel.5063
osa00220	Arginine biosynthesis	9|868	29|3802	0.198432	0.497834	gene:HORVU3Hr1G073220/gene:HORVU6Hr1G068750/gene:HORVU1Hr1G062900/gene:HORVU2Hr1G093020/gene:HORVU2Hr1G005320/gene:HORVU4Hr1G066860/gene:HORVU0Hr1G017370/gene:HORVU5Hr1G114090/gene:HORVU7Hr1G051070	-/-/-/-/-/-/-/-/-	osa:4325621/osa:9269231/osa:4351847/osa:4334405/osa:4334912/osa:4332108/osa:4331017/osa:107279825/osa:4346012	9	8	gene:HORVU3Hr1G073220/gene:HORVU6Hr1G068750/gene:HORVU1Hr1G062900/gene:HORVU2Hr1G093020/gene:HORVU2Hr1G005320/gene:HORVU4Hr1G066860/gene:HORVU0Hr1G017370/gene:HORVU7Hr1G051070	1	gene:HORVU5Hr1G114090
osa04712	Circadian rhythm - plant	10|868	33|3802	0.202821	0.497834	gene:HORVU6Hr1G058740/gene:HORVU4Hr1G057550/gene:HORVU5Hr1G081620/gene:HORVU5Hr1G078310/gene:HORVU5Hr1G048110/gene:HORVU3Hr1G027590/gene:HORVU4Hr1G039300/gene:HORVU4Hr1G053400/gene:HORVU2Hr1G013400/gene:HORVU6Hr1G049950	-/-/-/-/-/-/-/-/-/-	osa:9270575/osa:4332464/osa:4347674/osa:9268282/osa:107276210/osa:4324585/osa:4350698/osa:4332623/osa:4344399/osa:4329738	10	5	gene:HORVU4Hr1G057550/gene:HORVU5Hr1G081620/gene:HORVU5Hr1G078310/gene:HORVU5Hr1G048110/gene:HORVU4Hr1G039300	5	gene:HORVU6Hr1G058740/gene:HORVU3Hr1G027590/gene:HORVU4Hr1G053400/gene:HORVU2Hr1G013400/gene:HORVU6Hr1G049950
osa00640	Propanoate metabolism	8|868	26|3802	0.225821	0.54197	gene:HORVU6Hr1G058210/gene:HORVU5Hr1G052090/gene:HORVU1Hr1G023630/gene:HORVU1Hr1G023060/gene:HORVU5Hr1G034820/gene:HORVU7Hr1G083490/gene:HORVU2Hr1G036950/gene:HORVU3Hr1G000760	-/-/-/-/-/-/-/-	osa:4330016/osa:4346520/osa:4337881/osa:4337862/osa:4351684/osa:4340986/osa:4343710/osa:4326136	8	6	gene:HORVU6Hr1G058210/gene:HORVU5Hr1G052090/gene:HORVU1Hr1G023630/gene:HORVU1Hr1G023060/gene:HORVU2Hr1G036950/gene:HORVU3Hr1G000760	2	gene:HORVU5Hr1G034820/gene:HORVU7Hr1G083490
osa00460	Cyanoamino acid metabolism	10|868	34|3802	0.232385	0.545598	gene:HORVU7Hr1G091730/gene:HORVU1Hr1G055860/gene:HORVU5Hr1G073370/gene:HORVU0Hr1G020750/gene:HORVU1Hr1G073280/gene:HORVU6Hr1G087300/gene:HORVU2Hr1G089050/gene:HORVU2Hr1G079960/gene:HORVU3Hr1G013650/gene:HORVU7Hr1G019380	-/-/-/-/-/-/-/-/-/-	osa:4324050/osa:4352058/osa:4347441/osa:4345996/osa:4338956/osa:4326894/osa:4336389/osa:4336033/osa:4324525/osa:4352333	10	6	gene:HORVU1Hr1G055860/gene:HORVU1Hr1G073280/gene:HORVU6Hr1G087300/gene:HORVU2Hr1G089050/gene:HORVU3Hr1G013650/gene:HORVU7Hr1G019380	4	gene:HORVU7Hr1G091730/gene:HORVU5Hr1G073370/gene:HORVU0Hr1G020750/gene:HORVU2Hr1G079960
osa00780	Biotin metabolism	5|868	16|3802	0.293002	0.653876	gene:HORVU5Hr1G053010/gene:HORVU5Hr1G094940/gene:HORVU2Hr1G089160/gene:HORVU2Hr1G030950/gene:HORVU7Hr1G085220	-/-/-/-/-	osa:4346596/osa:4334104/osa:4338898/osa:4343906/osa:4345286	5	3	gene:HORVU5Hr1G053010/gene:HORVU2Hr1G089160/gene:HORVU7Hr1G085220	2	gene:HORVU5Hr1G094940/gene:HORVU2Hr1G030950
osa03060	Protein export	11|868	40|3802	0.293881	0.653876	gene:HORVU3Hr1G064680/gene:HORVU3Hr1G048610/gene:HORVU2Hr1G066560/gene:HORVU5Hr1G088300/gene:HORVU7Hr1G052720/gene:HORVU5Hr1G109380/gene:HORVU3Hr1G087090/gene:HORVU5Hr1G042050/gene:HORVU2Hr1G103100/gene:HORVU3Hr1G090360/gene:HORVU6Hr1G008880	-/-/-/-/-/-/-/-/-/-/HSP70	osa:4346811/osa:4327929/osa:4335435/osa:4347817/osa:4346082/osa:4340738/osa:4352133/osa:4345269/osa:4337050/osa:4324904/osa:4328075	11	11	gene:HORVU3Hr1G064680/gene:HORVU3Hr1G048610/gene:HORVU2Hr1G066560/gene:HORVU5Hr1G088300/gene:HORVU7Hr1G052720/gene:HORVU5Hr1G109380/gene:HORVU3Hr1G087090/gene:HORVU5Hr1G042050/gene:HORVU2Hr1G103100/gene:HORVU3Hr1G090360/gene:HORVU6Hr1G008880	0
osa01040	Biosynthesis of unsaturated fatty acids	6|868	20|3802	0.296666	0.653876	gene:HORVU3Hr1G091320/gene:HORVU6Hr1G091130/gene:HORVU2Hr1G096760/gene:HORVU3Hr1G013790/gene:HORVU7Hr1G083490/gene:HORVU3Hr1G013750	-/-/-/-/-/-	osa:4324844/osa:4331150/osa:4336637/osa:4324516/osa:4340986/osa:107277374	6	2	gene:HORVU3Hr1G091320/gene:HORVU6Hr1G091130	4	gene:HORVU2Hr1G096760/gene:HORVU3Hr1G013790/gene:HORVU7Hr1G083490/gene:HORVU3Hr1G013750
osa03050	Proteasome	13|868	49|3802	0.317919	0.686705	gene:HORVU1Hr1G058180/gene:HORVU7Hr1G027220/novel.7042/gene:HORVU7Hr1G084550/gene:HORVU3Hr1G038460/gene:HORVU4Hr1G017540/gene:HORVU0Hr1G015750/gene:HORVU7Hr1G090380/gene:HORVU1Hr1G068490/gene:HORVU1Hr1G028190/gene:HORVU6Hr1G087650/gene:HORVU6Hr1G086960/gene:HORVU1Hr1G064630	-/-/-/-/-/-/-/-/-/-/-/-/-	osa:4324379/osa:107278560/osa:4338009/osa:4328674/osa:4325173/osa:4347573/osa:4328517/osa:4328642/osa:4339169/osa:4338009/osa:4340276/osa:4333335/osa:4339809	13	13	gene:HORVU1Hr1G058180/gene:HORVU7Hr1G027220/novel.7042/gene:HORVU7Hr1G084550/gene:HORVU3Hr1G038460/gene:HORVU4Hr1G017540/gene:HORVU0Hr1G015750/gene:HORVU7Hr1G090380/gene:HORVU1Hr1G068490/gene:HORVU1Hr1G028190/gene:HORVU6Hr1G087650/gene:HORVU6Hr1G086960/gene:HORVU1Hr1G064630	0
osa01210	2-Oxocarboxylic acid metabolism	11|868	41|3802	0.325287	0.688842	gene:HORVU3Hr1G073220/gene:HORVU5Hr1G043190/gene:HORVU2Hr1G087970/gene:HORVU6Hr1G062440/gene:HORVU7Hr1G059460/gene:HORVU0Hr1G008950/gene:HORVU0Hr1G017370/gene:HORVU6Hr1G072320/gene:HORVU7Hr1G051070/gene:HORVU6Hr1G053650/gene:HORVU4Hr1G080640	-/-/-/-/-/-/-/-/-/-/-	osa:4325621/osa:4351460/osa:4336353/osa:4330192/osa:4346318/osa:4332151/osa:4331017/osa:4329450/osa:4346012/osa:4329858/osa:4331547	11	9	gene:HORVU3Hr1G073220/gene:HORVU5Hr1G043190/gene:HORVU2Hr1G087970/gene:HORVU6Hr1G062440/gene:HORVU7Hr1G059460/gene:HORVU0Hr1G017370/gene:HORVU6Hr1G072320/gene:HORVU7Hr1G051070/gene:HORVU6Hr1G053650	2	gene:HORVU0Hr1G008950/gene:HORVU4Hr1G080640
osa00196	Photosynthesis - antenna proteins	4|868	13|3802	0.343201	0.689191	gene:HORVU7Hr1G058120/gene:HORVU5Hr1G054000/gene:HORVU5Hr1G062240/gene:HORVU2Hr1G079920	-/-/-/-	osa:4324599/osa:4346649/osa:4347166/osa:4336028	4	0		4	gene:HORVU7Hr1G058120/gene:HORVU5Hr1G054000/gene:HORVU5Hr1G062240/gene:HORVU2Hr1G079920
osa00670	One carbon pool by folate	4|868	13|3802	0.343201	0.689191	gene:HORVU5Hr1G066960/gene:HORVU1Hr1G055860/gene:HORVU2Hr1G036840/gene:HORVU2Hr1G103130	-/-/-/-	osa:4347204/osa:4352058/osa:4343714/osa:4337051	4	3	gene:HORVU5Hr1G066960/gene:HORVU1Hr1G055860/gene:HORVU2Hr1G036840	1	gene:HORVU2Hr1G103130
osa00561	Glycerolipid metabolism	18|868	71|3802	0.348426	0.689191	gene:HORVU3Hr1G109780/gene:HORVU6Hr1G061270/gene:HORVU4Hr1G020770/gene:HORVU1Hr1G043820/gene:HORVU1Hr1G072680/gene:HORVU7Hr1G046970/gene:HORVU5Hr1G062090/gene:HORVU7Hr1G068230/gene:HORVU5Hr1G027810/gene:HORVU4Hr1G060440/gene:HORVU6Hr1G072830/gene:HORVU3Hr1G008430/gene:HORVU1Hr1G072590/gene:HORVU2Hr1G045130/gene:HORVU1Hr1G057940/gene:HORVU5Hr1G037200/gene:HORVU2Hr1G116910/gene:HORVU3Hr1G064450	-/-/-/-/-/-/-/-/-/-/-/-/-/-/-/-/-/-	osa:4345048/osa:4330149/osa:4349835/osa:4348988/osa:4327476/osa:4340911/osa:4347172/osa:4345076/osa:4350987/osa:4332372/osa:4330612/osa:4325474/osa:4338997/osa:4343455/osa:9266342/osa:9271186/osa:4337126/osa:4325649	18	11	gene:HORVU3Hr1G109780/gene:HORVU1Hr1G043820/gene:HORVU1Hr1G072680/gene:HORVU7Hr1G046970/gene:HORVU5Hr1G062090/gene:HORVU5Hr1G027810/gene:HORVU3Hr1G008430/gene:HORVU1Hr1G072590/gene:HORVU2Hr1G045130/gene:HORVU2Hr1G116910/gene:HORVU3Hr1G064450	7	gene:HORVU6Hr1G061270/gene:HORVU4Hr1G020770/gene:HORVU7Hr1G068230/gene:HORVU4Hr1G060440/gene:HORVU6Hr1G072830/gene:HORVU1Hr1G057940/gene:HORVU5Hr1G037200
osa01240	Biosynthesis of cofactors	48|868	199|3802	0.355348	0.689191	gene:HORVU5Hr1G053010/gene:HORVU1Hr1G090430/gene:HORVU5Hr1G066960/gene:HORVU4Hr1G060380/gene:HORVU7Hr1G114330/gene:HORVU1Hr1G055860/gene:HORVU1Hr1G055440/gene:HORVU5Hr1G094940/gene:HORVU6Hr1G048850/gene:HORVU7Hr1G090950/gene:HORVU2Hr1G040570/gene:HORVU0Hr1G008950/gene:HORVU2Hr1G050140/gene:HORVU4Hr1G075800/gene:HORVU1Hr1G054380/gene:HORVU6Hr1G061270/gene:HORVU5Hr1G041120/gene:HORVU5Hr1G043060/gen…	-/-/-/-/-/-/-/-/-/-/-/-/-/-/-/-/-/-/-/-/-/-/-/-/-/-/-/-/-/-/-/-/-/-/-/-/-/-/-/-/-/-/-/-/-/-/-/-	osa:4346596/osa:4339675/osa:4347204/osa:4332373/osa:4341663/osa:4352058/osa:4349403/osa:4334104/osa:4329786/osa:4351850/osa:4337406/osa:4332151/osa:4342564/osa:4331792/osa:4349454/osa:4330149/osa:4349774/osa:4351464/osa:4343011/osa:9268489/osa:4327476/osa:4352146/osa:4337881/osa:4326346/osa:4344470/osa:4326671/osa:4331897/osa:4338898/osa:4334169/osa:4337862/osa:4327173/osa:4326818/osa:4327918/osa…	48	33	gene:HORVU5Hr1G053010/gene:HORVU5Hr1G066960/gene:HORVU4Hr1G060380/gene:HORVU7Hr1G114330/gene:HORVU1Hr1G055860/gene:HORVU1Hr1G055440/gene:HORVU6Hr1G048850/gene:HORVU7Hr1G090950/gene:HORVU2Hr1G040570/gene:HORVU2Hr1G050140/gene:HORVU4Hr1G075800/gene:HORVU5Hr1G041120/gene:HORVU5Hr1G043060/gene:HORVU6Hr1G013200/gene:HORVU5Hr1G057050/gene:HORVU1Hr1G072680/gene:HORVU4Hr1G008270/gene:HORVU1Hr1G023630/gen…	15	gene:HORVU1Hr1G090430/gene:HORVU5Hr1G094940/gene:HORVU0Hr1G008950/gene:HORVU1Hr1G054380/gene:HORVU6Hr1G061270/gene:HORVU4Hr1G078510/gene:HORVU5Hr1G011100/gene:HORVU6Hr1G072830/gene:HORVU1Hr1G045670/gene:HORVU1Hr1G031230/gene:HORVU2Hr1G030950/gene:HORVU5Hr1G037200/gene:HORVU2Hr1G096850/gene:HORVU6Hr1G028050/novel.7296
osa00900	Terpenoid backbone biosynthesis	11|868	42|3802	0.357359	0.689191	gene:HORVU1Hr1G079070/gene:HORVU2Hr1G043680/gene:HORVU4Hr1G077620/gene:HORVU6Hr1G070060/gene:HORVU3Hr1G074210/gene:HORVU5Hr1G052090/gene:HORVU5Hr1G078370/gene:HORVU1Hr1G091110/gene:HORVU2Hr1G126150/gene:HORVU3Hr1G000760/gene:HORVU3Hr1G065150	-/-/-/-/-/-/-/-/-/-/-	osa:4339489/osa:4343523/osa:9272175/osa:9272427/osa:4326891/osa:4346520/osa:4347566/osa:4339700/osa:4342614/osa:4326136/osa:4323892	11	8	gene:HORVU1Hr1G079070/gene:HORVU2Hr1G043680/gene:HORVU6Hr1G070060/gene:HORVU5Hr1G052090/gene:HORVU5Hr1G078370/gene:HORVU2Hr1G126150/gene:HORVU3Hr1G000760/gene:HORVU3Hr1G065150	3	gene:HORVU4Hr1G077620/gene:HORVU3Hr1G074210/gene:HORVU1Hr1G091110
osa03008	Ribosome biogenesis in eukaryotes	14|868	55|3802	0.370395	0.7018	gene:HORVU2Hr1G074850/gene:HORVU1Hr1G090760/gene:HORVU6Hr1G013200/gene:HORVU4Hr1G047580/gene:HORVU7Hr1G071450/gene:HORVU2Hr1G027370/gene:HORVU6Hr1G057640/gene:HORVU4Hr1G049150/gene:HORVU1Hr1G083960/gene:HORVU2Hr1G016650/novel.3344/gene:HORVU7Hr1G084420/gene:HORVU2Hr1G064130/gene:HORVU5Hr1G044440	-/-/-/-/-/-/-/-/-/-/-/-/-/-	osa:9269193/osa:4339683/osa:4343011/osa:4350782/osa:4344688/osa:4344029/osa:9269830/osa:4332852/osa:4332851/osa:4325442/osa:4344710/osa:9266942/osa:4328001/osa:4351433	14	14	gene:HORVU2Hr1G074850/gene:HORVU1Hr1G090760/gene:HORVU6Hr1G013200/gene:HORVU4Hr1G047580/gene:HORVU7Hr1G071450/gene:HORVU2Hr1G027370/gene:HORVU6Hr1G057640/gene:HORVU4Hr1G049150/gene:HORVU1Hr1G083960/gene:HORVU2Hr1G016650/novel.3344/gene:HORVU7Hr1G084420/gene:HORVU2Hr1G064130/gene:HORVU5Hr1G044440	0
osa00564	Glycerophospholipid metabolism	22|868	90|3802	0.3964	0.738123	gene:HORVU3Hr1G109160/gene:HORVU1Hr1G067480/gene:HORVU0Hr1G022470/gene:HORVU3Hr1G064990/gene:HORVU1Hr1G025370/gene:HORVU1Hr1G024870/gene:HORVU1Hr1G079150/gene:HORVU7Hr1G068230/gene:HORVU5Hr1G027810/gene:HORVU1Hr1G059050/gene:HORVU3Hr1G008430/gene:HORVU1Hr1G072590/gene:HORVU2Hr1G045130/gene:HORVU1Hr1G057940/gene:HORVU5Hr1G060030/gene:HORVU2Hr1G116910/gene:HORVU3Hr1G064450/gene:HORVU1Hr1G080520/gen…	-/-/-/-/-/-/-/-/-/-/-/-/-/-/-/-/-/-/-/-/-/-	osa:4325407/osa:4339200/osa:4341683/osa:4323890/osa:4337942/osa:4333407/osa:4349161/osa:4345076/osa:4350987/osa:107277488/osa:4325474/osa:4338997/osa:4343455/osa:9266342/osa:4342872/osa:4337126/osa:4325649/osa:9268113/osa:4335210/osa:4327647/osa:4332460/osa:4328107	22	11	gene:HORVU3Hr1G109160/gene:HORVU1Hr1G067480/gene:HORVU0Hr1G022470/gene:HORVU5Hr1G027810/gene:HORVU3Hr1G008430/gene:HORVU1Hr1G072590/gene:HORVU2Hr1G045130/gene:HORVU2Hr1G116910/gene:HORVU3Hr1G064450/gene:HORVU1Hr1G080520/gene:HORVU4Hr1G057680	11	gene:HORVU3Hr1G064990/gene:HORVU1Hr1G025370/gene:HORVU1Hr1G024870/gene:HORVU1Hr1G079150/gene:HORVU7Hr1G068230/gene:HORVU1Hr1G059050/gene:HORVU1Hr1G057940/gene:HORVU5Hr1G060030/gene:HORVU2Hr1G010130/gene:HORVU3Hr1G024530/gene:HORVU6Hr1G013020
osa00950	Isoquinoline alkaloid biosynthesis	4|868	15|3802	0.458761	0.839085	gene:HORVU3Hr1G073220/gene:HORVU0Hr1G017370/gene:HORVU2Hr1G012710/gene:HORVU7Hr1G082450	-/-/-/-	osa:4325621/osa:4331017/osa:4335335/osa:4340970	4	3	gene:HORVU3Hr1G073220/gene:HORVU0Hr1G017370/gene:HORVU2Hr1G012710	1	gene:HORVU7Hr1G082450
osa04070	Phosphatidylinositol signaling system	13|868	54|3802	0.466159	0.839085	gene:HORVU4Hr1G025960/gene:HORVU1Hr1G002820/gene:HORVU5Hr1G094290/gene:HORVU4Hr1G056550/gene:HORVU7Hr1G068230/gene:HORVU4Hr1G009540/gene:HORVU4Hr1G004590/gene:HORVU1Hr1G057940/gene:HORVU2Hr1G116910/gene:HORVU3Hr1G082080/gene:HORVU4Hr1G046320/gene:HORVU2Hr1G127070/gene:HORVU2Hr1G022850	-/-/-/-/-/-/-/-/-/-/-/-/-	osa:9269628/osa:4350352/osa:4334072/osa:4332497/osa:4345076/osa:4333967/osa:4333768/osa:9266342/osa:4337126/osa:9269751/osa:9267438/osa:4344440/osa:4344166	13	4	gene:HORVU5Hr1G094290/gene:HORVU2Hr1G116910/gene:HORVU3Hr1G082080/gene:HORVU2Hr1G022850	9	gene:HORVU4Hr1G025960/gene:HORVU1Hr1G002820/gene:HORVU4Hr1G056550/gene:HORVU7Hr1G068230/gene:HORVU4Hr1G009540/gene:HORVU4Hr1G004590/gene:HORVU1Hr1G057940/gene:HORVU4Hr1G046320/gene:HORVU2Hr1G127070
osa00592	alpha-Linolenic acid metabolism	9|868	37|3802	0.477564	0.845523	gene:HORVU2Hr1G077210/gene:HORVU6Hr1G091130/gene:HORVU2Hr1G004230/gene:HORVU5Hr1G098090/gene:HORVU6Hr1G024100/gene:HORVU4Hr1G081940/gene:HORVU7Hr1G083490/gene:HORVU7Hr1G006320/gene:HORVU4Hr1G086050	-/-/-/-/-/-/-/-/-	osa:107279821/osa:4331150/osa:4340484/osa:4334233/osa:4328997/osa:4331515/osa:4340986/osa:4352509/osa:4325705	9	6	gene:HORVU2Hr1G077210/gene:HORVU6Hr1G091130/gene:HORVU2Hr1G004230/gene:HORVU5Hr1G098090/gene:HORVU6Hr1G024100/gene:HORVU4Hr1G081940	3	gene:HORVU7Hr1G083490/gene:HORVU7Hr1G006320/gene:HORVU4Hr1G086050
osa00380	Tryptophan metabolism	10|868	42|3802	0.499783	0.852499	gene:HORVU5Hr1G087780/gene:HORVU0Hr1G012990/gene:HORVU6Hr1G061270/gene:HORVU5Hr1G052090/gene:HORVU1Hr1G023630/gene:HORVU5Hr1G062090/gene:HORVU1Hr1G023060/gene:HORVU6Hr1G072830/gene:HORVU5Hr1G037200/gene:HORVU3Hr1G000760	-/-/-/-/-/-/-/-/-/-	osa:4335110/osa:4325178/osa:4330149/osa:4346520/osa:4337881/osa:4347172/osa:4337862/osa:4330612/osa:9271186/osa:4326136	10	7	gene:HORVU5Hr1G087780/gene:HORVU0Hr1G012990/gene:HORVU5Hr1G052090/gene:HORVU1Hr1G023630/gene:HORVU5Hr1G062090/gene:HORVU1Hr1G023060/gene:HORVU3Hr1G000760	3	gene:HORVU6Hr1G061270/gene:HORVU6Hr1G072830/gene:HORVU5Hr1G037200
osa00062	Fatty acid elongation	7|868	29|3802	0.505185	0.852499	gene:HORVU2Hr1G096760/gene:HORVU4Hr1G063420/gene:HORVU4Hr1G067340/gene:HORVU3Hr1G013790/gene:HORVU4Hr1G086320/gene:HORVU3Hr1G013750/gene:HORVU1Hr1G040420	-/-/-/-/-/-/-	osa:4336637/osa:4332236/osa:4332090/osa:4324516/osa:4331284/osa:107277374/osa:4348874	7	0		7	gene:HORVU2Hr1G096760/gene:HORVU4Hr1G063420/gene:HORVU4Hr1G067340/gene:HORVU3Hr1G013790/gene:HORVU4Hr1G086320/gene:HORVU3Hr1G013750/gene:HORVU1Hr1G040420
osa00513	Various types of N-glycan biosynthesis	7|868	29|3802	0.505185	0.852499	gene:HORVU3Hr1G092660/gene:HORVU2Hr1G127740/gene:HORVU7Hr1G005720/gene:HORVU2Hr1G119960/gene:HORVU7Hr1G033370/gene:HORVU6Hr1G059800/gene:HORVU3Hr1G029160	-/-/-/-/-/-/-	osa:4324876/osa:107275757/osa:4335701/osa:4337389/osa:4333265/osa:4329760/osa:4325533	7	6	gene:HORVU3Hr1G092660/gene:HORVU2Hr1G127740/gene:HORVU7Hr1G005720/gene:HORVU2Hr1G119960/gene:HORVU7Hr1G033370/gene:HORVU3Hr1G029160	1	gene:HORVU6Hr1G059800
osa00960	Tropane, piperidine and pyridine alkaloid biosynthesis	4|868	16|3802	0.514014	0.854054	gene:HORVU3Hr1G073220/gene:HORVU0Hr1G017370/gene:HORVU2Hr1G012710/gene:HORVU7Hr1G082450	-/-/-/-	osa:4325621/osa:4331017/osa:4335335/osa:4340970	4	3	gene:HORVU3Hr1G073220/gene:HORVU0Hr1G017370/gene:HORVU2Hr1G012710	1	gene:HORVU7Hr1G082450
osa00945	Stilbenoid, diarylheptanoid and gingerol biosynthesis	3|868	12|3802	0.539616	0.883008	gene:HORVU6Hr1G056230/gene:HORVU5Hr1G064260/gene:HORVU6Hr1G074060	-/-/-	osa:4329959/osa:4347092/osa:4342896	3	2	gene:HORVU5Hr1G064260/gene:HORVU6Hr1G074060	1	gene:HORVU6Hr1G056230
osa00730	Thiamine metabolism	4|868	17|3802	0.566498	0.897146	gene:HORVU7Hr1G090950/gene:HORVU7Hr1G077170/gene:HORVU3Hr1G097210/gene:HORVU2Hr1G126150	-/-/-/-	osa:4351850/osa:4344470/osa:4326818/osa:4342614	4	4	gene:HORVU7Hr1G090950/gene:HORVU7Hr1G077170/gene:HORVU3Hr1G097210/gene:HORVU2Hr1G126150	0
osa00904	Diterpenoid biosynthesis	4|868	17|3802	0.566498	0.897146	gene:HORVU7Hr1G003090/gene:HORVU2Hr1G004620/gene:HORVU3Hr1G022840/gene:HORVU3Hr1G090980	KAO1/-/-/-	osa:4339885/osa:4335090/osa:4323864/osa:4325003	4	2	gene:HORVU7Hr1G003090/gene:HORVU2Hr1G004620	2	gene:HORVU3Hr1G022840/gene:HORVU3Hr1G090980
osa03013	RNA transport	31|868	138|3802	0.575684	0.897146	gene:HORVU2Hr1G074850/novel.706/gene:HORVU2Hr1G087390/gene:HORVU1Hr1G051610/gene:HORVU1Hr1G090760/gene:HORVU4Hr1G059070/gene:HORVU7Hr1G077420/gene:HORVU2Hr1G107100/gene:HORVU6Hr1G083650/gene:HORVU5Hr1G063770/novel.6227/gene:HORVU2Hr1G068360/gene:HORVU3Hr1G090080/gene:HORVU5Hr1G038720/gene:HORVU1Hr1G039260/gene:HORVU4Hr1G040280/gene:HORVU5Hr1G072560/novel.447/gene:HORVU2Hr1G109500/gene:HORVU3Hr1G1…	-/-/-/-/-/-/-/-/-/-/-/-/-/-/-/-/-/-/-/eIF4E/-/-/-/-/-/-/-/-/-/-/-	osa:9269193/osa:4339216/osa:4336331/osa:4331446/osa:4339683/osa:4332428/osa:4351998/osa:4339216/osa:4330963/osa:4328137/osa:4341966/osa:4335611/osa:4339487/osa:4352258/osa:4348852/osa:4345234/osa:4342741/osa:4325429/osa:4334673/osa:4323837/osa:4340958/osa:4337757/osa:4328129/osa:4326570/osa:4339634/osa:4343565/osa:9266942/osa:9269203/osa:4331812/osa:4328713/osa:4337552	31	27	gene:HORVU2Hr1G074850/novel.706/gene:HORVU2Hr1G087390/gene:HORVU1Hr1G051610/gene:HORVU1Hr1G090760/gene:HORVU7Hr1G077420/gene:HORVU2Hr1G107100/gene:HORVU6Hr1G083650/gene:HORVU5Hr1G063770/novel.6227/gene:HORVU2Hr1G068360/gene:HORVU3Hr1G090080/gene:HORVU5Hr1G038720/gene:HORVU1Hr1G039260/gene:HORVU4Hr1G040280/gene:HORVU5Hr1G072560/novel.447/gene:HORVU2Hr1G109500/gene:HORVU3Hr1G113940/gene:HORVU7Hr1G0…	4	gene:HORVU4Hr1G059070/gene:HORVU2Hr1G092940/gene:HORVU5Hr1G072470/gene:HORVU6Hr1G038620
osa00970	Aminoacyl-tRNA biosynthesis	11|868	49|3802	0.581483	0.897146	gene:HORVU3Hr1G020250/gene:HORVU3Hr1G006320/gene:HORVU7Hr1G115280/gene:HORVU3Hr1G032730/gene:HORVU4Hr1G078750/gene:HORVU0Hr1G021230/gene:HORVU4Hr1G040550/gene:HORVU1Hr1G024170/gene:HORVU6Hr1G078780/gene:HORVU2Hr1G071330/gene:HORVU5Hr1G025320	-/-/-/-/-/-/-/-/-/-/-	osa:4325653/osa:4326033/osa:9270869/osa:4347497/osa:9270000/osa:4344663/osa:4350906/osa:4337898/osa:4348566/osa:4335708/osa:4352435	11	9	gene:HORVU3Hr1G020250/gene:HORVU7Hr1G115280/gene:HORVU3Hr1G032730/gene:HORVU4Hr1G078750/gene:HORVU0Hr1G021230/gene:HORVU4Hr1G040550/gene:HORVU1Hr1G024170/gene:HORVU6Hr1G078780/gene:HORVU5Hr1G025320	2	gene:HORVU3Hr1G006320/gene:HORVU2Hr1G071330
osa00511	Other glycan degradation	4|868	18|3802	0.615682	0.93653	gene:HORVU4Hr1G015450/gene:HORVU1Hr1G049550/gene:HORVU4Hr1G069280/gene:HORVU4Hr1G085460	-/-/-/-	osa:4350171/osa:9268048/osa:9269624/osa:107275619	4	2	gene:HORVU4Hr1G069280/gene:HORVU4Hr1G085460	2	gene:HORVU4Hr1G015450/gene:HORVU1Hr1G049550
osa00562	Inositol phosphate metabolism	10|868	48|3802	0.684597	0.99989	gene:HORVU3Hr1G013350/gene:HORVU3Hr1G109160/gene:HORVU4Hr1G025960/gene:HORVU1Hr1G002820/gene:HORVU4Hr1G056550/gene:HORVU4Hr1G009540/gene:HORVU3Hr1G082080/gene:HORVU4Hr1G046320/gene:HORVU2Hr1G127070/gene:HORVU2Hr1G022850	-/-/-/-/-/-/-/-/-/-	osa:4325211/osa:4325407/osa:9269628/osa:4350352/osa:4332497/osa:4333967/osa:9269751/osa:9267438/osa:4344440/osa:4344166	10	4	gene:HORVU3Hr1G013350/gene:HORVU3Hr1G109160/gene:HORVU3Hr1G082080/gene:HORVU2Hr1G022850	6	gene:HORVU4Hr1G025960/gene:HORVU1Hr1G002820/gene:HORVU4Hr1G056550/gene:HORVU4Hr1G009540/gene:HORVU4Hr1G046320/gene:HORVU2Hr1G127070
osa00750	Vitamin B6 metabolism	2|868	10|3802	0.703875	0.99989	gene:HORVU3Hr1G064730/gene:HORVU1Hr1G047820	-/-	osa:4325651/osa:4349122	2	1	gene:HORVU3Hr1G064730	1	gene:HORVU1Hr1G047820
osa00073	Cutin, suberine and wax biosynthesis	5|868	25|3802	0.707379	0.99989	gene:HORVU2Hr1G088540/gene:HORVU2Hr1G072400/gene:HORVU4Hr1G067020/gene:HORVU6Hr1G064170/gene:HORVU7Hr1G059000	-/-/-/-/-	osa:9267086/osa:4335759/osa:4332103/osa:4330250/osa:4346301	5	4	gene:HORVU2Hr1G088540/gene:HORVU2Hr1G072400/gene:HORVU4Hr1G067020/gene:HORVU6Hr1G064170	1	gene:HORVU7Hr1G059000
osa00360	Phenylalanine metabolism	6|868	30|3802	0.712717	0.99989	gene:HORVU3Hr1G073220/gene:HORVU5Hr1G087780/gene:HORVU0Hr1G016330/gene:HORVU0Hr1G017370/gene:HORVU2Hr1G012710/gene:HORVU7Hr1G082450	-/-/-/-/-/-	osa:4325621/osa:4335110/osa:4330036/osa:4331017/osa:4335335/osa:4340970	6	4	gene:HORVU3Hr1G073220/gene:HORVU5Hr1G087780/gene:HORVU0Hr1G017370/gene:HORVU2Hr1G012710	2	gene:HORVU0Hr1G016330/gene:HORVU7Hr1G082450
osa00510	N-Glycan biosynthesis	7|868	35|3802	0.71845	0.99989	gene:HORVU3Hr1G092660/gene:HORVU2Hr1G127740/gene:HORVU7Hr1G005720/gene:HORVU2Hr1G119960/gene:HORVU7Hr1G033370/gene:HORVU4Hr1G067520/gene:HORVU3Hr1G029160	-/-/-/-/-/Agl4/-	osa:4324876/osa:107275757/osa:4335701/osa:4337389/osa:4333265/osa:4332068/osa:4325533	7	7	gene:HORVU3Hr1G092660/gene:HORVU2Hr1G127740/gene:HORVU7Hr1G005720/gene:HORVU2Hr1G119960/gene:HORVU7Hr1G033370/gene:HORVU4Hr1G067520/gene:HORVU3Hr1G029160	0
osa00130	Ubiquinone and other terpenoid-quinone biosynthesis	7|868	37|3802	0.773638	0.99989	gene:HORVU7Hr1G114330/gene:HORVU6Hr1G048850/gene:HORVU5Hr1G057050/gene:HORVU4Hr1G078510/gene:HORVU0Hr1G018190/gene:HORVU6Hr1G068410/gene:HORVU7Hr1G082450	-/-/-/-/-/-/-	osa:4341663/osa:4329786/osa:9268489/osa:4331897/osa:4330407/osa:4330437/osa:4340970	7	5	gene:HORVU7Hr1G114330/gene:HORVU6Hr1G048850/gene:HORVU5Hr1G057050/gene:HORVU0Hr1G018190/gene:HORVU6Hr1G068410	2	gene:HORVU4Hr1G078510/gene:HORVU7Hr1G082450
osa02010	ABC transporters	4|868	22|3802	0.774932	0.99989	gene:HORVU3Hr1G065390/gene:HORVU2Hr1G080200/gene:HORVU7Hr1G030540/gene:HORVU7Hr1G063020	-/-/-/-	osa:4325290/osa:4336042/osa:4340331/osa:4346344	4	2	gene:HORVU3Hr1G065390/gene:HORVU7Hr1G030540	2	gene:HORVU2Hr1G080200/gene:HORVU7Hr1G063020
osa00908	Zeatin biosynthesis	3|868	17|3802	0.781711	0.99989	gene:HORVU7Hr1G118130/gene:HORVU3Hr1G025950/gene:HORVU3Hr1G019850	-/-/-	osa:4345764/osa:107277295/osa:4325668	3	1	gene:HORVU3Hr1G025950	2	gene:HORVU7Hr1G118130/gene:HORVU3Hr1G019850
osa00450	Selenocompound metabolism	2|868	12|3802	0.797495	0.99989	gene:HORVU5Hr1G094300/gene:HORVU7Hr1G028540	-/-	osa:4334073/osa:4340283	2	2	gene:HORVU5Hr1G094300/gene:HORVU7Hr1G028540	0
osa00531	Glycosaminoglycan degradation	2|868	12|3802	0.797495	0.99989	gene:HORVU6Hr1G087000/gene:HORVU4Hr1G068830	-/-	osa:4331042/osa:4332033	2	1	gene:HORVU4Hr1G068830	1	gene:HORVU6Hr1G087000
osa00590	Arachidonic acid metabolism	2|868	12|3802	0.797495	0.99989	gene:HORVU2Hr1G079960/gene:HORVU3Hr1G013650	-/-	osa:4336033/osa:4324525	2	1	gene:HORVU3Hr1G013650	1	gene:HORVU2Hr1G079960
osa04146	Peroxisome	14|868	73|3802	0.812323	0.99989	gene:HORVU5Hr1G074820/gene:HORVU2Hr1G087970/gene:HORVU2Hr1G103180/gene:HORVU6Hr1G091130/gene:HORVU2Hr1G117740/gene:HORVU2Hr1G060010/gene:HORVU4Hr1G007050/gene:HORVU7Hr1G059000/gene:HORVU7Hr1G083490/gene:HORVU0Hr1G010800/gene:HORVU5Hr1G036460/gene:HORVU7Hr1G049220/gene:HORVU3Hr1G069330/gene:HORVU7Hr1G024350	-/-/-/-/-/-/-/-/-/-/-/-/-/-	osa:107276062/osa:4336353/osa:4337048/osa:4331150/osa:4338417/osa:4342420/osa:4333863/osa:4346301/osa:4340986/osa:4349678/osa:4351610/osa:4345945/osa:4324427/osa:4340187	14	10	gene:HORVU5Hr1G074820/gene:HORVU2Hr1G087970/gene:HORVU2Hr1G103180/gene:HORVU6Hr1G091130/gene:HORVU2Hr1G117740/gene:HORVU4Hr1G007050/gene:HORVU0Hr1G010800/gene:HORVU5Hr1G036460/gene:HORVU7Hr1G049220/gene:HORVU7Hr1G024350	4	gene:HORVU2Hr1G060010/gene:HORVU7Hr1G059000/gene:HORVU7Hr1G083490/gene:HORVU3Hr1G069330
osa00240	Pyrimidine metabolism	7|868	39|3802	0.820428	0.99989	gene:HORVU1Hr1G090430/gene:HORVU1Hr1G055440/gene:HORVU7Hr1G041710/gene:HORVU3Hr1G049610/gene:HORVU7Hr1G111250/gene:HORVU3Hr1G108390/gene:HORVU3Hr1G079000	-/-/-/-/-/-/-	osa:4339675/osa:4349403/osa:9266846/osa:4326346/osa:4328991/osa:4325739/osa:4327558	7	5	gene:HORVU1Hr1G055440/gene:HORVU7Hr1G041710/gene:HORVU3Hr1G049610/gene:HORVU3Hr1G108390/gene:HORVU3Hr1G079000	2	gene:HORVU1Hr1G090430/gene:HORVU7Hr1G111250
osa03040	Spliceosome	30|868	150|3802	0.82643	0.99989	gene:HORVU3Hr1G086500/gene:HORVU2Hr1G038180/gene:HORVU7Hr1G077420/gene:HORVU4Hr1G086790/novel.7172/gene:HORVU6Hr1G094830/gene:HORVU1Hr1G022420/gene:HORVU1Hr1G030790/gene:HORVU3Hr1G015610/gene:HORVU2Hr1G109460/gene:HORVU7Hr1G071700/gene:HORVU5Hr1G111410/gene:HORVU4Hr1G003990/gene:HORVU6Hr1G083840/gene:HORVU2Hr1G056750/novel.2832/gene:HORVU4Hr1G055040/gene:HORVU7Hr1G059320/gene:HORVU7Hr1G118650/gen…	-/-/-/-/-/-/-/-/-/-/-/-/-/-/-/-/-/-/-/-/-/-/-/-/-/-/-/-/-/-	osa:4339012/osa:4343671/osa:4351998/osa:4338385/osa:4329951/osa:4332413/osa:4337846/osa:4338354/osa:4323935/osa:4334674/osa:4344686/osa:4334542/osa:4333731/osa:4330968/osa:9270807/osa:4326192/osa:4332557/osa:4346316/osa:4342102/osa:4337757/osa:4348949/osa:4333826/osa:4329095/osa:4337644/osa:4333045/osa:4328758/osa:4348844/osa:4333915/osa:4326641/osa:4347985	30	28	gene:HORVU3Hr1G086500/gene:HORVU2Hr1G038180/gene:HORVU7Hr1G077420/gene:HORVU4Hr1G086790/novel.7172/gene:HORVU1Hr1G022420/gene:HORVU1Hr1G030790/gene:HORVU3Hr1G015610/gene:HORVU2Hr1G109460/gene:HORVU7Hr1G071700/gene:HORVU5Hr1G111410/gene:HORVU4Hr1G003990/gene:HORVU6Hr1G083840/gene:HORVU2Hr1G056750/novel.2832/gene:HORVU4Hr1G055040/gene:HORVU7Hr1G059320/gene:HORVU7Hr1G118650/gene:HORVU1Hr1G018060/gen…	2	gene:HORVU6Hr1G094830/gene:HORVU1Hr1G046870
osa00100	Steroid biosynthesis	4|868	24|3802	0.832401	0.99989	gene:HORVU7Hr1G120030/gene:HORVU6Hr1G019760/gene:HORVU5Hr1G109300/gene:HORVU5Hr1G109840	-/-/-/-	osa:4348555/osa:4328256/osa:4334492/osa:4342690	4	3	gene:HORVU7Hr1G120030/gene:HORVU6Hr1G019760/gene:HORVU5Hr1G109300	1	gene:HORVU5Hr1G109840
osa00906	Carotenoid biosynthesis	4|868	24|3802	0.832401	0.99989	gene:HORVU5Hr1G088130/gene:HORVU7Hr1G120660/gene:HORVU2Hr1G078840/gene:HORVU1Hr1G053080	-/-/-/-	osa:4347813/osa:4342137/osa:4335984/osa:4349290	4	0		4	gene:HORVU5Hr1G088130/gene:HORVU7Hr1G120660/gene:HORVU2Hr1G078840/gene:HORVU1Hr1G053080
osa04144	Endocytosis	26|868	133|3802	0.847133	0.99989	gene:HORVU3Hr1G086500/gene:HORVU1Hr1G057260/gene:HORVU1Hr1G050520/gene:HORVU4Hr1G025960/gene:HORVU1Hr1G001920/gene:HORVU2Hr1G122390/gene:HORVU6Hr1G094830/novel.2361/gene:HORVU1Hr1G030790/gene:HORVU1Hr1G025370/gene:HORVU5Hr1G093260/gene:HORVU5Hr1G111500/gene:HORVU1Hr1G079150/gene:HORVU5Hr1G033310/gene:HORVU1Hr1G010840/gene:HORVU1Hr1G059050/gene:HORVU5Hr1G107250/gene:HORVU7Hr1G055220/gene:HORVU5Hr1…	-/-/-/-/-/-/-/-/-/-/-/-/-/-/-/-/-/-/-/-/-/-/-/-/-/-	osa:4339012/osa:4338640/osa:4349482/osa:9269628/osa:4337555/osa:4337342/osa:4332413/osa:4342079/osa:4338354/osa:4337942/osa:4333538/osa:4326208/osa:4349161/osa:4351755/osa:4346362/osa:107277488/osa:4334459/osa:4346168/osa:4342872/osa:4341894/osa:4341266/osa:9267438/osa:4344166/osa:4327647/osa:4344016/osa:4350726	26	12	gene:HORVU3Hr1G086500/gene:HORVU1Hr1G050520/gene:HORVU1Hr1G001920/gene:HORVU1Hr1G030790/gene:HORVU5Hr1G093260/gene:HORVU5Hr1G111500/gene:HORVU5Hr1G033310/gene:HORVU5Hr1G107250/gene:HORVU7Hr1G100500/gene:HORVU7Hr1G089120/gene:HORVU2Hr1G022850/gene:HORVU2Hr1G017920	14	gene:HORVU1Hr1G057260/gene:HORVU4Hr1G025960/gene:HORVU2Hr1G122390/gene:HORVU6Hr1G094830/novel.2361/gene:HORVU1Hr1G025370/gene:HORVU1Hr1G079150/gene:HORVU1Hr1G010840/gene:HORVU1Hr1G059050/gene:HORVU7Hr1G055220/gene:HORVU5Hr1G060030/gene:HORVU4Hr1G046320/gene:HORVU3Hr1G024530/gene:HORVU2Hr1G027660
osa03430	Mismatch repair	6|868	36|3802	0.863011	0.99989	gene:HORVU4Hr1G067940/gene:HORVU1Hr1G000080/gene:HORVU3Hr1G051650/gene:HORVU3Hr1G030580/gene:HORVU3Hr1G034860/gene:HORVU3Hr1G057550	-/-/-/-/-/-	osa:4332052/osa:9267714/osa:4334834/osa:4330068/osa:4327706/osa:4326564	6	4	gene:HORVU4Hr1G067940/gene:HORVU1Hr1G000080/gene:HORVU3Hr1G034860/gene:HORVU3Hr1G057550	2	gene:HORVU3Hr1G051650/gene:HORVU3Hr1G030580
osa00740	Riboflavin metabolism	2|868	15|3802	0.889014	0.99989	gene:HORVU2Hr1G029070/gene:HORVU2Hr1G096850	-/-	osa:9270602/osa:4336633	2	1	gene:HORVU2Hr1G029070	1	gene:HORVU2Hr1G096850
osa03440	Homologous recombination	11|868	65|3802	0.905814	0.99989	gene:HORVU4Hr1G067940/gene:HORVU3Hr1G038460/gene:HORVU2Hr1G034330/gene:HORVU1Hr1G000080/gene:HORVU1Hr1G077590/gene:HORVU2Hr1G116060/gene:HORVU3Hr1G051650/gene:HORVU3Hr1G030580/gene:HORVU3Hr1G034860/gene:HORVU3Hr1G057550/novel.5264	-/-/-/-/-/-/-/-/-/-/-	osa:4332052/osa:4325173/osa:4343066/osa:9267714/osa:4339293/osa:4337150/osa:4334834/osa:4330068/osa:4327706/osa:4326564/osa:4331236	11	8	gene:HORVU4Hr1G067940/gene:HORVU3Hr1G038460/gene:HORVU2Hr1G034330/gene:HORVU1Hr1G000080/gene:HORVU1Hr1G077590/gene:HORVU3Hr1G034860/gene:HORVU3Hr1G057550/novel.5264	3	gene:HORVU2Hr1G116060/gene:HORVU3Hr1G051650/gene:HORVU3Hr1G030580
osa04075	Plant hormone signal transduction	34|868	178|3802	0.906173	0.99989	novel.3590/gene:HORVU7Hr1G088140/gene:HORVU1Hr1G092890/gene:HORVU3Hr1G084360/gene:HORVU5Hr1G073410/gene:HORVU2Hr1G100360/gene:HORVU5Hr1G060730/gene:HORVU3Hr1G019750/gene:HORVU1Hr1G055340/gene:HORVU5Hr1G014290/gene:HORVU2Hr1G075470/gene:HORVU6Hr1G080670/gene:HORVU7Hr1G118290/gene:HORVU2Hr1G125950/gene:HORVU4Hr1G063650/gene:HORVU5Hr1G053330/gene:HORVU7Hr1G042180/gene:HORVU1Hr1G025670/gene:HORVU3Hr1…	-/-/-/ABF1/-/-/-/-/-/-/-/-/-/-/-/-/-/-/-/-/-/-/-/-/-/-/-/-/-/-/-/-/-/-	osa:4347886/osa:4341308/osa:4339756/osa:4325061/osa:4347436/osa:4336929/osa:4347000/osa:4326775/osa:4349411/osa:4352722/osa:4335877/osa:4330838/osa:4328516/osa:4337502/osa:4332229/osa:4346610/osa:4340708/osa:4323871/osa:4327014/osa:4325922/osa:4344247/osa:4347164/osa:4338948/osa:4352721/osa:4342060/osa:4324749/osa:4343899/osa:4339234/osa:4331834/osa:4332111/osa:107275887/osa:107275638/osa:4338764…	34	21	novel.3590/gene:HORVU7Hr1G088140/gene:HORVU1Hr1G092890/gene:HORVU3Hr1G084360/gene:HORVU5Hr1G073410/gene:HORVU7Hr1G118290/gene:HORVU4Hr1G063650/gene:HORVU5Hr1G053330/gene:HORVU7Hr1G042180/gene:HORVU3Hr1G072340/gene:HORVU3Hr1G058100/gene:HORVU2Hr1G019970/gene:HORVU5Hr1G062290/gene:HORVU1Hr1G073490/gene:HORVU7Hr1G091350/gene:HORVU3Hr1G084750/gene:HORVU1Hr1G066340/gene:HORVU4Hr1G076820/gene:HORVU7Hr1…	13	gene:HORVU2Hr1G100360/gene:HORVU5Hr1G060730/gene:HORVU3Hr1G019750/gene:HORVU1Hr1G055340/gene:HORVU5Hr1G014290/gene:HORVU2Hr1G075470/gene:HORVU6Hr1G080670/gene:HORVU2Hr1G125950/gene:HORVU1Hr1G025670/gene:HORVU5Hr1G014300/gene:HORVU2Hr1G031310/gene:HORVU1Hr1G060810/gene:HORVU3Hr1G094870
osa04626	Plant-pathogen interaction	28|868	151|3802	0.918776	0.99989	gene:HORVU2Hr1G005170/gene:HORVU4Hr1G082790/gene:HORVU5Hr1G024550/gene:HORVU5Hr1G029260/gene:HORVU6Hr1G094990/gene:HORVU7Hr1G072770/gene:HORVU5Hr1G103830/gene:HORVU3Hr1G088200/gene:HORVU5Hr1G092890/gene:HORVU5Hr1G070720/gene:HORVU5Hr1G066260/gene:HORVU5Hr1G120520/gene:HORVU5Hr1G078430/gene:HORVU4Hr1G063420/gene:HORVU4Hr1G067340/gene:HORVU5Hr1G094290/gene:HORVU6Hr1G083790/gene:HORVU3Hr1G107090/gen…	-/-/-/-/-/-/-/-/-/-/-/-/-/-/-/-/-/-/-/-/-/-/-/-/-/-/-/-	osa:9267997/osa:4331490/osa:4352439/osa:4351829/osa:4331257/osa:4344651/osa:4334371/osa:4327518/osa:4333569/osa:4347356/osa:4336258/osa:4334756/osa:4347564/osa:4332236/osa:4332090/osa:4334072/osa:4330967/osa:4325762/osa:4351825/osa:4330882/osa:4347559/osa:4339092/osa:9270461/osa:4348874/osa:4343231/osa:4334172/osa:4351450/osa:4330041	28	10	gene:HORVU2Hr1G005170/gene:HORVU4Hr1G082790/gene:HORVU5Hr1G024550/gene:HORVU5Hr1G070720/gene:HORVU5Hr1G120520/gene:HORVU5Hr1G094290/gene:HORVU6Hr1G079040/gene:HORVU7Hr1G055980/gene:HORVU2Hr1G036930/gene:HORVU4Hr1G026030	18	gene:HORVU5Hr1G029260/gene:HORVU6Hr1G094990/gene:HORVU7Hr1G072770/gene:HORVU5Hr1G103830/gene:HORVU3Hr1G088200/gene:HORVU5Hr1G092890/gene:HORVU5Hr1G066260/gene:HORVU5Hr1G078430/gene:HORVU4Hr1G063420/gene:HORVU4Hr1G067340/gene:HORVU6Hr1G083790/gene:HORVU3Hr1G107090/gene:HORVU7Hr1G008910/gene:HORVU1Hr1G070250/gene:HORVU1Hr1G018730/gene:HORVU1Hr1G040420/gene:HORVU5Hr1G096440/gene:HORVU6Hr1G058880
osa00600	Sphingolipid metabolism	3|868	23|3802	0.92341	0.99989	gene:HORVU4Hr1G015450/gene:HORVU1Hr1G043820/gene:HORVU1Hr1G049550	-/-/-	osa:4350171/osa:4348988/osa:9268048	3	1	gene:HORVU1Hr1G043820	2	gene:HORVU4Hr1G015450/gene:HORVU1Hr1G049550
osa04122	Sulfur relay system	1|868	10|3802	0.925363	0.99989	gene:HORVU5Hr1G012200	-	osa:4352752	1	1	gene:HORVU5Hr1G012200	0
osa03020	RNA polymerase	5|868	35|3802	0.928012	0.99989	gene:HORVU6Hr1G011660/gene:HORVU2Hr1G126750/gene:HORVU3Hr1G090350/gene:HORVU7Hr1G089870/gene:HORVU2Hr1G075740	-/-/-/-/-	osa:4330570/osa:9267835/osa:4324905/osa:4341464/osa:9272152	5	4	gene:HORVU6Hr1G011660/gene:HORVU2Hr1G126750/gene:HORVU7Hr1G089870/gene:HORVU2Hr1G075740	1	gene:HORVU3Hr1G090350
osa00350	Tyrosine metabolism	4|868	30|3802	0.936418	0.99989	gene:HORVU3Hr1G073220/gene:HORVU0Hr1G017370/gene:HORVU2Hr1G012710/gene:HORVU7Hr1G082450	-/-/-/-	osa:4325621/osa:4331017/osa:4335335/osa:4340970	4	3	gene:HORVU3Hr1G073220/gene:HORVU0Hr1G017370/gene:HORVU2Hr1G012710	1	gene:HORVU7Hr1G082450
osa00563	Glycosylphosphatidylinositol (GPI)-anchor biosynthesis	2|868	18|3802	0.940834	0.99989	gene:HORVU5Hr1G052510/gene:HORVU5Hr1G009620	-/-	osa:4346562/osa:4324190	2	1	gene:HORVU5Hr1G052510	1	gene:HORVU5Hr1G009620
osa04145	Phagosome	10|868	64|3802	0.942986	0.99989	gene:HORVU3Hr1G064680/gene:HORVU3Hr1G048610/gene:HORVU4Hr1G067370/gene:HORVU4Hr1G002530/gene:HORVU2Hr1G121990/gene:HORVU7Hr1G038980/gene:HORVU3Hr1G082080/gene:HORVU5Hr1G116590/gene:HORVU2Hr1G127070/gene:HORVU6Hr1G027620	-/-/-/-/-/-/-/-/-/-	osa:4346811/osa:4327929/osa:4332083/osa:4333632/osa:4342826/osa:4340590/osa:9269751/osa:4334675/osa:4344440/osa:4341810	10	8	gene:HORVU3Hr1G064680/gene:HORVU3Hr1G048610/gene:HORVU4Hr1G067370/gene:HORVU2Hr1G121990/gene:HORVU7Hr1G038980/gene:HORVU3Hr1G082080/gene:HORVU5Hr1G116590/gene:HORVU6Hr1G027620	2	gene:HORVU4Hr1G002530/gene:HORVU2Hr1G127070
osa00790	Folate biosynthesis	2|868	20|3802	0.961555	0.99989	gene:HORVU1Hr1G045670/gene:HORVU7Hr1G058310	-/-	osa:4349049/osa:4346285	2	1	gene:HORVU7Hr1G058310	1	gene:HORVU1Hr1G045670
osa03018	RNA degradation	15|868	96|3802	0.970489	0.99989	gene:HORVU5Hr1G103190/novel.1487/gene:HORVU5Hr1G002040/gene:HORVU4Hr1G089090/gene:HORVU2Hr1G087390/gene:HORVU2Hr1G056650/gene:HORVU4Hr1G059070/gene:HORVU7Hr1G071700/gene:HORVU5Hr1G058950/gene:HORVU2Hr1G078250/gene:HORVU7Hr1G067520/gene:HORVU2Hr1G077410/gene:HORVU3Hr1G074770/gene:HORVU2Hr1G123480/gene:HORVU7Hr1G022500	-/-/-/-/-/-/-/-/-/-/-/-/-/-/-	osa:9272009/osa:107275860/osa:4348176/osa:4331379/osa:4336331/osa:4342497/osa:4332428/osa:4344686/osa:4346906/osa:4335963/osa:4345683/osa:107279834/osa:4325594/osa:4337457/osa:4340153	15	9	gene:HORVU5Hr1G103190/novel.1487/gene:HORVU5Hr1G002040/gene:HORVU4Hr1G089090/gene:HORVU2Hr1G087390/gene:HORVU7Hr1G071700/gene:HORVU5Hr1G058950/gene:HORVU2Hr1G078250/gene:HORVU7Hr1G067520	6	gene:HORVU2Hr1G056650/gene:HORVU4Hr1G059070/gene:HORVU2Hr1G077410/gene:HORVU3Hr1G074770/gene:HORVU2Hr1G123480/gene:HORVU7Hr1G022500
osa03420	Nucleotide excision repair	7|868	56|3802	0.983622	0.99989	gene:HORVU4Hr1G067940/gene:HORVU1Hr1G036500/gene:HORVU1Hr1G000080/gene:HORVU2Hr1G116060/gene:HORVU3Hr1G051650/gene:HORVU3Hr1G030580/gene:HORVU3Hr1G034860	-/-/-/-/-/-/-	osa:4332052/osa:4329458/osa:9267714/osa:4337150/osa:4334834/osa:4330068/osa:4327706	7	4	gene:HORVU4Hr1G067940/gene:HORVU1Hr1G036500/gene:HORVU1Hr1G000080/gene:HORVU3Hr1G034860	3	gene:HORVU2Hr1G116060/gene:HORVU3Hr1G051650/gene:HORVU3Hr1G030580
osa04120	Ubiquitin mediated proteolysis	15|868	102|3802	0.985727	0.99989	gene:HORVU1Hr1G021880/gene:HORVU3Hr1G032110/gene:HORVU1Hr1G051610/gene:HORVU3Hr1G091200/gene:HORVU2Hr1G118240/gene:HORVU4Hr1G001170/gene:HORVU6Hr1G076980/gene:HORVU3Hr1G031950/gene:HORVU4Hr1G055880/gene:HORVU7Hr1G026430/gene:HORVU5Hr1G055840/gene:HORVU7Hr1G045350/gene:HORVU2Hr1G115070/gene:HORVU1Hr1G039050/gene:HORVU1Hr1G065030	-/-/-/-/-/-/-/-/-/-/-/-/-/-/-	osa:107280903/osa:4327774/osa:4331446/osa:4324993/osa:4337331/osa:4347896/osa:4343261/osa:4324290/osa:4332529/osa:4340227/osa:4345411/osa:4340826/osa:4337175/osa:4348844/osa:4338850	15	12	gene:HORVU1Hr1G021880/gene:HORVU1Hr1G051610/gene:HORVU3Hr1G091200/gene:HORVU2Hr1G118240/gene:HORVU4Hr1G001170/gene:HORVU3Hr1G031950/gene:HORVU4Hr1G055880/gene:HORVU5Hr1G055840/gene:HORVU7Hr1G045350/gene:HORVU2Hr1G115070/gene:HORVU1Hr1G039050/gene:HORVU1Hr1G065030	3	gene:HORVU3Hr1G032110/gene:HORVU6Hr1G076980/gene:HORVU7Hr1G026430
osa03410	Base excision repair	4|868	41|3802	0.991499	0.99989	gene:HORVU1Hr1G036500/gene:HORVU3Hr1G087420/gene:HORVU2Hr1G116060/gene:HORVU7Hr1G121390	-/-/-/-	osa:4329458/osa:9272626/osa:4337150/osa:4342129	4	2	gene:HORVU1Hr1G036500/gene:HORVU7Hr1G121390	2	gene:HORVU3Hr1G087420/gene:HORVU2Hr1G116060
osa04016	MAPK signaling pathway - plant	12|868	95|3802	0.996272	0.99989	gene:HORVU5Hr1G024550/gene:HORVU7Hr1G088140/gene:HORVU1Hr1G055440/gene:HORVU3Hr1G088200/gene:HORVU1Hr1G055340/gene:HORVU2Hr1G075470/gene:HORVU5Hr1G094290/gene:HORVU2Hr1G125950/gene:HORVU7Hr1G034430/gene:HORVU1Hr1G070250/gene:HORVU2Hr1G126740/gene:HORVU0Hr1G009080	-/-/-/-/-/-/-/-/Ert-m/-/-/-	osa:4352439/osa:4341308/osa:4349403/osa:4327518/osa:4349411/osa:4335877/osa:4334072/osa:4337502/osa:4340427/osa:4339092/osa:4338718/osa:4331814	12	5	gene:HORVU5Hr1G024550/gene:HORVU7Hr1G088140/gene:HORVU1Hr1G055440/gene:HORVU5Hr1G094290/gene:HORVU2Hr1G126740	7	gene:HORVU3Hr1G088200/gene:HORVU1Hr1G055340/gene:HORVU2Hr1G075470/gene:HORVU2Hr1G125950/gene:HORVU7Hr1G034430/gene:HORVU1Hr1G070250/gene:HORVU0Hr1G009080
osa04130	SNARE interactions in vesicular transport	2|868	32|3802	0.997456	0.99989	gene:HORVU7Hr1G085550/novel.2852	-/-	osa:4341413/osa:4324687	2	1	novel.2852	1	gene:HORVU7Hr1G085550
osa03015	mRNA surveillance pathway	11|868	106|3802	0.999755	0.99989	gene:HORVU7Hr1G078670/gene:HORVU6Hr1G092760/gene:HORVU2Hr1G087390/gene:HORVU4Hr1G059070/gene:HORVU7Hr1G077420/gene:HORVU0Hr1G008280/novel.6395/gene:HORVU2Hr1G010980/gene:HORVU7Hr1G106340/gene:HORVU1Hr1G018060/gene:HORVU2Hr1G012860	-/-/-/-/-/-/-/-/-/-/-	osa:4345502/osa:4340228/osa:4336331/osa:4332428/osa:4351998/osa:4350986/osa:4340509/osa:4351709/osa:4341840/osa:4337757/osa:4335338	11	8	gene:HORVU2Hr1G087390/gene:HORVU7Hr1G077420/gene:HORVU0Hr1G008280/novel.6395/gene:HORVU2Hr1G010980/gene:HORVU7Hr1G106340/gene:HORVU1Hr1G018060/gene:HORVU2Hr1G012860	3	gene:HORVU7Hr1G078670/gene:HORVU6Hr1G092760/gene:HORVU4Hr1G059070
osa04136	Autophagy - other	1|868	35|3802	0.99989	0.99989	gene:HORVU5Hr1G094540	-	osa:4334090	1	0		1	gene:HORVU5Hr1G094540

## Sheet: Org2 vs N2_KEGG
KEGGID	Description	GeneRatio	BgRatio	pvalue	padj	geneID	geneName	keggID	Count	Up	Up_Gene_id	Down	Down_Gene_id
osa03010	Ribosome	76|773	183|3778	2.21645e-11	2.41593e-09	gene:HORVU7Hr1G096990/gene:HORVU4Hr1G057450/gene:HORVU1Hr1G042220/gene:HORVU7Hr1G114170/gene:HORVU7Hr1G073720/gene:HORVU0Hr1G004480/gene:HORVU3Hr1G059810/gene:HORVU4Hr1G016190/gene:HORVU3Hr1G115820/gene:HORVU1Hr1G000040/gene:HORVU0Hr1G017360/gene:HORVU7Hr1G115040/gene:HORVU4Hr1G001220/gene:HORVU4Hr1G071050/gene:HORVU6Hr1G078290/gene:HORVU3Hr1G086050/gene:HORVU3Hr1G112100/gene:HORVU7Hr1G027760/gen…	-/-/-/-/-/-/-/Rpr1/-/-/-/-/-/-/-/-/-/-/-/-/-/-/-/-/-/-/-/-/-/-/-/-/-/-/-/-/-/-/-/-/-/-/-/-/-/-/-/-/-/-/-/-/-/-/-/-/-/-/-/-/-/-/-/-/-/-/-/-/-/-/-/-/-/-/-/-	osa:4325892/osa:4332466/osa:4348608/osa:4341664/osa:4344590/osa:4326782/osa:9271252/osa:4350098/osa:4348607/osa:4337526/osa:4331011/osa:4337506/osa:4347899/osa:4331942/osa:4330763/osa:4334512/osa:4339261/osa:4340273/osa:4351513/osa:4329362/osa:4339923/osa:4331759/osa:4337653/osa:4347488/osa:4327087/osa:4325555/osa:4328048/osa:4332802/osa:4327674/osa:107275423/osa:4338938/osa:4334749/osa:107277606…	76	5	gene:HORVU5Hr1G025500/novel.3710/novel.965/gene:HORVU6Hr1G076980/gene:HORVU4Hr1G034100	71	gene:HORVU7Hr1G096990/gene:HORVU4Hr1G057450/gene:HORVU1Hr1G042220/gene:HORVU7Hr1G114170/gene:HORVU7Hr1G073720/gene:HORVU0Hr1G004480/gene:HORVU3Hr1G059810/gene:HORVU4Hr1G016190/gene:HORVU3Hr1G115820/gene:HORVU1Hr1G000040/gene:HORVU0Hr1G017360/gene:HORVU7Hr1G115040/gene:HORVU4Hr1G001220/gene:HORVU4Hr1G071050/gene:HORVU6Hr1G078290/gene:HORVU3Hr1G086050/gene:HORVU3Hr1G112100/gene:HORVU7Hr1G027760/gen…
osa00190	Oxidative phosphorylation	34|773	82|3778	9.76792e-06	0.000532352	gene:HORVU5Hr1G004830/gene:HORVU0Hr1G017350/gene:HORVU1Hr1G083840/gene:HORVU1Hr1G075660/gene:HORVU3Hr1G059320/gene:HORVU7Hr1G011220/gene:HORVU4Hr1G082570/gene:HORVU6Hr1G069370/gene:HORVU4Hr1G055850/gene:HORVU1Hr1G002500/gene:HORVU2Hr1G029990/gene:HORVU2Hr1G026060/gene:HORVU2Hr1G051740/gene:HORVU2Hr1G101670/gene:HORVU7Hr1G074890/gene:HORVU3Hr1G047510/gene:HORVU2Hr1G066620/gene:HORVU4Hr1G004820/gen…	-/-/-/-/Ylp/-/-/-/-/-/-/-/-/-/-/-/-/-/-/-/-/-/-/-/-/-/-/-/-/-/-/-/-/-	osa:4345078/osa:4331015/osa:4324151/osa:4348583/osa:4327166/osa:4337284/osa:4331499/osa:4341660/osa:4332532/osa:4337563/osa:4343941/osa:4344058/osa:4344095/osa:4336883/osa:4344541/osa:4335014/osa:4335450/osa:4352910/osa:4349859/osa:4339800/osa:4334506/osa:4327412/osa:4342350/osa:4349513/osa:4330852/osa:4344724/osa:4337476/osa:4347084/osa:4351612/osa:4335710/osa:4333901/osa:4343288/osa:4326795/osa…	34	4	gene:HORVU4Hr1G004820/gene:HORVU3Hr1G087400/gene:HORVU2Hr1G061040/gene:HORVU3Hr1G098650	30	gene:HORVU5Hr1G004830/gene:HORVU0Hr1G017350/gene:HORVU1Hr1G083840/gene:HORVU1Hr1G075660/gene:HORVU3Hr1G059320/gene:HORVU7Hr1G011220/gene:HORVU4Hr1G082570/gene:HORVU6Hr1G069370/gene:HORVU4Hr1G055850/gene:HORVU1Hr1G002500/gene:HORVU2Hr1G029990/gene:HORVU2Hr1G026060/gene:HORVU2Hr1G051740/gene:HORVU2Hr1G101670/gene:HORVU7Hr1G074890/gene:HORVU3Hr1G047510/gene:HORVU2Hr1G066620/gene:HORVU6Hr1G048080/gen…
osa00196	Photosynthesis - antenna proteins	8|773	13|3778	0.0014287	0.0519096	gene:HORVU7Hr1G058120/gene:HORVU2Hr1G040780/gene:HORVU2Hr1G079920/gene:HORVU2Hr1G036960/gene:HORVU5Hr1G054000/gene:HORVU5Hr1G109260/gene:HORVU5Hr1G082420/gene:HORVU5Hr1G062240	-/-/-/-/-/-/-/-	osa:4324599/osa:4343604/osa:4336028/osa:4343709/osa:4346649/osa:4346803/osa:4333359/osa:4347166	8	1	gene:HORVU5Hr1G054000	7	gene:HORVU7Hr1G058120/gene:HORVU2Hr1G040780/gene:HORVU2Hr1G079920/gene:HORVU2Hr1G036960/gene:HORVU5Hr1G109260/gene:HORVU5Hr1G082420/gene:HORVU5Hr1G062240
osa00710	Carbon fixation in photosynthetic organisms	20|773	53|3778	0.00267339	0.0658333	gene:HORVU7Hr1G080510/gene:HORVU3Hr1G002780/gene:HORVU5Hr1G076140/gene:HORVU1Hr1G045720/gene:HORVU5Hr1G082630/gene:HORVU3Hr1G000940/gene:HORVU1Hr1G090710/gene:HORVU7Hr1G090850/gene:HORVU4Hr1G062440/gene:HORVU2Hr1G010630/gene:HORVU3Hr1G088540/gene:HORVU3Hr1G102340/gene:HORVU3Hr1G073220/gene:HORVU7Hr1G060260/gene:HORVU4Hr1G082700/gene:HORVU2Hr1G063740/gene:HORVU1Hr1G061160/gene:HORVU3Hr1G058460/gen…	-/-/-/-/-/-/-/-/-/-/-/-/-/-/-/-/-/-/-/-	osa:4328859/osa:4326074/osa:4347508/osa:4349051/osa:4347691/osa:4326138/osa:4339682/osa:4341496/osa:4332293/osa:4352016/osa:4338737/osa:4326552/osa:4325621/osa:4346332/osa:4331495/osa:4342210/osa:4338750/osa:4326249/osa:4338007/osa:4336044	20	7	gene:HORVU1Hr1G045720/gene:HORVU4Hr1G062440/gene:HORVU3Hr1G088540/gene:HORVU3Hr1G102340/gene:HORVU3Hr1G073220/gene:HORVU1Hr1G061160/gene:HORVU1Hr1G028030	13	gene:HORVU7Hr1G080510/gene:HORVU3Hr1G002780/gene:HORVU5Hr1G076140/gene:HORVU5Hr1G082630/gene:HORVU3Hr1G000940/gene:HORVU1Hr1G090710/gene:HORVU7Hr1G090850/gene:HORVU2Hr1G010630/gene:HORVU7Hr1G060260/gene:HORVU4Hr1G082700/gene:HORVU2Hr1G063740/gene:HORVU3Hr1G058460/gene:HORVU0Hr1G004830
osa00910	Nitrogen metabolism	10|773	20|3778	0.00301988	0.0658333	gene:HORVU6Hr1G080750/gene:HORVU5Hr1G068050/gene:HORVU6Hr1G003300/gene:HORVU3Hr1G063050/gene:HORVU6Hr1G074030/gene:HORVU4Hr1G076970/gene:HORVU3Hr1G048870/gene:HORVU6Hr1G079700/gene:HORVU4Hr1G022150/gene:HORVU5Hr1G069600	-/-/-/-/GS1a/-/-/-/-/-	osa:4326014/osa:4347247/osa:4345795/osa:4324398/osa:4330649/osa:4348870/osa:4324672/osa:4330867/osa:4349804/osa:4347305	10	4	gene:HORVU3Hr1G063050/gene:HORVU6Hr1G074030/gene:HORVU3Hr1G048870/gene:HORVU5Hr1G069600	6	gene:HORVU6Hr1G080750/gene:HORVU5Hr1G068050/gene:HORVU6Hr1G003300/gene:HORVU4Hr1G076970/gene:HORVU6Hr1G079700/gene:HORVU4Hr1G022150
osa00040	Pentose and glucuronate interconversions	16|773	42|3778	0.00625165	0.113572	gene:HORVU7Hr1G085860/gene:HORVU3Hr1G042970/gene:HORVU2Hr1G106510/gene:HORVU1Hr1G093370/gene:HORVU2Hr1G015620/gene:HORVU7Hr1G094750/gene:HORVU5Hr1G076140/gene:HORVU7Hr1G056770/gene:HORVU2Hr1G080160/gene:HORVU2Hr1G020270/gene:HORVU4Hr1G054860/gene:HORVU6Hr1G084030/gene:HORVU5Hr1G022590/gene:HORVU4Hr1G028830/gene:HORVU4Hr1G021270/gene:HORVU7Hr1G019500	-/-/-/-/-/-/-/-/-/-/-/-/-/-/-/-	osa:4341389/osa:4323970/osa:4345285/osa:4344960/osa:4344369/osa:4341243/osa:4347508/osa:4346217/osa:4336041/osa:4344231/osa:4332569/osa:4345722/osa:4352536/osa:4351129/osa:4334169/osa:4340099	16	1	gene:HORVU4Hr1G021270	15	gene:HORVU7Hr1G085860/gene:HORVU3Hr1G042970/gene:HORVU2Hr1G106510/gene:HORVU1Hr1G093370/gene:HORVU2Hr1G015620/gene:HORVU7Hr1G094750/gene:HORVU5Hr1G076140/gene:HORVU7Hr1G056770/gene:HORVU2Hr1G080160/gene:HORVU2Hr1G020270/gene:HORVU4Hr1G054860/gene:HORVU6Hr1G084030/gene:HORVU5Hr1G022590/gene:HORVU4Hr1G028830/gene:HORVU7Hr1G019500
osa00620	Pyruvate metabolism	24|773	75|3778	0.0119073	0.185413	gene:HORVU7Hr1G080510/gene:HORVU2Hr1G040570/gene:HORVU1Hr1G045720/gene:HORVU3Hr1G000940/gene:HORVU2Hr1G071960/gene:HORVU7Hr1G042130/gene:HORVU1Hr1G090710/gene:HORVU2Hr1G050140/gene:HORVU4Hr1G062440/gene:HORVU6Hr1G090260/gene:HORVU3Hr1G105880/gene:HORVU3Hr1G102340/gene:HORVU7Hr1G060260/gene:HORVU2Hr1G092540/gene:HORVU1Hr1G061160/gene:HORVU5Hr1G041120/gene:HORVU7Hr1G040460/gene:HORVU3Hr1G058460/gen…	-/-/-/-/-/-/-/-/-/-/-/-/-/-/-/-/-/-/-/-/-/-/-/-	osa:4328859/osa:4337406/osa:4349051/osa:4326138/osa:4335745/osa:4340703/osa:4339682/osa:4342564/osa:4332293/osa:4331130/osa:4348450/osa:4326552/osa:4346332/osa:4336538/osa:4338750/osa:4349774/osa:4340640/osa:4326249/osa:4338007/osa:4330612/osa:4350054/osa:4344858/osa:4329518/osa:4330673	24	11	gene:HORVU2Hr1G040570/gene:HORVU1Hr1G045720/gene:HORVU2Hr1G071960/gene:HORVU4Hr1G062440/gene:HORVU3Hr1G105880/gene:HORVU3Hr1G102340/gene:HORVU1Hr1G061160/gene:HORVU5Hr1G041120/gene:HORVU1Hr1G028030/gene:HORVU4Hr1G016780/gene:HORVU6Hr1G090960	13	gene:HORVU7Hr1G080510/gene:HORVU3Hr1G000940/gene:HORVU7Hr1G042130/gene:HORVU1Hr1G090710/gene:HORVU2Hr1G050140/gene:HORVU6Hr1G090260/gene:HORVU7Hr1G060260/gene:HORVU2Hr1G092540/gene:HORVU7Hr1G040460/gene:HORVU3Hr1G058460/gene:HORVU6Hr1G072830/gene:HORVU7Hr1G085150/gene:HORVU6Hr1G076810
osa00250	Alanine, aspartate and glutamate metabolism	14|773	38|3778	0.0142087	0.193593	gene:HORVU2Hr1G078560/gene:HORVU7Hr1G082330/gene:HORVU3Hr1G063050/gene:HORVU6Hr1G074030/gene:HORVU4Hr1G008700/gene:HORVU3Hr1G003050/gene:HORVU3Hr1G048870/gene:HORVU3Hr1G049610/gene:HORVU3Hr1G073220/gene:HORVU2Hr1G063740/gene:HORVU4Hr1G075800/gene:HORVU1Hr1G080320/gene:HORVU4Hr1G054060/gene:HORVU0Hr1G017370	-/-/-/GS1a/-/-/-/-/-/-/-/-/-/-	osa:4335973/osa:4344928/osa:4324398/osa:4330649/osa:4333932/osa:4345787/osa:4324672/osa:4326346/osa:4325621/osa:4342210/osa:4331792/osa:9269289/osa:4332596/osa:4331017	14	6	gene:HORVU7Hr1G082330/gene:HORVU3Hr1G063050/gene:HORVU6Hr1G074030/gene:HORVU4Hr1G008700/gene:HORVU3Hr1G048870/gene:HORVU3Hr1G073220	8	gene:HORVU2Hr1G078560/gene:HORVU3Hr1G003050/gene:HORVU3Hr1G049610/gene:HORVU2Hr1G063740/gene:HORVU4Hr1G075800/gene:HORVU1Hr1G080320/gene:HORVU4Hr1G054060/gene:HORVU0Hr1G017370
osa00500	Starch and sucrose metabolism	32|773	112|3778	0.0236718	0.286692	gene:HORVU7Hr1G091730/gene:HORVU1Hr1G091600/gene:HORVU4Hr1G084390/gene:HORVU6Hr1G033630/gene:HORVU7Hr1G012380/gene:HORVU2Hr1G077120/gene:HORVU2Hr1G030870/gene:HORVU5Hr1G077920/gene:HORVU6Hr1G081500/gene:HORVU3Hr1G093830/gene:HORVU7Hr1G033230/gene:HORVU7Hr1G025390/gene:HORVU1Hr1G006860/gene:HORVU7Hr1G115590/gene:HORVU1Hr1G021590/gene:HORVU2Hr1G119350/gene:HORVU7Hr1G038420/gene:HORVU0Hr1G020750/gen…	-/-/-/-/-/sbeIIb/-/-/-/-/-/-/-/-/starch_synthase_IIIa/-/starch_synthase_II/-/Cel8/-/-/-/-/blpl/-/-/-/-/-/-/-/-	osa:4324050/osa:4339718/osa:4331577/osa:4346656/osa:4340018/osa:4329532/osa:4343910/osa:4347545/osa:4330912/osa:4324364/osa:4340386/osa:9269493/osa:4340677/osa:4341642/osa:9268758/osa:4334113/osa:4340567/osa:4345996/osa:4340679/osa:4346068/osa:4343975/osa:4332788/osa:4324643/osa:4334020/osa:4338010/osa:4324621/osa:4328527/osa:4329561/osa:4345339/osa:4340579/osa:9268236/osa:4347311	32	21	gene:HORVU1Hr1G091600/gene:HORVU6Hr1G033630/gene:HORVU7Hr1G012380/gene:HORVU2Hr1G077120/gene:HORVU2Hr1G030870/gene:HORVU5Hr1G077920/gene:HORVU7Hr1G033230/gene:HORVU7Hr1G025390/gene:HORVU1Hr1G006860/gene:HORVU7Hr1G115590/gene:HORVU1Hr1G021590/gene:HORVU7Hr1G038420/gene:HORVU7Hr1G051760/gene:HORVU2Hr1G028940/gene:HORVU1Hr1G028200/gene:HORVU3Hr1G071570/gene:HORVU6Hr1G028330/gene:HORVU4Hr1G086300/gen…	11	gene:HORVU7Hr1G091730/gene:HORVU4Hr1G084390/gene:HORVU6Hr1G081500/gene:HORVU3Hr1G093830/gene:HORVU2Hr1G119350/gene:HORVU0Hr1G020750/gene:HORVU7Hr1G041610/gene:HORVU4Hr1G049500/gene:HORVU3Hr1G029470/gene:HORVU0Hr1G014150/gene:HORVU7Hr1G038710
osa00350	Tyrosine metabolism	11|773	30|3778	0.0294163	0.320638	gene:HORVU2Hr1G082420/gene:HORVU7Hr1G097670/gene:HORVU5Hr1G012160/gene:HORVU6Hr1G090260/gene:HORVU3Hr1G073220/gene:HORVU4Hr1G031510/gene:HORVU0Hr1G017370/gene:HORVU7Hr1G010840/gene:HORVU4Hr1G016780/gene:HORVU5Hr1G047530/gene:HORVU6Hr1G081670	-/-/-/-/-/-/-/-/-/-/-	osa:4336153/osa:4341957/osa:4329692/osa:4331130/osa:4325621/osa:4351017/osa:4331017/osa:4344637/osa:4350054/osa:4351273/osa:4329098	11	5	gene:HORVU2Hr1G082420/gene:HORVU3Hr1G073220/gene:HORVU4Hr1G031510/gene:HORVU7Hr1G010840/gene:HORVU4Hr1G016780	6	gene:HORVU7Hr1G097670/gene:HORVU5Hr1G012160/gene:HORVU6Hr1G090260/gene:HORVU0Hr1G017370/gene:HORVU5Hr1G047530/gene:HORVU6Hr1G081670
osa00010	Glycolysis / Gluconeogenesis	28|773	102|3778	0.0530176	0.505969	gene:HORVU7Hr1G034070/gene:HORVU2Hr1G040570/gene:HORVU3Hr1G002780/gene:HORVU4Hr1G051010/gene:HORVU5Hr1G019030/gene:HORVU3Hr1G019580/gene:HORVU3Hr1G091280/gene:HORVU5Hr1G082630/gene:HORVU1Hr1G006860/gene:HORVU2Hr1G071960/gene:HORVU7Hr1G090850/gene:HORVU2Hr1G050140/gene:HORVU4Hr1G062440/gene:HORVU3Hr1G088540/gene:HORVU6Hr1G090260/gene:HORVU2Hr1G092540/gene:HORVU1Hr1G061160/gene:HORVU5Hr1G041120/gen…	-/-/-/-/-/-/-/-/-/-/-/-/-/-/-/-/-/-/-/-/-/-/-/-/-/-/-/-	osa:4329753/osa:4337406/osa:4326074/osa:4332728/osa:4345338/osa:4327301/osa:4332976/osa:4347691/osa:4340677/osa:4335745/osa:4341496/osa:4342564/osa:4332293/osa:4338737/osa:4331130/osa:4336538/osa:4338750/osa:4349774/osa:4340640/osa:4324066/osa:4338010/osa:4348138/osa:4330612/osa:4350054/osa:4340643/osa:4329518/osa:4330673/osa:4347311	28	17	gene:HORVU7Hr1G034070/gene:HORVU2Hr1G040570/gene:HORVU5Hr1G019030/gene:HORVU3Hr1G019580/gene:HORVU3Hr1G091280/gene:HORVU1Hr1G006860/gene:HORVU2Hr1G071960/gene:HORVU4Hr1G062440/gene:HORVU3Hr1G088540/gene:HORVU1Hr1G061160/gene:HORVU5Hr1G041120/gene:HORVU3Hr1G018550/gene:HORVU1Hr1G028200/gene:HORVU4Hr1G016780/gene:HORVU7Hr1G040550/gene:HORVU6Hr1G090960/gene:HORVU0Hr1G013220	11	gene:HORVU3Hr1G002780/gene:HORVU4Hr1G051010/gene:HORVU5Hr1G082630/gene:HORVU7Hr1G090850/gene:HORVU2Hr1G050140/gene:HORVU6Hr1G090260/gene:HORVU2Hr1G092540/gene:HORVU7Hr1G040460/gene:HORVU2Hr1G034040/gene:HORVU6Hr1G072830/gene:HORVU6Hr1G076810
osa00220	Arginine biosynthesis	10|773	29|3778	0.055703	0.505969	gene:HORVU6Hr1G074030/gene:HORVU5Hr1G114090/gene:HORVU3Hr1G048870/gene:HORVU7Hr1G051070/gene:HORVU7Hr1G035450/gene:HORVU3Hr1G073220/gene:HORVU2Hr1G063740/gene:HORVU4Hr1G054060/gene:HORVU0Hr1G017370/gene:HORVU6Hr1G066930	GS1a/-/-/-/-/-/-/-/-/-	osa:4330649/osa:107279825/osa:4324672/osa:4346012/osa:4340457/osa:4325621/osa:4342210/osa:4332596/osa:4331017/osa:4330380	10	4	gene:HORVU6Hr1G074030/gene:HORVU5Hr1G114090/gene:HORVU3Hr1G048870/gene:HORVU3Hr1G073220	6	gene:HORVU7Hr1G051070/gene:HORVU7Hr1G035450/gene:HORVU2Hr1G063740/gene:HORVU4Hr1G054060/gene:HORVU0Hr1G017370/gene:HORVU6Hr1G066930
osa00950	Isoquinoline alkaloid biosynthesis	6|773	15|3778	0.0667924	0.560028	gene:HORVU2Hr1G082420/gene:HORVU3Hr1G073220/gene:HORVU4Hr1G031510/gene:HORVU0Hr1G017370/gene:HORVU7Hr1G010840/gene:HORVU6Hr1G081670	-/-/-/-/-/-	osa:4336153/osa:4325621/osa:4351017/osa:4331017/osa:4344637/osa:4329098	6	4	gene:HORVU2Hr1G082420/gene:HORVU3Hr1G073220/gene:HORVU4Hr1G031510/gene:HORVU7Hr1G010840	2	gene:HORVU0Hr1G017370/gene:HORVU6Hr1G081670
osa04145	Phagosome	18|773	63|3778	0.0770543	0.576379	gene:HORVU7Hr1G041920/gene:HORVU4Hr1G002530/gene:HORVU3Hr1G059320/novel.1417/gene:HORVU6Hr1G012690/gene:HORVU7Hr1G011220/gene:HORVU1Hr1G002500/gene:HORVU2Hr1G101670/gene:HORVU3Hr1G047510/gene:HORVU4Hr1G025090/gene:HORVU1Hr1G094800/gene:HORVU3Hr1G087400/gene:HORVU7Hr1G107100/gene:HORVU5Hr1G060810/gene:HORVU4Hr1G019840/gene:HORVU1Hr1G076530/gene:HORVU5Hr1G013230/gene:HORVU5Hr1G002970	-/-/Ylp/-/-/-/-/-/-/-/-/-/-/-/-/-/-/-	osa:4340685/osa:4333632/osa:4327166/osa:4337176/osa:4328116/osa:4337284/osa:4337563/osa:4336883/osa:4335014/osa:9271333/osa:4339800/osa:4327412/osa:4328420/osa:4347005/osa:4351612/osa:4339322/osa:4337982/osa:4352862	18	6	gene:HORVU7Hr1G041920/gene:HORVU3Hr1G087400/gene:HORVU5Hr1G060810/gene:HORVU1Hr1G076530/gene:HORVU5Hr1G013230/gene:HORVU5Hr1G002970	12	gene:HORVU4Hr1G002530/gene:HORVU3Hr1G059320/novel.1417/gene:HORVU6Hr1G012690/gene:HORVU7Hr1G011220/gene:HORVU1Hr1G002500/gene:HORVU2Hr1G101670/gene:HORVU3Hr1G047510/gene:HORVU4Hr1G025090/gene:HORVU1Hr1G094800/gene:HORVU7Hr1G107100/gene:HORVU4Hr1G019840
osa00941	Flavonoid biosynthesis	8|773	23|3778	0.0793182	0.576379	gene:HORVU2Hr1G006720/gene:HORVU7Hr1G095900/gene:HORVU5Hr1G064260/gene:HORVU7Hr1G093630/gene:HORVU4Hr1G061990/gene:HORVU2Hr1G110130/gene:HORVU5Hr1G072070/gene:HORVU5Hr1G112670	-/-/-/-/-/-/-/-	osa:4334886/osa:4348299/osa:4347092/osa:4329329/osa:4332311/osa:9270463/osa:4347397/osa:4334588	8	3	gene:HORVU7Hr1G093630/gene:HORVU4Hr1G061990/gene:HORVU2Hr1G110130	5	gene:HORVU2Hr1G006720/gene:HORVU7Hr1G095900/gene:HORVU5Hr1G064260/gene:HORVU5Hr1G072070/gene:HORVU5Hr1G112670
osa00053	Ascorbate and aldarate metabolism	12|773	40|3778	0.0991375	0.650174	gene:HORVU3Hr1G080360/gene:HORVU1Hr1G069130/gene:HORVU7Hr1G057430/gene:HORVU2Hr1G092540/gene:HORVU5Hr1G013840/gene:HORVU1Hr1G008120/gene:HORVU7Hr1G053260/gene:HORVU4Hr1G021270/gene:HORVU6Hr1G069190/gene:HORVU7Hr1G072240/gene:HORVU6Hr1G072830/gene:HORVU4Hr1G063010	-/-/-/-/-/-/-/-/-/-/-/-	osa:4327488/osa:4339141/osa:4346247/osa:4336538/osa:4352223/osa:4337622/osa:4346094/osa:4334169/osa:4330469/osa:4344670/osa:4330612/osa:4332258	12	1	gene:HORVU4Hr1G021270	11	gene:HORVU3Hr1G080360/gene:HORVU1Hr1G069130/gene:HORVU7Hr1G057430/gene:HORVU2Hr1G092540/gene:HORVU5Hr1G013840/gene:HORVU1Hr1G008120/gene:HORVU7Hr1G053260/gene:HORVU6Hr1G069190/gene:HORVU7Hr1G072240/gene:HORVU6Hr1G072830/gene:HORVU4Hr1G063010
osa00270	Cysteine and methionine metabolism	21|773	78|3778	0.101403	0.650174	gene:HORVU1Hr1G083420/gene:HORVU0Hr1G008950/gene:HORVU6Hr1G079600/gene:HORVU5Hr1G053950/gene:HORVU7Hr1G116830/gene:HORVU2Hr1G086140/gene:HORVU1Hr1G056180/gene:HORVU1Hr1G020410/gene:HORVU7Hr1G004350/gene:HORVU1Hr1G090710/gene:HORVU5Hr1G012200/gene:HORVU3Hr1G073220/gene:HORVU4Hr1G031510/gene:HORVU0Hr1G017370/gene:HORVU6Hr1G063480/gene:HORVU4Hr1G058250/gene:HORVU4Hr1G071040/gene:HORVU3Hr1G058460/gen…	-/-/-/-/-/-/-/-/-/-/-/-/-/-/-/-/-/-/-/-/-	osa:4348646/osa:4332151/osa:4330873/osa:4346642/osa:4324194/osa:4336294/osa:4345710/osa:4337818/osa:4339898/osa:4339682/osa:4352752/osa:4325621/osa:4351017/osa:4331017/osa:9266140/osa:4338140/osa:4331941/osa:4326249/osa:4331707/osa:4342996/osa:4329098	21	10	gene:HORVU1Hr1G083420/gene:HORVU0Hr1G008950/gene:HORVU7Hr1G116830/gene:HORVU1Hr1G020410/gene:HORVU5Hr1G012200/gene:HORVU3Hr1G073220/gene:HORVU4Hr1G031510/gene:HORVU6Hr1G063480/gene:HORVU4Hr1G058250/gene:HORVU4Hr1G071040	11	gene:HORVU6Hr1G079600/gene:HORVU5Hr1G053950/gene:HORVU2Hr1G086140/gene:HORVU1Hr1G056180/gene:HORVU7Hr1G004350/gene:HORVU1Hr1G090710/gene:HORVU0Hr1G017370/gene:HORVU3Hr1G058460/gene:HORVU4Hr1G073630/gene:HORVU7Hr1G055560/gene:HORVU6Hr1G081670
osa00051	Fructose and mannose metabolism	13|773	45|3778	0.112952	0.681272	gene:HORVU3Hr1G002780/gene:HORVU3Hr1G060060/gene:HORVU5Hr1G019030/gene:HORVU4Hr1G060380/gene:HORVU7Hr1G056770/gene:HORVU3Hr1G019580/gene:HORVU5Hr1G082630/gene:HORVU7Hr1G090850/gene:HORVU3Hr1G088540/gene:HORVU2Hr1G020270/gene:HORVU1Hr1G028200/gene:HORVU7Hr1G038710/gene:HORVU7Hr1G040550	-/-/-/-/-/-/-/-/-/-/-/-/-	osa:4326074/osa:4327860/osa:4345338/osa:4332373/osa:4346217/osa:4327301/osa:4347691/osa:4341496/osa:4338737/osa:4344231/osa:4338010/osa:4340579/osa:4340643	13	6	gene:HORVU5Hr1G019030/gene:HORVU4Hr1G060380/gene:HORVU3Hr1G019580/gene:HORVU3Hr1G088540/gene:HORVU1Hr1G028200/gene:HORVU7Hr1G040550	7	gene:HORVU3Hr1G002780/gene:HORVU3Hr1G060060/gene:HORVU7Hr1G056770/gene:HORVU5Hr1G082630/gene:HORVU7Hr1G090850/gene:HORVU2Hr1G020270/gene:HORVU7Hr1G038710
osa02010	ABC transporters	7|773	21|3778	0.118754	0.681272	gene:HORVU3Hr1G065320/gene:HORVU1Hr1G078450/gene:HORVU7Hr1G030540/gene:HORVU3Hr1G065390/gene:HORVU3Hr1G065260/gene:HORVU1Hr1G017460/gene:HORVU7Hr1G063020	-/-/-/-/-/-/-	osa:4323896/osa:107275736/osa:4340331/osa:4325290/osa:4323895/osa:4337742/osa:4346344	7	5	gene:HORVU3Hr1G065320/gene:HORVU1Hr1G078450/gene:HORVU7Hr1G030540/gene:HORVU3Hr1G065390/gene:HORVU3Hr1G065260	2	gene:HORVU1Hr1G017460/gene:HORVU7Hr1G063020
osa00340	Histidine metabolism	5|773	14|3778	0.139541	0.704568	gene:HORVU3Hr1G039130/gene:HORVU2Hr1G092540/gene:HORVU4Hr1G081220/gene:HORVU0Hr1G001390/gene:HORVU6Hr1G072830	-/-/-/-/-	osa:4324261/osa:4336538/osa:4331530/osa:4339287/osa:4330612	5	2	gene:HORVU4Hr1G081220/gene:HORVU0Hr1G001390	3	gene:HORVU3Hr1G039130/gene:HORVU2Hr1G092540/gene:HORVU6Hr1G072830
osa00520	Amino sugar and nucleotide sugar metabolism	23|773	90|3778	0.140586	0.704568	gene:HORVU7Hr1G113270/gene:HORVU1Hr1G091600/gene:HORVU2Hr1G115640/gene:HORVU6Hr1G033630/gene:HORVU2Hr1G043900/gene:HORVU4Hr1G067360/gene:HORVU4Hr1G060380/gene:HORVU2Hr1G104110/gene:HORVU1Hr1G006860/gene:HORVU0Hr1G014150/gene:HORVU6Hr1G020380/gene:HORVU1Hr1G028200/gene:HORVU0Hr1G016310/gene:HORVU7Hr1G053260/gene:HORVU3Hr1G024170/gene:HORVU4Hr1G021270/gene:HORVU7Hr1G067620/gene:HORVU2Hr1G099220/gen…	-/-/-/-/-/-/-/-/-/blpl/-/-/-/-/-/-/-/-/-/-/chitinase/-/-	osa:4338719/osa:4339718/osa:4337166/osa:4346656/osa:4340994/osa:4332084/osa:4332373/osa:4337011/osa:4340677/osa:4334020/osa:4328266/osa:4338010/osa:4329920/osa:4346094/osa:4327126/osa:4334169/osa:4345339/osa:4344934/osa:4340579/osa:4339812/osa:4349267/osa:4332258/osa:4347311	23	12	gene:HORVU1Hr1G091600/gene:HORVU6Hr1G033630/gene:HORVU4Hr1G060380/gene:HORVU2Hr1G104110/gene:HORVU1Hr1G006860/gene:HORVU1Hr1G028200/gene:HORVU0Hr1G016310/gene:HORVU4Hr1G021270/gene:HORVU7Hr1G067620/gene:HORVU2Hr1G099220/gene:HORVU1Hr1G095430/gene:HORVU0Hr1G013220	11	gene:HORVU7Hr1G113270/gene:HORVU2Hr1G115640/gene:HORVU2Hr1G043900/gene:HORVU4Hr1G067360/gene:HORVU0Hr1G014150/gene:HORVU6Hr1G020380/gene:HORVU7Hr1G053260/gene:HORVU3Hr1G024170/gene:HORVU7Hr1G038710/gene:HORVU1Hr1G052430/gene:HORVU4Hr1G063010
osa00360	Phenylalanine metabolism	9|773	30|3778	0.142206	0.704568	gene:HORVU2Hr1G082420/gene:HORVU7Hr1G097670/gene:HORVU0Hr1G016330/gene:HORVU3Hr1G073220/gene:HORVU4Hr1G031510/gene:HORVU0Hr1G017370/gene:HORVU7Hr1G010840/gene:HORVU5Hr1G047530/gene:HORVU6Hr1G081670	-/-/-/-/-/-/-/-/-	osa:4336153/osa:4341957/osa:4330036/osa:4325621/osa:4351017/osa:4331017/osa:4344637/osa:4351273/osa:4329098	9	4	gene:HORVU2Hr1G082420/gene:HORVU3Hr1G073220/gene:HORVU4Hr1G031510/gene:HORVU7Hr1G010840	5	gene:HORVU7Hr1G097670/gene:HORVU0Hr1G016330/gene:HORVU0Hr1G017370/gene:HORVU5Hr1G047530/gene:HORVU6Hr1G081670
osa01200	Carbon metabolism	47|773	200|3778	0.157431	0.746086	gene:HORVU7Hr1G080510/gene:HORVU2Hr1G040570/gene:HORVU3Hr1G002780/gene:HORVU4Hr1G051010/gene:HORVU5Hr1G076140/gene:HORVU2Hr1G005140/gene:HORVU6Hr1G076880/gene:HORVU1Hr1G045720/gene:HORVU1Hr1G056180/gene:HORVU3Hr1G019580/novel.4619/gene:HORVU5Hr1G082630/gene:HORVU1Hr1G006860/gene:HORVU3Hr1G000940/gene:HORVU2Hr1G060010/gene:HORVU2Hr1G071960/gene:HORVU1Hr1G090710/novel.3244/gene:HORVU2Hr1G103130/gen…	-/-/-/-/-/-/-/-/-/-/-/-/-/-/-/-/-/-/-/-/-/-/-/-/-/-/-/-/-/-/-/-/-/-/-/-/-/-/-/-/-/-/-/-/-/-/-	osa:4328859/osa:4337406/osa:4326074/osa:4332728/osa:4347508/osa:4334915/osa:4349114/osa:4349051/osa:4345710/osa:4327301/osa:4334554/osa:4347691/osa:4340677/osa:4326138/osa:4342420/osa:4335745/osa:4339682/osa:4326547/osa:4337051/osa:4341496/osa:4343710/osa:4344541/osa:4342564/osa:4332293/osa:4352016/osa:4338737/osa:4331130/osa:4326552/osa:4325621/osa:4346332/osa:4331495/osa:4342210/osa:4338750/osa…	47	20	gene:HORVU2Hr1G040570/gene:HORVU1Hr1G045720/gene:HORVU3Hr1G019580/novel.4619/gene:HORVU1Hr1G006860/gene:HORVU2Hr1G071960/novel.3244/gene:HORVU4Hr1G062440/gene:HORVU3Hr1G088540/gene:HORVU3Hr1G102340/gene:HORVU3Hr1G073220/gene:HORVU1Hr1G061160/gene:HORVU2Hr1G061040/gene:HORVU5Hr1G041120/gene:HORVU6Hr1G063480/gene:HORVU1Hr1G028200/gene:HORVU4Hr1G071040/gene:HORVU1Hr1G028030/gene:HORVU6Hr1G090960/gen…	27	gene:HORVU7Hr1G080510/gene:HORVU3Hr1G002780/gene:HORVU4Hr1G051010/gene:HORVU5Hr1G076140/gene:HORVU2Hr1G005140/gene:HORVU6Hr1G076880/gene:HORVU1Hr1G056180/gene:HORVU5Hr1G082630/gene:HORVU3Hr1G000940/gene:HORVU2Hr1G060010/gene:HORVU1Hr1G090710/gene:HORVU2Hr1G103130/gene:HORVU7Hr1G090850/gene:HORVU2Hr1G036950/gene:HORVU7Hr1G074890/gene:HORVU2Hr1G050140/gene:HORVU2Hr1G010630/gene:HORVU6Hr1G090260/gen…
osa00940	Phenylpropanoid biosynthesis	32|773	133|3778	0.173343	0.77638	gene:HORVU7Hr1G048090/gene:HORVU7Hr1G091730/gene:HORVU1Hr1G016660/gene:HORVU6Hr1G076470/gene:HORVU4Hr1G072190/gene:HORVU7Hr1G083550/gene:HORVU1Hr1G051740/gene:HORVU5Hr1G077920/gene:HORVU5Hr1G049360/gene:HORVU4Hr1G064950/gene:HORVU5Hr1G064260/gene:HORVU5Hr1G082510/gene:HORVU3Hr1G036880/gene:HORVU7Hr1G093630/gene:HORVU7Hr1G098110/gene:HORVU6Hr1G089460/gene:HORVU2Hr1G119350/gene:HORVU0Hr1G020750/gen…	-/-/-/-/-/-/-/-/-/-/-/-/-/-/-/-/-/-/-/-/-/-/-/-/-/-/-/-/-/-/-/-	osa:4341023/osa:4324050/osa:4337725/osa:4330684/osa:4331649/osa:4326969/osa:4349241/osa:4347545/osa:4351922/osa:4332174/osa:4347092/osa:4345222/osa:4325129/osa:4329329/osa:4347962/osa:4331101/osa:4334113/osa:4345996/osa:4327090/osa:4330036/osa:4326968/osa:4336088/osa:4341935/osa:4331437/osa:4347397/osa:4331271/osa:4328832/osa:4326273/osa:4324557/osa:4327939/osa:4342185/osa:9272450	32	6	gene:HORVU5Hr1G077920/gene:HORVU5Hr1G082510/gene:HORVU7Hr1G093630/gene:HORVU6Hr1G089460/gene:HORVU7Hr1G013470/gene:HORVU3Hr1G063840	26	gene:HORVU7Hr1G048090/gene:HORVU7Hr1G091730/gene:HORVU1Hr1G016660/gene:HORVU6Hr1G076470/gene:HORVU4Hr1G072190/gene:HORVU7Hr1G083550/gene:HORVU1Hr1G051740/gene:HORVU5Hr1G049360/gene:HORVU4Hr1G064950/gene:HORVU5Hr1G064260/gene:HORVU3Hr1G036880/gene:HORVU7Hr1G098110/gene:HORVU2Hr1G119350/gene:HORVU0Hr1G020750/gene:HORVU3Hr1G026010/gene:HORVU0Hr1G016330/gene:HORVU7Hr1G020300/gene:HORVU0Hr1G004850/gen…
osa00030	Pentose phosphate pathway	11|773	40|3778	0.178755	0.77638	gene:HORVU3Hr1G002780/gene:HORVU5Hr1G019030/gene:HORVU5Hr1G076140/gene:HORVU3Hr1G019580/gene:HORVU1Hr1G006860/gene:HORVU7Hr1G090850/gene:HORVU3Hr1G088540/gene:HORVU1Hr1G080480/gene:HORVU7Hr1G040550/gene:HORVU3Hr1G060480/gene:HORVU0Hr1G013220	-/-/-/-/-/-/-/-/-/-/-	osa:4326074/osa:4345338/osa:4347508/osa:4327301/osa:4340677/osa:4341496/osa:4338737/osa:4350528/osa:4340643/osa:4326855/osa:4347311	11	6	gene:HORVU5Hr1G019030/gene:HORVU3Hr1G019580/gene:HORVU1Hr1G006860/gene:HORVU3Hr1G088540/gene:HORVU7Hr1G040550/gene:HORVU0Hr1G013220	5	gene:HORVU3Hr1G002780/gene:HORVU5Hr1G076140/gene:HORVU7Hr1G090850/gene:HORVU1Hr1G080480/gene:HORVU3Hr1G060480
osa00130	Ubiquinone and other terpenoid-quinone biosynthesis	10|773	36|3778	0.185192	0.77638	gene:HORVU1Hr1G066240/gene:HORVU7Hr1G093630/gene:HORVU4Hr1G031510/gene:HORVU4Hr1G078510/gene:HORVU5Hr1G057050/gene:HORVU6Hr1G068410/gene:HORVU7Hr1G114330/gene:HORVU6Hr1G048850/gene:HORVU3Hr1G059840/gene:HORVU6Hr1G081670	-/-/-/-/-/-/-/-/-/-	osa:4339236/osa:4329329/osa:4351017/osa:4331897/osa:9268489/osa:4330437/osa:4341663/osa:4329786/osa:4327859/osa:4329098	10	5	gene:HORVU7Hr1G093630/gene:HORVU4Hr1G031510/gene:HORVU6Hr1G068410/gene:HORVU7Hr1G114330/gene:HORVU6Hr1G048850	5	gene:HORVU1Hr1G066240/gene:HORVU4Hr1G078510/gene:HORVU5Hr1G057050/gene:HORVU3Hr1G059840/gene:HORVU6Hr1G081670
osa00960	Tropane, piperidine and pyridine alkaloid biosynthesis	5|773	16|3778	0.215393	0.869548	gene:HORVU2Hr1G082420/gene:HORVU3Hr1G073220/gene:HORVU4Hr1G031510/gene:HORVU0Hr1G017370/gene:HORVU6Hr1G081670	-/-/-/-/-	osa:4336153/osa:4325621/osa:4351017/osa:4331017/osa:4329098	5	3	gene:HORVU2Hr1G082420/gene:HORVU3Hr1G073220/gene:HORVU4Hr1G031510	2	gene:HORVU0Hr1G017370/gene:HORVU6Hr1G081670
osa04626	Plant-pathogen interaction	35|773	151|3778	0.226485	0.881674	gene:HORVU7Hr1G033620/gene:HORVU2Hr1G089020/gene:HORVU2Hr1G039070/gene:HORVU5Hr1G072020/gene:HORVU3Hr1G088200/gene:HORVU7Hr1G072770/gene:HORVU6Hr1G094990/gene:HORVU1Hr1G066050/gene:HORVU7Hr1G023280/gene:HORVU1Hr1G017120/gene:HORVU5Hr1G092890/gene:HORVU4Hr1G082790/gene:HORVU5Hr1G103830/gene:HORVU1Hr1G057410/gene:HORVU5Hr1G024550/gene:HORVU4Hr1G026030/gene:HORVU1Hr1G018730/gene:HORVU4Hr1G057200/gen…	-/-/-/-/-/-/-/-/-/Pti1/-/-/-/-/-/-/-/-/-/-/-/-/-/-/-/-/-/-/-/-/-/-/-/-/-	osa:4325424/osa:4325862/osa:4343644/osa:4345940/osa:4327518/osa:4344651/osa:4331257/osa:4339240/osa:4330627/osa:4337734/osa:4333569/osa:4331490/osa:4334371/osa:4338633/osa:4352439/osa:4351450/osa:9270461/osa:4332475/osa:4334172/osa:4325408/osa:4347834/osa:4346097/osa:4331523/osa:9266860/osa:4339751/osa:4347564/osa:9267997/osa:4348237/osa:4339092/osa:4330351/osa:4324100/osa:4347559/osa:4346962/osa…	35	19	gene:HORVU2Hr1G089020/gene:HORVU2Hr1G039070/gene:HORVU5Hr1G072020/gene:HORVU3Hr1G088200/gene:HORVU7Hr1G023280/gene:HORVU1Hr1G017120/gene:HORVU4Hr1G082790/gene:HORVU1Hr1G057410/gene:HORVU5Hr1G024550/gene:HORVU4Hr1G026030/gene:HORVU4Hr1G057200/gene:HORVU3Hr1G109220/gene:HORVU7Hr1G053300/gene:HORVU1Hr1G029850/gene:HORVU1Hr1G092710/gene:HORVU2Hr1G005170/gene:HORVU1Hr1G070250/novel.3768/gene:HORVU4Hr1…	16	gene:HORVU7Hr1G033620/gene:HORVU7Hr1G072770/gene:HORVU6Hr1G094990/gene:HORVU1Hr1G066050/gene:HORVU5Hr1G092890/gene:HORVU5Hr1G103830/gene:HORVU1Hr1G018730/gene:HORVU5Hr1G096440/gene:HORVU5Hr1G088830/novel.3550/gene:HORVU5Hr1G078430/gene:HORVU7Hr1G040730/gene:HORVU3Hr1G052770/gene:HORVU7Hr1G055980/gene:HORVU5Hr1G060060/gene:HORVU4Hr1G067340
osa00592	alpha-Linolenic acid metabolism	10|773	38|3778	0.236643	0.88945	gene:HORVU2Hr1G078510/gene:HORVU5Hr1G075540/gene:HORVU5Hr1G098090/gene:HORVU7Hr1G002820/gene:HORVU1Hr1G054390/gene:HORVU6Hr1G005250/gene:HORVU7Hr1G006320/gene:HORVU4Hr1G066270/gene:HORVU4Hr1G016780/gene:HORVU1Hr1G027810	-/-/-/-/-/-/-/-/-/-	osa:9267158/osa:4347491/osa:4334233/osa:4352160/osa:4338358/osa:4328040/osa:4352509/osa:4332121/osa:4350054/osa:4326503	10	5	gene:HORVU2Hr1G078510/gene:HORVU5Hr1G075540/gene:HORVU5Hr1G098090/gene:HORVU4Hr1G016780/gene:HORVU1Hr1G027810	5	gene:HORVU7Hr1G002820/gene:HORVU1Hr1G054390/gene:HORVU6Hr1G005250/gene:HORVU7Hr1G006320/gene:HORVU4Hr1G066270
osa00920	Sulfur metabolism	6|773	21|3778	0.247369	0.898773	gene:HORVU5Hr1G012200/gene:HORVU6Hr1G063480/gene:HORVU4Hr1G071040/gene:HORVU4Hr1G070220/gene:HORVU5Hr1G094300/gene:HORVU0Hr1G003890	-/-/-/-/-/-	osa:4352752/osa:9266140/osa:4331941/osa:9272308/osa:4334073/osa:4343348	6	4	gene:HORVU5Hr1G012200/gene:HORVU6Hr1G063480/gene:HORVU4Hr1G071040/gene:HORVU0Hr1G003890	2	gene:HORVU4Hr1G070220/gene:HORVU5Hr1G094300
osa00480	Glutathione metabolism	17|773	71|3778	0.272868	0.95944	gene:HORVU3Hr1G074040/gene:HORVU7Hr1G057430/gene:HORVU6Hr1G076190/gene:HORVU7Hr1G036850/gene:HORVU7Hr1G041710/gene:HORVU3Hr1G097950/gene:HORVU3Hr1G013650/gene:HORVU7Hr1G008830/gene:HORVU1Hr1G080480/gene:HORVU2Hr1G124310/gene:HORVU1Hr1G008120/gene:HORVU7Hr1G021510/gene:HORVU1Hr1G049280/gene:HORVU7Hr1G055560/gene:HORVU7Hr1G030800/gene:HORVU6Hr1G012320/gene:HORVU1Hr1G049250	-/-/-/-/-/-/-/-/-/-/-/-/-/-/-/-/-	osa:4326887/osa:4346247/osa:9270353/osa:4325709/osa:9266846/osa:4326828/osa:4324525/osa:4349188/osa:4350528/osa:4346877/osa:4337622/osa:4346337/osa:4349207/osa:4342996/osa:4340341/osa:4329321/osa:4349205	17	7	gene:HORVU7Hr1G036850/gene:HORVU7Hr1G008830/gene:HORVU2Hr1G124310/gene:HORVU7Hr1G021510/gene:HORVU1Hr1G049280/gene:HORVU7Hr1G030800/gene:HORVU6Hr1G012320	10	gene:HORVU3Hr1G074040/gene:HORVU7Hr1G057430/gene:HORVU6Hr1G076190/gene:HORVU7Hr1G041710/gene:HORVU3Hr1G097950/gene:HORVU3Hr1G013650/gene:HORVU1Hr1G080480/gene:HORVU1Hr1G008120/gene:HORVU7Hr1G055560/gene:HORVU1Hr1G049250
osa00061	Fatty acid biosynthesis	8|773	32|3778	0.324988	0.996784	gene:HORVU5Hr1G094940/gene:HORVU1Hr1G083910/gene:HORVU3Hr1G091320/gene:HORVU3Hr1G094050/gene:HORVU3Hr1G105880/gene:HORVU5Hr1G040740/gene:HORVU5Hr1G053010/gene:HORVU3Hr1G073560	-/-/-/-/-/-/-/-	osa:4334104/osa:4343598/osa:4324844/osa:4327738/osa:4348450/osa:4351483/osa:4346596/osa:4327020	8	5	gene:HORVU3Hr1G091320/gene:HORVU3Hr1G105880/gene:HORVU5Hr1G040740/gene:HORVU5Hr1G053010/gene:HORVU3Hr1G073560	3	gene:HORVU5Hr1G094940/gene:HORVU1Hr1G083910/gene:HORVU3Hr1G094050
osa00410	beta-Alanine metabolism	8|773	33|3778	0.35892	0.996784	gene:HORVU2Hr1G078560/gene:HORVU2Hr1G121060/gene:HORVU2Hr1G082420/gene:HORVU4Hr1G008700/gene:HORVU3Hr1G003050/gene:HORVU2Hr1G092540/gene:HORVU6Hr1G072830/gene:HORVU3Hr1G079000	-/-/-/-/-/-/-/-	osa:4335973/osa:4337359/osa:4336153/osa:4333932/osa:4345787/osa:4336538/osa:4330612/osa:4327558	8	4	gene:HORVU2Hr1G121060/gene:HORVU2Hr1G082420/gene:HORVU4Hr1G008700/gene:HORVU3Hr1G079000	4	gene:HORVU2Hr1G078560/gene:HORVU3Hr1G003050/gene:HORVU2Hr1G092540/gene:HORVU6Hr1G072830
osa00195	Photosynthesis	11|773	47|3778	0.362243	0.996784	gene:HORVU2Hr1G038940/gene:HORVU2Hr1G073370/gene:HORVU7Hr1G000900/gene:HORVU0Hr1G001490/gene:HORVU2Hr1G060480/gene:HORVU2Hr1G019820/gene:HORVU5Hr1G113900/gene:HORVU2Hr1G039510/novel.4468/gene:HORVU5Hr1G109710/gene:HORVU6Hr1G075280	-/-/-/-/Psak/-/-/-/-/PsaD/-	osa:4342395/osa:4335799/osa:4339833/osa:4339593/osa:4342404/osa:4351694/osa:4343070/osa:4343634/osa:4326537/osa:4346326/osa:9270776	11	0		11	gene:HORVU2Hr1G038940/gene:HORVU2Hr1G073370/gene:HORVU7Hr1G000900/gene:HORVU0Hr1G001490/gene:HORVU2Hr1G060480/gene:HORVU2Hr1G019820/gene:HORVU5Hr1G113900/gene:HORVU2Hr1G039510/novel.4468/gene:HORVU5Hr1G109710/gene:HORVU6Hr1G075280
osa00260	Glycine, serine and threonine metabolism	11|773	47|3778	0.362243	0.996784	gene:HORVU5Hr1G053950/gene:HORVU4Hr1G051010/gene:HORVU2Hr1G005140/gene:HORVU6Hr1G076880/gene:HORVU1Hr1G056180/gene:HORVU2Hr1G082420/gene:HORVU2Hr1G103130/gene:HORVU2Hr1G080970/gene:HORVU2Hr1G063740/gene:HORVU0Hr1G005160/gene:HORVU6Hr1G094950	-/-/-/-/-/-/-/BBD1/-/-/-	osa:4346642/osa:4332728/osa:4334915/osa:4349114/osa:4345710/osa:4336153/osa:4337051/osa:4336081/osa:4342210/osa:4336402/osa:4331255	11	2	gene:HORVU2Hr1G082420/gene:HORVU0Hr1G005160	9	gene:HORVU5Hr1G053950/gene:HORVU4Hr1G051010/gene:HORVU2Hr1G005140/gene:HORVU6Hr1G076880/gene:HORVU1Hr1G056180/gene:HORVU2Hr1G103130/gene:HORVU2Hr1G080970/gene:HORVU2Hr1G063740/gene:HORVU6Hr1G094950
osa00330	Arginine and proline metabolism	11|773	47|3778	0.362243	0.996784	gene:HORVU2Hr1G121060/gene:HORVU2Hr1G086140/gene:HORVU5Hr1G108610/gene:HORVU1Hr1G053440/gene:HORVU3Hr1G073220/gene:HORVU2Hr1G092540/gene:HORVU1Hr1G080320/gene:HORVU0Hr1G017370/gene:HORVU6Hr1G072830/gene:HORVU7Hr1G055560/gene:HORVU5Hr1G057520	-/-/-/-/-/-/-/-/-/-/-	osa:4337359/osa:4336294/osa:4334477/osa:4349318/osa:4325621/osa:4336538/osa:9269289/osa:4331017/osa:4330612/osa:4342996/osa:9272649	11	4	gene:HORVU2Hr1G121060/gene:HORVU5Hr1G108610/gene:HORVU1Hr1G053440/gene:HORVU3Hr1G073220	7	gene:HORVU2Hr1G086140/gene:HORVU2Hr1G092540/gene:HORVU1Hr1G080320/gene:HORVU0Hr1G017370/gene:HORVU6Hr1G072830/gene:HORVU7Hr1G055560/gene:HORVU5Hr1G057520
osa00400	Phenylalanine, tyrosine and tryptophan biosynthesis	9|773	38|3778	0.371318	0.996784	gene:HORVU4Hr1G061120/gene:HORVU3Hr1G003390/gene:HORVU3Hr1G073220/gene:HORVU2Hr1G115700/gene:HORVU4Hr1G031510/gene:HORVU0Hr1G017370/gene:HORVU5Hr1G052150/gene:HORVU7Hr1G037910/gene:HORVU6Hr1G081670	-/-/-/-/-/-/-/-/-	osa:4332341/osa:4336076/osa:4325621/osa:4337165/osa:4351017/osa:4331017/osa:4346529/osa:4340547/osa:4329098	9	6	gene:HORVU4Hr1G061120/gene:HORVU3Hr1G073220/gene:HORVU2Hr1G115700/gene:HORVU4Hr1G031510/gene:HORVU5Hr1G052150/gene:HORVU7Hr1G037910	3	gene:HORVU3Hr1G003390/gene:HORVU0Hr1G017370/gene:HORVU6Hr1G081670
osa00230	Purine metabolism	16|773	71|3778	0.376557	0.996784	gene:HORVU2Hr1G040570/gene:HORVU5Hr1G061710/gene:HORVU4Hr1G082290/gene:HORVU7Hr1G108960/gene:HORVU5Hr1G100910/gene:HORVU5Hr1G027570/gene:HORVU5Hr1G114090/gene:HORVU2Hr1G050140/gene:HORVU7Hr1G041710/gene:HORVU1Hr1G080070/gene:HORVU4Hr1G075800/gene:HORVU5Hr1G041120/gene:HORVU1Hr1G055440/gene:HORVU4Hr1G070220/gene:HORVU6Hr1G014480/gene:HORVU5Hr1G094300	-/-/-/-/-/-/-/-/-/-/-/-/-/-/-/-	osa:4337406/osa:4347182/osa:4331502/osa:4341777/osa:4334308/osa:4352344/osa:107279825/osa:4342564/osa:9266846/osa:4324899/osa:4331792/osa:4349774/osa:4349403/osa:9272308/osa:4345177/osa:4334073	16	7	gene:HORVU2Hr1G040570/gene:HORVU5Hr1G061710/gene:HORVU7Hr1G108960/gene:HORVU5Hr1G027570/gene:HORVU5Hr1G114090/gene:HORVU5Hr1G041120/gene:HORVU6Hr1G014480	9	gene:HORVU4Hr1G082290/gene:HORVU5Hr1G100910/gene:HORVU2Hr1G050140/gene:HORVU7Hr1G041710/gene:HORVU1Hr1G080070/gene:HORVU4Hr1G075800/gene:HORVU1Hr1G055440/gene:HORVU4Hr1G070220/gene:HORVU5Hr1G094300
osa00650	Butanoate metabolism	5|773	20|3778	0.390434	0.996784	gene:HORVU2Hr1G078560/gene:HORVU7Hr1G082330/gene:HORVU4Hr1G008700/gene:HORVU3Hr1G003050/gene:HORVU4Hr1G014750	-/-/-/-/-	osa:4335973/osa:4344928/osa:4333932/osa:4345787/osa:4350218	5	3	gene:HORVU7Hr1G082330/gene:HORVU4Hr1G008700/gene:HORVU4Hr1G014750	2	gene:HORVU2Hr1G078560/gene:HORVU3Hr1G003050
osa01040	Biosynthesis of unsaturated fatty acids	5|773	20|3778	0.390434	0.996784	gene:HORVU3Hr1G091320/gene:HORVU2Hr1G096760/gene:HORVU3Hr1G094050/gene:HORVU3Hr1G013790/gene:HORVU1Hr1G072170	-/-/-/-/-	osa:4324844/osa:4336637/osa:4327738/osa:4324516/osa:4339019	5	2	gene:HORVU3Hr1G091320/gene:HORVU2Hr1G096760	3	gene:HORVU3Hr1G094050/gene:HORVU3Hr1G013790/gene:HORVU1Hr1G072170
osa00564	Glycerophospholipid metabolism	20|773	91|3778	0.3994	0.996784	gene:HORVU1Hr1G078350/gene:HORVU6Hr1G006810/gene:HORVU3Hr1G110590/gene:HORVU1Hr1G025370/gene:HORVU3Hr1G077030/gene:HORVU5Hr1G062370/gene:HORVU1Hr1G067480/gene:HORVU7Hr1G095010/gene:HORVU1Hr1G084260/gene:HORVU3Hr1G079900/gene:HORVU1Hr1G080520/gene:HORVU5Hr1G084740/gene:HORVU1Hr1G050900/gene:HORVU3Hr1G064990/gene:HORVU3Hr1G097070/gene:HORVU4Hr1G035360/gene:HORVU1Hr1G059050/gene:HORVU2Hr1G010130/gen…	-/-/-/-/-/-/-/-/-/-/-/-/-/-/-/-/-/-/-/-	osa:4339516/osa:4328061/osa:4325237/osa:4337942/osa:4327055/osa:4347160/osa:4339200/osa:4342043/osa:4339554/osa:4329468/osa:9268113/osa:4347745/osa:4349502/osa:4323890/osa:4326817/osa:4350917/osa:107277488/osa:4335210/osa:4342770/osa:4330961	20	14	gene:HORVU3Hr1G110590/gene:HORVU3Hr1G077030/gene:HORVU5Hr1G062370/gene:HORVU1Hr1G067480/gene:HORVU7Hr1G095010/gene:HORVU1Hr1G084260/gene:HORVU1Hr1G080520/gene:HORVU5Hr1G084740/gene:HORVU1Hr1G050900/gene:HORVU3Hr1G064990/gene:HORVU4Hr1G035360/gene:HORVU1Hr1G059050/gene:HORVU4Hr1G075040/gene:HORVU4Hr1G050750	6	gene:HORVU1Hr1G078350/gene:HORVU6Hr1G006810/gene:HORVU1Hr1G025370/gene:HORVU3Hr1G079900/gene:HORVU3Hr1G097070/gene:HORVU2Hr1G010130
osa00240	Pyrimidine metabolism	9|773	39|3778	0.403467	0.996784	gene:HORVU3Hr1G108390/gene:HORVU3Hr1G071270/gene:HORVU3Hr1G049610/gene:HORVU7Hr1G041710/gene:HORVU3Hr1G112590/gene:HORVU1Hr1G055440/gene:HORVU5Hr1G076150/gene:HORVU2Hr1G005480/gene:HORVU3Hr1G079000	-/-/-/-/-/-/-/-/-	osa:4325739/osa:4325542/osa:4326346/osa:9266846/osa:4324465/osa:4349403/osa:4347509/osa:4334909/osa:4327558	9	2	gene:HORVU5Hr1G076150/gene:HORVU3Hr1G079000	7	gene:HORVU3Hr1G108390/gene:HORVU3Hr1G071270/gene:HORVU3Hr1G049610/gene:HORVU7Hr1G041710/gene:HORVU3Hr1G112590/gene:HORVU1Hr1G055440/gene:HORVU2Hr1G005480
osa03060	Protein export	9|773	39|3778	0.403467	0.996784	gene:HORVU3Hr1G043930/novel.889/gene:HORVU4Hr1G025090/gene:HORVU4Hr1G021950/gene:HORVU4Hr1G086330/gene:HORVU4Hr1G043490/gene:HORVU3Hr1G041160/gene:HORVU3Hr1G031940/gene:HORVU5Hr1G067800	-/-/-/-/-/-/-/-/-	osa:4324478/osa:4324712/osa:9271333/osa:4349809/osa:4331399/osa:4349987/osa:4327279/osa:4335047/osa:4347239	9	5	novel.889/gene:HORVU4Hr1G043490/gene:HORVU3Hr1G041160/gene:HORVU3Hr1G031940/gene:HORVU5Hr1G067800	4	gene:HORVU3Hr1G043930/gene:HORVU4Hr1G025090/gene:HORVU4Hr1G021950/gene:HORVU4Hr1G086330
osa00860	Porphyrin and chlorophyll metabolism	7|773	30|3778	0.417832	0.996784	gene:HORVU5Hr1G081500/gene:HORVU1Hr1G044680/gene:HORVU6Hr1G075900/gene:HORVU4Hr1G079260/gene:HORVU5Hr1G011100/gene:HORVU5Hr1G111310/gene:HORVU3Hr1G056960	-/-/-/-/-/-/-	osa:4347672/osa:4349004/osa:4330711/osa:4331611/osa:4327918/osa:4334537/osa:4326671	7	3	gene:HORVU5Hr1G081500/gene:HORVU4Hr1G079260/gene:HORVU5Hr1G111310	4	gene:HORVU1Hr1G044680/gene:HORVU6Hr1G075900/gene:HORVU5Hr1G011100/gene:HORVU3Hr1G056960
osa00945	Stilbenoid, diarylheptanoid and gingerol biosynthesis	3|773	12|3778	0.45804	0.996784	gene:HORVU5Hr1G064260/gene:HORVU7Hr1G093630/gene:HORVU5Hr1G072070	-/-/-	osa:4347092/osa:4329329/osa:4347397	3	1	gene:HORVU7Hr1G093630	2	gene:HORVU5Hr1G064260/gene:HORVU5Hr1G072070
osa00020	Citrate cycle (TCA cycle)	9|773	41|3778	0.467653	0.996784	gene:HORVU1Hr1G090710/gene:HORVU2Hr1G036950/gene:HORVU7Hr1G074890/gene:HORVU4Hr1G062440/gene:HORVU2Hr1G061040/gene:HORVU7Hr1G040460/gene:HORVU3Hr1G058460/gene:HORVU6Hr1G053650/gene:HORVU6Hr1G076810	-/-/-/-/-/-/-/-/-	osa:4339682/osa:4343710/osa:4344541/osa:4332293/osa:4342350/osa:4340640/osa:4326249/osa:4329858/osa:4330673	9	2	gene:HORVU4Hr1G062440/gene:HORVU2Hr1G061040	7	gene:HORVU1Hr1G090710/gene:HORVU2Hr1G036950/gene:HORVU7Hr1G074890/gene:HORVU7Hr1G040460/gene:HORVU3Hr1G058460/gene:HORVU6Hr1G053650/gene:HORVU6Hr1G076810
osa01210	2-Oxocarboxylic acid metabolism	9|773	41|3778	0.467653	0.996784	gene:HORVU0Hr1G008950/gene:HORVU7Hr1G051070/gene:HORVU7Hr1G035450/gene:HORVU3Hr1G073220/gene:HORVU2Hr1G063740/gene:HORVU0Hr1G017370/gene:HORVU6Hr1G066930/gene:HORVU4Hr1G014750/gene:HORVU6Hr1G053650	-/-/-/-/-/-/-/-/-	osa:4332151/osa:4346012/osa:4340457/osa:4325621/osa:4342210/osa:4331017/osa:4330380/osa:4350218/osa:4329858	9	3	gene:HORVU0Hr1G008950/gene:HORVU3Hr1G073220/gene:HORVU4Hr1G014750	6	gene:HORVU7Hr1G051070/gene:HORVU7Hr1G035450/gene:HORVU2Hr1G063740/gene:HORVU0Hr1G017370/gene:HORVU6Hr1G066930/gene:HORVU6Hr1G053650
osa01240	Biosynthesis of cofactors	40|773	193|3778	0.492704	0.996784	gene:HORVU0Hr1G008950/gene:HORVU1Hr1G066240/gene:HORVU2Hr1G040570/gene:HORVU5Hr1G094940/gene:HORVU4Hr1G082290/gene:HORVU1Hr1G083910/gene:HORVU4Hr1G060380/gene:HORVU6Hr1G051560/gene:HORVU3Hr1G099770/gene:HORVU3Hr1G108390/gene:HORVU2Hr1G050140/gene:HORVU3Hr1G071270/gene:HORVU3Hr1G049610/gene:HORVU2Hr1G096850/gene:HORVU2Hr1G092540/gene:HORVU4Hr1G075800/gene:HORVU5Hr1G041120/gene:HORVU5Hr1G013840/gen…	-/-/-/-/-/-/-/-/-/-/-/-/-/-/-/-/-/-/-/-/-/-/-/-/-/-/-/-/-/-/-/-/-/-/-/-/-/-/-/-	osa:4332151/osa:4339236/osa:4337406/osa:4334104/osa:4331502/osa:4343598/osa:4332373/osa:4329733/osa:9269112/osa:4325739/osa:4342564/osa:4325542/osa:4326346/osa:4336633/osa:4336538/osa:4331792/osa:4349774/osa:4352223/osa:4324465/osa:4349403/osa:4331897/osa:4346596/osa:4341959/osa:4346094/osa:4334169/osa:9268489/osa:4330437/osa:4346285/osa:4341663/osa:4345177/osa:4327918/osa:4330612/osa:4329786/osa…	40	13	gene:HORVU0Hr1G008950/gene:HORVU2Hr1G040570/gene:HORVU4Hr1G060380/gene:HORVU6Hr1G051560/gene:HORVU5Hr1G041120/gene:HORVU5Hr1G053010/gene:HORVU7Hr1G097570/gene:HORVU4Hr1G021270/gene:HORVU6Hr1G068410/gene:HORVU7Hr1G114330/gene:HORVU6Hr1G014480/gene:HORVU6Hr1G048850/novel.1740	27	gene:HORVU1Hr1G066240/gene:HORVU5Hr1G094940/gene:HORVU4Hr1G082290/gene:HORVU1Hr1G083910/gene:HORVU3Hr1G099770/gene:HORVU3Hr1G108390/gene:HORVU2Hr1G050140/gene:HORVU3Hr1G071270/gene:HORVU3Hr1G049610/gene:HORVU2Hr1G096850/gene:HORVU2Hr1G092540/gene:HORVU4Hr1G075800/gene:HORVU5Hr1G013840/gene:HORVU3Hr1G112590/gene:HORVU1Hr1G055440/gene:HORVU4Hr1G078510/gene:HORVU7Hr1G053260/gene:HORVU5Hr1G057050/gen…
osa00900	Terpenoid backbone biosynthesis	9|773	42|3778	0.499287	0.996784	gene:HORVU7Hr1G051260/gene:HORVU5Hr1G073970/gene:HORVU6Hr1G075900/gene:HORVU3Hr1G057530/gene:HORVU6Hr1G054940/gene:HORVU1Hr1G079070/gene:HORVU3Hr1G000390/gene:HORVU2Hr1G043680/gene:HORVU7Hr1G027120	-/-/-/-/-/-/-/-/-	osa:4346017/osa:4347443/osa:4330711/osa:4326560/osa:4329911/osa:4339489/osa:4326153/osa:4343523/osa:4340251	9	4	gene:HORVU5Hr1G073970/gene:HORVU6Hr1G054940/gene:HORVU1Hr1G079070/gene:HORVU3Hr1G000390	5	gene:HORVU7Hr1G051260/gene:HORVU6Hr1G075900/gene:HORVU3Hr1G057530/gene:HORVU2Hr1G043680/gene:HORVU7Hr1G027120
osa00630	Glyoxylate and dicarboxylate metabolism	11|773	52|3778	0.505837	0.996784	gene:HORVU6Hr1G074030/gene:HORVU2Hr1G005140/gene:HORVU6Hr1G076880/gene:HORVU2Hr1G060010/gene:HORVU2Hr1G071960/gene:HORVU1Hr1G090710/gene:HORVU2Hr1G103130/gene:HORVU2Hr1G010630/gene:HORVU2Hr1G063740/gene:HORVU3Hr1G058460/gene:HORVU6Hr1G090960	GS1a/-/-/-/-/-/-/-/-/-/-	osa:4330649/osa:4334915/osa:4349114/osa:4342420/osa:4335745/osa:4339682/osa:4337051/osa:4352016/osa:4342210/osa:4326249/osa:4329518	11	3	gene:HORVU6Hr1G074030/gene:HORVU2Hr1G071960/gene:HORVU6Hr1G090960	8	gene:HORVU2Hr1G005140/gene:HORVU6Hr1G076880/gene:HORVU2Hr1G060010/gene:HORVU1Hr1G090710/gene:HORVU2Hr1G103130/gene:HORVU2Hr1G010630/gene:HORVU2Hr1G063740/gene:HORVU3Hr1G058460
osa00100	Steroid biosynthesis	5|773	23|3778	0.521801	0.996784	gene:HORVU4Hr1G012440/gene:HORVU4Hr1G018150/gene:HORVU5Hr1G109840/gene:HORVU5Hr1G109300/gene:HORVU3Hr1G007280	-/-/-/-/-	osa:9270960/osa:4331338/osa:4342690/osa:4334492/osa:4325687	5	1	gene:HORVU5Hr1G109300	4	gene:HORVU4Hr1G012440/gene:HORVU4Hr1G018150/gene:HORVU5Hr1G109840/gene:HORVU3Hr1G007280
osa00770	Pantothenate and CoA biosynthesis	6|773	28|3778	0.524261	0.996784	gene:HORVU2Hr1G121060/gene:HORVU0Hr1G008950/gene:HORVU2Hr1G092540/gene:HORVU6Hr1G072830/gene:HORVU4Hr1G014750/gene:HORVU3Hr1G079000	-/-/-/-/-/-	osa:4337359/osa:4332151/osa:4336538/osa:4330612/osa:4350218/osa:4327558	6	4	gene:HORVU2Hr1G121060/gene:HORVU0Hr1G008950/gene:HORVU4Hr1G014750/gene:HORVU3Hr1G079000	2	gene:HORVU2Hr1G092540/gene:HORVU6Hr1G072830
osa04712	Circadian rhythm - plant	7|773	33|3778	0.526468	0.996784	gene:HORVU2Hr1G013400/gene:HORVU6Hr1G058740/gene:HORVU4Hr1G057550/gene:HORVU7Hr1G070870/gene:HORVU5Hr1G081620/gene:HORVU2Hr1G023180/gene:HORVU6Hr1G057630	-/-/-/-/-/-/-	osa:4344399/osa:9270575/osa:4332464/osa:4344703/osa:4347674/osa:4341272/osa:4330000	7	7	gene:HORVU2Hr1G013400/gene:HORVU6Hr1G058740/gene:HORVU4Hr1G057550/gene:HORVU7Hr1G070870/gene:HORVU5Hr1G081620/gene:HORVU2Hr1G023180/gene:HORVU6Hr1G057630	0
osa00052	Galactose metabolism	8|773	39|3778	0.560756	0.996784	gene:HORVU3Hr1G020780/gene:HORVU7Hr1G034070/gene:HORVU3Hr1G019580/gene:HORVU3Hr1G091280/gene:HORVU1Hr1G028200/gene:HORVU4Hr1G086300/gene:HORVU2Hr1G034040/gene:HORVU1Hr1G095430	-/-/-/-/-/-/-/-	osa:4342703/osa:4329753/osa:4327301/osa:4332976/osa:4338010/osa:4329561/osa:4348138/osa:4339812	8	6	gene:HORVU7Hr1G034070/gene:HORVU3Hr1G019580/gene:HORVU3Hr1G091280/gene:HORVU1Hr1G028200/gene:HORVU4Hr1G086300/gene:HORVU1Hr1G095430	2	gene:HORVU3Hr1G020780/gene:HORVU2Hr1G034040
osa04136	Autophagy - other	7|773	34|3778	0.561022	0.996784	gene:HORVU3Hr1G054070/gene:HORVU2Hr1G103010/novel.5241/gene:HORVU2Hr1G057610/gene:HORVU5Hr1G047080/gene:HORVU5Hr1G013230/gene:HORVU5Hr1G094540	-/-/-/-/-/-/-	osa:4326644/osa:4344857/osa:4331010/osa:4331010/osa:4351289/osa:4337982/osa:4334090	7	5	gene:HORVU3Hr1G054070/novel.5241/gene:HORVU2Hr1G057610/gene:HORVU5Hr1G047080/gene:HORVU5Hr1G013230	2	gene:HORVU2Hr1G103010/gene:HORVU5Hr1G094540
osa01212	Fatty acid metabolism	12|773	59|3778	0.561665	0.996784	gene:HORVU5Hr1G094940/gene:HORVU1Hr1G083910/gene:HORVU3Hr1G091320/gene:HORVU3Hr1G094050/gene:HORVU3Hr1G105880/gene:HORVU5Hr1G040740/gene:HORVU3Hr1G013790/gene:HORVU5Hr1G053010/gene:HORVU3Hr1G073560/gene:HORVU1Hr1G072170/gene:HORVU4Hr1G027270/gene:HORVU1Hr1G027810	-/-/-/-/-/-/-/-/-/-/-/-	osa:4334104/osa:4343598/osa:4324844/osa:4327738/osa:4348450/osa:4351483/osa:4324516/osa:4346596/osa:4327020/osa:4339019/osa:4344267/osa:4326503	12	7	gene:HORVU3Hr1G091320/gene:HORVU3Hr1G105880/gene:HORVU5Hr1G040740/gene:HORVU5Hr1G053010/gene:HORVU3Hr1G073560/gene:HORVU4Hr1G027270/gene:HORVU1Hr1G027810	5	gene:HORVU5Hr1G094940/gene:HORVU1Hr1G083910/gene:HORVU3Hr1G094050/gene:HORVU3Hr1G013790/gene:HORVU1Hr1G072170
osa01230	Biosynthesis of amino acids	37|773	183|3778	0.563848	0.996784	gene:HORVU0Hr1G008950/gene:HORVU2Hr1G040570/gene:HORVU3Hr1G063050/gene:HORVU5Hr1G053950/gene:HORVU3Hr1G002780/gene:HORVU4Hr1G051010/gene:HORVU6Hr1G074030/gene:HORVU4Hr1G061120/gene:HORVU5Hr1G076140/gene:HORVU3Hr1G003390/gene:HORVU1Hr1G056180/gene:HORVU3Hr1G019580/gene:HORVU5Hr1G082630/novel.1700/gene:HORVU7Hr1G090850/gene:HORVU3Hr1G039130/gene:HORVU2Hr1G050140/gene:HORVU3Hr1G088540/gene:HORVU7Hr1…	-/-/-/-/-/-/GS1a/-/-/-/-/-/-/-/-/-/-/-/-/-/-/-/-/-/-/-/-/-/-/-/-/-/-/-/-/-/-	osa:4332151/osa:4337406/osa:4324398/osa:4346642/osa:4326074/osa:4332728/osa:4330649/osa:4332341/osa:4347508/osa:4336076/osa:4345710/osa:4327301/osa:4347691/osa:4328812/osa:4341496/osa:4324261/osa:4342564/osa:4338737/osa:4346012/osa:4340457/osa:4325621/osa:4342210/osa:4337165/osa:4349774/osa:4332596/osa:4331017/osa:4346529/osa:9266140/osa:4331530/osa:4331941/osa:4340547/osa:4336402/osa:4330380/osa…	37	19	gene:HORVU0Hr1G008950/gene:HORVU2Hr1G040570/gene:HORVU3Hr1G063050/gene:HORVU6Hr1G074030/gene:HORVU4Hr1G061120/gene:HORVU3Hr1G019580/novel.1700/gene:HORVU3Hr1G088540/gene:HORVU3Hr1G073220/gene:HORVU2Hr1G115700/gene:HORVU5Hr1G041120/gene:HORVU5Hr1G052150/gene:HORVU6Hr1G063480/gene:HORVU4Hr1G081220/gene:HORVU4Hr1G071040/gene:HORVU7Hr1G037910/gene:HORVU0Hr1G005160/gene:HORVU4Hr1G014750/novel.1793	18	gene:HORVU5Hr1G053950/gene:HORVU3Hr1G002780/gene:HORVU4Hr1G051010/gene:HORVU5Hr1G076140/gene:HORVU3Hr1G003390/gene:HORVU1Hr1G056180/gene:HORVU5Hr1G082630/gene:HORVU7Hr1G090850/gene:HORVU3Hr1G039130/gene:HORVU2Hr1G050140/gene:HORVU7Hr1G051070/gene:HORVU7Hr1G035450/gene:HORVU2Hr1G063740/gene:HORVU4Hr1G054060/gene:HORVU0Hr1G017370/gene:HORVU6Hr1G066930/gene:HORVU6Hr1G094950/gene:HORVU6Hr1G053650
osa00565	Ether lipid metabolism	4|773	20|3778	0.608915	0.996784	gene:HORVU1Hr1G025370/gene:HORVU7Hr1G095010/gene:HORVU5Hr1G084740/gene:HORVU1Hr1G059050	-/-/-/-	osa:4337942/osa:4342043/osa:4347745/osa:107277488	4	3	gene:HORVU7Hr1G095010/gene:HORVU5Hr1G084740/gene:HORVU1Hr1G059050	1	gene:HORVU1Hr1G025370
osa00790	Folate biosynthesis	4|773	20|3778	0.608915	0.996784	gene:HORVU7Hr1G107590/gene:HORVU6Hr1G051560/gene:HORVU7Hr1G097570/gene:HORVU7Hr1G058310	-/-/-/-	osa:4341801/osa:4329733/osa:4341959/osa:4346285	4	3	gene:HORVU7Hr1G107590/gene:HORVU6Hr1G051560/gene:HORVU7Hr1G097570	1	gene:HORVU7Hr1G058310
osa00740	Riboflavin metabolism	3|773	15|3778	0.619476	0.996784	gene:HORVU6Hr1G051560/gene:HORVU2Hr1G096850/gene:HORVU5Hr1G024590	-/-/-	osa:4329733/osa:4336633/osa:4352436	3	1	gene:HORVU6Hr1G051560	2	gene:HORVU2Hr1G096850/gene:HORVU5Hr1G024590
osa00780	Biotin metabolism	3|773	15|3778	0.619476	0.996784	gene:HORVU5Hr1G094940/gene:HORVU1Hr1G083910/gene:HORVU5Hr1G053010	-/-/-	osa:4334104/osa:4343598/osa:4346596	3	1	gene:HORVU5Hr1G053010	2	gene:HORVU5Hr1G094940/gene:HORVU1Hr1G083910
osa00071	Fatty acid degradation	8|773	41|3778	0.622185	0.996784	gene:HORVU4Hr1G074840/gene:HORVU6Hr1G090260/gene:HORVU2Hr1G092540/gene:HORVU5Hr1G040740/gene:HORVU6Hr1G072830/gene:HORVU4Hr1G016780/gene:HORVU4Hr1G027270/gene:HORVU1Hr1G027810	-/-/-/-/-/-/-/-	osa:4331756/osa:4331130/osa:4336538/osa:4351483/osa:4330612/osa:4350054/osa:4344267/osa:4326503	8	4	gene:HORVU5Hr1G040740/gene:HORVU4Hr1G016780/gene:HORVU4Hr1G027270/gene:HORVU1Hr1G027810	4	gene:HORVU4Hr1G074840/gene:HORVU6Hr1G090260/gene:HORVU2Hr1G092540/gene:HORVU6Hr1G072830
osa03022	Basal transcription factors	7|773	37|3778	0.657004	0.996784	gene:HORVU1Hr1G003940/gene:HORVU7Hr1G115120/gene:HORVU1Hr1G035600/gene:HORVU5Hr1G061200/novel.5522/gene:HORVU7Hr1G039460/gene:HORVU6Hr1G014490	-/-/-/-/-/-/-	osa:4343686/osa:9266475/osa:4348699/osa:4347029/osa:4347029/osa:4347127/osa:4328152	7	5	gene:HORVU7Hr1G115120/gene:HORVU1Hr1G035600/gene:HORVU5Hr1G061200/novel.5522/gene:HORVU6Hr1G014490	2	gene:HORVU1Hr1G003940/gene:HORVU7Hr1G039460
osa00730	Thiamine metabolism	3|773	16|3778	0.665433	0.996784	gene:HORVU4Hr1G082290/gene:HORVU3Hr1G099770/gene:HORVU6Hr1G014480	-/-/-	osa:4331502/osa:9269112/osa:4345177	3	1	gene:HORVU6Hr1G014480	2	gene:HORVU4Hr1G082290/gene:HORVU3Hr1G099770
osa03018	RNA degradation	18|773	94|3778	0.665914	0.996784	gene:HORVU3Hr1G019580/gene:HORVU5Hr1G082940/novel.1487/gene:HORVU3Hr1G073230/gene:HORVU4Hr1G059070/gene:HORVU5Hr1G103190/gene:HORVU1Hr1G056490/novel.1332/gene:HORVU1Hr1G054300/gene:HORVU2Hr1G123480/gene:HORVU7Hr1G063970/gene:HORVU5Hr1G053230/gene:HORVU4Hr1G012650/gene:HORVU7Hr1G006490/gene:HORVU7Hr1G071700/gene:HORVU1Hr1G023730/gene:HORVU1Hr1G053190/gene:HORVU2Hr1G070000	-/-/-/-/-/-/-/-/-/-/-/-/-/-/-/-/-/-	osa:4327301/osa:4329368/osa:107275860/osa:4330888/osa:4332428/osa:9272009/osa:4338670/osa:4330120/osa:9272729/osa:4337457/osa:4345242/osa:4346605/osa:4350355/osa:4339910/osa:4344686/osa:4333598/osa:4349298/osa:4329449	18	9	gene:HORVU3Hr1G019580/gene:HORVU5Hr1G082940/novel.1487/gene:HORVU5Hr1G103190/novel.1332/gene:HORVU1Hr1G054300/gene:HORVU2Hr1G123480/gene:HORVU1Hr1G023730/gene:HORVU1Hr1G053190	9	gene:HORVU3Hr1G073230/gene:HORVU4Hr1G059070/gene:HORVU1Hr1G056490/gene:HORVU7Hr1G063970/gene:HORVU5Hr1G053230/gene:HORVU4Hr1G012650/gene:HORVU7Hr1G006490/gene:HORVU7Hr1G071700/gene:HORVU2Hr1G070000
osa04070	Phosphatidylinositol signaling system	10|773	54|3778	0.69195	0.996784	gene:HORVU7Hr1G041920/gene:HORVU4Hr1G056550/gene:HORVU3Hr1G077030/gene:HORVU4Hr1G056400/gene:HORVU4Hr1G004590/gene:HORVU5Hr1G060810/gene:HORVU2Hr1G110810/gene:HORVU5Hr1G013230/gene:HORVU4Hr1G046320/gene:HORVU4Hr1G050750	-/-/-/-/-/-/-/-/-/-	osa:4340685/osa:4332497/osa:4327055/osa:4332501/osa:4333768/osa:4347005/osa:4337286/osa:4337982/osa:9267438/osa:4330961	10	8	gene:HORVU7Hr1G041920/gene:HORVU3Hr1G077030/gene:HORVU4Hr1G056400/gene:HORVU4Hr1G004590/gene:HORVU5Hr1G060810/gene:HORVU2Hr1G110810/gene:HORVU5Hr1G013230/gene:HORVU4Hr1G050750	2	gene:HORVU4Hr1G056550/gene:HORVU4Hr1G046320
osa00562	Inositol phosphate metabolism	9|773	49|3778	0.697865	0.996784	gene:HORVU4Hr1G077220/gene:HORVU7Hr1G041920/gene:HORVU4Hr1G056550/gene:HORVU5Hr1G082630/gene:HORVU4Hr1G056400/gene:HORVU5Hr1G060810/gene:HORVU2Hr1G110810/gene:HORVU5Hr1G013230/gene:HORVU4Hr1G046320	-/-/-/-/-/-/-/-/-	osa:4331839/osa:4340685/osa:4332497/osa:4347691/osa:4332501/osa:4347005/osa:4337286/osa:4337982/osa:9267438	9	6	gene:HORVU4Hr1G077220/gene:HORVU7Hr1G041920/gene:HORVU4Hr1G056400/gene:HORVU5Hr1G060810/gene:HORVU2Hr1G110810/gene:HORVU5Hr1G013230	3	gene:HORVU4Hr1G056550/gene:HORVU5Hr1G082630/gene:HORVU4Hr1G046320
osa00062	Fatty acid elongation	5|773	29|3778	0.737221	0.996784	gene:HORVU7Hr1G023280/gene:HORVU2Hr1G096760/gene:HORVU3Hr1G013790/gene:HORVU1Hr1G072170/gene:HORVU4Hr1G067340	-/-/-/-/-	osa:4330627/osa:4336637/osa:4324516/osa:4339019/osa:4332090	5	2	gene:HORVU7Hr1G023280/gene:HORVU2Hr1G096760	3	gene:HORVU3Hr1G013790/gene:HORVU1Hr1G072170/gene:HORVU4Hr1G067340
osa00290	Valine, leucine and isoleucine biosynthesis	2|773	12|3778	0.738407	0.996784	gene:HORVU0Hr1G008950/gene:HORVU4Hr1G014750	-/-	osa:4332151/osa:4350218	2	2	gene:HORVU0Hr1G008950/gene:HORVU4Hr1G014750	0
osa00531	Glycosaminoglycan degradation	2|773	12|3778	0.738407	0.996784	gene:HORVU4Hr1G067360/gene:HORVU6Hr1G087000	-/-	osa:4332084/osa:4331042	2	0		2	gene:HORVU4Hr1G067360/gene:HORVU6Hr1G087000
osa00590	Arachidonic acid metabolism	2|773	12|3778	0.738407	0.996784	gene:HORVU3Hr1G013650/gene:HORVU7Hr1G030800	-/-	osa:4324525/osa:4340341	2	1	gene:HORVU7Hr1G030800	1	gene:HORVU3Hr1G013650
osa00906	Carotenoid biosynthesis	4|773	24|3778	0.754624	0.996784	gene:HORVU2Hr1G094160/gene:HORVU4Hr1G077450/gene:HORVU1Hr1G053080/gene:HORVU2Hr1G049700	-/-/-/-	osa:4336753/osa:4331854/osa:4349290/osa:4342680	4	4	gene:HORVU2Hr1G094160/gene:HORVU4Hr1G077450/gene:HORVU1Hr1G053080/gene:HORVU2Hr1G049700	0
osa00670	One carbon pool by folate	2|773	13|3778	0.778946	0.996784	gene:HORVU2Hr1G103130/gene:HORVU2Hr1G036840	-/-	osa:4337051/osa:4343714	2	0		2	gene:HORVU2Hr1G103130/gene:HORVU2Hr1G036840
osa00380	Tryptophan metabolism	7|773	42|3778	0.785692	0.996784	gene:HORVU2Hr1G092540/gene:HORVU1Hr1G001570/gene:HORVU7Hr1G017620/gene:HORVU7Hr1G010840/gene:HORVU6Hr1G072830/gene:HORVU3Hr1G016490/gene:HORVU7Hr1G013170	-/-/-/-/-/-/-	osa:4336538/osa:4346795/osa:4351695/osa:4344637/osa:4330612/osa:4325198/osa:4325177	7	2	gene:HORVU7Hr1G017620/gene:HORVU7Hr1G010840	5	gene:HORVU2Hr1G092540/gene:HORVU1Hr1G001570/gene:HORVU6Hr1G072830/gene:HORVU3Hr1G016490/gene:HORVU7Hr1G013170
osa00640	Propanoate metabolism	4|773	26|3778	0.809887	0.996784	gene:HORVU2Hr1G071960/gene:HORVU2Hr1G036950/gene:HORVU3Hr1G105880/gene:HORVU6Hr1G090960	-/-/-/-	osa:4335745/osa:4343710/osa:4348450/osa:4329518	4	3	gene:HORVU2Hr1G071960/gene:HORVU3Hr1G105880/gene:HORVU6Hr1G090960	1	gene:HORVU2Hr1G036950
osa03008	Ribosome biogenesis in eukaryotes	9|773	56|3778	0.838302	0.996784	gene:HORVU5Hr1G082940/gene:HORVU6Hr1G057640/gene:HORVU4Hr1G047580/novel.3344/gene:HORVU2Hr1G027370/gene:HORVU2Hr1G020690/gene:HORVU3Hr1G090460/gene:HORVU2Hr1G110610/gene:HORVU1Hr1G038180	-/-/-/-/-/-/-/-/-	osa:4329368/osa:9269830/osa:4350782/osa:4344710/osa:4344029/osa:4332840/osa:4324901/osa:4337293/osa:4348797	9	4	gene:HORVU5Hr1G082940/novel.3344/gene:HORVU3Hr1G090460/gene:HORVU1Hr1G038180	5	gene:HORVU6Hr1G057640/gene:HORVU4Hr1G047580/gene:HORVU2Hr1G027370/gene:HORVU2Hr1G020690/gene:HORVU2Hr1G110610
osa04016	MAPK signaling pathway - plant	16|773	95|3778	0.845141	0.996784	gene:HORVU7Hr1G113270/gene:HORVU7Hr1G033620/gene:HORVU3Hr1G088200/gene:HORVU2Hr1G029900/gene:HORVU4Hr1G060370/gene:HORVU5Hr1G024550/gene:HORVU4Hr1G057200/gene:HORVU1Hr1G055440/gene:HORVU6Hr1G031960/gene:HORVU7Hr1G097730/gene:HORVU7Hr1G040730/gene:HORVU1Hr1G070250/gene:HORVU5Hr1G018340/gene:HORVU1Hr1G052430/gene:HORVU1Hr1G050110/gene:HORVU4Hr1G086500	-/-/-/-/-/-/-/-/-/-/-/-/-/chitinase/-/-	osa:4338719/osa:4325424/osa:4327518/osa:4343944/osa:4332374/osa:4352439/osa:4332475/osa:4349403/osa:4328448/osa:4341956/osa:4348237/osa:4339092/osa:4352660/osa:4349267/osa:4349472/osa:4326027	16	9	gene:HORVU3Hr1G088200/gene:HORVU2Hr1G029900/gene:HORVU4Hr1G060370/gene:HORVU5Hr1G024550/gene:HORVU4Hr1G057200/gene:HORVU6Hr1G031960/gene:HORVU7Hr1G097730/gene:HORVU1Hr1G070250/gene:HORVU4Hr1G086500	7	gene:HORVU7Hr1G113270/gene:HORVU7Hr1G033620/gene:HORVU1Hr1G055440/gene:HORVU7Hr1G040730/gene:HORVU5Hr1G018340/gene:HORVU1Hr1G052430/gene:HORVU1Hr1G050110
osa00561	Glycerolipid metabolism	11|773	68|3778	0.850572	0.996784	gene:HORVU6Hr1G006810/gene:HORVU3Hr1G077030/gene:HORVU2Hr1G092540/gene:HORVU7Hr1G046970/gene:HORVU1Hr1G050900/gene:HORVU4Hr1G028910/gene:HORVU4Hr1G035360/gene:HORVU6Hr1G072830/gene:HORVU2Hr1G073850/gene:HORVU4Hr1G050750/gene:HORVU4Hr1G020770	-/-/-/-/-/-/-/-/-/-/-	osa:4328061/osa:4327055/osa:4336538/osa:4340911/osa:4349502/osa:4351127/osa:4350917/osa:4330612/osa:4335812/osa:4330961/osa:4349835	11	8	gene:HORVU3Hr1G077030/gene:HORVU7Hr1G046970/gene:HORVU1Hr1G050900/gene:HORVU4Hr1G028910/gene:HORVU4Hr1G035360/gene:HORVU2Hr1G073850/gene:HORVU4Hr1G050750/gene:HORVU4Hr1G020770	3	gene:HORVU6Hr1G006810/gene:HORVU2Hr1G092540/gene:HORVU6Hr1G072830
osa04120	Ubiquitin mediated proteolysis	17|773	102|3778	0.862768	0.996784	novel.2415/gene:HORVU5Hr1G033930/gene:HORVU4Hr1G027210/gene:HORVU3Hr1G091200/gene:HORVU4Hr1G004090/gene:HORVU3Hr1G032110/gene:HORVU3Hr1G004520/gene:HORVU2Hr1G118240/gene:HORVU1Hr1G071580/gene:HORVU6Hr1G076980/gene:HORVU1Hr1G023480/gene:HORVU2Hr1G035650/gene:HORVU4Hr1G087120/gene:HORVU2Hr1G037000/gene:HORVU1Hr1G065030/gene:HORVU6Hr1G000640/gene:HORVU1Hr1G043930	-/-/-/-/-/-/-/-/-/-/-/-/-/-/-/-/-	osa:4324695/osa:4352108/osa:4351227/osa:4324993/osa:4333737/osa:4327774/osa:4326008/osa:4337331/osa:4339037/osa:4343261/osa:4337876/osa:4343750/osa:4340862/osa:4346639/osa:4338850/osa:9270098/osa:4337883	17	11	novel.2415/gene:HORVU5Hr1G033930/gene:HORVU3Hr1G091200/gene:HORVU4Hr1G004090/gene:HORVU3Hr1G004520/gene:HORVU1Hr1G071580/gene:HORVU6Hr1G076980/gene:HORVU1Hr1G023480/gene:HORVU2Hr1G035650/gene:HORVU4Hr1G087120/gene:HORVU1Hr1G065030	6	gene:HORVU4Hr1G027210/gene:HORVU3Hr1G032110/gene:HORVU2Hr1G118240/gene:HORVU2Hr1G037000/gene:HORVU6Hr1G000640/gene:HORVU1Hr1G043930
[truncated: 30 more rows]

## Sheet: Org2 vs Org0_KEGG
KEGGID	Description	GeneRatio	BgRatio	pvalue	padj	geneID	geneName	keggID	Count	Up	Up_Gene_id	Down	Down_Gene_id
[truncated: 46 more rows]
